# Supplementary material for: Youthful and age‐related matreotypes predict drugs promoting longevity
Source: Aging Cell. 2021 Aug 4;20(9):e13441. doi: 10.1111/acel.13441 (PMC8441316; doi:10.1111/acel.13441)
Supplement: Supplementary file 16 — TableS1‐S8 [file ACEL-20-e13441-s015.zip]

Archive with 19 entries (19 files):
- Supplementary Table 1_Database_literatureSearchInput.xlsx
- __MACOSX/._Supplementary Table 1_Database_literatureSearchInput.xlsx
- Supplementary Table 2_cmap_matrisome.xlsx
- __MACOSX/._Supplementary Table 2_cmap_matrisome.xlsx
- Supplementary Table 3_young old human matreotype.xlsx
- __MACOSX/._Supplementary Table 3_young old human matreotype.xlsx
- Supplementary Table 4_youthful matreotype.csv
- __MACOSX/._Supplementary Table 4_youthful matreotype.csv
- Supplementary Table 5 _Comparison of youthful matreotype predicted drugs.xlsx
- __MACOSX/._Supplementary Table 5 _Comparison of youthful matreotype predicted drugs.xlsx
- Supplementary Table 6_PromoterScoring.xlsx
- __MACOSX/._Supplementary Table 6_PromoterScoring.xlsx
- Supplementary Table 7_all our lifespan data_v3.xlsx
- __MACOSX/._Supplementary Table 7_all our lifespan data_v3.xlsx
- Supplementary Table 8_Wormtracker.xlsx
- __MACOSX/._Supplementary Table 8_Wormtracker.xlsx
- SupplementaryFile1_WorkflowGFPintensityQuantification.docx
- SupplementaryFile2_GFPminusAutofluorescence.py
- __MACOSX/._SupplementaryFile2_GFPminusAutofluorescence.py
