# Supplementary material for: Youthful and age‐related matreotypes predict drugs promoting longevity
Source: Aging Cell. 2021 Aug 4;20(9):e13441. doi: 10.1111/acel.13441 (PMC8441316; doi:10.1111/acel.13441)
Supplement: Supplementary file 16 — TableS1‐S8 [file ACEL-20-e13441-s015.zip › Supplementary Table 1_Database_literatureSearchInput.xlsx]

## Sheet: Fig1b_Data_LongevityDx&ECM_PMID
Compound	Species	Lifespan change (mean)	Source for lifespan increase (PMID or Database used)	# keyword occurences	Keywords used	Pubmed ID	Publication journal	Publication abstracts
Chlorophytum borivilianum polysaccharide extract	Saccharomyces cerevisiae	55	drugage	3	collagen, ecm, extracellular, matrix, proteoglycan, hyaluronic, hyaluronan, tgf, integrin, tgfbeta	28727758	plos one	the traditional indian medicine, ayurveda, provides insights and practical solutions towards a healthy life style. rasayana is a branch of ayurveda known for preserving and promoting health, enhancing the quality of life and delaying the aging process. in the traditional knowledge, the rasayana herb, chlorophytum borivilianum (c. borivilanum) is regarded as a general health promoting tonic that d…
Collagen tripeptide	Caenorhabditis elegans	38	30322618	1	collagen, ecm, extracellular, matrix, proteoglycan, hyaluronic, hyaluronan, tgf, integrin, tgfbeta	20553190	journal of medicinal food	to observe the effects of marine collagen peptides (mcps) prepared from chum salmon (oncorhynchus keta) skin on life span and spontaneous tumor incidence, sprague-dawley rats were fed diets supplemented with mcp at concentrations of 0%, 2.25%, 4.5%, and 9% (wt/wt) from the age of 4 weeks until natural death. there were 40 rats in each group (male:female ratio = 1:1). the results showed that the m…
Chlorophytum borivilianum polysaccharide extract	Saccharomyces cerevisiae	37	drugage	3	collagen, ecm, extracellular, matrix, proteoglycan, hyaluronic, hyaluronan, tgf, integrin, tgfbeta	28727758	plos one	the traditional indian medicine, ayurveda, provides insights and practical solutions towards a healthy life style. rasayana is a branch of ayurveda known for preserving and promoting health, enhancing the quality of life and delaying the aging process. in the traditional knowledge, the rasayana herb, chlorophytum borivilianum (c. borivilanum) is regarded as a general health promoting tonic that d…
Xylitol	Saccharomyces cerevisiae	37	12391171	2	collagen, ecm, extracellular, matrix, proteoglycan, hyaluronic, hyaluronan, tgf, integrin, tgfbeta	15832042, 10983872	Gerontology	Background: Dietary xylitol has been shown to increase the amounts of newly synthesized collagen, and to decrease fluorescence of the collagenase-soluble fraction in the skin of both healthy and diabetic rats. As in diabetic rats, a decreased rate of collagen synthesis and increased collagen fluorescence has also been detected in the skin of aged rats. We hypothesize that dietary xylitol suppleme…
Dauer pheromone	Caenorhabditis elegans	37	25517099	2	collagen, ecm, extracellular, matrix, proteoglycan, hyaluronic, hyaluronan, tgf, integrin, tgfbeta	25517099	Nature	Interventions that delay ageing mobilize mechanisms that protect and repair cellular components, but it is unknown how these interventions might slow the functional decline of extracellular matrices, which are also damaged during ageing. Reduced insulin/IGF-1 signalling (rIIS) extends lifespan across the evolutionary spectrum, and in juvenile Caenorhabditis elegans also allows the transcription f…
Urolithin A	Caenorhabditis elegans	28	31084484, 27400265,	2	collagen, ecm, extracellular, matrix, proteoglycan, hyaluronic, hyaluronan, tgf, integrin, tgfbeta	16221534, 30215291	Rejuvenation Res.	Although the health benefits attributed to urolithin A, such as anticancer, anti-inflammatory, and antioxidant effects, are based on numerous, diverse studies carried out in vitro, the biological effects of urolith A are still not entirely understood. In this study, we explored the biological effects of urolithin A using senescent human skin fibroblasts (HSFs) to determine whether urolithin A has…
Metformin	Caenorhabditis elegans	27	20090912	1	collagen, ecm, extracellular, matrix, proteoglycan, hyaluronic, hyaluronan, tgf, integrin, tgfbeta	19594306	J Bone Miner Res	Diabetes mellitus is associated with bone loss. Patients with type 2 diabetes are frequently treated with oral antidiabetic drugs such as sulfonylureas, biguanides, and thiazolidinediones. Rosiglitazone treatment has been shown to increase adipogenesis in bone marrow and to induce bone loss. In this study we evaluated the effect of in vivo and in vitro treatment with metformin on bone marrow prog…
Royal Jelly	Mus musculus	25	12954483	2	collagen, ecm, extracellular, matrix, proteoglycan, hyaluronic, hyaluronan, tgf, integrin, tgfbeta	15118301	Biosci Biotechnol Biochem.	We have previously shown that royal jelly (RJ) promoted collagen production by skin fibroblasts in the presence of ascorbic acid-2-O-alpha-glucoside (AA-2G). In this study, we purified the honeybee RJ-derived collagen production-promoting factor (HBRJ-CPF) from an alkali-solubilized fraction of RJ by C18 reverse-phase column chromatography. The elution profile by the C18 column chromatography and…
Chlorophytum borivilianum polysaccharide extract	Saccharomyces cerevisiae	23	drugage	3	collagen, ecm, extracellular, matrix, proteoglycan, hyaluronic, hyaluronan, tgf, integrin, tgfbeta	28727758	plos one	the traditional indian medicine, ayurveda, provides insights and practical solutions towards a healthy life style. rasayana is a branch of ayurveda known for preserving and promoting health, enhancing the quality of life and delaying the aging process. in the traditional knowledge, the rasayana herb, chlorophytum borivilianum (c. borivilanum) is regarded as a general health promoting tonic that d…
Rapamycin	Caenorhabditis elegans	23	25517099, 22560223	1	collagen, ecm, extracellular, matrix, proteoglycan, hyaluronic, hyaluronan, tgf, integrin, tgfbeta	31761958	Geroscience	Aging is a major risk factor for the majority of human diseases, and the development of interventions to reduce the intrinsic rate of aging is expected to reduce the risk for age-related diseases including cardiovascular disease, cancer, and dementia. In the skin, aging manifests itself in photodamage and dermal atrophy, with underlying tissue reduction and impaired barrier function. To determine…
Acetylsalicylic acid (Aspirin)	Caenorhabditis elegans	23	22866967	2	collagen, ecm, extracellular, matrix, proteoglycan, hyaluronic, hyaluronan, tgf, integrin, tgfbeta	22306536	Toxicol Appl Pharmacol.	Aspirin (acetyl salicylic acid, ASA) is a common drug used for its analgesic and antipyretic effects. Recent studies show that ASA not only blocks cyclooxygenase, but also inhibits NADPH oxidase and resultant reactive oxygen species (ROS) generation, a pathway that underlies pathogenesis of several ailments, including hypertension and tissue remodeling after injury. In these disease states, angio…
Resveratrol	Saccharomyces cerevisiae	20	drugage, 28727758, 25976661, 15254550, 16256736	3	collagen, ecm, extracellular, matrix, proteoglycan, hyaluronic, hyaluronan, tgf, integrin, tgfbeta	28727758, 24782617, 27265258, 28750552, 28587197	plos one	the traditional indian medicine, ayurveda, provides insights and practical solutions towards a healthy life style. rasayana is a branch of ayurveda known for preserving and promoting health, enhancing the quality of life and delaying the aging process. in the traditional knowledge, the rasayana herb, chlorophytum borivilianum (c. borivilanum) is regarded as a general health promoting tonic that d…
Tannic acid	Caenorhabditis elegans	19	drugage	3	collagen, ecm, extracellular, matrix, proteoglycan, hyaluronic, hyaluronan, tgf, integrin, tgfbeta	22493606	frontiers in genetics	recent research has highlighted that the polyphenols quercetin and tannic acid are capable of extending the lifespan of caenorhabditis elegans. to gain a deep understanding of the underlying molecular genetics, we analyzed the global transcriptional patterns of nematodes exposed to three concentrations of quercetin or tannic acid, respectively. by means of an intricate meta-analysis it was possib…
Urolithin A	Drosophila melanogaster	19	25566518	2	collagen, ecm, extracellular, matrix, proteoglycan, hyaluronic, hyaluronan, tgf, integrin, tgfbeta	16221534, 30215291	Rejuvenation Res.	Although the health benefits attributed to urolithin A, such as anticancer, anti-inflammatory, and antioxidant effects, are based on numerous, diverse studies carried out in vitro, the biological effects of urolith A are still not entirely understood. In this study, we explored the biological effects of urolithin A using senescent human skin fibroblasts (HSFs) to determine whether urolithin A has…
Tannic acid	Caenorhabditis elegans	18	drugage	3	collagen, ecm, extracellular, matrix, proteoglycan, hyaluronic, hyaluronan, tgf, integrin, tgfbeta	22493606	frontiers in genetics	recent research has highlighted that the polyphenols quercetin and tannic acid are capable of extending the lifespan of caenorhabditis elegans. to gain a deep understanding of the underlying molecular genetics, we analyzed the global transcriptional patterns of nematodes exposed to three concentrations of quercetin or tannic acid, respectively. by means of an intricate meta-analysis it was possib…
S-Allyl Cysteine	Caenorhabditis elegans	17	26899496	2	collagen, ecm, extracellular, matrix, proteoglycan, hyaluronic, hyaluronan, tgf, integrin, tgfbeta	24066081, 28353632	Plos One	Skin aging is a multisystem degenerative process caused by several factors, such as, UV irradiation, stress, and smoke. Furthermore, wrinkle formation is a striking feature of photoaging and is associated with oxidative stress and inflammatory response. In the present study, we investigated whether caffeic acid, S-allyl cysteine, and uracil, which were isolated from garlic, modulate UVB-induced w…
Tannic acid	Caenorhabditis elegans	16	drugage	3	collagen, ecm, extracellular, matrix, proteoglycan, hyaluronic, hyaluronan, tgf, integrin, tgfbeta	22493606	frontiers in genetics	recent research has highlighted that the polyphenols quercetin and tannic acid are capable of extending the lifespan of caenorhabditis elegans. to gain a deep understanding of the underlying molecular genetics, we analyzed the global transcriptional patterns of nematodes exposed to three concentrations of quercetin or tannic acid, respectively. by means of an intricate meta-analysis it was possib…
Acetylsalicylic acid (Aspirin)	Caenorhabditis elegans	15.5	23485446	2	collagen, ecm, extracellular, matrix, proteoglycan, hyaluronic, hyaluronan, tgf, integrin, tgfbeta	22306536	Toxicol Appl Pharmacol.	Aspirin (acetyl salicylic acid, ASA) is a common drug used for its analgesic and antipyretic effects. Recent studies show that ASA not only blocks cyclooxygenase, but also inhibits NADPH oxidase and resultant reactive oxygen species (ROS) generation, a pathway that underlies pathogenesis of several ailments, including hypertension and tissue remodeling after injury. In these disease states, angio…
Dehydroabietic acid	Caenorhabditis elegans	15.5	drugage	2	collagen, ecm, extracellular, matrix, proteoglycan, hyaluronic, hyaluronan, tgf, integrin, tgfbeta	25976661, 30840954	molecular and cellular endocrinology	dehydroabietic acid (daa) is a naturally occurring diterpene resin acid of confers, such as pinus species (p. densiflora, p.‚Äâsylvestris) and grand fir (abies‚Äâgrandis), and it induces various biological actions including antimicrobial, antiulcer, and cardiovascular activities. the cellular targets that mediate these actions are largely unknown yet. in this report, we suggest that daa is an ant…
Resveratrol	Caenorhabditis elegans	15.4	drugage, 28727758, 25976661, 15254550, 16256736	1	collagen, ecm, extracellular, matrix, proteoglycan, hyaluronic, hyaluronan, tgf, integrin, tgfbeta	28727758, 24782617, 27265258, 28750552, 28587197	plos one	the traditional indian medicine, ayurveda, provides insights and practical solutions towards a healthy life style. rasayana is a branch of ayurveda known for preserving and promoting health, enhancing the quality of life and delaying the aging process. in the traditional knowledge, the rasayana herb, chlorophytum borivilianum (c. borivilanum) is regarded as a general health promoting tonic that d…
Chlorophytum borivilianum polysaccharide extract	Saccharomyces cerevisiae	15	drugage	3	collagen, ecm, extracellular, matrix, proteoglycan, hyaluronic, hyaluronan, tgf, integrin, tgfbeta	28727758	plos one	the traditional indian medicine, ayurveda, provides insights and practical solutions towards a healthy life style. rasayana is a branch of ayurveda known for preserving and promoting health, enhancing the quality of life and delaying the aging process. in the traditional knowledge, the rasayana herb, chlorophytum borivilianum (c. borivilanum) is regarded as a general health promoting tonic that d…
Oleoylethanolamide	Caenorhabditis elegans	15	Geroprotectors_all_webscraped	1	collagen, ecm, extracellular, matrix, proteoglycan, hyaluronic, hyaluronan, tgf, integrin, tgfbeta	25554789	science (new york, n.y.)	lysosomes are crucial cellular organelles for human health that function in digestion and recycling of extracellular and intracellular macromolecules. we describe a signaling role for lysosomes that affects aging. in the worm caenorhabditis elegans, the lysosomal acid lipase lipl-4 triggered nuclear translocalization of a lysosomal lipid chaperone lbp-8, which promoted longevity by activating the…
Rapamycin	Drosophila melanogaster	14.5	20074526, 27741510, 31570569	1	collagen, ecm, extracellular, matrix, proteoglycan, hyaluronic, hyaluronan, tgf, integrin, tgfbeta	31761958	Geroscience	Aging is a major risk factor for the majority of human diseases, and the development of interventions to reduce the intrinsic rate of aging is expected to reduce the risk for age-related diseases including cardiovascular disease, cancer, and dementia. In the skin, aging manifests itself in photodamage and dermal atrophy, with underlying tissue reduction and impaired barrier function. To determine…
Rapamycin	Mus musculus	14	19587680, 23863708, 27549339, (review 33037985)	1	collagen, ecm, extracellular, matrix, proteoglycan, hyaluronic, hyaluronan, tgf, integrin, tgfbeta	31761958	Geroscience	Aging is a major risk factor for the majority of human diseases, and the development of interventions to reduce the intrinsic rate of aging is expected to reduce the risk for age-related diseases including cardiovascular disease, cancer, and dementia. In the skin, aging manifests itself in photodamage and dermal atrophy, with underlying tissue reduction and impaired barrier function. To determine…
Royal Jelly	Drosophila melanogaster	13.9	27388939	2	collagen, ecm, extracellular, matrix, proteoglycan, hyaluronic, hyaluronan, tgf, integrin, tgfbeta	15118301	Biosci Biotechnol Biochem.	We have previously shown that royal jelly (RJ) promoted collagen production by skin fibroblasts in the presence of ascorbic acid-2-O-alpha-glucoside (AA-2G). In this study, we purified the honeybee RJ-derived collagen production-promoting factor (HBRJ-CPF) from an alkali-solubilized fraction of RJ by C18 reverse-phase column chromatography. The elution profile by the C18 column chromatography and…
Quercetin	Drosophila melanogaster	13	28066251	3	collagen, ecm, extracellular, matrix, proteoglycan, hyaluronic, hyaluronan, tgf, integrin, tgfbeta	22493606	frontiers in genetics	recent research has highlighted that the polyphenols quercetin and tannic acid are capable of extending the lifespan of caenorhabditis elegans. to gain a deep understanding of the underlying molecular genetics, we analyzed the global transcriptional patterns of nematodes exposed to three concentrations of quercetin or tannic acid, respectively. by means of an intricate meta-analysis it was possib…
Resveratrol	Caenorhabditis elegans	12.8	drugage, 28727758, 25976661, 15254550, 16256736	1	collagen, ecm, extracellular, matrix, proteoglycan, hyaluronic, hyaluronan, tgf, integrin, tgfbeta	28727758, 24782617, 27265258, 28750552, 28587197	plos one	the traditional indian medicine, ayurveda, provides insights and practical solutions towards a healthy life style. rasayana is a branch of ayurveda known for preserving and promoting health, enhancing the quality of life and delaying the aging process. in the traditional knowledge, the rasayana herb, chlorophytum borivilianum (c. borivilanum) is regarded as a general health promoting tonic that d…
Dehydroabietic acid	Caenorhabditis elegans	12.8	drugage	2	collagen, ecm, extracellular, matrix, proteoglycan, hyaluronic, hyaluronan, tgf, integrin, tgfbeta	25976661, 30840954	molecular and cellular endocrinology	dehydroabietic acid (daa) is a naturally occurring diterpene resin acid of confers, such as pinus species (p. densiflora, p.‚Äâsylvestris) and grand fir (abies‚Äâgrandis), and it induces various biological actions including antimicrobial, antiulcer, and cardiovascular activities. the cellular targets that mediate these actions are largely unknown yet. in this report, we suggest that daa is an ant…
Acetylsalicylic acid (Aspirin)	Drosophila melanogaster	12	26305987, 28457986	2	collagen, ecm, extracellular, matrix, proteoglycan, hyaluronic, hyaluronan, tgf, integrin, tgfbeta	22306536	Toxicol Appl Pharmacol.	Aspirin (acetyl salicylic acid, ASA) is a common drug used for its analgesic and antipyretic effects. Recent studies show that ASA not only blocks cyclooxygenase, but also inhibits NADPH oxidase and resultant reactive oxygen species (ROS) generation, a pathway that underlies pathogenesis of several ailments, including hypertension and tissue remodeling after injury. In these disease states, angio…
L-deprenyl	Rattus norvegicustus norvegicus	12	27777099	1	collagen, ecm, extracellular, matrix, proteoglycan, hyaluronic, hyaluronan, tgf, integrin, tgfbeta	8914495	the journals of gerontology. series a, biological sciences and medical sciences	male and female b6d2f1 (c57bl/6j x dba/2j)f1 and b6cbaf1 (c57bl/6j x cba/caht6j)f1 mice were injected subcutaneously 3 times a week with l-deprenyl (0.25 mg/kg) starting at mean ages of 26 months and 18.5 months, respectively. life spans of aging mice were increased 6-9% by the drug. while none of the life span effects were significant for a single genotype and gender, life spans were significant…
Dehydroabietic acid	Caenorhabditis elegans	11.8	drugage	2	collagen, ecm, extracellular, matrix, proteoglycan, hyaluronic, hyaluronan, tgf, integrin, tgfbeta	25976661, 30840954	molecular and cellular endocrinology	dehydroabietic acid (daa) is a naturally occurring diterpene resin acid of confers, such as pinus species (p. densiflora, p.‚Äâsylvestris) and grand fir (abies‚Äâgrandis), and it induces various biological actions including antimicrobial, antiulcer, and cardiovascular activities. the cellular targets that mediate these actions are largely unknown yet. in this report, we suggest that daa is an ant…
Royal Jelly	Caenorhabditis elegans	11	21858156, This Study Supplementary Fig 11	2	collagen, ecm, extracellular, matrix, proteoglycan, hyaluronic, hyaluronan, tgf, integrin, tgfbeta	15118301	Biosci Biotechnol Biochem.	We have previously shown that royal jelly (RJ) promoted collagen production by skin fibroblasts in the presence of ascorbic acid-2-O-alpha-glucoside (AA-2G). In this study, we purified the honeybee RJ-derived collagen production-promoting factor (HBRJ-CPF) from an alkali-solubilized fraction of RJ by C18 reverse-phase column chromatography. The elution profile by the C18 column chromatography and…
Quercetin	Caenorhabditis elegans	11	drugage	3	collagen, ecm, extracellular, matrix, proteoglycan, hyaluronic, hyaluronan, tgf, integrin, tgfbeta	22493606	frontiers in genetics	recent research has highlighted that the polyphenols quercetin and tannic acid are capable of extending the lifespan of caenorhabditis elegans. to gain a deep understanding of the underlying molecular genetics, we analyzed the global transcriptional patterns of nematodes exposed to three concentrations of quercetin or tannic acid, respectively. by means of an intricate meta-analysis it was possib…
Marine collagen peptides	Rattus norvegicustus norvegicus	11	drugage	1	collagen, ecm, extracellular, matrix, proteoglycan, hyaluronic, hyaluronan, tgf, integrin, tgfbeta	20553190	journal of medicinal food	to observe the effects of marine collagen peptides (mcps) prepared from chum salmon (oncorhynchus keta) skin on life span and spontaneous tumor incidence, sprague-dawley rats were fed diets supplemented with mcp at concentrations of 0%, 2.25%, 4.5%, and 9% (wt/wt) from the age of 4 weeks until natural death. there were 40 rats in each group (male:female ratio = 1:1). the results showed that the m…
Dehydroabietic acid	Caenorhabditis elegans	10.3	drugage	2	collagen, ecm, extracellular, matrix, proteoglycan, hyaluronic, hyaluronan, tgf, integrin, tgfbeta	25976661, 30840954	molecular and cellular endocrinology	dehydroabietic acid (daa) is a naturally occurring diterpene resin acid of confers, such as pinus species (p. densiflora, p.‚Äâsylvestris) and grand fir (abies‚Äâgrandis), and it induces various biological actions including antimicrobial, antiulcer, and cardiovascular activities. the cellular targets that mediate these actions are largely unknown yet. in this report, we suggest that daa is an ant…
Quercetin	Caenorhabditis elegans	10	drugage	3	collagen, ecm, extracellular, matrix, proteoglycan, hyaluronic, hyaluronan, tgf, integrin, tgfbeta	22493606	frontiers in genetics	recent research has highlighted that the polyphenols quercetin and tannic acid are capable of extending the lifespan of caenorhabditis elegans. to gain a deep understanding of the underlying molecular genetics, we analyzed the global transcriptional patterns of nematodes exposed to three concentrations of quercetin or tannic acid, respectively. by means of an intricate meta-analysis it was possib…
Tannic acid	Caenorhabditis elegans	10	drugage	3	collagen, ecm, extracellular, matrix, proteoglycan, hyaluronic, hyaluronan, tgf, integrin, tgfbeta	22493606	frontiers in genetics	recent research has highlighted that the polyphenols quercetin and tannic acid are capable of extending the lifespan of caenorhabditis elegans. to gain a deep understanding of the underlying molecular genetics, we analyzed the global transcriptional patterns of nematodes exposed to three concentrations of quercetin or tannic acid, respectively. by means of an intricate meta-analysis it was possib…
Chlorophytum borivilianum polysaccharide extract	Caenorhabditis elegans	10	drugage	3	collagen, ecm, extracellular, matrix, proteoglycan, hyaluronic, hyaluronan, tgf, integrin, tgfbeta	28727758	plos one	the traditional indian medicine, ayurveda, provides insights and practical solutions towards a healthy life style. rasayana is a branch of ayurveda known for preserving and promoting health, enhancing the quality of life and delaying the aging process. in the traditional knowledge, the rasayana herb, chlorophytum borivilianum (c. borivilanum) is regarded as a general health promoting tonic that d…
Resveratrol	Drosophila melanogaster	9.6	high-fat diet female 22083438	1	collagen, ecm, extracellular, matrix, proteoglycan, hyaluronic, hyaluronan, tgf, integrin, tgfbeta	28727758, 24782617, 27265258, 28750552, 28587197	plos one	the traditional indian medicine, ayurveda, provides insights and practical solutions towards a healthy life style. rasayana is a branch of ayurveda known for preserving and promoting health, enhancing the quality of life and delaying the aging process. in the traditional knowledge, the rasayana herb, chlorophytum borivilianum (c. borivilanum) is regarded as a general health promoting tonic that d…
Quercetin	Caenorhabditis elegans	9	drugage	3	collagen, ecm, extracellular, matrix, proteoglycan, hyaluronic, hyaluronan, tgf, integrin, tgfbeta	22493606	frontiers in genetics	recent research has highlighted that the polyphenols quercetin and tannic acid are capable of extending the lifespan of caenorhabditis elegans. to gain a deep understanding of the underlying molecular genetics, we analyzed the global transcriptional patterns of nematodes exposed to three concentrations of quercetin or tannic acid, respectively. by means of an intricate meta-analysis it was possib…
Tannic acid	Caenorhabditis elegans	8	drugage	3	collagen, ecm, extracellular, matrix, proteoglycan, hyaluronic, hyaluronan, tgf, integrin, tgfbeta	22493606	frontiers in genetics	recent research has highlighted that the polyphenols quercetin and tannic acid are capable of extending the lifespan of caenorhabditis elegans. to gain a deep understanding of the underlying molecular genetics, we analyzed the global transcriptional patterns of nematodes exposed to three concentrations of quercetin or tannic acid, respectively. by means of an intricate meta-analysis it was possib…
L-deprenyl	Mus musculus	7	drugage	1	collagen, ecm, extracellular, matrix, proteoglycan, hyaluronic, hyaluronan, tgf, integrin, tgfbeta	8914495	the journals of gerontology. series a, biological sciences and medical sciences	male and female b6d2f1 (c57bl/6j x dba/2j)f1 and b6cbaf1 (c57bl/6j x cba/caht6j)f1 mice were injected subcutaneously 3 times a week with l-deprenyl (0.25 mg/kg) starting at mean ages of 26 months and 18.5 months, respectively. life spans of aging mice were increased 6-9% by the drug. while none of the life span effects were significant for a single genotype and gender, life spans were significant…
Resveratrol	Caenorhabditis elegans	6.3	drugage, 28727758, 25976661, 15254550, 16256736	1	collagen, ecm, extracellular, matrix, proteoglycan, hyaluronic, hyaluronan, tgf, integrin, tgfbeta	28727758, 24782617, 27265258, 28750552, 28587197	plos one	the traditional indian medicine, ayurveda, provides insights and practical solutions towards a healthy life style. rasayana is a branch of ayurveda known for preserving and promoting health, enhancing the quality of life and delaying the aging process. in the traditional knowledge, the rasayana herb, chlorophytum borivilianum (c. borivilanum) is regarded as a general health promoting tonic that d…
Acetylsalicylic acid (Aspirin)	Mus musculus	6	18631321	2	collagen, ecm, extracellular, matrix, proteoglycan, hyaluronic, hyaluronan, tgf, integrin, tgfbeta	22306536	Toxicol Appl Pharmacol.	Aspirin (acetyl salicylic acid, ASA) is a common drug used for its analgesic and antipyretic effects. Recent studies show that ASA not only blocks cyclooxygenase, but also inhibits NADPH oxidase and resultant reactive oxygen species (ROS) generation, a pathway that underlies pathogenesis of several ailments, including hypertension and tissue remodeling after injury. In these disease states, angio…
Metformin	Mus musculus	5.8	23900241	1	collagen, ecm, extracellular, matrix, proteoglycan, hyaluronic, hyaluronan, tgf, integrin, tgfbeta	19594306	J Bone Miner Res	Diabetes mellitus is associated with bone loss. Patients with type 2 diabetes are frequently treated with oral antidiabetic drugs such as sulfonylureas, biguanides, and thiazolidinediones. Rosiglitazone treatment has been shown to increase adipogenesis in bone marrow and to induce bone loss. In this study we evaluated the effect of in vivo and in vitro treatment with metformin on bone marrow prog…
Resveratrol	Caenorhabditis elegans	5	drugage, 28727758, 25976661, 15254550, 16256736	3	collagen, ecm, extracellular, matrix, proteoglycan, hyaluronic, hyaluronan, tgf, integrin, tgfbeta	28727758, 24782617, 27265258, 28750552, 28587197	plos one	the traditional indian medicine, ayurveda, provides insights and practical solutions towards a healthy life style. rasayana is a branch of ayurveda known for preserving and promoting health, enhancing the quality of life and delaying the aging process. in the traditional knowledge, the rasayana herb, chlorophytum borivilianum (c. borivilanum) is regarded as a general health promoting tonic that d…
Dauer pheromone	Mus musculus	5	24796965	2	collagen, ecm, extracellular, matrix, proteoglycan, hyaluronic, hyaluronan, tgf, integrin, tgfbeta	25517099	Nature	Interventions that delay ageing mobilize mechanisms that protect and repair cellular components, but it is unknown how these interventions might slow the functional decline of extracellular matrices, which are also damaged during ageing. Reduced insulin/IGF-1 signalling (rIIS) extends lifespan across the evolutionary spectrum, and in juvenile Caenorhabditis elegans also allows the transcription f…

## Sheet: Fig1b_Data used for plot
Compound	Species	within_species_mean	within_species_keyword_max_occ	Clinical Trials against are related pathologies
Acetylsalicylic acid (Aspirin)	Caenorhabditis elegans	19.25	2	NCT04284397
Acetylsalicylic acid (Aspirin)	Mus musculus	6	2
Chlorophytum borivilianum polysaccharide extract	Caenorhabditis elegans	10	3
Chlorophytum borivilianum polysaccharide extract	Saccharomyces cerevisiae	32.5	3
Dauer pheromone	Caenorhabditis elegans	37	2
Dauer pheromone	Mus musculus	5	2
Dehydroabietic acid	Caenorhabditis elegans	12.6	2
L-deprenyl	Mus musculus	7	1	NCT00640159, NCT01701089, NCT00089622
L-deprenyl	Rattus norvegicustus norvegicus	12	1
Marine collagen peptides	Rattus norvegicustus norvegicus	11	1	NCT03281434, NCT03677258
Metformin	Caenorhabditis elegans	27	1	NCT02432287, NCT03451006
Metformin	Mus musculus	5.8	1
Oleoylethanolamide	Caenorhabditis elegans	15	1
Quercetin	Caenorhabditis elegans	10	3	NCT03989271, NCT01376011
Rapamycin	Caenorhabditis elegans	23	1	NCT02874924, NCT03103893
Rapamycin	Mus musculus	14	1
Resveratrol	Caenorhabditis elegans	9.875	3
Resveratrol	Saccharomyces cerevisiae	20	3	NCT01842399
Royal Jelly	Caenorhabditis elegans	11	2
Royal Jelly	Drosophila melanogaster	13.9	2
Royal Jelly	Mus musculus	25	2
S-Allyl Cysteine	Caenorhabditis elegans	17	2	NCT04010565
Tannic acid	Caenorhabditis elegans	14.2	3
Urolithin A	Caenorhabditis elegans	28	2	NCT04160312
Urolithin A	Drosophila melanogaster	19	2
Xylitol	Saccharomyces cerevisiae	37	2	xylitol

## Sheet: Combined_LongevityDrugs
Compound	Species	Lifespan change (mean)	Pubmed ID	Publication journal	Publication abstracts	Database used	# keyword occurences	Keywords used	Reported strain	Reported compound dosage	Lifespan change (max)	Reported gender (if applicable)	Reported significance (if applicable)
Indolepropionamide	Philodina acuticornis	267.9	20421998	plos one	aging is a multi-factorial process, however, it is generally accepted that reactive oxygen species (ros) are significant contributors. mitochondria are important players in the aging process because they produce most of the cellular ros. despite the strength of the free-radical hypothesis, the use of free radical scavengers to delay aging has generated mixed results in vertebrate models, and clin…	drugage	0	collagen, ecm, extracellular, matrix, proteoglycan, hyaluronic, hyaluronan, tgf, integrin, tgfbeta	odiosa	30 ¬µM
L-Carnitine	Saccharomyces cerevisiae	260	20550520	aging cell	in this work we report that carnitines, in particular acetyl-l-carnitine (alc), are able to prolong the chronological aging of yeast cells during the stationary phase. lifespan extension is significantly reduced in yca1 mutants as well in rho(0) strains, suggesting that the protective effects pass through the yca1 caspase and mitochondrial functions. alc can also prevent apoptosis in pro-apoptoti…	drugage	0	collagen, ecm, extracellular, matrix, proteoglycan, hyaluronic, hyaluronan, tgf, integrin, tgfbeta	BY4741	1 mM			NS
Spermidine	Saccharomyces cerevisiae	233	19801973	nature cell biology	ageing results from complex genetically and epigenetically programmed processes that are elicited in part by noxious or stressful events that cause programmed cell death. here, we report that administration of spermidine, a natural polyamine whose intracellular concentration declines during human ageing, markedly extended the lifespan of yeast, flies and worms, and human immune cells. in addition…	drugage	0	collagen, ecm, extracellular, matrix, proteoglycan, hyaluronic, hyaluronan, tgf, integrin, tgfbeta		4 mM
Indolepropionamide	Philodina acuticornis	229.7	20421998	plos one	aging is a multi-factorial process, however, it is generally accepted that reactive oxygen species (ros) are significant contributors. mitochondria are important players in the aging process because they produce most of the cellular ros. despite the strength of the free-radical hypothesis, the use of free radical scavengers to delay aging has generated mixed results in vertebrate models, and clin…	drugage	0	collagen, ecm, extracellular, matrix, proteoglycan, hyaluronic, hyaluronan, tgf, integrin, tgfbeta	odiosa	20 ¬µM
Guduchi Churna	Drosophila melanogaster	193.83	28827958	ayu	results: increase in the lifespan was observed in both parent and f-1 generation. applying of anova revealed significant difference between control and drug groups. the longevity effect, in the drug group was seen even on f-1 generation.	drugage	0	collagen, ecm, extracellular, matrix, proteoglycan, hyaluronic, hyaluronan, tgf, integrin, tgfbeta	Oregon-K	0.25g/100ml		Pooled
Bis(1-hydroxy-2,2,6,6-tetramethyl-4-piperidinyl)-decandioate	Aeolosoma viride	157.3	25190068	the journals of gerontology. series a, biological sciences and medical sciences	despite more than 50 years of investigations into the free radical theory, the direct role of oxidative stress (os) in aging and age-related diseases remains unproven. little progress in identifying antioxidant drugs promoting longevity has been made, likely due to selectivity toward one or few radical species, variable efficacy in vivo, inherent pro-oxidant behavior of such drugs, or lack of syn…	drugage	0	collagen, ecm, extracellular, matrix, proteoglycan, hyaluronic, hyaluronan, tgf, integrin, tgfbeta		1.25 ¬µM
Guduchi Churna	Drosophila melanogaster	155.65	28827958	ayu	results: increase in the lifespan was observed in both parent and f-1 generation. applying of anova revealed significant difference between control and drug groups. the longevity effect, in the drug group was seen even on f-1 generation.	drugage	0	collagen, ecm, extracellular, matrix, proteoglycan, hyaluronic, hyaluronan, tgf, integrin, tgfbeta	Oregon-K	0.50g/100ml		Pooled	P<0.0001
L-Carnitine	Saccharomyces cerevisiae	140	20550520	aging cell	in this work we report that carnitines, in particular acetyl-l-carnitine (alc), are able to prolong the chronological aging of yeast cells during the stationary phase. lifespan extension is significantly reduced in yca1 mutants as well in rho(0) strains, suggesting that the protective effects pass through the yca1 caspase and mitochondrial functions. alc can also prevent apoptosis in pro-apoptoti…	drugage	0	collagen, ecm, extracellular, matrix, proteoglycan, hyaluronic, hyaluronan, tgf, integrin, tgfbeta	BY4741	1 mM			NS
Indolepropionamide	Philodina acuticornis	137.8	20421998	plos one	aging is a multi-factorial process, however, it is generally accepted that reactive oxygen species (ros) are significant contributors. mitochondria are important players in the aging process because they produce most of the cellular ros. despite the strength of the free-radical hypothesis, the use of free radical scavengers to delay aging has generated mixed results in vertebrate models, and clin…	drugage	0	collagen, ecm, extracellular, matrix, proteoglycan, hyaluronic, hyaluronan, tgf, integrin, tgfbeta	odiosa	10 ¬µM
Aspirin	Acheta domesticus	134	25833406	age (dordrecht, netherlands)	we examined the impacts of aspirin and metformin on the life history of the cricket acheta domesticus (growth rate, maturation time, mature body size, survivorship, and maximal longevity). both drugs significantly increased survivorship and maximal life span. maximal longevity was 136 days for controls, 188 days (138 % of controls) for metformin, and 194 days (143 % of controls) for aspirin. metf…	drugage	0	collagen, ecm, extracellular, matrix, proteoglycan, hyaluronic, hyaluronan, tgf, integrin, tgfbeta		5.65x10^5 g aspirin/g food
Aspirin	Acheta domesticus	111	25833406	age (dordrecht, netherlands)	we examined the impacts of aspirin and metformin on the life history of the cricket acheta domesticus (growth rate, maturation time, mature body size, survivorship, and maximal longevity). both drugs significantly increased survivorship and maximal life span. maximal longevity was 136 days for controls, 188 days (138 % of controls) for metformin, and 194 days (143 % of controls) for aspirin. metf…	drugage	0	collagen, ecm, extracellular, matrix, proteoglycan, hyaluronic, hyaluronan, tgf, integrin, tgfbeta		2.263x10^4 g aspirin/g food
Lithocholic acid	Saccharomyces cerevisiae	105.5	30405886	oncotarget		drugage	0	collagen, ecm, extracellular, matrix, proteoglycan, hyaluronic, hyaluronan, tgf, integrin, tgfbeta	BY4742	50 ¬µM	93		S
Lithocholic acid	Saccharomyces cerevisiae	100	20622262	aging	in chronologically aging yeast, longevity can be extended by administering a caloric restriction (cr) diet or some small molecules. these life-extending interventions target the adaptable target of rapamycin (tor) and camp/protein kinase a (camp/pka) signaling pathways that are under the stringent control of calorie availability. we designed a chemical genetic screen for small molecules that incr…	drugage	0	collagen, ecm, extracellular, matrix, proteoglycan, hyaluronic, hyaluronan, tgf, integrin, tgfbeta	BY4741	50 ¬µM
SkQ1	Ceriodaphnia affinis	100	19120018	biochemistry. biokhimiia	very low (nano- and subnanomolar) concentrations of 10-(6'-plastoquinonyl) decyltriphenylphosphonium (skq1) were found to prolong lifespan of a fungus (podospora anserina), a crustacean (ceriodaphnia affinis), an insect (drosophila melanogaster), and a mammal (mouse). in the latter case, median lifespan is doubled if animals live in a non-sterile vivarium. the lifespan increase is accompanied by …	drugage	0	collagen, ecm, extracellular, matrix, proteoglycan, hyaluronic, hyaluronan, tgf, integrin, tgfbeta		0.55 nM
Bis(1-hydroxy-2,2,6,6-tetramethyl-4-piperidinyl)-decandioate	Aeolosoma viride	98.6	25190068	the journals of gerontology. series a, biological sciences and medical sciences	despite more than 50 years of investigations into the free radical theory, the direct role of oxidative stress (os) in aging and age-related diseases remains unproven. little progress in identifying antioxidant drugs promoting longevity has been made, likely due to selectivity toward one or few radical species, variable efficacy in vivo, inherent pro-oxidant behavior of such drugs, or lack of syn…	drugage	0	collagen, ecm, extracellular, matrix, proteoglycan, hyaluronic, hyaluronan, tgf, integrin, tgfbeta		2.5 ¬µM
C60	Rattus norvegicustus norvegicus	90	22498298	biomaterials	countless studies showed that [60]fullerene (c(60)) and derivatives could have many potential biomedical applications. however, while several independent research groups showed that c(60) has no acute or sub-acute toxicity in various experimental models, more than 25 years after its discovery the in vivo fate and the chronic effects of this fullerene remain unknown. if the potential of c(60) and …	drugage	0	collagen, ecm, extracellular, matrix, proteoglycan, hyaluronic, hyaluronan, tgf, integrin, tgfbeta		1.7 mg/kg of body weight
Fullerene C60	Rattus norvegicus	90	22498298	biomaterials	countless studies showed that [60]fullerene (c(60)) and derivatives could have many potential biomedical applications. however, while several independent research groups showed that c(60) has no acute or sub-acute toxicity in various experimental models, more than 25 years after its discovery the in vivo fate and the chronic effects of this fullerene remain unknown. if the potential of c(60) and …	Geroprotectors_all_webscraped	0	collagen, ecm, extracellular, matrix, proteoglycan, hyaluronic, hyaluronan, tgf, integrin, tgfbeta
Caffeine	Saccharomyces cerevisiae	86	18513215	molecular microbiology	dietary nutrient limitation (dietary restriction) is known to increase lifespan in a variety of organisms. although the molecular events that couple dietary restriction to increased lifespan are not clear, studies of the model eukaryote saccharomyces cerevisiae have implicated several nutrient-sensitive kinases, including the target of rapamycin complex 1 (torc1), sch9, protein kinase a (pka) and…	drugage	0	collagen, ecm, extracellular, matrix, proteoglycan, hyaluronic, hyaluronan, tgf, integrin, tgfbeta	BY4741	0.2-0.4 mM
Guduchi Churna	Drosophila melanogaster	85.91	28827958	ayu	results: increase in the lifespan was observed in both parent and f-1 generation. applying of anova revealed significant difference between control and drug groups. the longevity effect, in the drug group was seen even on f-1 generation.	drugage	0	collagen, ecm, extracellular, matrix, proteoglycan, hyaluronic, hyaluronan, tgf, integrin, tgfbeta	Oregon-K	0.7 g/100 ml			S
Kinetin	Zaprionus paravittiger	80	7488181	biochemical and biophysical research communications	a cytokinin plant growth hormone kinetin (kn) retards senescence in plants and delays ageing in human cells in culture. we have now observed that kn also slows down ageing and prolongs the lifespan of the fruitfly zaprionus paravittiger when these insects are fed with 25-125 ppm kn added in their diet medium. in addition, 25 ppm kn also slows down the larval and the pupal stages of the developing…	drugage	0	collagen, ecm, extracellular, matrix, proteoglycan, hyaluronic, hyaluronan, tgf, integrin, tgfbeta		25 ppm	19.7	Female
Metformin	Acheta domesticus	79	25833406	age (dordrecht, netherlands)	we examined the impacts of aspirin and metformin on the life history of the cricket acheta domesticus (growth rate, maturation time, mature body size, survivorship, and maximal longevity). both drugs significantly increased survivorship and maximal life span. maximal longevity was 136 days for controls, 188 days (138 % of controls) for metformin, and 194 days (143 % of controls) for aspirin. metf…	drugage	0	collagen, ecm, extracellular, matrix, proteoglycan, hyaluronic, hyaluronan, tgf, integrin, tgfbeta		1.78x10^3 g metformin/g diet
Apple	Saccharomyces cerevisiae	78.5	22970337	oxidative medicine and cellular longevity	in recent years, epidemiological and biochemical studies have shown that eating apples is associated with reduction of occurrence of cancer, degenerative, and cardiovascular diseases. this association is often attributed to the presence of antioxidants such as ascorbic acid (vitamin c) and polyphenols. the substances that hinder the presence of free radicals are also able to protect cells from ag…	drugage	0	collagen, ecm, extracellular, matrix, proteoglycan, hyaluronic, hyaluronan, tgf, integrin, tgfbeta	MCY4/KlLSM4::kanMX4	1 gr			NS
Aspirin	Acheta domesticus	77	25833406	age (dordrecht, netherlands)	we examined the impacts of aspirin and metformin on the life history of the cricket acheta domesticus (growth rate, maturation time, mature body size, survivorship, and maximal longevity). both drugs significantly increased survivorship and maximal life span. maximal longevity was 136 days for controls, 188 days (138 % of controls) for metformin, and 194 days (143 % of controls) for aspirin. metf…	drugage	0	collagen, ecm, extracellular, matrix, proteoglycan, hyaluronic, hyaluronan, tgf, integrin, tgfbeta		2.263x10^4 g aspirin/g food		Male
EGTA	Mytilina brevispina	75.9	804507	journal of gerontology	extensions of life-span and reproductive period were achieved in the rotifer mytilina brevispina var redunca by regular brief immersions in solutions of one of the following chelating agents, sodium citrate, sodium tartrate, edta, and egta. it was shown by means of radiolabelling with 45 calcium that the rate of calcium accumulation in chelation-treated rotifers was markedly lower than in the unt…	drugage	0	collagen, ecm, extracellular, matrix, proteoglycan, hyaluronic, hyaluronan, tgf, integrin, tgfbeta		0.25% on alternate days
Hydrogen Sulphide	Caenorhabditis elegans	74	18077331	proceedings of the national academy of sciences of the united states of america	hydrogen sulfide (h(2)s) is naturally produced in animal cells. exogenous h(2)s has been shown to effect physiological changes that improve the capacity of mammals to survive in otherwise lethal conditions. however, the mechanisms required for such alterations are unknown. we investigated the physiological response of caenorhabditis elegans to h(2)s to elucidate the molecular mechanisms of h(2)s …	drugage	0	collagen, ecm, extracellular, matrix, proteoglycan, hyaluronic, hyaluronan, tgf, integrin, tgfbeta	N2	50 ppm
Glutathione	Caenorhabditis elegans	73.33	19580823	mechanisms of ageing and development	numerous studies using caenorhabditis elegans have used a protocol in which chemicals are orally delivered by incorporating them into the nematode growth media or mixing them with the food bacteria. however, actual exposure levels are difficult to estimate as they are influenced by both the rates of ingestion into the intestine as well as absorption from the intestinal lumen. we used liposomes lo…	Geroprotectors_all_webscraped	0	collagen, ecm, extracellular, matrix, proteoglycan, hyaluronic, hyaluronan, tgf, integrin, tgfbeta
Nitrophenyl piperazine containing compound 1	Caenorhabditis elegans	72.5	27220516	aging cell	model organisms subject to dietary restriction (dr) generally live longer. accompanying this lifespan extension are improvements in overall health, based on multiple metrics. this indicates that pharmacological treatments that mimic the effects of dr could improve health in humans. to find new chemical structures that extend lifespan, we screened 30¬†000 synthetic, diverse drug-like chemicals in …	drugage	0	collagen, ecm, extracellular, matrix, proteoglycan, hyaluronic, hyaluronan, tgf, integrin, tgfbeta	N2	50 ¬µM			S
Resveratrol	Saccharomyces cerevisiae	70	12939617	nature	in diverse organisms, calorie restriction slows the pace of ageing and increases maximum lifespan. in the budding yeast saccharomyces cerevisiae, calorie restriction extends lifespan by increasing the activity of sir2 (ref. 1), a member of the conserved sirtuin family of nad(+)-dependent protein deacetylases. included in this family are sir-2.1, a caenorhabditis elegans enzyme that regulates life…	drugage	0	collagen, ecm, extracellular, matrix, proteoglycan, hyaluronic, hyaluronan, tgf, integrin, tgfbeta	PSY316AT MATŒ±	10 ¬µM
3,5-dihydroxy-4'-acetoxy-trans-stilbene	Saccharomyces cerevisiae	68.2	17156081	aging cell	this past decade has seen the identification of numerous conserved genes that extend lifespan in diverse species, yet the number of compounds that extend lifespan is relatively small. a class of compounds called stacs, which were identified as activators of sir2/sirt1 nad+-dependent deacetylases, extend the lifespans of multiple species in a sir2-dependent manner and can delay the onset of age-re…	drugage	0	collagen, ecm, extracellular, matrix, proteoglycan, hyaluronic, hyaluronan, tgf, integrin, tgfbeta	PSY316ATŒ±	10 ¬µM
Aspirin	Acheta domesticus	67	25833406	age (dordrecht, netherlands)	we examined the impacts of aspirin and metformin on the life history of the cricket acheta domesticus (growth rate, maturation time, mature body size, survivorship, and maximal longevity). both drugs significantly increased survivorship and maximal life span. maximal longevity was 136 days for controls, 188 days (138 % of controls) for metformin, and 194 days (143 % of controls) for aspirin. metf…	drugage	0	collagen, ecm, extracellular, matrix, proteoglycan, hyaluronic, hyaluronan, tgf, integrin, tgfbeta		5.65x10^5 g aspirin/g food		Male
Ascorbic Acid	Caenorhabiditis elegans	66.67	19580823	mechanisms of ageing and development	numerous studies using caenorhabditis elegans have used a protocol in which chemicals are orally delivered by incorporating them into the nematode growth media or mixing them with the food bacteria. however, actual exposure levels are difficult to estimate as they are influenced by both the rates of ingestion into the intestine as well as absorption from the intestinal lumen. we used liposomes lo…	Geroprotectors_all_webscraped	0	collagen, ecm, extracellular, matrix, proteoglycan, hyaluronic, hyaluronan, tgf, integrin, tgfbeta
Caffeine	Caenorhabditis elegans	65	26696878	frontiers in aging neuroscience	caffeine is a widely used psychoactive substance. studies have shown that caffeine may play a protective role in aging-associated disorders. however, the mechanisms by which caffeine modulates aging are not yet clear. in this study, we have shown that caffeine increases caenorhabditis elegans lifespan, delays its larval development, reduces reproduction and body length. these phenotypes were part…	drugage	0	collagen, ecm, extracellular, matrix, proteoglycan, hyaluronic, hyaluronan, tgf, integrin, tgfbeta	N2	5 mM
Nordihydroguaiaretic acid	Aedes aegypti	64.3	3749035	proceedings of the society for experimental biology and medicine. society for experimental biology and medicine (new york, n.y.)	our previous findings indicated that a major characteristic of aging organisms is a decrease in reducing capacity. our objectives were to correct this impairment by administration of nordihydroguaiaretic acid (ndga), a potent reducing agent, and to determine the effect on adult longevity of the mosquito. ndga supplements were included in the axenic larval medium or adult diet of mosquitoes of dif…	drugage	0	collagen, ecm, extracellular, matrix, proteoglycan, hyaluronic, hyaluronan, tgf, integrin, tgfbeta		0.005% (w/v)		Male
Glucose	Saccharomyces cerevisiae	63.1	12391171	molecular and cellular biology	calorie restriction (cr) extends life span in many different organisms, including mammals. we describe here a novel pathway that extends the life span of saccharomyces cerevisiae mother cells but does not involve a reduction in caloric content of the media, i.e., there is growth of yeast cells in the presence of a high concentration of external osmolytes. like cr, this longevity-promoting respons…	drugage	0	collagen, ecm, extracellular, matrix, proteoglycan, hyaluronic, hyaluronan, tgf, integrin, tgfbeta	PSY316	0.2
Minocycline	Drosophila melanogaster	63	23947005	investigacion clinica	in the present study we compared the effects of minocycline and ascorbic acid in the life span, motor activity and lipid peroxidation of drosophila melanogaster, in an effort to find a substance capable of providing protection against oxidative stress in aging. in the flies treated with minocycline a very significant increase in the life span (101 +/- 1.33 days) was observed when compared to thos…	drugage	0	collagen, ecm, extracellular, matrix, proteoglycan, hyaluronic, hyaluronan, tgf, integrin, tgfbeta	Oregon	0.05 mM		Male
L-Carnitine	Saccharomyces cerevisiae	62.4	20550520	aging cell	in this work we report that carnitines, in particular acetyl-l-carnitine (alc), are able to prolong the chronological aging of yeast cells during the stationary phase. lifespan extension is significantly reduced in yca1 mutants as well in rho(0) strains, suggesting that the protective effects pass through the yca1 caspase and mitochondrial functions. alc can also prevent apoptosis in pro-apoptoti…	drugage	0	collagen, ecm, extracellular, matrix, proteoglycan, hyaluronic, hyaluronan, tgf, integrin, tgfbeta	CM39L-11A	1 mM			NS
Resveratrol	Saccharomyces cerevisiae	60.7	12939617	nature	in diverse organisms, calorie restriction slows the pace of ageing and increases maximum lifespan. in the budding yeast saccharomyces cerevisiae, calorie restriction extends lifespan by increasing the activity of sir2 (ref. 1), a member of the conserved sirtuin family of nad(+)-dependent protein deacetylases. included in this family are sir-2.1, a caenorhabditis elegans enzyme that regulates life…	drugage	0	collagen, ecm, extracellular, matrix, proteoglycan, hyaluronic, hyaluronan, tgf, integrin, tgfbeta	PSY316AT MATŒ±	10 ¬µM
Resveratrol	Caenorhabditis elegans	60.23	30320257	acs omega		drugage	0	collagen, ecm, extracellular, matrix, proteoglycan, hyaluronic, hyaluronan, tgf, integrin, tgfbeta	N2	50 ¬µM			S
Carbonylcyanide-3-chlorophenylhydrazone	Caenorhabditis elegans	60	19442682	mechanisms of ageing and development	energy production via oxidative phosphorylation generates a mitochondrial membrane potential (deltapsi(m)) across the inner membrane. in this work, we show that a lower deltapsi(m) is associated with increased lifespan in caenorhabditis elegans. the long-lived mutants daf-2(e1370), age-1(hx546), clk-1(qm30), isp-1(qm150) and eat-2(ad465) all have a lower deltapsi(m) than wild type animals. the lo…	drugage	0	collagen, ecm, extracellular, matrix, proteoglycan, hyaluronic, hyaluronan, tgf, integrin, tgfbeta	N2	10 ¬µM
Thioflavin T	Caenorhabditis elegans	60	21451522	nature	genetic studies indicate that protein homeostasis is a major contributor to metazoan longevity. collapse of protein homeostasis results in protein misfolding cascades and the accumulation of insoluble protein fibrils and aggregates, such as amyloids. a group of small molecules, traditionally used in histopathology to stain amyloid in tissues, bind protein fibrils and slow aggregation in vitro and…	drugage	0	collagen, ecm, extracellular, matrix, proteoglycan, hyaluronic, hyaluronan, tgf, integrin, tgfbeta	N2	50-100 ¬µM	78
Torin 1	Drosophila melanogaster	59.09	29329306	plos one	autophagy is a highly conserved mechanism for cellular repair that becomes progressively down-regulated during normal ageing. hence, manipulations that activate autophagy could increase lifespan. previous reports show that manipulations to the autophagy pathway can result in longevity extension in yeast, flies, worms and mammals. under standard nutrition, autophagy is inhibited by the nutrient se…	drugage	0	collagen, ecm, extracellular, matrix, proteoglycan, hyaluronic, hyaluronan, tgf, integrin, tgfbeta	Dahomey	10 ŒºM	0		S
Rifampicin	Caenorhabiditis elegans	59	25720500	aging cell	advanced glycation end products (ages) are formed when glucose reacts nonenzymatically with proteins; these modifications are implicated in aging and pathogenesis of many age-related diseases including type ii diabetes, atherosclerosis, and neurodegenerative disorders. thus, pharmaceutical interventions that can reduce ages may delay age-onset diseases and extend lifespan. using lc-ms(e), we show…	Geroprotectors_all_webscraped	0	collagen, ecm, extracellular, matrix, proteoglycan, hyaluronic, hyaluronan, tgf, integrin, tgfbeta
Bacitracin	Caenorhabditis elegans	58.5	22114686	plos one	screening a library of drugs with known safety profiles in humans yielded 30 drugs that reliably protected mammalian neurons against glucose toxicity. subsequent screening demonstrated that 6 of these 30 drugs increase lifespan in c. elegans: caffeine, ciclopirox olamine, tannic acid, acetaminophen, bacitracin, and baicalein. every drug significantly reduced the age-dependent acceleration of mort…	drugage	0	collagen, ecm, extracellular, matrix, proteoglycan, hyaluronic, hyaluronan, tgf, integrin, tgfbeta	N2	0.01	74
Paraquat	Caenorhabditis elegans	58	21151885	plos biology	the nuo-6 and isp-1 genes of c. elegans encode, respectively, subunits of complex i and iii of the mitochondrial respiratory chain. partial loss-of-function mutations in these genes decrease electron transport and greatly increase the longevity of c. elegans by a mechanism that is distinct from that induced by reducing their level of expression by rnai. electron transport is a major source of the…	drugage	0	collagen, ecm, extracellular, matrix, proteoglycan, hyaluronic, hyaluronan, tgf, integrin, tgfbeta	N2	0.1 mM	48
Paraquat	Caenorhabditis elegans	57.61	21151885	plos biology	the nuo-6 and isp-1 genes of c. elegans encode, respectively, subunits of complex i and iii of the mitochondrial respiratory chain. partial loss-of-function mutations in these genes decrease electron transport and greatly increase the longevity of c. elegans by a mechanism that is distinct from that induced by reducing their level of expression by rnai. electron transport is a major source of the…	Geroprotectors_all_webscraped	0	collagen, ecm, extracellular, matrix, proteoglycan, hyaluronic, hyaluronan, tgf, integrin, tgfbeta
Metformin	Caenorhabditis elegans	57.3	24889636	proceedings of the national academy of sciences of the united states of america	the antiglycemic drug metformin, widely prescribed as first-line treatment of type ii diabetes mellitus, has lifespan-extending properties. precisely how this is achieved remains unclear. via a quantitative proteomics approach using the model organism caenorhabditis elegans, we gained molecular understanding of the physiological changes elicited by metformin exposure, including changes in branche…	drugage	0	collagen, ecm, extracellular, matrix, proteoglycan, hyaluronic, hyaluronan, tgf, integrin, tgfbeta	N2	25 mM
Rifampicin	Caenorhabditis elegans	56.1	25720500	aging cell	advanced glycation end products (ages) are formed when glucose reacts nonenzymatically with proteins; these modifications are implicated in aging and pathogenesis of many age-related diseases including type ii diabetes, atherosclerosis, and neurodegenerative disorders. thus, pharmaceutical interventions that can reduce ages may delay age-onset diseases and extend lifespan. using lc-ms(e), we show…	drugage	0	collagen, ecm, extracellular, matrix, proteoglycan, hyaluronic, hyaluronan, tgf, integrin, tgfbeta	N2	30 ¬µM
Resveratrol	Nothobranchius furzeri	56	16461283	current biology : cb	resveratrol, a natural phytoalexin found in grapes and red wine, increases longevity in the short-lived invertebrates caenorhabditis elegans and drosophila and exerts a variety of biological effects in vertebrates, including protection from ischemia and neurotoxicity. its effects on vertebrate lifespan were not yet known. the relatively long lifespan of mice, which live at least 2.5 years, is a h…	drugage	0	collagen, ecm, extracellular, matrix, proteoglycan, hyaluronic, hyaluronan, tgf, integrin, tgfbeta	Gonarezhou	600 ¬µg/g food	59
Alaskan Blueberry Extract	Caenorhabditis elegans	56	27486399	frontiers in aging neuroscience	many nutritional interventions that increase lifespan are also proposed to postpone age-related declines in motor and cognitive function. potential sources of anti-aging compounds are the plants and fungi that have adapted to extreme environments. we studied the effects of four commonly consumed and culturally relevant interior alaska berry and fungus species (bog blueberry, lowbush cranberry, cr…	drugage	0	collagen, ecm, extracellular, matrix, proteoglycan, hyaluronic, hyaluronan, tgf, integrin, tgfbeta	N2	60 Œºg/mL
Salicylamine	Caenorhabditis elegans	56	27514077	aging	isoketals (isoks) are highly reactive Œ≥-ketoaldehyde products of lipid peroxidation that covalently adduct lysine side chains in proteins, impairing their function. using c. elegans as a model organism, we sought to test the hypothesis that isoks contribute to molecular aging through adduction and inactivation of specific protein targets, and that this process can be abrogated using salicylamine…	drugage	0	collagen, ecm, extracellular, matrix, proteoglycan, hyaluronic, hyaluronan, tgf, integrin, tgfbeta	N2	500 ŒºM			S
Rifampicin	Caenorhabditis elegans	55.8	25720500	aging cell	advanced glycation end products (ages) are formed when glucose reacts nonenzymatically with proteins; these modifications are implicated in aging and pathogenesis of many age-related diseases including type ii diabetes, atherosclerosis, and neurodegenerative disorders. thus, pharmaceutical interventions that can reduce ages may delay age-onset diseases and extend lifespan. using lc-ms(e), we show…	drugage	0	collagen, ecm, extracellular, matrix, proteoglycan, hyaluronic, hyaluronan, tgf, integrin, tgfbeta	N2	50 ¬µM
Stachys lavandulifolia ethanol extract	Drosophila melanogaster	55.7	20738162	pharmaceutical biology	context: stachyss species have been used as a medicine for centuries throughout the world. stachys lavandulifolia vahl. var. lavandulifolia (lamiaceae) is of interest to researchers because the constituents such as betulinic acid, oleanolic acid, rosmarinic acid, and ursolic acid are similar to other stachys species commonly used as an alterative in medicinal preparations.objective: ‚ÄÇthe presen…	drugage	0	collagen, ecm, extracellular, matrix, proteoglycan, hyaluronic, hyaluronan, tgf, integrin, tgfbeta	Oregon R	20 ¬µl/100 ml media	36	Female
Chlorophytum borivilianum polysaccharide extract	Saccharomyces cerevisiae	55	28727758	plos one	the traditional indian medicine, ayurveda, provides insights and practical solutions towards a healthy life style. rasayana is a branch of ayurveda known for preserving and promoting health, enhancing the quality of life and delaying the aging process. in the traditional knowledge, the rasayana herb, chlorophytum borivilianum (c. borivilanum) is regarded as a general health promoting tonic that d…	drugage	3	collagen, ecm, extracellular, matrix, proteoglycan, hyaluronic, hyaluronan, tgf, integrin, tgfbeta	FY631	10 ng/ml
Fisetin	Saccharomyces cerevisiae	55	12939617	nature	in diverse organisms, calorie restriction slows the pace of ageing and increases maximum lifespan. in the budding yeast saccharomyces cerevisiae, calorie restriction extends lifespan by increasing the activity of sir2 (ref. 1), a member of the conserved sirtuin family of nad(+)-dependent protein deacetylases. included in this family are sir-2.1, a caenorhabditis elegans enzyme that regulates life…	drugage	0	collagen, ecm, extracellular, matrix, proteoglycan, hyaluronic, hyaluronan, tgf, integrin, tgfbeta	PSY316AT MATŒ±	10 ¬µM
Rasayana	Drosophila melanogaster	55	21836798	journal of ayurveda and integrative medicine	we report preliminary results from an ongoing series of experiments on lifespan extension by appropriately modified ayurvedic rasayanas in animal models. here data are presented indicating lifespan extensions of 51-55% (up to 70-95% in the pilot experiment) in a standard strain of drosophila melanogaster (oregon-k) using a standard rasayana (ayurvedic herbal formulation for life-extension) suitab…	drugage	0	collagen, ecm, extracellular, matrix, proteoglycan, hyaluronic, hyaluronan, tgf, integrin, tgfbeta	Oregon-K	1 drop		Male
EUK-134	Caenorhabditis elegans	54	10968795	science (new york, n.y.)	we tested the theory that reactive oxygen species cause aging. we augmented the natural antioxidant systems of caenorhabditis elegans with small synthetic superoxide dismutase/catalase mimetics. treatment of wild-type worms increased their mean life-span by a mean of 44 percent, and treatment of prematurely aging worms resulted in normalization of their life-span (a 67 percent increase). it appea…	drugage	0	collagen, ecm, extracellular, matrix, proteoglycan, hyaluronic, hyaluronan, tgf, integrin, tgfbeta	N2	0.5 mM
Aspirin	Acheta domesticus	52	25833406	age (dordrecht, netherlands)	we examined the impacts of aspirin and metformin on the life history of the cricket acheta domesticus (growth rate, maturation time, mature body size, survivorship, and maximal longevity). both drugs significantly increased survivorship and maximal life span. maximal longevity was 136 days for controls, 188 days (138 % of controls) for metformin, and 194 days (143 % of controls) for aspirin. metf…	drugage	0	collagen, ecm, extracellular, matrix, proteoglycan, hyaluronic, hyaluronan, tgf, integrin, tgfbeta		5.65x10^5 g aspirin/g food		Female
EUK-134	Caenorhabditis elegans	52	10968795	science (new york, n.y.)	we tested the theory that reactive oxygen species cause aging. we augmented the natural antioxidant systems of caenorhabditis elegans with small synthetic superoxide dismutase/catalase mimetics. treatment of wild-type worms increased their mean life-span by a mean of 44 percent, and treatment of prematurely aging worms resulted in normalization of their life-span (a 67 percent increase). it appea…	drugage	0	collagen, ecm, extracellular, matrix, proteoglycan, hyaluronic, hyaluronan, tgf, integrin, tgfbeta	N2	5 mM
EUK-134	Caenorhabditis elegans	52	10968795	science (new york, n.y.)	we tested the theory that reactive oxygen species cause aging. we augmented the natural antioxidant systems of caenorhabditis elegans with small synthetic superoxide dismutase/catalase mimetics. treatment of wild-type worms increased their mean life-span by a mean of 44 percent, and treatment of prematurely aging worms resulted in normalization of their life-span (a 67 percent increase). it appea…	drugage	0	collagen, ecm, extracellular, matrix, proteoglycan, hyaluronic, hyaluronan, tgf, integrin, tgfbeta	N2	10 mM
Euk-8	Caenorhabiditis elegans	52	10968795	science (new york, n.y.)	we tested the theory that reactive oxygen species cause aging. we augmented the natural antioxidant systems of caenorhabditis elegans with small synthetic superoxide dismutase/catalase mimetics. treatment of wild-type worms increased their mean life-span by a mean of 44 percent, and treatment of prematurely aging worms resulted in normalization of their life-span (a 67 percent increase). it appea…	Geroprotectors_all_webscraped	0	collagen, ecm, extracellular, matrix, proteoglycan, hyaluronic, hyaluronan, tgf, integrin, tgfbeta				36
Citrate	Mytilina brevispina	51.7	804507	journal of gerontology	extensions of life-span and reproductive period were achieved in the rotifer mytilina brevispina var redunca by regular brief immersions in solutions of one of the following chelating agents, sodium citrate, sodium tartrate, edta, and egta. it was shown by means of radiolabelling with 45 calcium that the rate of calcium accumulation in chelation-treated rotifers was markedly lower than in the unt…	drugage	0	collagen, ecm, extracellular, matrix, proteoglycan, hyaluronic, hyaluronan, tgf, integrin, tgfbeta		0.25% on alternate days
3,5-dihydroxy-4'-ethyl-trans-stilbene	Saccharomyces cerevisiae	51.5	17156081	aging cell	this past decade has seen the identification of numerous conserved genes that extend lifespan in diverse species, yet the number of compounds that extend lifespan is relatively small. a class of compounds called stacs, which were identified as activators of sir2/sirt1 nad+-dependent deacetylases, extend the lifespans of multiple species in a sir2-dependent manner and can delay the onset of age-re…	drugage	0	collagen, ecm, extracellular, matrix, proteoglycan, hyaluronic, hyaluronan, tgf, integrin, tgfbeta	PSY316ATŒ±	10 ¬µM
Rasayana	Drosophila melanogaster	51.1	21836798	journal of ayurveda and integrative medicine	we report preliminary results from an ongoing series of experiments on lifespan extension by appropriately modified ayurvedic rasayanas in animal models. here data are presented indicating lifespan extensions of 51-55% (up to 70-95% in the pilot experiment) in a standard strain of drosophila melanogaster (oregon-k) using a standard rasayana (ayurvedic herbal formulation for life-extension) suitab…	drugage	0	collagen, ecm, extracellular, matrix, proteoglycan, hyaluronic, hyaluronan, tgf, integrin, tgfbeta	Oregon-K	1 drop		Female
Minocycline	Caenorhabditis elegans	51	30479271	elife	this article has been through an editorial process in which the authors decide how to respond to the issues raised during peer review. the reviewing editor's assessment is that all the issues have been addressed (see decision letter).</abstracttext>: this article has been through an editorial process in which the authors decide how to respond to the issues raised during peer review. the reviewing…	drugage	0	collagen, ecm, extracellular, matrix, proteoglycan, hyaluronic, hyaluronan, tgf, integrin, tgfbeta	N2	100 ŒºM			S
Glycerol	Brachionus manjavacas	51	24835191	experimental gerontology	diet has profound effects on animal longevity and manipulation of nutrient sensing pathways is one of the primary interventions capable of lifespan extension. this often is done through caloric restriction (cr) and a variety of cr mimics have been identified that produce life extending effects without adhering to the rigorous cr dietary regimen. glycerol is a dietary supplement capable mimicking …	drugage	0	collagen, ecm, extracellular, matrix, proteoglycan, hyaluronic, hyaluronan, tgf, integrin, tgfbeta		274 mM
Taxifolin	Caenorhabditis elegans	51	18755260	experimental gerontology	the observation that long-lived and relatively healthy animals can be obtained by simple genetic manipulation prompts the search for chemical compounds that have similar effects. since aging is the most important risk factor for many socially and economically important diseases, the discovery of a wide range of chemical modulators of aging in model organisms could prompt new strategies for attack…	drugage	0	collagen, ecm, extracellular, matrix, proteoglycan, hyaluronic, hyaluronan, tgf, integrin, tgfbeta	N2	820 ¬µM
Resveratrol	Caenorhabditis elegans	50.8	17460219	annals of the new york academy of sciences	resveratrol is a naturally occurring polyphenolic compound commonly found in plant-derived products, including red wine. a large number of beneficial effects including anticarcinogenic action and protection from atherosclerotic disease have been attributed to resveratrol. increased resveratrol intake has been suggested as an explanation for the beneficial effects of moderate red wine consumption.…	drugage	0	collagen, ecm, extracellular, matrix, proteoglycan, hyaluronic, hyaluronan, tgf, integrin, tgfbeta	N2	50 ¬µM	29.2
Rifampicin	Caenorhabditis elegans	50.8	25720500	aging cell	advanced glycation end products (ages) are formed when glucose reacts nonenzymatically with proteins; these modifications are implicated in aging and pathogenesis of many age-related diseases including type ii diabetes, atherosclerosis, and neurodegenerative disorders. thus, pharmaceutical interventions that can reduce ages may delay age-onset diseases and extend lifespan. using lc-ms(e), we show…	drugage	0	collagen, ecm, extracellular, matrix, proteoglycan, hyaluronic, hyaluronan, tgf, integrin, tgfbeta	N2	20 ¬µM
L-Carnitine	Saccharomyces cerevisiae	50	20550520	aging cell	in this work we report that carnitines, in particular acetyl-l-carnitine (alc), are able to prolong the chronological aging of yeast cells during the stationary phase. lifespan extension is significantly reduced in yca1 mutants as well in rho(0) strains, suggesting that the protective effects pass through the yca1 caspase and mitochondrial functions. alc can also prevent apoptosis in pro-apoptoti…	drugage	0	collagen, ecm, extracellular, matrix, proteoglycan, hyaluronic, hyaluronan, tgf, integrin, tgfbeta	CM39L-11A	1 mM			NS
SkQ1	Podospora anserina	50	19120018	biochemistry. biokhimiia	very low (nano- and subnanomolar) concentrations of 10-(6'-plastoquinonyl) decyltriphenylphosphonium (skq1) were found to prolong lifespan of a fungus (podospora anserina), a crustacean (ceriodaphnia affinis), an insect (drosophila melanogaster), and a mammal (mouse). in the latter case, median lifespan is doubled if animals live in a non-sterile vivarium. the lifespan increase is accompanied by …	drugage	0	collagen, ecm, extracellular, matrix, proteoglycan, hyaluronic, hyaluronan, tgf, integrin, tgfbeta		100 nM
Minocycline	Drosophila melanogaster	50	23185716	aging and disease	up-regulation of kynurenine (kyn) pathway of tryptophan (trp) was suggested as one of the mechanisms of aging and aging-associated disorders. genetic and pharmacological impairment of trp - kyn metabolism resulted in prolongation of life span in drosophila models. minocycline, an antibiotic with anti-inflammatory, antioxidant and neuroprotective properties independent of its antibacterial activit…	drugage	0	collagen, ecm, extracellular, matrix, proteoglycan, hyaluronic, hyaluronan, tgf, integrin, tgfbeta	Oregon R	0.87 mM	25
Minocycline	Drosophila melanogaster	50	23185716	aging and disease	up-regulation of kynurenine (kyn) pathway of tryptophan (trp) was suggested as one of the mechanisms of aging and aging-associated disorders. genetic and pharmacological impairment of trp - kyn metabolism resulted in prolongation of life span in drosophila models. minocycline, an antibiotic with anti-inflammatory, antioxidant and neuroprotective properties independent of its antibacterial activit…	drugage	0	collagen, ecm, extracellular, matrix, proteoglycan, hyaluronic, hyaluronan, tgf, integrin, tgfbeta	Oregon R	0.87 mM	66
N-acetylglucosamine	Caenorhabditis elegans	50	24630720	cell	aging entails a progressive decline in protein homeostasis, which often leads to age-related diseases. the endoplasmic reticulum (er) is the site of protein synthesis and maturation for secreted and membrane proteins. correct folding of er proteins requires covalent attachment of n-linked glycan oligosaccharides. here, we report that increased synthesis of n-glycan precursors in the hexosamine pa…	drugage	0	collagen, ecm, extracellular, matrix, proteoglycan, hyaluronic, hyaluronan, tgf, integrin, tgfbeta	N2	10 mM
Torin 1	Drosophila melanogaster	50	29329306	plos one	autophagy is a highly conserved mechanism for cellular repair that becomes progressively down-regulated during normal ageing. hence, manipulations that activate autophagy could increase lifespan. previous reports show that manipulations to the autophagy pathway can result in longevity extension in yeast, flies, worms and mammals. under standard nutrition, autophagy is inhibited by the nutrient se…	drugage	0	collagen, ecm, extracellular, matrix, proteoglycan, hyaluronic, hyaluronan, tgf, integrin, tgfbeta	Dahomey	5 ŒºM	13.89		S
Ethylene-Diamine-Tetra-Acetic Acid	Rattus norvegicus	50				Geroprotectors_all_webscraped	0	collagen, ecm, extracellular, matrix, proteoglycan, hyaluronic, hyaluronan, tgf, integrin, tgfbeta				25	Komarov, L.V., and Bakaev, V.V. Means of the Life Prolongation, Rejuvenation, 1983, XI: 2-3, 46-51
Glycerol	Brachionus manjavacas (Rotifera)	50	24835191	experimental gerontology	diet has profound effects on animal longevity and manipulation of nutrient sensing pathways is one of the primary interventions capable of lifespan extension. this often is done through caloric restriction (cr) and a variety of cr mimics have been identified that produce life extending effects without adhering to the rigorous cr dietary regimen. glycerol is a dietary supplement capable mimicking …	Geroprotectors_all_webscraped	0	collagen, ecm, extracellular, matrix, proteoglycan, hyaluronic, hyaluronan, tgf, integrin, tgfbeta
Œë-Ketoglutarate	Caenorhabditis elegans	50	24828042	nature	metabolism and ageing are intimately linked. compared with ad libitum feeding, dietary restriction consistently extends lifespan and delays age-related diseases in evolutionarily diverse organisms. similar conditions of nutrient limitation and genetic or pharmacological perturbations of nutrient or energy metabolism also have longevity benefits. recently, several metabolites have been identified …	Geroprotectors_all_webscraped	0	collagen, ecm, extracellular, matrix, proteoglycan, hyaluronic, hyaluronan, tgf, integrin, tgfbeta
D-glycerol	Saccharomyces cerevisiae	49.8	12391171	molecular and cellular biology	calorie restriction (cr) extends life span in many different organisms, including mammals. we describe here a novel pathway that extends the life span of saccharomyces cerevisiae mother cells but does not involve a reduction in caloric content of the media, i.e., there is growth of yeast cells in the presence of a high concentration of external osmolytes. like cr, this longevity-promoting respons…	drugage	0	collagen, ecm, extracellular, matrix, proteoglycan, hyaluronic, hyaluronan, tgf, integrin, tgfbeta	PSY316	1 M
Edetate Calcium Disodium	Mytilina brevispina	49.4	804507	journal of gerontology	extensions of life-span and reproductive period were achieved in the rotifer mytilina brevispina var redunca by regular brief immersions in solutions of one of the following chelating agents, sodium citrate, sodium tartrate, edta, and egta. it was shown by means of radiolabelling with 45 calcium that the rate of calcium accumulation in chelation-treated rotifers was markedly lower than in the unt…	drugage	0	collagen, ecm, extracellular, matrix, proteoglycan, hyaluronic, hyaluronan, tgf, integrin, tgfbeta		0.25% on alternate days
Rifampicin	Caenorhabditis elegans	49.2	25720500	aging cell	advanced glycation end products (ages) are formed when glucose reacts nonenzymatically with proteins; these modifications are implicated in aging and pathogenesis of many age-related diseases including type ii diabetes, atherosclerosis, and neurodegenerative disorders. thus, pharmaceutical interventions that can reduce ages may delay age-onset diseases and extend lifespan. using lc-ms(e), we show…	drugage	0	collagen, ecm, extracellular, matrix, proteoglycan, hyaluronic, hyaluronan, tgf, integrin, tgfbeta	N2	100 ¬µM
Aspirin	Acheta domesticus	49	25833406	age (dordrecht, netherlands)	we examined the impacts of aspirin and metformin on the life history of the cricket acheta domesticus (growth rate, maturation time, mature body size, survivorship, and maximal longevity). both drugs significantly increased survivorship and maximal life span. maximal longevity was 136 days for controls, 188 days (138 % of controls) for metformin, and 194 days (143 % of controls) for aspirin. metf…	drugage	0	collagen, ecm, extracellular, matrix, proteoglycan, hyaluronic, hyaluronan, tgf, integrin, tgfbeta		2.263x10^4 g aspirin/g food		Female
Minocycline	Drosophila melanogaster	49	22330257	toxicology	the objective of this study was to investigate the effect of minocycline in the life span, motor activity, and lipid peroxidation of drosophila melanogaster treated with manganese. two days after emerging from the pupa male wild-type d. melanogaster were fed for 13 days with corn media containing 15 mm manganese. then, they were divided in six groups of 300 flies each: group (a) remained treated …	drugage	0	collagen, ecm, extracellular, matrix, proteoglycan, hyaluronic, hyaluronan, tgf, integrin, tgfbeta	Oregon	0.05 mM		Male
Curcumin	Drosophila melanogaster	49	23063786	experimental gerontology	larval feeding with curcumin induces an extended health span with significantly increased median and maximum longevities in the adult fly. this phenotype is diet insensitive and shows no additive effect on longevity when combined with an adult dietary restriction (dr) diet, suggesting that curcumin and dr operate via the same or overlapping pathways for this trait. this treatment significantly sl…	drugage	0	collagen, ecm, extracellular, matrix, proteoglycan, hyaluronic, hyaluronan, tgf, integrin, tgfbeta	Ra	100 mM	49	Male
EUK-134	Aeolosoma viride	48.8	25190068	the journals of gerontology. series a, biological sciences and medical sciences	despite more than 50 years of investigations into the free radical theory, the direct role of oxidative stress (os) in aging and age-related diseases remains unproven. little progress in identifying antioxidant drugs promoting longevity has been made, likely due to selectivity toward one or few radical species, variable efficacy in vivo, inherent pro-oxidant behavior of such drugs, or lack of syn…	drugage	0	collagen, ecm, extracellular, matrix, proteoglycan, hyaluronic, hyaluronan, tgf, integrin, tgfbeta		3.1 ¬µM
Acetaminophen	Caenorhabditis elegans	48.6	22114686	plos one	screening a library of drugs with known safety profiles in humans yielded 30 drugs that reliably protected mammalian neurons against glucose toxicity. subsequent screening demonstrated that 6 of these 30 drugs increase lifespan in c. elegans: caffeine, ciclopirox olamine, tannic acid, acetaminophen, bacitracin, and baicalein. every drug significantly reduced the age-dependent acceleration of mort…	drugage	0	collagen, ecm, extracellular, matrix, proteoglycan, hyaluronic, hyaluronan, tgf, integrin, tgfbeta	N2	0.001	66		P<0.01
Minocycline	Caenorhabditis elegans	48	30479271	elife	this article has been through an editorial process in which the authors decide how to respond to the issues raised during peer review. the reviewing editor's assessment is that all the issues have been addressed (see decision letter).</abstracttext>: this article has been through an editorial process in which the authors decide how to respond to the issues raised during peer review. the reviewing…	drugage	0	collagen, ecm, extracellular, matrix, proteoglycan, hyaluronic, hyaluronan, tgf, integrin, tgfbeta	N2	100 ŒºM			S
Vitamin D3	Caenorhabditis elegans	47.95	27783938	cell reports	vitamin d has multiple roles, including the regulation of bone and calcium homeostasis. deficiency of 25-hydroxyvitamin d, the major circulating form of vitamin d, is associated with an increased risk of¬†age-related chronic diseases, including alzheimer's disease, parkinson's disease, cognitive impairment, and cancer. in this study, we utilized caenorhabditis elegans to examine the mechanism by …	drugage	0	collagen, ecm, extracellular, matrix, proteoglycan, hyaluronic, hyaluronan, tgf, integrin, tgfbeta	N2	250 ŒºM			S
Alpha-ketoglutarate	Caenorhabditis elegans	47.9	26190651	cell metabolism	we discovered recently that the central metabolite Œ±-ketoglutarate (Œ±-kg) extends the lifespan of c. elegans through inhibition of atp synthase and tor signaling. here we find, unexpectedly, that (r)-2-hydroxyglutarate ((r)-2hg), an oncometabolite that interferes with various Œ±-kg-mediated processes, similarly extends worm lifespan. (r)-2hg accumulates in human cancers carrying neomorphic muta…	drugage	0	collagen, ecm, extracellular, matrix, proteoglycan, hyaluronic, hyaluronan, tgf, integrin, tgfbeta		8 mM
Metformin	Caenorhabditis elegans	47.4	24889636	proceedings of the national academy of sciences of the united states of america	the antiglycemic drug metformin, widely prescribed as first-line treatment of type ii diabetes mellitus, has lifespan-extending properties. precisely how this is achieved remains unclear. via a quantitative proteomics approach using the model organism caenorhabditis elegans, we gained molecular understanding of the physiological changes elicited by metformin exposure, including changes in branche…	drugage	0	collagen, ecm, extracellular, matrix, proteoglycan, hyaluronic, hyaluronan, tgf, integrin, tgfbeta	N2	25 mM
Shengmai yin	Caenorhabditis elegans	47.3	24952637	biogerontology	there is considerable interest in using traditional chinese medicine formulas (tcmf) to delay aging or treat age-related diseases. due to cost and duration, the beneficial effects of tcmf on prolongation are mainly extrapolated from vitro studies or physiological indexes. little is known about whether tcmf are beneficial in whole level, particularly with respect to lifespan. to address this issue…	drugage	0	collagen, ecm, extracellular, matrix, proteoglycan, hyaluronic, hyaluronan, tgf, integrin, tgfbeta	N2	48.0 g/L
Trimethadione	Caenorhabditis elegans	47	15653505	science (new york, n.y.)	genetic studies have elucidated mechanisms that regulate aging, but there has been little progress in identifying drugs that delay aging. here, we report that ethosuximide, trimethadione, and 3,3-diethyl-2-pyrrolidinone increase mean and maximum life-span of caenorhabditis elegans and delay age-related declines of physiological processes, indicating that these compounds retard the aging process. …	drugage	0	collagen, ecm, extracellular, matrix, proteoglycan, hyaluronic, hyaluronan, tgf, integrin, tgfbeta	N2	4 mg/ml	57
Curcumin	Drosophila melanogaster	46.8	23063786	experimental gerontology	larval feeding with curcumin induces an extended health span with significantly increased median and maximum longevities in the adult fly. this phenotype is diet insensitive and shows no additive effect on longevity when combined with an adult dietary restriction (dr) diet, suggesting that curcumin and dr operate via the same or overlapping pathways for this trait. this treatment significantly sl…	drugage	0	collagen, ecm, extracellular, matrix, proteoglycan, hyaluronic, hyaluronan, tgf, integrin, tgfbeta	Ra	100 mM	38	Female
Curcumin	Drosophila melanogaster	46.8	26136617	invertebrate reproduction &amp; development		drugage	0	collagen, ecm, extracellular, matrix, proteoglycan, hyaluronic, hyaluronan, tgf, integrin, tgfbeta	Ra	100 mM	38	Female
Fructose	Caenorhabditis elegans	45.66	27680107	journal of dietary supplements	epidemiological studies indicate that the increased consumption of sugars including sucrose and fructose in beverages correlate with the prevalence of obesity, type-2 diabetes, insulin resistance, hyperinsulinemia, hypertriglyceridemia, and hypertension in humans. a few reports suggest that fructose extends lifespan in saccharomyces cerevisiae. in anopheles gambiae, fructose, glucose, or glucose …	drugage	0	collagen, ecm, extracellular, matrix, proteoglycan, hyaluronic, hyaluronan, tgf, integrin, tgfbeta	N2	100 mM			S
Rifampicin	Caenorhabditis elegans	45.4	25720500	aging cell	advanced glycation end products (ages) are formed when glucose reacts nonenzymatically with proteins; these modifications are implicated in aging and pathogenesis of many age-related diseases including type ii diabetes, atherosclerosis, and neurodegenerative disorders. thus, pharmaceutical interventions that can reduce ages may delay age-onset diseases and extend lifespan. using lc-ms(e), we show…	drugage	0	collagen, ecm, extracellular, matrix, proteoglycan, hyaluronic, hyaluronan, tgf, integrin, tgfbeta	N2	50 ¬µM
Urolithin A	Caenorhabditis elegans	45.4	27400265	nature medicine	the biological effects of urolithins remain poorly characterized, despite wide-spread human exposure via the dietary consumption of their metabolic precursors, the ellagitannins, which are found in the pomegranate fruit, as well as in nuts and berries. we identified urolithin a (ua) as a first-in-class natural compound that induces mitophagy both in vitro and in vivo following oral consumption. i…	drugage	0	collagen, ecm, extracellular, matrix, proteoglycan, hyaluronic, hyaluronan, tgf, integrin, tgfbeta	N2	50 ŒºM			Y
Rifampicin	Caenorhabditis elegans	45.3	25720500	aging cell	advanced glycation end products (ages) are formed when glucose reacts nonenzymatically with proteins; these modifications are implicated in aging and pathogenesis of many age-related diseases including type ii diabetes, atherosclerosis, and neurodegenerative disorders. thus, pharmaceutical interventions that can reduce ages may delay age-onset diseases and extend lifespan. using lc-ms(e), we show…	drugage	0	collagen, ecm, extracellular, matrix, proteoglycan, hyaluronic, hyaluronan, tgf, integrin, tgfbeta	N2	10 ¬µM
Baicalein	Caenorhabditis elegans	45	23339711	journal of agricultural and food chemistry	baicalein is a major compound of extracts derived from scutellaria baicalensis lamiaceae, which are used as food supplements. baicalein possesses a high radical scavenging activity and decreases intracellular reactive oxygen species in hct116 human colon carcinoma cells and in caenorhabditis elegans . it activates nrf2, a key transcription factor that binds to the antioxidant responsive element (…	drugage	0	collagen, ecm, extracellular, matrix, proteoglycan, hyaluronic, hyaluronan, tgf, integrin, tgfbeta	N2	100 ¬µM	24
Baicalein	Caenorhabiditis elegans	45	23339711	journal of agricultural and food chemistry	baicalein is a major compound of extracts derived from scutellaria baicalensis lamiaceae, which are used as food supplements. baicalein possesses a high radical scavenging activity and decreases intracellular reactive oxygen species in hct116 human colon carcinoma cells and in caenorhabditis elegans . it activates nrf2, a key transcription factor that binds to the antioxidant responsive element (…	Geroprotectors_all_webscraped	0	collagen, ecm, extracellular, matrix, proteoglycan, hyaluronic, hyaluronan, tgf, integrin, tgfbeta			57	24
Curcumin	Caenorhabditis elegans	45	21451522	nature	genetic studies indicate that protein homeostasis is a major contributor to metazoan longevity. collapse of protein homeostasis results in protein misfolding cascades and the accumulation of insoluble protein fibrils and aggregates, such as amyloids. a group of small molecules, traditionally used in histopathology to stain amyloid in tissues, bind protein fibrils and slow aggregation in vitro and…	Geroprotectors_all_webscraped	0	collagen, ecm, extracellular, matrix, proteoglycan, hyaluronic, hyaluronan, tgf, integrin, tgfbeta
Cysteamine	Mus musculus	45	11341102	lupus	inflammation produces reactive oxygen intermediates (roi) that cause vascular damage and activate t lymphocytes. conversely, antioxidants not only protect tissue from oxidative damage but also suppress immune reactivity. the objective of this study was to examine immunomodulatory effects of the non-enzymatic antioxidants, n-acetylcysteine (nac) and cysteamine (cyst), on autoimmune disease, glomer…	Geroprotectors_all_webscraped	0	collagen, ecm, extracellular, matrix, proteoglycan, hyaluronic, hyaluronan, tgf, integrin, tgfbeta
Trimethadione	Caenorhabiditis elegans	45	16606760	archives of neurology	aging is characterized by widespread degenerative changes in tissue morphology and function and an increase in the incidence of human diseases such as cancer, stroke, and alzheimer disease. findings from recent genetic studies suggest that molecular mechanisms that influence life span are evolutionarily conserved, and interventions that extend the life span of model organisms such as worms and fl…	Geroprotectors_all_webscraped	0	collagen, ecm, extracellular, matrix, proteoglycan, hyaluronic, hyaluronan, tgf, integrin, tgfbeta				58
Trimethadione	Caenorhabiditis elegans	45	18248662	aging cell	aging is an important biological phenomenon and a major contributor to human disease and disability, but no drugs have been demonstrated to delay human aging. caenorhabditis elegans is a valuable model for studies of animal aging, and the analysis of drugs that extend the lifespan of this animal can elucidate mechanisms of aging and might lead to treatments for age-related disease. by testing dru…	Geroprotectors_all_webscraped	0	collagen, ecm, extracellular, matrix, proteoglycan, hyaluronic, hyaluronan, tgf, integrin, tgfbeta				58
Trimethadione	Caenorhabiditis elegans	45	15653505	science (new york, n.y.)	genetic studies have elucidated mechanisms that regulate aging, but there has been little progress in identifying drugs that delay aging. here, we report that ethosuximide, trimethadione, and 3,3-diethyl-2-pyrrolidinone increase mean and maximum life-span of caenorhabditis elegans and delay age-related declines of physiological processes, indicating that these compounds retard the aging process. …	Geroprotectors_all_webscraped	0	collagen, ecm, extracellular, matrix, proteoglycan, hyaluronic, hyaluronan, tgf, integrin, tgfbeta				58
Rifampicin	Caenorhabiditis elegans	45	21451522	nature	genetic studies indicate that protein homeostasis is a major contributor to metazoan longevity. collapse of protein homeostasis results in protein misfolding cascades and the accumulation of insoluble protein fibrils and aggregates, such as amyloids. a group of small molecules, traditionally used in histopathology to stain amyloid in tissues, bind protein fibrils and slow aggregation in vitro and…	Geroprotectors_all_webscraped	0	collagen, ecm, extracellular, matrix, proteoglycan, hyaluronic, hyaluronan, tgf, integrin, tgfbeta
Pyrroloquinoline quinone	Caenorhabditis elegans	44.44	27090484	experimental gerontology	pyrroloquinoline quinone (pqq) is linked to fundamental biological processes such as mitochondrial biogenesis and lipid metabolism. pqq may also function as an essential micronutrient during animal development. recent studies have shown the therapeutic potential of pqq for several age-related diseases due to its antioxidant capacity. however, whether pqq can promote longevity is unknown. here, we…	drugage	0	collagen, ecm, extracellular, matrix, proteoglycan, hyaluronic, hyaluronan, tgf, integrin, tgfbeta	N2	1 mM			S
Blueberry extract	Caenorhabditis elegans	44.42	30238944	food &amp; function	blueberry is rich in bioactive phytochemicals with a wide of range of biological activities and health benefits. however, little is known about their effects on aging. the objectives of this study were to evaluate the effects of supplementation with a blueberry extract (be) on lifespan and stress resistance using caenorhabditis elegans (c. elegans) as a model. the mechanisms of these effects were…	drugage	0	collagen, ecm, extracellular, matrix, proteoglycan, hyaluronic, hyaluronan, tgf, integrin, tgfbeta	N2	200 mg/mL	24		S
Stachys lavandulifolia ethanol extract	Drosophila melanogaster	44.4	20738162	pharmaceutical biology	context: stachyss species have been used as a medicine for centuries throughout the world. stachys lavandulifolia vahl. var. lavandulifolia (lamiaceae) is of interest to researchers because the constituents such as betulinic acid, oleanolic acid, rosmarinic acid, and ursolic acid are similar to other stachys species commonly used as an alterative in medicinal preparations.objective: ‚ÄÇthe presen…	drugage	0	collagen, ecm, extracellular, matrix, proteoglycan, hyaluronic, hyaluronan, tgf, integrin, tgfbeta	Oregon R	20 ¬µl/100 ml media	8	Male
Metformin	Caenorhabditis elegans	44	24889636	proceedings of the national academy of sciences of the united states of america	the antiglycemic drug metformin, widely prescribed as first-line treatment of type ii diabetes mellitus, has lifespan-extending properties. precisely how this is achieved remains unclear. via a quantitative proteomics approach using the model organism caenorhabditis elegans, we gained molecular understanding of the physiological changes elicited by metformin exposure, including changes in branche…	drugage	0	collagen, ecm, extracellular, matrix, proteoglycan, hyaluronic, hyaluronan, tgf, integrin, tgfbeta	N2	25 mM
Tartrate	Mytilina brevispina	43.7	804507	journal of gerontology	extensions of life-span and reproductive period were achieved in the rotifer mytilina brevispina var redunca by regular brief immersions in solutions of one of the following chelating agents, sodium citrate, sodium tartrate, edta, and egta. it was shown by means of radiolabelling with 45 calcium that the rate of calcium accumulation in chelation-treated rotifers was markedly lower than in the unt…	drugage	0	collagen, ecm, extracellular, matrix, proteoglycan, hyaluronic, hyaluronan, tgf, integrin, tgfbeta		0.25% on alternate days
Metformin	Caenorhabditis elegans	43.65	29027899	elife		drugage	0	collagen, ecm, extracellular, matrix, proteoglycan, hyaluronic, hyaluronan, tgf, integrin, tgfbeta	N2	50 mM			S
Rifampicin	Caenorhabditis elegans	43.4	25720500	aging cell	advanced glycation end products (ages) are formed when glucose reacts nonenzymatically with proteins; these modifications are implicated in aging and pathogenesis of many age-related diseases including type ii diabetes, atherosclerosis, and neurodegenerative disorders. thus, pharmaceutical interventions that can reduce ages may delay age-onset diseases and extend lifespan. using lc-ms(e), we show…	drugage	0	collagen, ecm, extracellular, matrix, proteoglycan, hyaluronic, hyaluronan, tgf, integrin, tgfbeta	N2	200 ¬µM
Rutin	Drosophila melanogaster	43.33	28389882	biogerontology		drugage	0	collagen, ecm, extracellular, matrix, proteoglycan, hyaluronic, hyaluronan, tgf, integrin, tgfbeta	Canton-S	400 ŒºM			S
Minocycline	Caenorhabditis elegans	43	30479271	elife	this article has been through an editorial process in which the authors decide how to respond to the issues raised during peer review. the reviewing editor's assessment is that all the issues have been addressed (see decision letter).</abstracttext>: this article has been through an editorial process in which the authors decide how to respond to the issues raised during peer review. the reviewing…	drugage	0	collagen, ecm, extracellular, matrix, proteoglycan, hyaluronic, hyaluronan, tgf, integrin, tgfbeta	N2	200 ŒºM			S
Minocycline	Caenorhabditis elegans	43	30479271	elife	this article has been through an editorial process in which the authors decide how to respond to the issues raised during peer review. the reviewing editor's assessment is that all the issues have been addressed (see decision letter).</abstracttext>: this article has been through an editorial process in which the authors decide how to respond to the issues raised during peer review. the reviewing…	drugage	0	collagen, ecm, extracellular, matrix, proteoglycan, hyaluronic, hyaluronan, tgf, integrin, tgfbeta	N2	50 ŒºM			S
Loxapine succinate	Caenorhabditis elegans	43	24134630	aging cell	one goal of aging research is to find drugs that delay the onset of age-associated disease. studies in invertebrates, particularly caenorhabditis elegans, have uncovered numerous genes involved in aging, many conserved in mammals. however, which of these encode proteins suitable for drug targeting is unknown. to investigate this question, we screened a library of compounds with known mammalian ph…	drugage	0	collagen, ecm, extracellular, matrix, proteoglycan, hyaluronic, hyaluronan, tgf, integrin, tgfbeta		88 ¬µM
Oregano and Cranberry extracts	Anastrepha ludens	43	21455602	age (dordrecht, netherlands)	botanicals rich with phytochemicals have numerous health benefits. dietary restriction (dr) extends lifespan in diverse species. we previously demonstrated that an oregano-cranberry (oc) mixture can promote longevity in the mexican fruit fly (mexfly, anastrepha ludens loew). however, little is known about the interaction between botanicals and dr, and the age-dependent effect of botanicals on lif…	drugage	0	collagen, ecm, extracellular, matrix, proteoglycan, hyaluronic, hyaluronan, tgf, integrin, tgfbeta	Loew	0.02
TPEN	Caenorhabditis elegans	43	27078872	plos one	zinc is an essential trace metal that has integral roles in numerous biological processes, including enzymatic function, protein structure, and cell signaling pathways. both excess and deficiency of zinc can lead to detrimental effects on development and metabolism, resulting in abnormalities and disease. we altered the zinc balance within caenorhabditis elegans to examine how changes in zinc bur…	drugage	0	collagen, ecm, extracellular, matrix, proteoglycan, hyaluronic, hyaluronan, tgf, integrin, tgfbeta	N2	200 ¬µM			S
Loxapine Succinate	Caenorhabditis elegans	43	24134630	aging cell	one goal of aging research is to find drugs that delay the onset of age-associated disease. studies in invertebrates, particularly caenorhabditis elegans, have uncovered numerous genes involved in aging, many conserved in mammals. however, which of these encode proteins suitable for drug targeting is unknown. to investigate this question, we screened a library of compounds with known mammalian ph…	Geroprotectors_all_webscraped	0	collagen, ecm, extracellular, matrix, proteoglycan, hyaluronic, hyaluronan, tgf, integrin, tgfbeta
Resveratrol	Nothobranchius guentheri	42.9	23220248	experimental gerontology	resveratrol is reported as having neuroprotective properties, however, much of this reputation has come from research using disease and injury models of neurodegeneration and not neurodegenerative-ageing. the results published here pertain to the affect resveratrol has on neurodegenerative-ageing. resveratrol had previously been used to extend the lifespan of nothobranchius furzeri wherein it pre…	drugage	0	collagen, ecm, extracellular, matrix, proteoglycan, hyaluronic, hyaluronan, tgf, integrin, tgfbeta		12 ¬µg	17
(R)-2-hydroxyglutarate	Caenorhabditis elegans	42.9	26190651	cell metabolism	we discovered recently that the central metabolite Œ±-ketoglutarate (Œ±-kg) extends the lifespan of c. elegans through inhibition of atp synthase and tor signaling. here we find, unexpectedly, that (r)-2-hydroxyglutarate ((r)-2hg), an oncometabolite that interferes with various Œ±-kg-mediated processes, similarly extends worm lifespan. (r)-2hg accumulates in human cancers carrying neomorphic muta…	drugage	0	collagen, ecm, extracellular, matrix, proteoglycan, hyaluronic, hyaluronan, tgf, integrin, tgfbeta		8 mM
L-Carnitine	Saccharomyces cerevisiae	42.8	20550520	aging cell	in this work we report that carnitines, in particular acetyl-l-carnitine (alc), are able to prolong the chronological aging of yeast cells during the stationary phase. lifespan extension is significantly reduced in yca1 mutants as well in rho(0) strains, suggesting that the protective effects pass through the yca1 caspase and mitochondrial functions. alc can also prevent apoptosis in pro-apoptoti…	drugage	0	collagen, ecm, extracellular, matrix, proteoglycan, hyaluronic, hyaluronan, tgf, integrin, tgfbeta	CM39L-11A	1 mM			NS
Nordihydroguaiaretic acid	Aedes aegypti	42.7	3749035	proceedings of the society for experimental biology and medicine. society for experimental biology and medicine (new york, n.y.)	our previous findings indicated that a major characteristic of aging organisms is a decrease in reducing capacity. our objectives were to correct this impairment by administration of nordihydroguaiaretic acid (ndga), a potent reducing agent, and to determine the effect on adult longevity of the mosquito. ndga supplements were included in the axenic larval medium or adult diet of mosquitoes of dif…	drugage	0	collagen, ecm, extracellular, matrix, proteoglycan, hyaluronic, hyaluronan, tgf, integrin, tgfbeta		0.001% (w/v)		Female
Rifampicin	Caenorhabditis elegans	42.6	25720500	aging cell	advanced glycation end products (ages) are formed when glucose reacts nonenzymatically with proteins; these modifications are implicated in aging and pathogenesis of many age-related diseases including type ii diabetes, atherosclerosis, and neurodegenerative disorders. thus, pharmaceutical interventions that can reduce ages may delay age-onset diseases and extend lifespan. using lc-ms(e), we show…	drugage	0	collagen, ecm, extracellular, matrix, proteoglycan, hyaluronic, hyaluronan, tgf, integrin, tgfbeta	N2	5 ¬µM
EUK-134	Caenorhabditis elegans	42	10968795	science (new york, n.y.)	we tested the theory that reactive oxygen species cause aging. we augmented the natural antioxidant systems of caenorhabditis elegans with small synthetic superoxide dismutase/catalase mimetics. treatment of wild-type worms increased their mean life-span by a mean of 44 percent, and treatment of prematurely aging worms resulted in normalization of their life-span (a 67 percent increase). it appea…	drugage	0	collagen, ecm, extracellular, matrix, proteoglycan, hyaluronic, hyaluronan, tgf, integrin, tgfbeta	N2	5 mM
Epicatechin	Drosophila melanogaster	42	21525262	the journal of nutrition	the lifespan of diabetic patients is 7-8 y shorter than that of the general population because of hyperglycemia-induced vascular complications and damage to other organs such as the liver and skeletal muscle. here, we investigated the effects of epicatechin, one of the major flavonoids in cocoa, on health-promoting effects in obese diabetic (db/db) mice (0.25% in drinking water for 15 wk) and dro…	drugage	0	collagen, ecm, extracellular, matrix, proteoglycan, hyaluronic, hyaluronan, tgf, integrin, tgfbeta	Canton S	0.1 mM/l
Psora-4	Caenorhabditis elegans	42	24134630	aging cell	one goal of aging research is to find drugs that delay the onset of age-associated disease. studies in invertebrates, particularly caenorhabditis elegans, have uncovered numerous genes involved in aging, many conserved in mammals. however, which of these encode proteins suitable for drug targeting is unknown. to investigate this question, we screened a library of compounds with known mammalian ph…	drugage	0	collagen, ecm, extracellular, matrix, proteoglycan, hyaluronic, hyaluronan, tgf, integrin, tgfbeta		88 ¬µM
Psora-4	Caenorhabditis elegans	42	24134630	aging cell	one goal of aging research is to find drugs that delay the onset of age-associated disease. studies in invertebrates, particularly caenorhabditis elegans, have uncovered numerous genes involved in aging, many conserved in mammals. however, which of these encode proteins suitable for drug targeting is unknown. to investigate this question, we screened a library of compounds with known mammalian ph…	Geroprotectors_all_webscraped	0	collagen, ecm, extracellular, matrix, proteoglycan, hyaluronic, hyaluronan, tgf, integrin, tgfbeta
Selenocysteine	Caenorhabditis elegans	41.9	30365103	molecular medicine reports	selenocysteine, a sulfur‚Äëcontaining amino acid, can modulate cellular oxidative stress defense systems by incorporating into anti‚Äëoxidant enzymes such as glutathione peroxidase and thioredoxin reductase. selenocysteine can also prevent cancer, neurodegenerative diseases and cardiovascular diseases. a recent study revealed that dietary supplementation with selenocysteine can increase the resis…	drugage	0	collagen, ecm, extracellular, matrix, proteoglycan, hyaluronic, hyaluronan, tgf, integrin, tgfbeta	N2	5 mM			S
Resveratrol	Saccharomyces cerevisiae	41.6	17156081	aging cell	this past decade has seen the identification of numerous conserved genes that extend lifespan in diverse species, yet the number of compounds that extend lifespan is relatively small. a class of compounds called stacs, which were identified as activators of sir2/sirt1 nad+-dependent deacetylases, extend the lifespans of multiple species in a sir2-dependent manner and can delay the onset of age-re…	drugage	0	collagen, ecm, extracellular, matrix, proteoglycan, hyaluronic, hyaluronan, tgf, integrin, tgfbeta	PSY316ATŒ±	10 ¬µM
Trimethadione	Caenorhabditis elegans	41	15653505	science (new york, n.y.)	genetic studies have elucidated mechanisms that regulate aging, but there has been little progress in identifying drugs that delay aging. here, we report that ethosuximide, trimethadione, and 3,3-diethyl-2-pyrrolidinone increase mean and maximum life-span of caenorhabditis elegans and delay age-related declines of physiological processes, indicating that these compounds retard the aging process. …	drugage	0	collagen, ecm, extracellular, matrix, proteoglycan, hyaluronic, hyaluronan, tgf, integrin, tgfbeta	N2	4 mg/ml	23
Ciclopirox olamine	Caenorhabditis elegans	41	22114686	plos one	screening a library of drugs with known safety profiles in humans yielded 30 drugs that reliably protected mammalian neurons against glucose toxicity. subsequent screening demonstrated that 6 of these 30 drugs increase lifespan in c. elegans: caffeine, ciclopirox olamine, tannic acid, acetaminophen, bacitracin, and baicalein. every drug significantly reduced the age-dependent acceleration of mort…	drugage	0	collagen, ecm, extracellular, matrix, proteoglycan, hyaluronic, hyaluronan, tgf, integrin, tgfbeta	N2	0.0001	52
Electrolyzed reduced water	Caenorhabditis elegans	41	20944427	bioscience, biotechnology, and biochemistry	electrolyzed reduced water (erw) has attracted much attention because of its therapeutic effects. in the present study, a new culture medium, which we designated water medium, was developed to elucidate the effects of erw on the lifespan of caenorhabditis elegans. wild-type c. elegans had a significantly shorter lifespan in water medium than in conventional s medium. however, worms cultured in er…	drugage	0	collagen, ecm, extracellular, matrix, proteoglycan, hyaluronic, hyaluronan, tgf, integrin, tgfbeta	N2		0
Urolithin A	Caenorhabditis elegans	40.7	27400265	nature medicine	the biological effects of urolithins remain poorly characterized, despite wide-spread human exposure via the dietary consumption of their metabolic precursors, the ellagitannins, which are found in the pomegranate fruit, as well as in nuts and berries. we identified urolithin a (ua) as a first-in-class natural compound that induces mitophagy both in vitro and in vivo following oral consumption. i…	drugage	0	collagen, ecm, extracellular, matrix, proteoglycan, hyaluronic, hyaluronan, tgf, integrin, tgfbeta	N2	30 ŒºM			S
Urolithin A	Caenorhabditis elegans	40.7	30624146	international journal of food sciences and nutrition		drugage	0	collagen, ecm, extracellular, matrix, proteoglycan, hyaluronic, hyaluronan, tgf, integrin, tgfbeta	N2	30 ŒºM			Y
Sodium Chloride	Caenorhabditis elegans	40.53	26854551	mechanisms of ageing and development	moderate stress can increase lifespan by hormesis, a beneficial low-level induction of stress response pathways. 5'-fluorodeoxyuridine (fudr) is commonly used to sterilize caenorhabditis elegans in aging experiments. however, fudr alters lifespan in some genotypes and induces resistance to thermal and proteotoxic stress. we report that hypertonic stress in combination with fudr treatment or inhib…	drugage	0	collagen, ecm, extracellular, matrix, proteoglycan, hyaluronic, hyaluronan, tgf, integrin, tgfbeta	N2	250 mM	44.44		S
Sodium Chloride	Caenorhabditis elegans	40.53	26854551	mechanisms of ageing and development	moderate stress can increase lifespan by hormesis, a beneficial low-level induction of stress response pathways. 5'-fluorodeoxyuridine (fudr) is commonly used to sterilize caenorhabditis elegans in aging experiments. however, fudr alters lifespan in some genotypes and induces resistance to thermal and proteotoxic stress. we report that hypertonic stress in combination with fudr treatment or inhib…	drugage	0	collagen, ecm, extracellular, matrix, proteoglycan, hyaluronic, hyaluronan, tgf, integrin, tgfbeta	N2	350 mM	44.44		S
Metformin	Caenorhabditis elegans	40	20090912	plos one	metformin, a biguanide drug commonly used to treat type-2 diabetes, has been noted to extend healthspan of nondiabetic mice, but this outcome, and the molecular mechanisms that underlie it, have received relatively little experimental attention. to develop a genetic model for study of biguanide effects on healthspan, we investigated metformin impact on aging caenorhabditis elegans. we found that …	drugage	0	collagen, ecm, extracellular, matrix, proteoglycan, hyaluronic, hyaluronan, tgf, integrin, tgfbeta	N2	50 mM	0
Resveratrol	Saccharomyces cerevisiae	40	12939617	nature	in diverse organisms, calorie restriction slows the pace of ageing and increases maximum lifespan. in the budding yeast saccharomyces cerevisiae, calorie restriction extends lifespan by increasing the activity of sir2 (ref. 1), a member of the conserved sirtuin family of nad(+)-dependent protein deacetylases. included in this family are sir-2.1, a caenorhabditis elegans enzyme that regulates life…	drugage	0	collagen, ecm, extracellular, matrix, proteoglycan, hyaluronic, hyaluronan, tgf, integrin, tgfbeta	PSY316AT MATŒ±	100 ¬µM
4-phenylbutyrate	Drosophila melanogaster	40	11792861	proceedings of the national academy of sciences of the united states of america	we report that feeding drosophila throughout adulthood with 4-phenylbutyrate (pba) can significantly increase lifespan, without diminution of locomotor vigor, resistance to stress, or reproductive ability. treatment for a limited period, either early or late in adult life, is also effective. flies fed pba show a global increase in histone acetylation as well as a dramatically altered pattern of g…	drugage	0	collagen, ecm, extracellular, matrix, proteoglycan, hyaluronic, hyaluronan, tgf, integrin, tgfbeta	Canton S	5 mM	41
Glyceollin I	Saccharomyces cerevisiae	40	24399048	molecules (basel, switzerland)	glyceollin i, an induced phytoalexin isolated from soybean, has been reported to have various bioactivities, including anti-bacterial, anti-nematode, anti-fungal, anti-estrogenic and anti-cancer, anti-oxidant, anti-inflammatory, insulin sensitivity enhancing, and attenuation of vascular contractions. here we show that glyceollin i has hormesis and extends yeast life span at low (nm) doses in a ca…	drugage	0	collagen, ecm, extracellular, matrix, proteoglycan, hyaluronic, hyaluronan, tgf, integrin, tgfbeta		12.5 nM
Rhodiola rosea root extract	Drosophila melanogaster	40	23704949	plos one	rhodiola rosea has been extensively used to improve physical and mental performance and to protect against stress. we, and others, have reported that r. rosea can extend lifespan in flies, worms, and yeast. however, its molecular mechanism is currently unknown. here, we tested whether r. rosea might act through a pathway related to dietary restriction (dr) that can extend lifespan in a range of m…	drugage	0	collagen, ecm, extracellular, matrix, proteoglycan, hyaluronic, hyaluronan, tgf, integrin, tgfbeta	w1118			Female
Metformin	Caenorhabditis elegans	40	23540700	cell	the biguanide drug metformin is widely prescribed to treat type 2 diabetes and metabolic syndrome, but its mode of action remains uncertain. metformin also increases lifespan in caenorhabditis elegans cocultured with escherichia coli. this bacterium exerts complex nutritional and pathogenic effects on its nematode predator/host that impact health and aging. we report that metformin increases life…	Geroprotectors_all_webscraped	0	collagen, ecm, extracellular, matrix, proteoglycan, hyaluronic, hyaluronan, tgf, integrin, tgfbeta				26.1
Resveratrol	Saccharomyces cerevisiae	39.5	12939617	nature	in diverse organisms, calorie restriction slows the pace of ageing and increases maximum lifespan. in the budding yeast saccharomyces cerevisiae, calorie restriction extends lifespan by increasing the activity of sir2 (ref. 1), a member of the conserved sirtuin family of nad(+)-dependent protein deacetylases. included in this family are sir-2.1, a caenorhabditis elegans enzyme that regulates life…	drugage	0	collagen, ecm, extracellular, matrix, proteoglycan, hyaluronic, hyaluronan, tgf, integrin, tgfbeta	PSY316AT MATŒ±	500 ¬µM
Sorbitol	Caenorhabditis elegans	39.35	26854551	mechanisms of ageing and development	moderate stress can increase lifespan by hormesis, a beneficial low-level induction of stress response pathways. 5'-fluorodeoxyuridine (fudr) is commonly used to sterilize caenorhabditis elegans in aging experiments. however, fudr alters lifespan in some genotypes and induces resistance to thermal and proteotoxic stress. we report that hypertonic stress in combination with fudr treatment or inhib…	drugage	0	collagen, ecm, extracellular, matrix, proteoglycan, hyaluronic, hyaluronan, tgf, integrin, tgfbeta	N2	500 mM	57.89		S
Metformin	Acheta domesticus	39	25833406	age (dordrecht, netherlands)	we examined the impacts of aspirin and metformin on the life history of the cricket acheta domesticus (growth rate, maturation time, mature body size, survivorship, and maximal longevity). both drugs significantly increased survivorship and maximal life span. maximal longevity was 136 days for controls, 188 days (138 % of controls) for metformin, and 194 days (143 % of controls) for aspirin. metf…	drugage	0	collagen, ecm, extracellular, matrix, proteoglycan, hyaluronic, hyaluronan, tgf, integrin, tgfbeta		1.78x10^3 g metformin/g diet		Male
Curcumin	Caenorhabditis elegans	39	21855561	mechanisms of ageing and development	curcumin is the active ingredient in the herbal medicine and dietary spice, turmeric (curcuma longa). it has a wide range of biological activities, including anti-inflammatory, antioxidant, chemopreventive, and chemotherapeutic activities. we examined the effects of curcumin on the lifespan and aging in caenorhabditis elegans, and found that it responded to curcumin with an increased lifespan and…	drugage	0	collagen, ecm, extracellular, matrix, proteoglycan, hyaluronic, hyaluronan, tgf, integrin, tgfbeta	N2	20 ¬µM
Trimethadione	Caenorhabditis elegans	39	15653505	science (new york, n.y.)	genetic studies have elucidated mechanisms that regulate aging, but there has been little progress in identifying drugs that delay aging. here, we report that ethosuximide, trimethadione, and 3,3-diethyl-2-pyrrolidinone increase mean and maximum life-span of caenorhabditis elegans and delay age-related declines of physiological processes, indicating that these compounds retard the aging process. …	drugage	0	collagen, ecm, extracellular, matrix, proteoglycan, hyaluronic, hyaluronan, tgf, integrin, tgfbeta	N2	4 mg/ml	33
Acacetin 7-O-alpha-l-rhamnopyranosyl (1_2) beta-D-xylopyranoside	Caenorhabditis elegans	39	26433219	the journals of gerontology. series a, biological sciences and medical sciences	the advancements in the field of gerontology have unraveled the signaling pathways that regulate life span, suggesting that it might be feasible to modulate aging. to this end, we isolated a novel phytomolecule acacetin 7-o-Œ±-l-rhamnopyranosyl (1-2) Œ≤-d-xylopyranoside (arx) from premna integrifolia and evaluated its antiaging effects in caenorhabditis elegans the spectral data analysis revealed…	drugage	0	collagen, ecm, extracellular, matrix, proteoglycan, hyaluronic, hyaluronan, tgf, integrin, tgfbeta	N2	25 ¬µM
Whole apple extract	Caenorhabditis elegans	39	23878618	journal of functional foods		drugage	0	collagen, ecm, extracellular, matrix, proteoglycan, hyaluronic, hyaluronan, tgf, integrin, tgfbeta	N2	10 mg/ml	25
Ursolic Acid	Caenorhabiditis elegans	39				Geroprotectors_all_webscraped	0	collagen, ecm, extracellular, matrix, proteoglycan, hyaluronic, hyaluronan, tgf, integrin, tgfbeta					http://udini.proquest.com/view/characterization-of-the-antiaging-pqid:1895087761/
Vitamin D3	Caenorhabiditis elegans	39	24304198	current aging science	vitamin d is an essential micronutrient, necessary for human health. to determine if caenorhabditis elegans (c. elegans) could function as an effective model to study the mechanisms of action of vitamin d, we asked if vitamin d3 affects c. elegans lifespan. multiple factors positively impact lifespan in this system including dietary restriction and vitamin e. in addition, the c. elegans daf-12 nu…	Geroprotectors_all_webscraped	0	collagen, ecm, extracellular, matrix, proteoglycan, hyaluronic, hyaluronan, tgf, integrin, tgfbeta
Protocatechuic acid	Caenorhabditis elegans	38.9	23780797	archives of pharmacal research	veronica peregrina has a wide range of types of constituents with various pharmacological properties. here in this study, we isolated protocatechuic acid (pca) from v. peregrina and examined pcas effects on the lifespan and stress tolerance using caenorhabditis elegans model system. we found that lifespan of wild-type worms was significantly lengthened in the presence of pca in a dose dependent m…	drugage	0	collagen, ecm, extracellular, matrix, proteoglycan, hyaluronic, hyaluronan, tgf, integrin, tgfbeta	N2	200 ¬µM	40
Carbonylcyanide-P-Trifluoromethoxyphenylhydrazone	Caenorhabditis elegans	38.46	18221415	aging cell	studies of mutations affecting lifespan in caenorhabditis elegans show that mitochondrial generation of reactive oxygen species (ros) plays a major causative role in organismal aging. here, we describe a novel mechanism for regulating mitochondrial ros production and lifespan in c. elegans: progressive mitochondrial protein modification by the glycolysis-derived dicarbonyl metabolite methylglyoxa…	Geroprotectors_all_webscraped	0	collagen, ecm, extracellular, matrix, proteoglycan, hyaluronic, hyaluronan, tgf, integrin, tgfbeta
Huanshao dan	Caenorhabditis elegans	38.3	24952637	biogerontology	there is considerable interest in using traditional chinese medicine formulas (tcmf) to delay aging or treat age-related diseases. due to cost and duration, the beneficial effects of tcmf on prolongation are mainly extrapolated from vitro studies or physiological indexes. little is known about whether tcmf are beneficial in whole level, particularly with respect to lifespan. to address this issue…	drugage	0	collagen, ecm, extracellular, matrix, proteoglycan, hyaluronic, hyaluronan, tgf, integrin, tgfbeta	N2	6.8 g/L
Resveratrol	Apis mellifera	38	22868943	aging	our interest in healthy aging and in evolutionarily conserved mechanisms of lifespan extension prompted us to investigate whether features of age-related decline in the honey bee could be attenuated with resveratrol. resveratrol is regarded as a caloric restriction mimetic known to extend lifespan in some but not all model species. the current, prevailing view is that resveratrol works largely by…	drugage	0	collagen, ecm, extracellular, matrix, proteoglycan, hyaluronic, hyaluronan, tgf, integrin, tgfbeta		30 ¬µM
EUK-134	Caenorhabditis elegans	38	10968795	science (new york, n.y.)	we tested the theory that reactive oxygen species cause aging. we augmented the natural antioxidant systems of caenorhabditis elegans with small synthetic superoxide dismutase/catalase mimetics. treatment of wild-type worms increased their mean life-span by a mean of 44 percent, and treatment of prematurely aging worms resulted in normalization of their life-span (a 67 percent increase). it appea…	drugage	0	collagen, ecm, extracellular, matrix, proteoglycan, hyaluronic, hyaluronan, tgf, integrin, tgfbeta	N2	0.5 mM
EUK-134	Caenorhabditis elegans	38	10968795	science (new york, n.y.)	we tested the theory that reactive oxygen species cause aging. we augmented the natural antioxidant systems of caenorhabditis elegans with small synthetic superoxide dismutase/catalase mimetics. treatment of wild-type worms increased their mean life-span by a mean of 44 percent, and treatment of prematurely aging worms resulted in normalization of their life-span (a 67 percent increase). it appea…	drugage	0	collagen, ecm, extracellular, matrix, proteoglycan, hyaluronic, hyaluronan, tgf, integrin, tgfbeta	N2	0.05 mM
Amperozide hydrochloride	Caenorhabditis elegans	38	24134630	aging cell	one goal of aging research is to find drugs that delay the onset of age-associated disease. studies in invertebrates, particularly caenorhabditis elegans, have uncovered numerous genes involved in aging, many conserved in mammals. however, which of these encode proteins suitable for drug targeting is unknown. to investigate this question, we screened a library of compounds with known mammalian ph…	drugage	0	collagen, ecm, extracellular, matrix, proteoglycan, hyaluronic, hyaluronan, tgf, integrin, tgfbeta		13 ¬µM
EUK-8	Caenorhabditis elegans	38	10968795	science (new york, n.y.)	we tested the theory that reactive oxygen species cause aging. we augmented the natural antioxidant systems of caenorhabditis elegans with small synthetic superoxide dismutase/catalase mimetics. treatment of wild-type worms increased their mean life-span by a mean of 44 percent, and treatment of prematurely aging worms resulted in normalization of their life-span (a 67 percent increase). it appea…	drugage	0	collagen, ecm, extracellular, matrix, proteoglycan, hyaluronic, hyaluronan, tgf, integrin, tgfbeta	N2	0.5 mM
Octoclothepin maleate	Caenorhabditis elegans	38	24134630	aging cell	one goal of aging research is to find drugs that delay the onset of age-associated disease. studies in invertebrates, particularly caenorhabditis elegans, have uncovered numerous genes involved in aging, many conserved in mammals. however, which of these encode proteins suitable for drug targeting is unknown. to investigate this question, we screened a library of compounds with known mammalian ph…	drugage	0	collagen, ecm, extracellular, matrix, proteoglycan, hyaluronic, hyaluronan, tgf, integrin, tgfbeta		13 ¬µM
Amperozide Hydrochloride	Caenorhabiditis elegans	38	24134630	aging cell	one goal of aging research is to find drugs that delay the onset of age-associated disease. studies in invertebrates, particularly caenorhabditis elegans, have uncovered numerous genes involved in aging, many conserved in mammals. however, which of these encode proteins suitable for drug targeting is unknown. to investigate this question, we screened a library of compounds with known mammalian ph…	Geroprotectors_all_webscraped	0	collagen, ecm, extracellular, matrix, proteoglycan, hyaluronic, hyaluronan, tgf, integrin, tgfbeta
Euk-134	Caenorhabiditis elegans	38	10968795	science (new york, n.y.)	we tested the theory that reactive oxygen species cause aging. we augmented the natural antioxidant systems of caenorhabditis elegans with small synthetic superoxide dismutase/catalase mimetics. treatment of wild-type worms increased their mean life-span by a mean of 44 percent, and treatment of prematurely aging worms resulted in normalization of their life-span (a 67 percent increase). it appea…	Geroprotectors_all_webscraped	0	collagen, ecm, extracellular, matrix, proteoglycan, hyaluronic, hyaluronan, tgf, integrin, tgfbeta				46
Octoclothepin Maleate	Caenorhabditis elegans	38	24134630	aging cell	one goal of aging research is to find drugs that delay the onset of age-associated disease. studies in invertebrates, particularly caenorhabditis elegans, have uncovered numerous genes involved in aging, many conserved in mammals. however, which of these encode proteins suitable for drug targeting is unknown. to investigate this question, we screened a library of compounds with known mammalian ph…	Geroprotectors_all_webscraped	0	collagen, ecm, extracellular, matrix, proteoglycan, hyaluronic, hyaluronan, tgf, integrin, tgfbeta
Rifampicin	Caenorhabditis elegans	37.9	25720500	aging cell	advanced glycation end products (ages) are formed when glucose reacts nonenzymatically with proteins; these modifications are implicated in aging and pathogenesis of many age-related diseases including type ii diabetes, atherosclerosis, and neurodegenerative disorders. thus, pharmaceutical interventions that can reduce ages may delay age-onset diseases and extend lifespan. using lc-ms(e), we show…	drugage	0	collagen, ecm, extracellular, matrix, proteoglycan, hyaluronic, hyaluronan, tgf, integrin, tgfbeta	N2	50 ¬µM
Glucose	Caenorhabditis elegans	37.5	26764305	aging	mitochondrial function is central to longevity and an imbalance in mitonuclear protein homeostasis activates a protective response called the mitochondrial unfolded protein response (uprmt). toxic compounds damaging mitochondria trigger the uprmt, but at sublethal doses these insults extend lifespan in simple animals like c. elegans. mitochondria are the main energy suppliers in eukaryotes, but i…	drugage	0	collagen, ecm, extracellular, matrix, proteoglycan, hyaluronic, hyaluronan, tgf, integrin, tgfbeta	N2	0.04	7.14		<0.0001
Urolithin A	Caenorhabditis elegans	37.5	27400265	nature medicine	the biological effects of urolithins remain poorly characterized, despite wide-spread human exposure via the dietary consumption of their metabolic precursors, the ellagitannins, which are found in the pomegranate fruit, as well as in nuts and berries. we identified urolithin a (ua) as a first-in-class natural compound that induces mitophagy both in vitro and in vivo following oral consumption. i…	drugage	0	collagen, ecm, extracellular, matrix, proteoglycan, hyaluronic, hyaluronan, tgf, integrin, tgfbeta	N2	50 ŒºM			S
Electrolyzed reduced water	Caenorhabditis elegans	37.4	21737933	bioscience, biotechnology, and biochemistry	electrolyzed reduced water (erw) contains a large amount of molecular hydrogen and a small amount of pt nanoparticles (pt nps). we have found that erw significantly extended the lifespan of caenorhabditis elegans in a novel culture medium designated water medium. in this study, we found that synthetic pt nps at ppb levels significantly extended the nematode lifespan and scavenged reactive oxygen …	drugage	0	collagen, ecm, extracellular, matrix, proteoglycan, hyaluronic, hyaluronan, tgf, integrin, tgfbeta	N2
Chlorophytum borivilianum polysaccharide extract	Saccharomyces cerevisiae	37	28727758	plos one	the traditional indian medicine, ayurveda, provides insights and practical solutions towards a healthy life style. rasayana is a branch of ayurveda known for preserving and promoting health, enhancing the quality of life and delaying the aging process. in the traditional knowledge, the rasayana herb, chlorophytum borivilianum (c. borivilanum) is regarded as a general health promoting tonic that d…	drugage	3	collagen, ecm, extracellular, matrix, proteoglycan, hyaluronic, hyaluronan, tgf, integrin, tgfbeta	FY631	100 ng/ml
Pergolide methanesulfonate	Caenorhabditis elegans	37	24134630	aging cell	one goal of aging research is to find drugs that delay the onset of age-associated disease. studies in invertebrates, particularly caenorhabditis elegans, have uncovered numerous genes involved in aging, many conserved in mammals. however, which of these encode proteins suitable for drug targeting is unknown. to investigate this question, we screened a library of compounds with known mammalian ph…	drugage	0	collagen, ecm, extracellular, matrix, proteoglycan, hyaluronic, hyaluronan, tgf, integrin, tgfbeta		13 ¬µM
Cinnamon Extract	Drosophila melanogaster	37	25456850	experimental gerontology	cinnamon is a spice commonly used worldwide to flavor desserts, fruits, cereals, breads, and meats. numerous health benefits have been attributed to its consumption, including the recent suggestion that it may decrease blood glucose levels in people with diabetes. insulin signaling is an integral pathway regulating the lifespan of laboratory organisms, such as worms, flies, and mice. we posited t…	drugage	0	collagen, ecm, extracellular, matrix, proteoglycan, hyaluronic, hyaluronan, tgf, integrin, tgfbeta	w1118	75 mg/ml		Female
Crude BB extract (Vaccinium angustifolium)	Caenorhabditis elegans	37	16441844	aging cell	the beneficial effects of polyphenol compounds in fruits and vegetables are mainly extrapolated from in vitro studies or short-term dietary supplementation studies. due to cost and duration, relatively little is known about whether dietary polyphenols are beneficial in whole animals, particularly with respect to aging. to address this question, we examined the effects of blueberry polyphenols on …	drugage	0	collagen, ecm, extracellular, matrix, proteoglycan, hyaluronic, hyaluronan, tgf, integrin, tgfbeta	fem-1(hc17)	1.5 mg/mL
Pergolide Methanesulfonate	Caenorhabditis elegans	37	24134630	aging cell	one goal of aging research is to find drugs that delay the onset of age-associated disease. studies in invertebrates, particularly caenorhabditis elegans, have uncovered numerous genes involved in aging, many conserved in mammals. however, which of these encode proteins suitable for drug targeting is unknown. to investigate this question, we screened a library of compounds with known mammalian ph…	Geroprotectors_all_webscraped	0	collagen, ecm, extracellular, matrix, proteoglycan, hyaluronic, hyaluronan, tgf, integrin, tgfbeta
Hesperidin	Saccharomyces cerevisiae	36.9	22484922	bioscience, biotechnology, and biochemistry	this study used a replicative lifespan assay of k6001 yeast to screen anti-aging food factors in commercial flavonoids. hesperidin derived from the citrus genus extended the lifespan of yeast at doses of 5 and 10 ¬µm as compared with the control group (p&lt;0.01, p&lt;0.01). reactive oxygen species (ros), real-time pcr (rt-pcr), and lifespan assays of uth1 and skn7 mutants with the k6001 backgrou…	drugage	0	collagen, ecm, extracellular, matrix, proteoglycan, hyaluronic, hyaluronan, tgf, integrin, tgfbeta	BY4741	10 ¬µM
D-xylitol	Saccharomyces cerevisiae	36.8	12391171	molecular and cellular biology	calorie restriction (cr) extends life span in many different organisms, including mammals. we describe here a novel pathway that extends the life span of saccharomyces cerevisiae mother cells but does not involve a reduction in caloric content of the media, i.e., there is growth of yeast cells in the presence of a high concentration of external osmolytes. like cr, this longevity-promoting respons…	drugage	0	collagen, ecm, extracellular, matrix, proteoglycan, hyaluronic, hyaluronan, tgf, integrin, tgfbeta	PSY316	1 M
Caffeine	Caenorhabditis elegans	36.7	24764514	longevity &amp; healthspan	background: the longevity of an organism is influenced by both genetic and environmental factors. with respect to genetic factors, a significant effort is being made to identify pharmacological agents that extend life span by targeting pathways with a defined role in the aging process. on the environmental side, the molecular mechanisms responsible for the positive influence of interventions such…	drugage	0	collagen, ecm, extracellular, matrix, proteoglycan, hyaluronic, hyaluronan, tgf, integrin, tgfbeta	N2	10 mM
Baicalein	Caenorhabditis elegans	36.7	22114686	plos one	screening a library of drugs with known safety profiles in humans yielded 30 drugs that reliably protected mammalian neurons against glucose toxicity. subsequent screening demonstrated that 6 of these 30 drugs increase lifespan in c. elegans: caffeine, ciclopirox olamine, tannic acid, acetaminophen, bacitracin, and baicalein. every drug significantly reduced the age-dependent acceleration of mort…	drugage	0	collagen, ecm, extracellular, matrix, proteoglycan, hyaluronic, hyaluronan, tgf, integrin, tgfbeta	N2	0.001	52
Proanthocycanidin	Caenorhabditis elegans	36.6	22509764	journal of medicinal chemistry	in this paper we report the synthesis of some novel 1,2,4-triazolo[1,5-a]pyridine and azolotriazolopyridine ring systems. the products were screened for various types of activity like antibacterial, antifungal, and antioxidative activity. compound 13 was found to pose an antioxidative activity. in addition, this compound was found to extend the life span of caenorhabiditis elegans under standard …	drugage	0	collagen, ecm, extracellular, matrix, proteoglycan, hyaluronic, hyaluronan, tgf, integrin, tgfbeta	N2	67 ¬µg/ml
Urolithin B	Caenorhabditis elegans	36.6	27400265	nature medicine	the biological effects of urolithins remain poorly characterized, despite wide-spread human exposure via the dietary consumption of their metabolic precursors, the ellagitannins, which are found in the pomegranate fruit, as well as in nuts and berries. we identified urolithin a (ua) as a first-in-class natural compound that induces mitophagy both in vitro and in vivo following oral consumption. i…	drugage	0	collagen, ecm, extracellular, matrix, proteoglycan, hyaluronic, hyaluronan, tgf, integrin, tgfbeta	N2	50 ŒºM			S
Urolithin B	Caenorhabditis elegans	36.6	27400265	nature medicine	the biological effects of urolithins remain poorly characterized, despite wide-spread human exposure via the dietary consumption of their metabolic precursors, the ellagitannins, which are found in the pomegranate fruit, as well as in nuts and berries. we identified urolithin a (ua) as a first-in-class natural compound that induces mitophagy both in vitro and in vivo following oral consumption. i…	drugage	0	collagen, ecm, extracellular, matrix, proteoglycan, hyaluronic, hyaluronan, tgf, integrin, tgfbeta	N2	50 ŒºM			Y
Blueberry extract	Caenorhabditis elegans	36.52	30238944	food &amp; function	blueberry is rich in bioactive phytochemicals with a wide of range of biological activities and health benefits. however, little is known about their effects on aging. the objectives of this study were to evaluate the effects of supplementation with a blueberry extract (be) on lifespan and stress resistance using caenorhabditis elegans (c. elegans) as a model. the mechanisms of these effects were…	drugage	0	collagen, ecm, extracellular, matrix, proteoglycan, hyaluronic, hyaluronan, tgf, integrin, tgfbeta	N2	100 mg/mL	20		S
Doxycycline	Caenorhabditis elegans	36.48	23698443	nature	longevity is regulated by a network of closely linked metabolic systems. we used a combination of mouse population genetics and rna interference in caenorhabditis elegans to identify mitochondrial ribosomal protein s5 (mrps5) and other mitochondrial ribosomal proteins as metabolic and longevity regulators. mrp knockdown triggers mitonuclear protein imbalance, reducing mitochondrial respiration an…	drugage	0	collagen, ecm, extracellular, matrix, proteoglycan, hyaluronic, hyaluronan, tgf, integrin, tgfbeta	N2	30 ¬µg/ml
Torin 1	Drosophila melanogaster	36.36	29329306	plos one	autophagy is a highly conserved mechanism for cellular repair that becomes progressively down-regulated during normal ageing. hence, manipulations that activate autophagy could increase lifespan. previous reports show that manipulations to the autophagy pathway can result in longevity extension in yeast, flies, worms and mammals. under standard nutrition, autophagy is inhibited by the nutrient se…	drugage	0	collagen, ecm, extracellular, matrix, proteoglycan, hyaluronic, hyaluronan, tgf, integrin, tgfbeta	Dahomey	1 ŒºM	16.6		S
guarana ethanolic extract	Caenorhabditis elegans	36.36	29972429	brazilian journal of medical and biological research = revista brasileira de pesquisas medicas e biologicas	guarana (paullinia cupana) is habitually ingested by people in the amazon region and is a key ingredient in various energy drinks consumed worldwide. extension in longevity and low prevalence of chronic age-related diseases have been associated to habitual intake of guarana. anti-aging potential of guarana was also demonstrated in caenorhabditis elegans; however, the mechanisms involved in its ef…	drugage	0	collagen, ecm, extracellular, matrix, proteoglycan, hyaluronic, hyaluronan, tgf, integrin, tgfbeta	N2	500 ¬µg/mL	28.57		S
guarana ethanolic extract	Caenorhabditis elegans	36.36	29972429	brazilian journal of medical and biological research = revista brasileira de pesquisas medicas e biologicas	guarana (paullinia cupana) is habitually ingested by people in the amazon region and is a key ingredient in various energy drinks consumed worldwide. extension in longevity and low prevalence of chronic age-related diseases have been associated to habitual intake of guarana. anti-aging potential of guarana was also demonstrated in caenorhabditis elegans; however, the mechanisms involved in its ef…	drugage	0	collagen, ecm, extracellular, matrix, proteoglycan, hyaluronic, hyaluronan, tgf, integrin, tgfbeta	N2	1000 ¬µg/mL	28.57		S
Minocycline	Caenorhabditis elegans	36	30479271	elife	this article has been through an editorial process in which the authors decide how to respond to the issues raised during peer review. the reviewing editor's assessment is that all the issues have been addressed (see decision letter).</abstracttext>: this article has been through an editorial process in which the authors decide how to respond to the issues raised during peer review. the reviewing…	drugage	0	collagen, ecm, extracellular, matrix, proteoglycan, hyaluronic, hyaluronan, tgf, integrin, tgfbeta	N2	100 ŒºM			S
Lithium Chloride	Caenorhabditis elegans	36	17959600	the journal of biological chemistry	lithium (li(+)) has been used to treat mood affect disorders, including bipolar, for decades. this drug is neuroprotective and has several identified molecular targets. however, it has a narrow therapeutic range and the one or more underlying mechanisms of its therapeutic action are not understood. here we describe a pharmacogenetic study of li(+) in the nematode caenorhabditis elegans. exposure …	drugage	0	collagen, ecm, extracellular, matrix, proteoglycan, hyaluronic, hyaluronan, tgf, integrin, tgfbeta	N2	10 mM
Rhodiola rosea root extract	Drosophila melanogaster	36	23704949	plos one	rhodiola rosea has been extensively used to improve physical and mental performance and to protect against stress. we, and others, have reported that r. rosea can extend lifespan in flies, worms, and yeast. however, its molecular mechanism is currently unknown. here, we tested whether r. rosea might act through a pathway related to dietary restriction (dr) that can extend lifespan in a range of m…	drugage	0	collagen, ecm, extracellular, matrix, proteoglycan, hyaluronic, hyaluronan, tgf, integrin, tgfbeta	w1118			Male
S,S-trolox-carnosine	Drosophila melanogaster	36	20681748	rejuvenation research	this study investigated the effect of antioxidants, i.e., carnosine and its trolox- (water-soluble analog of alpha-tocopherol) acylated derivatives (s,s)-6-hydroxy-2,5,7,8-tetramethylchroman-2-carbonyl-beta-alanyl-l-histidine (s,s-trolox-carnosine, stc) and (r,s)-6-hydroxy-2,5,7,8-tetramethylchroman-2-carbonyl-beta-alanyl-l-histidine (r,s-trolox-carnosine, rtc) on the life span of the fruit fly d…	drugage	0	collagen, ecm, extracellular, matrix, proteoglycan, hyaluronic, hyaluronan, tgf, integrin, tgfbeta		50 mg/L		Female
Urolithin C	Caenorhabditis elegans	36	27400265	nature medicine	the biological effects of urolithins remain poorly characterized, despite wide-spread human exposure via the dietary consumption of their metabolic precursors, the ellagitannins, which are found in the pomegranate fruit, as well as in nuts and berries. we identified urolithin a (ua) as a first-in-class natural compound that induces mitophagy both in vitro and in vivo following oral consumption. i…	drugage	0	collagen, ecm, extracellular, matrix, proteoglycan, hyaluronic, hyaluronan, tgf, integrin, tgfbeta	N2	50 ŒºM			S
Urolithin C	Caenorhabditis elegans	36	27400265	nature medicine	the biological effects of urolithins remain poorly characterized, despite wide-spread human exposure via the dietary consumption of their metabolic precursors, the ellagitannins, which are found in the pomegranate fruit, as well as in nuts and berries. we identified urolithin a (ua) as a first-in-class natural compound that induces mitophagy both in vitro and in vivo following oral consumption. i…	drugage	0	collagen, ecm, extracellular, matrix, proteoglycan, hyaluronic, hyaluronan, tgf, integrin, tgfbeta	N2	50 ŒºM			Y
4-Phenylbutyrate	Drosophila melanogaster	36	11792861	proceedings of the national academy of sciences of the united states of america	we report that feeding drosophila throughout adulthood with 4-phenylbutyrate (pba) can significantly increase lifespan, without diminution of locomotor vigor, resistance to stress, or reproductive ability. treatment for a limited period, either early or late in adult life, is also effective. flies fed pba show a global increase in histone acetylation as well as a dramatically altered pattern of g…	Geroprotectors_all_webscraped	0	collagen, ecm, extracellular, matrix, proteoglycan, hyaluronic, hyaluronan, tgf, integrin, tgfbeta			40	41
Nicotinamide	Saccharomyces cerevisiae	35.96	27320176	mechanisms of ageing and development		drugage	0	collagen, ecm, extracellular, matrix, proteoglycan, hyaluronic, hyaluronan, tgf, integrin, tgfbeta	W303-1A	5 mM	50		S
Ganoderma lucidum extract	Caenorhabditis elegans	35.83	30476533	experimental gerontology		drugage	0	collagen, ecm, extracellular, matrix, proteoglycan, hyaluronic, hyaluronan, tgf, integrin, tgfbeta	N2	7.5 mg/mL	11.76		S
Stachys lavandulifolia water extract	Drosophila melanogaster	35.6	20738162	pharmaceutical biology	context: stachyss species have been used as a medicine for centuries throughout the world. stachys lavandulifolia vahl. var. lavandulifolia (lamiaceae) is of interest to researchers because the constituents such as betulinic acid, oleanolic acid, rosmarinic acid, and ursolic acid are similar to other stachys species commonly used as an alterative in medicinal preparations.objective: ‚ÄÇthe presen…	drugage	0	collagen, ecm, extracellular, matrix, proteoglycan, hyaluronic, hyaluronan, tgf, integrin, tgfbeta	Oregon R	20 ¬µl/100 ml media	14	Female
Œ±‚Äêketoisovalerate	Caenorhabditis elegans	35.02	26729005	aging cell	disruption of mitochondrial respiration in the nematode caenorhabditis elegans can extend lifespan. we previously showed that long-lived respiratory mutants generate elevated amounts of Œ±-ketoacids. these compounds are structurally related to Œ±-ketoglutarate, suggesting they may be biologically relevant. here, we show that provision of several such metabolites to wild-type worms is sufficient t…	drugage	0	collagen, ecm, extracellular, matrix, proteoglycan, hyaluronic, hyaluronan, tgf, integrin, tgfbeta	N2	10 mM			S
Caffeine	Caenorhabditis elegans	35	26696878	frontiers in aging neuroscience	caffeine is a widely used psychoactive substance. studies have shown that caffeine may play a protective role in aging-associated disorders. however, the mechanisms by which caffeine modulates aging are not yet clear. in this study, we have shown that caffeine increases caenorhabditis elegans lifespan, delays its larval development, reduces reproduction and body length. these phenotypes were part…	drugage	0	collagen, ecm, extracellular, matrix, proteoglycan, hyaluronic, hyaluronan, tgf, integrin, tgfbeta	N2	5 mM
Ethosuximide	Caenorhabditis elegans	35	15653505	science (new york, n.y.)	genetic studies have elucidated mechanisms that regulate aging, but there has been little progress in identifying drugs that delay aging. here, we report that ethosuximide, trimethadione, and 3,3-diethyl-2-pyrrolidinone increase mean and maximum life-span of caenorhabditis elegans and delay age-related declines of physiological processes, indicating that these compounds retard the aging process. …	drugage	0	collagen, ecm, extracellular, matrix, proteoglycan, hyaluronic, hyaluronan, tgf, integrin, tgfbeta	N2	4 mg/ml	37
Ethosuximide	Caenorhabditis elegans	35	15653505	science (new york, n.y.)	genetic studies have elucidated mechanisms that regulate aging, but there has been little progress in identifying drugs that delay aging. here, we report that ethosuximide, trimethadione, and 3,3-diethyl-2-pyrrolidinone increase mean and maximum life-span of caenorhabditis elegans and delay age-related declines of physiological processes, indicating that these compounds retard the aging process. …	drugage	0	collagen, ecm, extracellular, matrix, proteoglycan, hyaluronic, hyaluronan, tgf, integrin, tgfbeta	N2	4 mg/ml	37
Valproic acid	Caenorhabditis elegans	35	18248662	aging cell	aging is an important biological phenomenon and a major contributor to human disease and disability, but no drugs have been demonstrated to delay human aging. caenorhabditis elegans is a valuable model for studies of animal aging, and the analysis of drugs that extend the lifespan of this animal can elucidate mechanisms of aging and might lead to treatments for age-related disease. by testing dru…	drugage	0	collagen, ecm, extracellular, matrix, proteoglycan, hyaluronic, hyaluronan, tgf, integrin, tgfbeta	N2	6 mM	42
Reishi polysaccharide	Caenorhabditis elegans	35	19837596	bioorganic &amp; medicinal chemistry	using caenorhabditis elegans as a model organism, various natural substances and commercial health-food supplements were screened to evaluate their effects on longevity. among the substances tested, acetic acid and reishi polysaccharide fraction 3 (rf3) were shown to increase the expression of the lifespan and longevity-related transcription factor daf-16 in c. elegans. we have shown that rf3 act…	drugage	0	collagen, ecm, extracellular, matrix, proteoglycan, hyaluronic, hyaluronan, tgf, integrin, tgfbeta	N2	100 ppm
N-(2-[4-(4-chlorophenyl)piperazin-1-yl]ethyl)-3-methoxybenzamide	Caenorhabditis elegans	35	24134630	aging cell	one goal of aging research is to find drugs that delay the onset of age-associated disease. studies in invertebrates, particularly caenorhabditis elegans, have uncovered numerous genes involved in aging, many conserved in mammals. however, which of these encode proteins suitable for drug targeting is unknown. to investigate this question, we screened a library of compounds with known mammalian ph…	drugage	0	collagen, ecm, extracellular, matrix, proteoglycan, hyaluronic, hyaluronan, tgf, integrin, tgfbeta		33 ¬µM
N-(2-[4-(4-Chlorophenyl)Piperazin-1-Yl]Ethyl)-3-Methoxybenzamide	Caenorhabditis elegans	35	24134630	aging cell	one goal of aging research is to find drugs that delay the onset of age-associated disease. studies in invertebrates, particularly caenorhabditis elegans, have uncovered numerous genes involved in aging, many conserved in mammals. however, which of these encode proteins suitable for drug targeting is unknown. to investigate this question, we screened a library of compounds with known mammalian ph…	Geroprotectors_all_webscraped	0	collagen, ecm, extracellular, matrix, proteoglycan, hyaluronic, hyaluronan, tgf, integrin, tgfbeta
Valproic Acid	Caenorhabiditis elegans	35	18248662	aging cell	aging is an important biological phenomenon and a major contributor to human disease and disability, but no drugs have been demonstrated to delay human aging. caenorhabditis elegans is a valuable model for studies of animal aging, and the analysis of drugs that extend the lifespan of this animal can elucidate mechanisms of aging and might lead to treatments for age-related disease. by testing dru…	Geroprotectors_all_webscraped	0	collagen, ecm, extracellular, matrix, proteoglycan, hyaluronic, hyaluronan, tgf, integrin, tgfbeta				43
Rifampicin	Caenorhabditis elegans	34.8	25720500	aging cell	advanced glycation end products (ages) are formed when glucose reacts nonenzymatically with proteins; these modifications are implicated in aging and pathogenesis of many age-related diseases including type ii diabetes, atherosclerosis, and neurodegenerative disorders. thus, pharmaceutical interventions that can reduce ages may delay age-onset diseases and extend lifespan. using lc-ms(e), we show…	drugage	0	collagen, ecm, extracellular, matrix, proteoglycan, hyaluronic, hyaluronan, tgf, integrin, tgfbeta	N2	1 ¬µM
Staurosporine	Drosophila melanogaster	34.8	22363408	plos one	protein kinase signaling cascades control most aspects of cellular function. the atp binding domains of signaling protein kinases are the targets of most available inhibitors. these domains are highly conserved from mammals to flies. herein we describe screening of a library of small molecule inhibitors of protein kinases for their ability to increase drosophila lifespan. we developed an assay sy…	drugage	0	collagen, ecm, extracellular, matrix, proteoglycan, hyaluronic, hyaluronan, tgf, integrin, tgfbeta	Oregon R	30-50 ¬µM
Staurosporine	Drosophila melanogaster	34.8	22363408	plos one	protein kinase signaling cascades control most aspects of cellular function. the atp binding domains of signaling protein kinases are the targets of most available inhibitors. these domains are highly conserved from mammals to flies. herein we describe screening of a library of small molecule inhibitors of protein kinases for their ability to increase drosophila lifespan. we developed an assay sy…	Geroprotectors_all_webscraped	0	collagen, ecm, extracellular, matrix, proteoglycan, hyaluronic, hyaluronan, tgf, integrin, tgfbeta
Myxothiazol	Caenorhabditis elegans	34.62	18221415	aging cell	studies of mutations affecting lifespan in caenorhabditis elegans show that mitochondrial generation of reactive oxygen species (ros) plays a major causative role in organismal aging. here, we describe a novel mechanism for regulating mitochondrial ros production and lifespan in c. elegans: progressive mitochondrial protein modification by the glycolysis-derived dicarbonyl metabolite methylglyoxa…	Geroprotectors_all_webscraped	0	collagen, ecm, extracellular, matrix, proteoglycan, hyaluronic, hyaluronan, tgf, integrin, tgfbeta
Curcumin	Drosophila melanogaster	34	25173182	age (dordrecht, netherlands)	organismal lifespan is a complex trait that is governed by both its genetic makeup as well as the environmental conditions. the improved socioeconomic condition of humans has led to many lifestyle changes that in turn have altered the demography that includes postponement of procreation. late age progeny is shown to suffer from many congenital diseases. hence, there is a need to identify and eval…	drugage	0	collagen, ecm, extracellular, matrix, proteoglycan, hyaluronic, hyaluronan, tgf, integrin, tgfbeta	Canton S	10 ¬µM		Female
Ampicillin	Caenorhabditis elegans	34	16441844	aging cell	the beneficial effects of polyphenol compounds in fruits and vegetables are mainly extrapolated from in vitro studies or short-term dietary supplementation studies. due to cost and duration, relatively little is known about whether dietary polyphenols are beneficial in whole animals, particularly with respect to aging. to address this question, we examined the effects of blueberry polyphenols on …	drugage	0	collagen, ecm, extracellular, matrix, proteoglycan, hyaluronic, hyaluronan, tgf, integrin, tgfbeta	fem-1(hc17)	100 ¬µg/ml
Curare	Asplanchna brightwelli	34	3833547	experimental gerontology	the rotifer asplanchna brightwelli shows a continuous decline in swimming activity through the course of its 5-day life span. this activity loss occurs at a slower rate when rotifers are treated with very low dosages (0.00025% to 0.0005%) curare. rotifers treated with these low dosages of curare have a significantly longer life span than that of untreated control rotifers.	drugage	0	collagen, ecm, extracellular, matrix, proteoglycan, hyaluronic, hyaluronan, tgf, integrin, tgfbeta		0
Dihydroergocristine methanesulfonate	Caenorhabditis elegans	34	24134630	aging cell	one goal of aging research is to find drugs that delay the onset of age-associated disease. studies in invertebrates, particularly caenorhabditis elegans, have uncovered numerous genes involved in aging, many conserved in mammals. however, which of these encode proteins suitable for drug targeting is unknown. to investigate this question, we screened a library of compounds with known mammalian ph…	drugage	0	collagen, ecm, extracellular, matrix, proteoglycan, hyaluronic, hyaluronan, tgf, integrin, tgfbeta		176 ¬µM
Sulfamethoxazole	Caenorhabditis elegans	34	24034891	chemosphere	the widespread usage of antibiotics in agriculture leads to releases into the environment, but there is insufficient knowledge of the side-effects on non-target organisms. therefore, we investigated the effects of the sulfonamide-antibiotic sulfamethoxazole (smx) on caenorhabditis elegans at phenotypic, biochemical and molecular biological levels. multiple endpoints, including life history traits…	drugage	0	collagen, ecm, extracellular, matrix, proteoglycan, hyaluronic, hyaluronan, tgf, integrin, tgfbeta	N2	100 ¬µM	0
LY-367,265	Caenorhabditis elegans	34	24134630	aging cell	one goal of aging research is to find drugs that delay the onset of age-associated disease. studies in invertebrates, particularly caenorhabditis elegans, have uncovered numerous genes involved in aging, many conserved in mammals. however, which of these encode proteins suitable for drug targeting is unknown. to investigate this question, we screened a library of compounds with known mammalian ph…	drugage	0	collagen, ecm, extracellular, matrix, proteoglycan, hyaluronic, hyaluronan, tgf, integrin, tgfbeta		33 ¬µM
Captopril	Caenorhabditis elegans	34	26918946	plos genetics	animal aging is characterized by progressive, degenerative changes in many organ systems. because age-related degeneration is a major contributor to disability and death in humans, treatments that delay age-related degeneration are desirable. however, no drugs that delay normal human aging are currently available. to identify drugs that delay age-related degeneration, we used the powerful caenorh…	drugage	0	collagen, ecm, extracellular, matrix, proteoglycan, hyaluronic, hyaluronan, tgf, integrin, tgfbeta	N2	2.54 mM	16		S
Dihydroergotamine Methanesulfonate	Caenorhabditis elegans	34	24134630	aging cell	one goal of aging research is to find drugs that delay the onset of age-associated disease. studies in invertebrates, particularly caenorhabditis elegans, have uncovered numerous genes involved in aging, many conserved in mammals. however, which of these encode proteins suitable for drug targeting is unknown. to investigate this question, we screened a library of compounds with known mammalian ph…	Geroprotectors_all_webscraped	0	collagen, ecm, extracellular, matrix, proteoglycan, hyaluronic, hyaluronan, tgf, integrin, tgfbeta
Ly-367,265	Caenorhabditis elegans	34	24134630	aging cell	one goal of aging research is to find drugs that delay the onset of age-associated disease. studies in invertebrates, particularly caenorhabditis elegans, have uncovered numerous genes involved in aging, many conserved in mammals. however, which of these encode proteins suitable for drug targeting is unknown. to investigate this question, we screened a library of compounds with known mammalian ph…	Geroprotectors_all_webscraped	0	collagen, ecm, extracellular, matrix, proteoglycan, hyaluronic, hyaluronan, tgf, integrin, tgfbeta
Resveratrol	Saccharomyces cerevisiae	33.9	17156081	aging cell	this past decade has seen the identification of numerous conserved genes that extend lifespan in diverse species, yet the number of compounds that extend lifespan is relatively small. a class of compounds called stacs, which were identified as activators of sir2/sirt1 nad+-dependent deacetylases, extend the lifespans of multiple species in a sir2-dependent manner and can delay the onset of age-re…	drugage	0	collagen, ecm, extracellular, matrix, proteoglycan, hyaluronic, hyaluronan, tgf, integrin, tgfbeta	PSY316ATŒ±	10 ¬µM
Royalactin	Caenorhabditis elegans	33.9	25456847	experimental gerontology	royalactin is a glycoprotein essential for the development of long-lived queen honeybees. only larvae fed with royal jelly, containing royalactin, develop into queens. royalactin plays a central role in this process by switching on the epidermal growth factor (egf) receptor signaling pathway which ultimately leads to epigenetic changes and a long-lived queen phenotype. recently it was shown that …	drugage	0	collagen, ecm, extracellular, matrix, proteoglycan, hyaluronic, hyaluronan, tgf, integrin, tgfbeta	N2	1.6 ¬µg/ml
Royalactin	Caenorhabiditis elegans	33.9	25456847	experimental gerontology	royalactin is a glycoprotein essential for the development of long-lived queen honeybees. only larvae fed with royal jelly, containing royalactin, develop into queens. royalactin plays a central role in this process by switching on the epidermal growth factor (egf) receptor signaling pathway which ultimately leads to epigenetic changes and a long-lived queen phenotype. recently it was shown that …	Geroprotectors_all_webscraped	0	collagen, ecm, extracellular, matrix, proteoglycan, hyaluronic, hyaluronan, tgf, integrin, tgfbeta
Resveratrol	Saccharomyces cerevisiae	33.8	22484922	bioscience, biotechnology, and biochemistry	this study used a replicative lifespan assay of k6001 yeast to screen anti-aging food factors in commercial flavonoids. hesperidin derived from the citrus genus extended the lifespan of yeast at doses of 5 and 10 ¬µm as compared with the control group (p&lt;0.01, p&lt;0.01). reactive oxygen species (ros), real-time pcr (rt-pcr), and lifespan assays of uth1 and skn7 mutants with the k6001 backgrou…	drugage	0	collagen, ecm, extracellular, matrix, proteoglycan, hyaluronic, hyaluronan, tgf, integrin, tgfbeta	BY4741	10 ¬µM
Glycerol	Caenorhabditis elegans	33.55	26854551	mechanisms of ageing and development	moderate stress can increase lifespan by hormesis, a beneficial low-level induction of stress response pathways. 5'-fluorodeoxyuridine (fudr) is commonly used to sterilize caenorhabditis elegans in aging experiments. however, fudr alters lifespan in some genotypes and induces resistance to thermal and proteotoxic stress. we report that hypertonic stress in combination with fudr treatment or inhib…	drugage	0	collagen, ecm, extracellular, matrix, proteoglycan, hyaluronic, hyaluronan, tgf, integrin, tgfbeta	N2	500 mM	31.58		S
Pyrroloquinoline quinone	Caenorhabditis elegans	33.33	27090484	experimental gerontology	pyrroloquinoline quinone (pqq) is linked to fundamental biological processes such as mitochondrial biogenesis and lipid metabolism. pqq may also function as an essential micronutrient during animal development. recent studies have shown the therapeutic potential of pqq for several age-related diseases due to its antioxidant capacity. however, whether pqq can promote longevity is unknown. here, we…	drugage	0	collagen, ecm, extracellular, matrix, proteoglycan, hyaluronic, hyaluronan, tgf, integrin, tgfbeta	N2	500 ŒºM			S
Minocycline	Caenorhabditis elegans	33	30479271	elife	this article has been through an editorial process in which the authors decide how to respond to the issues raised during peer review. the reviewing editor's assessment is that all the issues have been addressed (see decision letter).</abstracttext>: this article has been through an editorial process in which the authors decide how to respond to the issues raised during peer review. the reviewing…	drugage	0	collagen, ecm, extracellular, matrix, proteoglycan, hyaluronic, hyaluronan, tgf, integrin, tgfbeta	N2	100 ŒºM			S
Minocycline	Caenorhabditis elegans	33	30479271	elife	this article has been through an editorial process in which the authors decide how to respond to the issues raised during peer review. the reviewing editor's assessment is that all the issues have been addressed (see decision letter).</abstracttext>: this article has been through an editorial process in which the authors decide how to respond to the issues raised during peer review. the reviewing…	drugage	0	collagen, ecm, extracellular, matrix, proteoglycan, hyaluronic, hyaluronan, tgf, integrin, tgfbeta	N2	50 ŒºM			S
EUK-8	Caenorhabditis elegans	33	10968795	science (new york, n.y.)	we tested the theory that reactive oxygen species cause aging. we augmented the natural antioxidant systems of caenorhabditis elegans with small synthetic superoxide dismutase/catalase mimetics. treatment of wild-type worms increased their mean life-span by a mean of 44 percent, and treatment of prematurely aging worms resulted in normalization of their life-span (a 67 percent increase). it appea…	drugage	0	collagen, ecm, extracellular, matrix, proteoglycan, hyaluronic, hyaluronan, tgf, integrin, tgfbeta	N2	0.05 mM
EUK-8	Caenorhabditis elegans	33	10968795	science (new york, n.y.)	we tested the theory that reactive oxygen species cause aging. we augmented the natural antioxidant systems of caenorhabditis elegans with small synthetic superoxide dismutase/catalase mimetics. treatment of wild-type worms increased their mean life-span by a mean of 44 percent, and treatment of prematurely aging worms resulted in normalization of their life-span (a 67 percent increase). it appea…	drugage	0	collagen, ecm, extracellular, matrix, proteoglycan, hyaluronic, hyaluronan, tgf, integrin, tgfbeta	N2	5 mM
Amoxapine	Caenorhabditis elegans	33	24134630	aging cell	one goal of aging research is to find drugs that delay the onset of age-associated disease. studies in invertebrates, particularly caenorhabditis elegans, have uncovered numerous genes involved in aging, many conserved in mammals. however, which of these encode proteins suitable for drug targeting is unknown. to investigate this question, we screened a library of compounds with known mammalian ph…	drugage	0	collagen, ecm, extracellular, matrix, proteoglycan, hyaluronic, hyaluronan, tgf, integrin, tgfbeta		88 ¬µM
Chlorprothixene hydrochloride	Caenorhabditis elegans	33	24134630	aging cell	one goal of aging research is to find drugs that delay the onset of age-associated disease. studies in invertebrates, particularly caenorhabditis elegans, have uncovered numerous genes involved in aging, many conserved in mammals. however, which of these encode proteins suitable for drug targeting is unknown. to investigate this question, we screened a library of compounds with known mammalian ph…	drugage	0	collagen, ecm, extracellular, matrix, proteoglycan, hyaluronic, hyaluronan, tgf, integrin, tgfbeta		13 ¬µM
Dimethyl formamide	Caenorhabditis elegans	33	23313473	mechanisms of ageing and development	lifespan extension through pharmacological intervention may provide valuable tools to understanding the mechanisms of aging and could uncover new therapeutic approaches for the treatment of age-related disease. although the nematode caenorhabditis elegans is well known as a particularly suitable model for genetic manipulations, it has been recently used in a number of pharmacological studies sear…	drugage	0	collagen, ecm, extracellular, matrix, proteoglycan, hyaluronic, hyaluronan, tgf, integrin, tgfbeta	N2	0.0075	54
LY-165,163	Caenorhabditis elegans	33	24134630	aging cell	one goal of aging research is to find drugs that delay the onset of age-associated disease. studies in invertebrates, particularly caenorhabditis elegans, have uncovered numerous genes involved in aging, many conserved in mammals. however, which of these encode proteins suitable for drug targeting is unknown. to investigate this question, we screened a library of compounds with known mammalian ph…	drugage	0	collagen, ecm, extracellular, matrix, proteoglycan, hyaluronic, hyaluronan, tgf, integrin, tgfbeta		33 ¬µM
Amoxapine	Caenorhabiditis elegans	33	24134630	aging cell	one goal of aging research is to find drugs that delay the onset of age-associated disease. studies in invertebrates, particularly caenorhabditis elegans, have uncovered numerous genes involved in aging, many conserved in mammals. however, which of these encode proteins suitable for drug targeting is unknown. to investigate this question, we screened a library of compounds with known mammalian ph…	Geroprotectors_all_webscraped	0	collagen, ecm, extracellular, matrix, proteoglycan, hyaluronic, hyaluronan, tgf, integrin, tgfbeta
Chlorprothixene Hydrochloride	Caenorhabditis elegans	33	24134630	aging cell	one goal of aging research is to find drugs that delay the onset of age-associated disease. studies in invertebrates, particularly caenorhabditis elegans, have uncovered numerous genes involved in aging, many conserved in mammals. however, which of these encode proteins suitable for drug targeting is unknown. to investigate this question, we screened a library of compounds with known mammalian ph…	Geroprotectors_all_webscraped	0	collagen, ecm, extracellular, matrix, proteoglycan, hyaluronic, hyaluronan, tgf, integrin, tgfbeta
Papp	Caenorhabditis elegans	33	24134630	aging cell	one goal of aging research is to find drugs that delay the onset of age-associated disease. studies in invertebrates, particularly caenorhabditis elegans, have uncovered numerous genes involved in aging, many conserved in mammals. however, which of these encode proteins suitable for drug targeting is unknown. to investigate this question, we screened a library of compounds with known mammalian ph…	Geroprotectors_all_webscraped	0	collagen, ecm, extracellular, matrix, proteoglycan, hyaluronic, hyaluronan, tgf, integrin, tgfbeta
Myricetin	Caenorhabditis elegans	32.9	23736695	international journal of molecular sciences	myricetin is a naturally occurring flavonol found in many plant based food sources. it increases the lifespan of caenorhabditis elegans, but the molecular mechanisms are not yet fully understood. we have investigated the impact of this flavonoid on the transcription factors daf-16 (c. elegans foxo homologue) and skn-1 (nrf2 homologue), which have crucial functions in the regulation of ageing. myr…	drugage	0	collagen, ecm, extracellular, matrix, proteoglycan, hyaluronic, hyaluronan, tgf, integrin, tgfbeta	N2	100 ¬µM
Myricetin	Caenorhabditis elegans	32.9	23736695	international journal of molecular sciences	myricetin is a naturally occurring flavonol found in many plant based food sources. it increases the lifespan of caenorhabditis elegans, but the molecular mechanisms are not yet fully understood. we have investigated the impact of this flavonoid on the transcription factors daf-16 (c. elegans foxo homologue) and skn-1 (nrf2 homologue), which have crucial functions in the regulation of ageing. myr…	Geroprotectors_all_webscraped	0	collagen, ecm, extracellular, matrix, proteoglycan, hyaluronic, hyaluronan, tgf, integrin, tgfbeta
Sorbitol	Caenorhabditis elegans	32.7	26579191	frontiers in genetics	the response to osmotic stress is a highly conserved process for adapting to changing environmental conditions. prior studies have shown that hyperosmolarity by addition of sorbitol to the growth medium is sufficient to increase both chronological and replicative lifespan in the budding yeast, saccharomyces cerevisiae. here we report a similar phenomenon in the nematode caenorhabditis elegans. ad…	drugage	0	collagen, ecm, extracellular, matrix, proteoglycan, hyaluronic, hyaluronan, tgf, integrin, tgfbeta	N2	0.025			<0.001
Cranberry extract	Caenorhabditis elegans	32.5	22864793	age (dordrecht, netherlands)	nutraceuticals are known to have numerous health and disease preventing properties. recent studies suggest that extracts containing cranberry may have anti-aging benefits. however, little is known about whether and how cranberry by itself promotes longevity and healthspan in any organism. here we examined the effect of a cranberry only extract on lifespan and healthspan in caenorhabditis elegans.…	drugage	0	collagen, ecm, extracellular, matrix, proteoglycan, hyaluronic, hyaluronan, tgf, integrin, tgfbeta	N2	2 mg/mL
3Œ≤-Hydroxy-urs-12-en-28-oic acid	Caenorhabditis elegans	32.48	27773812	biochemical and biophysical research communications	remarkably the c-jun-nh2-terminal kinase (jnk) pathway is all evolutionarily conserved across species. in view of the hypothesis that increased stress resistance subdue aging, we investigated the role of ursolic acid (3Œ≤-hydroxy-urs-12-en-28-oic acid; ua) in the pioneering aging model caenorhabditis elegans with an increase in mean and maximum lifespan by up to 30%. our genetic study unravelled …	drugage	0	collagen, ecm, extracellular, matrix, proteoglycan, hyaluronic, hyaluronan, tgf, integrin, tgfbeta	N2	25 ŒºM			S
N-Acetyl Cysteine	Drosophila virilis	32.4	30243020	aging		drugage	0	collagen, ecm, extracellular, matrix, proteoglycan, hyaluronic, hyaluronan, tgf, integrin, tgfbeta		10 nM	8.6	Male	S
Myxothiazol	Caenorhabditis elegans	32.3	18221415	aging cell	studies of mutations affecting lifespan in caenorhabditis elegans show that mitochondrial generation of reactive oxygen species (ros) plays a major causative role in organismal aging. here, we describe a novel mechanism for regulating mitochondrial ros production and lifespan in c. elegans: progressive mitochondrial protein modification by the glycolysis-derived dicarbonyl metabolite methylglyoxa…	drugage	0	collagen, ecm, extracellular, matrix, proteoglycan, hyaluronic, hyaluronan, tgf, integrin, tgfbeta	N2	10 ŒºM	28.6
Electrolyzed reduced water	Caenorhabditis elegans	32.3	21737933	bioscience, biotechnology, and biochemistry	electrolyzed reduced water (erw) contains a large amount of molecular hydrogen and a small amount of pt nanoparticles (pt nps). we have found that erw significantly extended the lifespan of caenorhabditis elegans in a novel culture medium designated water medium. in this study, we found that synthetic pt nps at ppb levels significantly extended the nematode lifespan and scavenged reactive oxygen …	drugage	0	collagen, ecm, extracellular, matrix, proteoglycan, hyaluronic, hyaluronan, tgf, integrin, tgfbeta	N2
Santokvin	Mus musculus	32.1				Geroprotectors_all_webscraped	0	collagen, ecm, extracellular, matrix, proteoglycan, hyaluronic, hyaluronan, tgf, integrin, tgfbeta					http://link.springer.com/article/10.1007%2FBF02431730
Curare	Asplanchna brightwelli	32	3833547	experimental gerontology	the rotifer asplanchna brightwelli shows a continuous decline in swimming activity through the course of its 5-day life span. this activity loss occurs at a slower rate when rotifers are treated with very low dosages (0.00025% to 0.0005%) curare. rotifers treated with these low dosages of curare have a significantly longer life span than that of untreated control rotifers.	drugage	0	collagen, ecm, extracellular, matrix, proteoglycan, hyaluronic, hyaluronan, tgf, integrin, tgfbeta		0
Mianserin	Caenorhabditis elegans	32	24134630	aging cell	one goal of aging research is to find drugs that delay the onset of age-associated disease. studies in invertebrates, particularly caenorhabditis elegans, have uncovered numerous genes involved in aging, many conserved in mammals. however, which of these encode proteins suitable for drug targeting is unknown. to investigate this question, we screened a library of compounds with known mammalian ph…	drugage	0	collagen, ecm, extracellular, matrix, proteoglycan, hyaluronic, hyaluronan, tgf, integrin, tgfbeta		50 ¬µM
Promethazine hydrochloride	Caenorhabditis elegans	32	24134630	aging cell	one goal of aging research is to find drugs that delay the onset of age-associated disease. studies in invertebrates, particularly caenorhabditis elegans, have uncovered numerous genes involved in aging, many conserved in mammals. however, which of these encode proteins suitable for drug targeting is unknown. to investigate this question, we screened a library of compounds with known mammalian ph…	drugage	0	collagen, ecm, extracellular, matrix, proteoglycan, hyaluronic, hyaluronan, tgf, integrin, tgfbeta		176 ¬µM
Trehalose	Caenorhabditis elegans	32	20477758	aging cell	trehalose is a disaccharide of glucose found in diverse organisms and is suggested to act as a stress protectant against heat, cold, desiccation, anoxia, and oxidation. here, we demonstrate that treatment of caenorhabditis elegans with trehalose starting from the young-adult stage extended the mean life span by over 30% without any side effects. surprisingly, trehalose treatment starting even fro…	drugage	0	collagen, ecm, extracellular, matrix, proteoglycan, hyaluronic, hyaluronan, tgf, integrin, tgfbeta	N2	5 mM
Cordyceps sinensis oral liquid	Drosophila melanogaster	32	26239097	international journal of molecular medicine	this study investigated the effect of cordyceps sinensis oral liquid (csol) on the lifespan of drosophila melanogaster¬†(fruit fly). following the lifelong treatment of fruit flies with csol, lifespan was examined. the activity of copper-zinc-containing superoxide dismutase¬†1 (sod1), manganese-containing superoxide dismutase¬†2¬†(sod2) and catalase¬†(cat), as well as the lipofuscin¬†(lf) content…	drugage	0	collagen, ecm, extracellular, matrix, proteoglycan, hyaluronic, hyaluronan, tgf, integrin, tgfbeta	Oregon-K	0.20 mg/ml	15.4	Male
Stachys lavandulifolia water extract	Drosophila melanogaster	32	20738162	pharmaceutical biology	context: stachyss species have been used as a medicine for centuries throughout the world. stachys lavandulifolia vahl. var. lavandulifolia (lamiaceae) is of interest to researchers because the constituents such as betulinic acid, oleanolic acid, rosmarinic acid, and ursolic acid are similar to other stachys species commonly used as an alterative in medicinal preparations.objective: ‚ÄÇthe presen…	drugage	0	collagen, ecm, extracellular, matrix, proteoglycan, hyaluronic, hyaluronan, tgf, integrin, tgfbeta	Oregon R	20 ¬µl/100 ml media	14.9	Male
Salicylamine	Caenorhabditis elegans	32	27514077	aging	isoketals (isoks) are highly reactive Œ≥-ketoaldehyde products of lipid peroxidation that covalently adduct lysine side chains in proteins, impairing their function. using c. elegans as a model organism, we sought to test the hypothesis that isoks contribute to molecular aging through adduction and inactivation of specific protein targets, and that this process can be abrogated using salicylamine…	drugage	0	collagen, ecm, extracellular, matrix, proteoglycan, hyaluronic, hyaluronan, tgf, integrin, tgfbeta	N2	100 ŒºM			S
Mianserin	Caenorhabiditis elegans	32	18033297	nature	the mechanisms that determine the lifespan of an organism are still largely a mystery. one goal of ageing research is to find drugs that would increase lifespan and vitality when given to an adult animal. to this end, we tested 88,000 chemicals for the ability to extend the lifespan of adult caenorhabditis elegans nematodes. here we report that a drug used as an antidepressant in humans increases…	Geroprotectors_all_webscraped	0	collagen, ecm, extracellular, matrix, proteoglycan, hyaluronic, hyaluronan, tgf, integrin, tgfbeta
Mianserin	Caenorhabiditis elegans	32	24134630	aging cell	one goal of aging research is to find drugs that delay the onset of age-associated disease. studies in invertebrates, particularly caenorhabditis elegans, have uncovered numerous genes involved in aging, many conserved in mammals. however, which of these encode proteins suitable for drug targeting is unknown. to investigate this question, we screened a library of compounds with known mammalian ph…	Geroprotectors_all_webscraped	0	collagen, ecm, extracellular, matrix, proteoglycan, hyaluronic, hyaluronan, tgf, integrin, tgfbeta
Trehalose	Caenorhabiditis elegans	32	20477758	aging cell	trehalose is a disaccharide of glucose found in diverse organisms and is suggested to act as a stress protectant against heat, cold, desiccation, anoxia, and oxidation. here, we demonstrate that treatment of caenorhabditis elegans with trehalose starting from the young-adult stage extended the mean life span by over 30% without any side effects. surprisingly, trehalose treatment starting even fro…	Geroprotectors_all_webscraped	0	collagen, ecm, extracellular, matrix, proteoglycan, hyaluronic, hyaluronan, tgf, integrin, tgfbeta
Promethazine Hydrochloride	Caenorhabditis elegans	32	24134630	aging cell	one goal of aging research is to find drugs that delay the onset of age-associated disease. studies in invertebrates, particularly caenorhabditis elegans, have uncovered numerous genes involved in aging, many conserved in mammals. however, which of these encode proteins suitable for drug targeting is unknown. to investigate this question, we screened a library of compounds with known mammalian ph…	Geroprotectors_all_webscraped	0	collagen, ecm, extracellular, matrix, proteoglycan, hyaluronic, hyaluronan, tgf, integrin, tgfbeta
(S)-2-hydroxyglutarate	Caenorhabditis elegans	31.8	26190651	cell metabolism	we discovered recently that the central metabolite Œ±-ketoglutarate (Œ±-kg) extends the lifespan of c. elegans through inhibition of atp synthase and tor signaling. here we find, unexpectedly, that (r)-2-hydroxyglutarate ((r)-2hg), an oncometabolite that interferes with various Œ±-kg-mediated processes, similarly extends worm lifespan. (r)-2hg accumulates in human cancers carrying neomorphic muta…	drugage	0	collagen, ecm, extracellular, matrix, proteoglycan, hyaluronic, hyaluronan, tgf, integrin, tgfbeta		8 mM
Rosa damascena extract	Drosophila melanogaster	31.7	21928072	biogerontology	rosa damascena, or damask rose, is a rose hybrid commonly harvested for rose oil used in perfumery and for rose water used to flavor food. the petal extract of r. damascena was recently found to decrease drosophila melanogaster mortality without impairing reproductive fitness or metabolic rate. here, we report that r. damascena extended both mean and maximum lifespan of the fly. the extract also …	drugage	0	collagen, ecm, extracellular, matrix, proteoglycan, hyaluronic, hyaluronan, tgf, integrin, tgfbeta	B		13	Female
East Indian sandalwood oil	Caenorhabditis elegans	31.32	30319772	rsc advances		drugage	0	collagen, ecm, extracellular, matrix, proteoglycan, hyaluronic, hyaluronan, tgf, integrin, tgfbeta	N2	24 Œº/mL	30.43		S
Stachys lavandulifolia ethanol extract	Drosophila melanogaster	31.3	20738162	pharmaceutical biology	context: stachyss species have been used as a medicine for centuries throughout the world. stachys lavandulifolia vahl. var. lavandulifolia (lamiaceae) is of interest to researchers because the constituents such as betulinic acid, oleanolic acid, rosmarinic acid, and ursolic acid are similar to other stachys species commonly used as an alterative in medicinal preparations.objective: ‚ÄÇthe presen…	drugage	0	collagen, ecm, extracellular, matrix, proteoglycan, hyaluronic, hyaluronan, tgf, integrin, tgfbeta	Oregon R	12 ¬µl/100 ml media	22	Female
ursolic acid	Caenorhabditis elegans	31.3	28673026	the journals of gerontology. series a, biological sciences and medical sciences	species from lower invertebrates to a spectrum of mammals show antiaging health benefits of phytochemical(s). here, we explored the pro-longevity effects of a natural triterpenoid, ursolic acid (3Œ≤-hydroxy-urs-12-en-28-oic acid; ua) in caenorhabditis elegans with maximal life span being evident at 25 ¬µm ua. similar to eat-2 mutants, ua uptake by worm results in reduced fat storage and attenuati…	drugage	0	collagen, ecm, extracellular, matrix, proteoglycan, hyaluronic, hyaluronan, tgf, integrin, tgfbeta	N2	25 ŒºM			S
Glucose	Caenorhabditis elegans	31.25	26764305	aging	mitochondrial function is central to longevity and an imbalance in mitonuclear protein homeostasis activates a protective response called the mitochondrial unfolded protein response (uprmt). toxic compounds damaging mitochondria trigger the uprmt, but at sublethal doses these insults extend lifespan in simple animals like c. elegans. mitochondria are the main energy suppliers in eukaryotes, but i…	drugage	0	collagen, ecm, extracellular, matrix, proteoglycan, hyaluronic, hyaluronan, tgf, integrin, tgfbeta	N2	0.02	14.29		<0.0001
Pyrroloquinoline quinone	Caenorhabditis elegans	31.25	28676501	journal of cell science		drugage	0	collagen, ecm, extracellular, matrix, proteoglycan, hyaluronic, hyaluronan, tgf, integrin, tgfbeta	N2	5 mM	12.5		S
Oxyresveratrol	Caenorhabditis elegans	31.1	27190265	experimental biology and medicine (maywood, n.j.)	resveratrol (res) has been studied for its effects on the lifespan extension of caenorhabditis elegans, but controversy still remains on its mechanism related with sir-2. in this study, longevity assay was performed to confirm sir-2-dependent lifespan extension of c. elgeans with res and oxyresveratrol (oxy), an isomer of hydroxylated res using loss-of-function mutants of c. elegans including sir…	drugage	0	collagen, ecm, extracellular, matrix, proteoglycan, hyaluronic, hyaluronan, tgf, integrin, tgfbeta	N2	1 mM			S
Mianserin	Caenorhabditis elegans	31	18033297	nature	the mechanisms that determine the lifespan of an organism are still largely a mystery. one goal of ageing research is to find drugs that would increase lifespan and vitality when given to an adult animal. to this end, we tested 88,000 chemicals for the ability to extend the lifespan of adult caenorhabditis elegans nematodes. here we report that a drug used as an antidepressant in humans increases…	drugage	0	collagen, ecm, extracellular, matrix, proteoglycan, hyaluronic, hyaluronan, tgf, integrin, tgfbeta	N2	50 ¬µM
3,3-diethyl-2-pyrrolidinone	Caenorhabditis elegans	31	15653505	science (new york, n.y.)	genetic studies have elucidated mechanisms that regulate aging, but there has been little progress in identifying drugs that delay aging. here, we report that ethosuximide, trimethadione, and 3,3-diethyl-2-pyrrolidinone increase mean and maximum life-span of caenorhabditis elegans and delay age-related declines of physiological processes, indicating that these compounds retard the aging process. …	drugage	0	collagen, ecm, extracellular, matrix, proteoglycan, hyaluronic, hyaluronan, tgf, integrin, tgfbeta	N2	2 mg/ml	49
3,3-diethyl-2-pyrrolidinone	Caenorhabditis elegans	31	15653505	science (new york, n.y.)	genetic studies have elucidated mechanisms that regulate aging, but there has been little progress in identifying drugs that delay aging. here, we report that ethosuximide, trimethadione, and 3,3-diethyl-2-pyrrolidinone increase mean and maximum life-span of caenorhabditis elegans and delay age-related declines of physiological processes, indicating that these compounds retard the aging process. …	drugage	0	collagen, ecm, extracellular, matrix, proteoglycan, hyaluronic, hyaluronan, tgf, integrin, tgfbeta	N2	2 mg/ml	49
Butein	Saccharomyces cerevisiae	31	12939617	nature	in diverse organisms, calorie restriction slows the pace of ageing and increases maximum lifespan. in the budding yeast saccharomyces cerevisiae, calorie restriction extends lifespan by increasing the activity of sir2 (ref. 1), a member of the conserved sirtuin family of nad(+)-dependent protein deacetylases. included in this family are sir-2.1, a caenorhabditis elegans enzyme that regulates life…	drugage	0	collagen, ecm, extracellular, matrix, proteoglycan, hyaluronic, hyaluronan, tgf, integrin, tgfbeta	PSY316AT MATŒ±	10 ¬µM
Epithalamin	Mus musculus	31	9701766	mechanisms of ageing and development	treatment with pineal peptide preparation epithalamin was followed by the increase of the mean lifespan of female d. melanogaster, shr mice, c3h/sn mice and lio rats by 11-31% (p &lt; 0.05). ninety percent mortality as well as maximum lifespan were increased in fruit flies, c3h/sn mice and rats. mortality rate was decreased by 52% in d. melanogaster, by 52% in rats, by 27% in c3h/sn mice. it did …	drugage	0	collagen, ecm, extracellular, matrix, proteoglycan, hyaluronic, hyaluronan, tgf, integrin, tgfbeta	C3H/Sn
Reserpine	Caenorhabditis elegans	31	18409080	biogerontology	though the lifespan extension mechanism is partly understood from c. elegans to mice, a viable pharmacological intervention is not yet feasible. here, we report that reserpine largely known as an antipsychotic-antihypertensive drug, can extend c. elegans lifespan. chronic reserpine treatment from embryo stage or young adults extends the c. elegans lifespan robustly at 25 degrees c. most important…	drugage	0	collagen, ecm, extracellular, matrix, proteoglycan, hyaluronic, hyaluronan, tgf, integrin, tgfbeta	N2	30 ¬µM
Thiazolidine carboxylic acid	Drosophila melanogaster	31	6821144	archives of gerontology and geriatrics	in line with the (metabolic) rate-of-living theory of aging, previous work from this laboratory showed that the life-prolonging effect of the antioxidant thiazolidine carboxylic acid (tca) in drosophila was paralleled by a similar reduction of the oxygen consumption rate of the flies. to assess the generality of this phenomenon, several life-prolonging antioxidants were dietarily administered to …	drugage	0	collagen, ecm, extracellular, matrix, proteoglycan, hyaluronic, hyaluronan, tgf, integrin, tgfbeta	Oregon R	0.3% wt/vol
Thioridazine hydrochloride	Caenorhabditis elegans	31	24134630	aging cell	one goal of aging research is to find drugs that delay the onset of age-associated disease. studies in invertebrates, particularly caenorhabditis elegans, have uncovered numerous genes involved in aging, many conserved in mammals. however, which of these encode proteins suitable for drug targeting is unknown. to investigate this question, we screened a library of compounds with known mammalian ph…	drugage	0	collagen, ecm, extracellular, matrix, proteoglycan, hyaluronic, hyaluronan, tgf, integrin, tgfbeta		33 ¬µM
Trolox	Caenorhabditis elegans	31	18755260	experimental gerontology	the observation that long-lived and relatively healthy animals can be obtained by simple genetic manipulation prompts the search for chemical compounds that have similar effects. since aging is the most important risk factor for many socially and economically important diseases, the discovery of a wide range of chemical modulators of aging in model organisms could prompt new strategies for attack…	drugage	0	collagen, ecm, extracellular, matrix, proteoglycan, hyaluronic, hyaluronan, tgf, integrin, tgfbeta	N2	3 mM
Polypeptide Pineal extract	Mus musculus	31	6752596	mechanisms of ageing and development	the low-molecular-weight polypeptide factors were obtained from bovine thymus (tf), pineal gland (pf) and anterior hypothalamus (ahf). both tf and pf administration enhanced the rejection of skin allograft and stimulated the immunological response to sheep erythrocytes in adult cba mice. treatment of cba mice with ahf increased the graft survival and inhibited antibody formation to sheep erythroc…	drugage	0	collagen, ecm, extracellular, matrix, proteoglycan, hyaluronic, hyaluronan, tgf, integrin, tgfbeta	C3H/Sn	0.5 mg	14	Female
N-Acetyl Cysteine	Drosophila virilis	31	30243020	aging		drugage	0	collagen, ecm, extracellular, matrix, proteoglycan, hyaluronic, hyaluronan, tgf, integrin, tgfbeta		100 nM	8.69	Male	S
N-Acetyl Cysteine	Drosophila virilis	31	30243020	aging		drugage	0	collagen, ecm, extracellular, matrix, proteoglycan, hyaluronic, hyaluronan, tgf, integrin, tgfbeta		1 ŒºM	7.6	Male	S
N-Acetyl Cysteine	Drosophila virilis	31	30243020	aging		drugage	0	collagen, ecm, extracellular, matrix, proteoglycan, hyaluronic, hyaluronan, tgf, integrin, tgfbeta		100 ŒºM	7.6	Male	S
N-Acetyl Cysteine	Drosophila virilis	31	30243020	aging		drugage	0	collagen, ecm, extracellular, matrix, proteoglycan, hyaluronic, hyaluronan, tgf, integrin, tgfbeta		1 mM	2.9	Male	S
3,3-Diethyl-2-Pyrrolidinone	Caenorhabiditis elegans	31	15653505	science (new york, n.y.)	genetic studies have elucidated mechanisms that regulate aging, but there has been little progress in identifying drugs that delay aging. here, we report that ethosuximide, trimethadione, and 3,3-diethyl-2-pyrrolidinone increase mean and maximum life-span of caenorhabditis elegans and delay age-related declines of physiological processes, indicating that these compounds retard the aging process. …	Geroprotectors_all_webscraped	0	collagen, ecm, extracellular, matrix, proteoglycan, hyaluronic, hyaluronan, tgf, integrin, tgfbeta				49
Thioridazine Hydrochloride	Caenorhabiditis elegans	31	24134630	aging cell	one goal of aging research is to find drugs that delay the onset of age-associated disease. studies in invertebrates, particularly caenorhabditis elegans, have uncovered numerous genes involved in aging, many conserved in mammals. however, which of these encode proteins suitable for drug targeting is unknown. to investigate this question, we screened a library of compounds with known mammalian ph…	Geroprotectors_all_webscraped	0	collagen, ecm, extracellular, matrix, proteoglycan, hyaluronic, hyaluronan, tgf, integrin, tgfbeta
Astragalus polysaccharide	Caenorhabditis elegans	30.8	25186652	journal of cellular biochemistry	micrornas (mirnas), especially evolutionarily conserved mirnas play critical roles in regulating various biological process. however, the functions of conserved mirnas in longevity are still largely unknown. astragalus polysaccharide (aps) was recently shown to extend lifespan of caenorhabditis elegans, but its molecular mechanisms have not been fully understood. in the present study, we characte…	drugage	0	collagen, ecm, extracellular, matrix, proteoglycan, hyaluronic, hyaluronan, tgf, integrin, tgfbeta	N2	600 ¬µg/ml
Polydatin	Caenorhabditis elegans	30.7	24305800	integrative biology : quantitative biosciences from nano to macro	c. elegans is widely used as a model organism in the study of aging and evaluation of anti-aging drugs due to its unique characteristics. in this work, we set out to investigate polydatin, a natural resveratrol glycoside, and its role in extending lifespan, improving oxidative stress resistance, and the possible regulation mechanism involved in the insulin/igf-1 signaling (iis) pathway for the fi…	Geroprotectors_all_webscraped	0	collagen, ecm, extracellular, matrix, proteoglycan, hyaluronic, hyaluronan, tgf, integrin, tgfbeta
Metformin	Caenorhabditis elegans	30.6	24889636	proceedings of the national academy of sciences of the united states of america	the antiglycemic drug metformin, widely prescribed as first-line treatment of type ii diabetes mellitus, has lifespan-extending properties. precisely how this is achieved remains unclear. via a quantitative proteomics approach using the model organism caenorhabditis elegans, we gained molecular understanding of the physiological changes elicited by metformin exposure, including changes in branche…	drugage	0	collagen, ecm, extracellular, matrix, proteoglycan, hyaluronic, hyaluronan, tgf, integrin, tgfbeta	N2	25 mM
N-acetyl-L-cysteine	Caenorhabditis elegans	30.5	26039957	clinics (sao paulo, brazil)	objective: this study was performed to determine the effect of n-acetyl-l-cysteine, a modified sulfur-containing amino acid that acts as a strong cellular antioxidant, on the response to environmental stressors and on aging in c. elegans.method: the survival of worms under oxidative stress conditions induced by paraquat was evaluated with and without in vivo n-acetyl-l-cysteine treatment. the eff…	drugage	0	collagen, ecm, extracellular, matrix, proteoglycan, hyaluronic, hyaluronan, tgf, integrin, tgfbeta	N2 CGCb strain	5 mM	47.1
Resveratrol	Caenorhabditis elegans	30.4	27190265	experimental biology and medicine (maywood, n.j.)	resveratrol (res) has been studied for its effects on the lifespan extension of caenorhabditis elegans, but controversy still remains on its mechanism related with sir-2. in this study, longevity assay was performed to confirm sir-2-dependent lifespan extension of c. elgeans with res and oxyresveratrol (oxy), an isomer of hydroxylated res using loss-of-function mutants of c. elegans including sir…	drugage	0	collagen, ecm, extracellular, matrix, proteoglycan, hyaluronic, hyaluronan, tgf, integrin, tgfbeta	N2	1 mM			S
SB203580	Drosophila melanogaster	30.3	22363408	plos one	protein kinase signaling cascades control most aspects of cellular function. the atp binding domains of signaling protein kinases are the targets of most available inhibitors. these domains are highly conserved from mammals to flies. herein we describe screening of a library of small molecule inhibitors of protein kinases for their ability to increase drosophila lifespan. we developed an assay sy…	drugage	0	collagen, ecm, extracellular, matrix, proteoglycan, hyaluronic, hyaluronan, tgf, integrin, tgfbeta	Oregon R	300 ¬µM
Damnacanthus officinarum root extract	Caenorhabditis elegans	30.3	22370553	journal of ethnopharmacology	aim of the study: this study was aimed to evaluate the neuroprotective and anti-aging activity of extracts in caenorhabditis elegans from the roots and leaves of damnacanthus officinarum huang to provide the pharmacological basis in traditional medicine.materials and methods: investigations on the neuroprotective and lifespan activity were carried out, which were observed by utilizing the followi…	drugage	0	collagen, ecm, extracellular, matrix, proteoglycan, hyaluronic, hyaluronan, tgf, integrin, tgfbeta	N2	1200 ¬µg/mL
SB203580	Drosophila melanogaster	30.3	22363408	plos one	protein kinase signaling cascades control most aspects of cellular function. the atp binding domains of signaling protein kinases are the targets of most available inhibitors. these domains are highly conserved from mammals to flies. herein we describe screening of a library of small molecule inhibitors of protein kinases for their ability to increase drosophila lifespan. we developed an assay sy…	Geroprotectors_all_webscraped	0	collagen, ecm, extracellular, matrix, proteoglycan, hyaluronic, hyaluronan, tgf, integrin, tgfbeta
Ethidium bromide	Caenorhabditis elegans	30.1	23698443	nature	longevity is regulated by a network of closely linked metabolic systems. we used a combination of mouse population genetics and rna interference in caenorhabditis elegans to identify mitochondrial ribosomal protein s5 (mrps5) and other mitochondrial ribosomal proteins as metabolic and longevity regulators. mrp knockdown triggers mitonuclear protein imbalance, reducing mitochondrial respiration an…	drugage	0	collagen, ecm, extracellular, matrix, proteoglycan, hyaluronic, hyaluronan, tgf, integrin, tgfbeta	N2	5 ¬µg/ml
Cranberry extract	Drosophila melanogaster	30.1	24316039	experimental gerontology	many nutraceuticals and pharmaceuticals have been shown to promote healthspan and lifespan. however, the mechanisms underlying the beneficial effects of prolongevity interventions and the time points at which interventions should be implemented to achieve beneficial effects are not well characterized. we have previously shown that a cranberry-containing nutraceutical can promote lifespan in worms…	drugage	0	collagen, ecm, extracellular, matrix, proteoglycan, hyaluronic, hyaluronan, tgf, integrin, tgfbeta	Canton S	0.02
Spermidine	Drosophila melanogaster	30	19801973	nature cell biology	ageing results from complex genetically and epigenetically programmed processes that are elicited in part by noxious or stressful events that cause programmed cell death. here, we report that administration of spermidine, a natural polyamine whose intracellular concentration declines during human ageing, markedly extended the lifespan of yeast, flies and worms, and human immune cells. in addition…	drugage	0	collagen, ecm, extracellular, matrix, proteoglycan, hyaluronic, hyaluronan, tgf, integrin, tgfbeta	w1118	1 mM
Minocycline	Caenorhabditis elegans	30	30479271	elife	this article has been through an editorial process in which the authors decide how to respond to the issues raised during peer review. the reviewing editor's assessment is that all the issues have been addressed (see decision letter).</abstracttext>: this article has been through an editorial process in which the authors decide how to respond to the issues raised during peer review. the reviewing…	drugage	0	collagen, ecm, extracellular, matrix, proteoglycan, hyaluronic, hyaluronan, tgf, integrin, tgfbeta	N2	100 ŒºM			S
Minocycline	Caenorhabditis elegans	30	30479271	elife	this article has been through an editorial process in which the authors decide how to respond to the issues raised during peer review. the reviewing editor's assessment is that all the issues have been addressed (see decision letter).</abstracttext>: this article has been through an editorial process in which the authors decide how to respond to the issues raised during peer review. the reviewing…	drugage	0	collagen, ecm, extracellular, matrix, proteoglycan, hyaluronic, hyaluronan, tgf, integrin, tgfbeta	N2	200 ŒºM			S
Reserpine	Caenorhabditis elegans	30	22212533	experimental gerontology	aging is a debilitating process often associated with chronic diseases such as diabetes, cardiovascular and neurodegenerative diseases like alzheimer's disease (ad). ad occurs at a very high incidence posing a huge burden to the society. model organisms such as c. elegans become essential to understand aging or lifespan extension - the etiology, molecular mechanism and identification of new drugs…	drugage	0	collagen, ecm, extracellular, matrix, proteoglycan, hyaluronic, hyaluronan, tgf, integrin, tgfbeta	N2	60 uM
Cis-(Z)-Flupenthixol dihydrochloride	Caenorhabditis elegans	30	24134630	aging cell	one goal of aging research is to find drugs that delay the onset of age-associated disease. studies in invertebrates, particularly caenorhabditis elegans, have uncovered numerous genes involved in aging, many conserved in mammals. however, which of these encode proteins suitable for drug targeting is unknown. to investigate this question, we screened a library of compounds with known mammalian ph…	drugage	0	collagen, ecm, extracellular, matrix, proteoglycan, hyaluronic, hyaluronan, tgf, integrin, tgfbeta		33 ¬µM
Polydatin	Caenorhabditis elegans	30	24305800	integrative biology : quantitative biosciences from nano to macro	c. elegans is widely used as a model organism in the study of aging and evaluation of anti-aging drugs due to its unique characteristics. in this work, we set out to investigate polydatin, a natural resveratrol glycoside, and its role in extending lifespan, improving oxidative stress resistance, and the possible regulation mechanism involved in the insulin/igf-1 signaling (iis) pathway for the fi…	drugage	0	collagen, ecm, extracellular, matrix, proteoglycan, hyaluronic, hyaluronan, tgf, integrin, tgfbeta	N2	1 mM
Otophylloside B	Caenorhabditis elegans	30	26112394	natural products and bioprospecting	aging is the major risk factor for many human diseases and degeneration. thus, clinically effective medicine could delay the process of aging and aging-related diseases are desperately wanted. in traditional chinese medicine (tcm), some were claimed to slow down aging. qingyangshen (cynanchum otophyllum schneid) is such a tcm. here, we assayed the longevity effect of compound otophylloside b (ot …	drugage	0	collagen, ecm, extracellular, matrix, proteoglycan, hyaluronic, hyaluronan, tgf, integrin, tgfbeta	N2	50 ¬µM
4-phenyl-3-furoxancarbonitrile	Caenorhabditis elegans	30	24134630	aging cell	one goal of aging research is to find drugs that delay the onset of age-associated disease. studies in invertebrates, particularly caenorhabditis elegans, have uncovered numerous genes involved in aging, many conserved in mammals. however, which of these encode proteins suitable for drug targeting is unknown. to investigate this question, we screened a library of compounds with known mammalian ph…	drugage	0	collagen, ecm, extracellular, matrix, proteoglycan, hyaluronic, hyaluronan, tgf, integrin, tgfbeta		88 ¬µM
Rutin	Drosophila melanogaster	30	28389882	biogerontology		drugage	0	collagen, ecm, extracellular, matrix, proteoglycan, hyaluronic, hyaluronan, tgf, integrin, tgfbeta	Canton-S	200 ŒºM			S
Cis-(Z)-Flupenthixol Dihydrochloride	Caenorhabditis elegans	30	24134630	aging cell	one goal of aging research is to find drugs that delay the onset of age-associated disease. studies in invertebrates, particularly caenorhabditis elegans, have uncovered numerous genes involved in aging, many conserved in mammals. however, which of these encode proteins suitable for drug targeting is unknown. to investigate this question, we screened a library of compounds with known mammalian ph…	Geroprotectors_all_webscraped	0	collagen, ecm, extracellular, matrix, proteoglycan, hyaluronic, hyaluronan, tgf, integrin, tgfbeta
4-Phenyl-3-Furoxancarbonitrile	Caenorhabiditis elegans	30	24134630	aging cell	one goal of aging research is to find drugs that delay the onset of age-associated disease. studies in invertebrates, particularly caenorhabditis elegans, have uncovered numerous genes involved in aging, many conserved in mammals. however, which of these encode proteins suitable for drug targeting is unknown. to investigate this question, we screened a library of compounds with known mammalian ph…	Geroprotectors_all_webscraped	0	collagen, ecm, extracellular, matrix, proteoglycan, hyaluronic, hyaluronan, tgf, integrin, tgfbeta
Dimethyl Formamide	Caenorhabditis elegans	30	23313473	mechanisms of ageing and development	lifespan extension through pharmacological intervention may provide valuable tools to understanding the mechanisms of aging and could uncover new therapeutic approaches for the treatment of age-related disease. although the nematode caenorhabditis elegans is well known as a particularly suitable model for genetic manipulations, it has been recently used in a number of pharmacological studies sear…	Geroprotectors_all_webscraped	0	collagen, ecm, extracellular, matrix, proteoglycan, hyaluronic, hyaluronan, tgf, integrin, tgfbeta
Spermidine	Drosophila melanogaster	30	19801973	nature cell biology	ageing results from complex genetically and epigenetically programmed processes that are elicited in part by noxious or stressful events that cause programmed cell death. here, we report that administration of spermidine, a natural polyamine whose intracellular concentration declines during human ageing, markedly extended the lifespan of yeast, flies and worms, and human immune cells. in addition…	Geroprotectors_all_webscraped	0	collagen, ecm, extracellular, matrix, proteoglycan, hyaluronic, hyaluronan, tgf, integrin, tgfbeta
Sorbitol	Saccharomyces cerevisiae	29.9	12391171	molecular and cellular biology	calorie restriction (cr) extends life span in many different organisms, including mammals. we describe here a novel pathway that extends the life span of saccharomyces cerevisiae mother cells but does not involve a reduction in caloric content of the media, i.e., there is growth of yeast cells in the presence of a high concentration of external osmolytes. like cr, this longevity-promoting respons…	drugage	0	collagen, ecm, extracellular, matrix, proteoglycan, hyaluronic, hyaluronan, tgf, integrin, tgfbeta	PSY316	1 M
Mussel peptides	Caenorhabditis elegans	29.9	29796528	food &amp; function	bioactive peptides derived from mussels have multiple healthcare functions. herein, we aimed to examine the effects of mussel peptide preparation on lifespan, stress resistance, apoptosis and aging in caenorhabditis elegans. lifespan was determined by counting the number of surviving nematodes daily. ros level and lipofuscin were measured using a fluorescent microscope. the mussel protein was pre…	drugage	0	collagen, ecm, extracellular, matrix, proteoglycan, hyaluronic, hyaluronan, tgf, integrin, tgfbeta	N2	2 mg/ml			S
Metformin	Caenorhabditis elegans	29.7	24889636	proceedings of the national academy of sciences of the united states of america	the antiglycemic drug metformin, widely prescribed as first-line treatment of type ii diabetes mellitus, has lifespan-extending properties. precisely how this is achieved remains unclear. via a quantitative proteomics approach using the model organism caenorhabditis elegans, we gained molecular understanding of the physiological changes elicited by metformin exposure, including changes in branche…	drugage	0	collagen, ecm, extracellular, matrix, proteoglycan, hyaluronic, hyaluronan, tgf, integrin, tgfbeta	N2	25 mM
Withanolide A	Caenorhabditis elegans	29.65	26956478	experimental gerontology	withanolide a (steroidal lactone) forms the major constituent of the most popular herbal drug in ayurvedic medicine, ashwagandha. it has been used since ancient times as an alternative medicine for the treatment of a variety of age related disorders. here we provide multiple lines of evidence indicating that withanolide a improves healthspan, delays age-associated physiological changes and also e…	drugage	0	collagen, ecm, extracellular, matrix, proteoglycan, hyaluronic, hyaluronan, tgf, integrin, tgfbeta	N2	5 ŒºM	45.33		S
N-Acetyl Cysteine	Drosophila virilis	29.6	30243020	aging		drugage	0	collagen, ecm, extracellular, matrix, proteoglycan, hyaluronic, hyaluronan, tgf, integrin, tgfbeta		10 ŒºM	7.6	Male	S
Alpha-ketoglutarate	Caenorhabditis elegans	29.4	24828042	nature	metabolism and ageing are intimately linked. compared with ad libitum feeding, dietary restriction consistently extends lifespan and delays age-related diseases in evolutionarily diverse organisms. similar conditions of nutrient limitation and genetic or pharmacological perturbations of nutrient or energy metabolism also have longevity benefits. recently, several metabolites have been identified …	drugage	0	collagen, ecm, extracellular, matrix, proteoglycan, hyaluronic, hyaluronan, tgf, integrin, tgfbeta	N2	8 mM
Diiodomethane	Drosophila melanogaster	29.3	412727	gerontology	diiodomethane at a concentration of 10 microgram/ml increased the median life span of the fruit fly, drosophila melanogaster, by 29.3%. decreased flight activity was associated with increased longevity when the flies were reared and maintained on diiodomethane. rearing only on diiodomethane increased life span by 13.6% and eliminated the decreased-flight-activity phenomenon. the effects of iodine…	drugage	0	collagen, ecm, extracellular, matrix, proteoglycan, hyaluronic, hyaluronan, tgf, integrin, tgfbeta		10 ¬µg/ml
Royalactin	Caenorhabditis elegans	29.1	25456847	experimental gerontology	royalactin is a glycoprotein essential for the development of long-lived queen honeybees. only larvae fed with royal jelly, containing royalactin, develop into queens. royalactin plays a central role in this process by switching on the epidermal growth factor (egf) receptor signaling pathway which ultimately leads to epigenetic changes and a long-lived queen phenotype. recently it was shown that …	drugage	0	collagen, ecm, extracellular, matrix, proteoglycan, hyaluronic, hyaluronan, tgf, integrin, tgfbeta	N2	0.4 ¬µg/ml
EUK-134	Caenorhabditis elegans	29	10968795	science (new york, n.y.)	we tested the theory that reactive oxygen species cause aging. we augmented the natural antioxidant systems of caenorhabditis elegans with small synthetic superoxide dismutase/catalase mimetics. treatment of wild-type worms increased their mean life-span by a mean of 44 percent, and treatment of prematurely aging worms resulted in normalization of their life-span (a 67 percent increase). it appea…	drugage	0	collagen, ecm, extracellular, matrix, proteoglycan, hyaluronic, hyaluronan, tgf, integrin, tgfbeta	N2	0.05 mM
EUK-8	Caenorhabditis elegans	29	10968795	science (new york, n.y.)	we tested the theory that reactive oxygen species cause aging. we augmented the natural antioxidant systems of caenorhabditis elegans with small synthetic superoxide dismutase/catalase mimetics. treatment of wild-type worms increased their mean life-span by a mean of 44 percent, and treatment of prematurely aging worms resulted in normalization of their life-span (a 67 percent increase). it appea…	drugage	0	collagen, ecm, extracellular, matrix, proteoglycan, hyaluronic, hyaluronan, tgf, integrin, tgfbeta	N2	10 mM
EUK-8	Caenorhabditis elegans	29	10968795	science (new york, n.y.)	we tested the theory that reactive oxygen species cause aging. we augmented the natural antioxidant systems of caenorhabditis elegans with small synthetic superoxide dismutase/catalase mimetics. treatment of wild-type worms increased their mean life-span by a mean of 44 percent, and treatment of prematurely aging worms resulted in normalization of their life-span (a 67 percent increase). it appea…	drugage	0	collagen, ecm, extracellular, matrix, proteoglycan, hyaluronic, hyaluronan, tgf, integrin, tgfbeta	N2	5 mM
Dimethyl sulfoxide	Caenorhabditis elegans	29	20828537	biochemical and biophysical research communications	dimethyl sulfoxide (dmso) is an important solvent that is widely used in industry and medical studies, as well as in the study of aging, in which it is used as a negative control for lifespan assays; however, our data showed that 0.5% and 2% dmso extended the lifespan of caenorhabditis elegans by 24.4% and 23.0% (the first trial), respectively. treatment with 0.5% dmso did not affect the progeny …	drugage	0	collagen, ecm, extracellular, matrix, proteoglycan, hyaluronic, hyaluronan, tgf, integrin, tgfbeta	N2	0.005	18.6
Juglone	Caenorhabditis elegans	29	19597959	biogerontology	in caenorhabditis elegans pretreatment with juglone, a generator of reactive oxygen species (ros) provides a subsequently increased ros-resistance. we investigated whether juglone at low or high concentrations when provided via the oral route in a liquid axenic medium affects normal lifespan of c. elegans. high juglone concentrations led to premature death, low concentrations were tolerated well …	drugage	0	collagen, ecm, extracellular, matrix, proteoglycan, hyaluronic, hyaluronan, tgf, integrin, tgfbeta	N2	40 ¬µm
Minocycline hydrochloride	Caenorhabditis elegans	29	24134630	aging cell	one goal of aging research is to find drugs that delay the onset of age-associated disease. studies in invertebrates, particularly caenorhabditis elegans, have uncovered numerous genes involved in aging, many conserved in mammals. however, which of these encode proteins suitable for drug targeting is unknown. to investigate this question, we screened a library of compounds with known mammalian ph…	drugage	0	collagen, ecm, extracellular, matrix, proteoglycan, hyaluronic, hyaluronan, tgf, integrin, tgfbeta		88 ¬µM
Phenformin	Caenorhabditis elegans	29	23540700	cell	the biguanide drug metformin is widely prescribed to treat type 2 diabetes and metabolic syndrome, but its mode of action remains uncertain. metformin also increases lifespan in caenorhabditis elegans cocultured with escherichia coli. this bacterium exerts complex nutritional and pathogenic effects on its nematode predator/host that impact health and aging. we report that metformin increases life…	drugage	0	collagen, ecm, extracellular, matrix, proteoglycan, hyaluronic, hyaluronan, tgf, integrin, tgfbeta	N2	4.5 mM
Dafadine-A	Caenorhabditis elegans	29	22057127	nature chemical biology	the daf-9 cytochrome p450 is a key regulator of dauer formation, developmental timing and longevity in the nematode caenorhabditis elegans. here we describe the first identified chemical inhibitor of daf-9 and the first reported small-molecule tool that robustly induces dauer formation in typical culture conditions. this molecule (called dafadine) also inhibits the mammalian ortholog of daf-9(cyp…	drugage	0	collagen, ecm, extracellular, matrix, proteoglycan, hyaluronic, hyaluronan, tgf, integrin, tgfbeta	N2	50 ¬µM
Dafadine-A	Caenorhabditis elegans	29	22057127	nature chemical biology	the daf-9 cytochrome p450 is a key regulator of dauer formation, developmental timing and longevity in the nematode caenorhabditis elegans. here we describe the first identified chemical inhibitor of daf-9 and the first reported small-molecule tool that robustly induces dauer formation in typical culture conditions. this molecule (called dafadine) also inhibits the mammalian ortholog of daf-9(cyp…	Geroprotectors_all_webscraped	0	collagen, ecm, extracellular, matrix, proteoglycan, hyaluronic, hyaluronan, tgf, integrin, tgfbeta
Juglone	Caenorhabditis elegans	29	19597959	biogerontology	in caenorhabditis elegans pretreatment with juglone, a generator of reactive oxygen species (ros) provides a subsequently increased ros-resistance. we investigated whether juglone at low or high concentrations when provided via the oral route in a liquid axenic medium affects normal lifespan of c. elegans. high juglone concentrations led to premature death, low concentrations were tolerated well …	Geroprotectors_all_webscraped	0	collagen, ecm, extracellular, matrix, proteoglycan, hyaluronic, hyaluronan, tgf, integrin, tgfbeta			62.5
Minocycline	Caenorhabiditis elegans	29	24134630	aging cell	one goal of aging research is to find drugs that delay the onset of age-associated disease. studies in invertebrates, particularly caenorhabditis elegans, have uncovered numerous genes involved in aging, many conserved in mammals. however, which of these encode proteins suitable for drug targeting is unknown. to investigate this question, we screened a library of compounds with known mammalian ph…	Geroprotectors_all_webscraped	0	collagen, ecm, extracellular, matrix, proteoglycan, hyaluronic, hyaluronan, tgf, integrin, tgfbeta
Resveratrol	Drosophila melanogaster	29	15328413	proceedings of the national academy of sciences of the united states of america	recent advances in aging research have uncovered genes and genetic pathways that influence lifespan in such diverse organisms as yeast, nematodes, flies, and mice. the discovery of genes and drugs that affect lifespan has been delayed by the absence of a phenotype other than survivorship, which depends on the measurement of age at death of individuals in a population. the use of survivorship to i…	Geroprotectors_all_webscraped	0	collagen, ecm, extracellular, matrix, proteoglycan, hyaluronic, hyaluronan, tgf, integrin, tgfbeta			13	18
Resveratrol	Drosophila melanogaster	29	15254550	nature	caloric restriction extends lifespan in numerous species. in the budding yeast saccharomyces cerevisiae this effect requires sir2 (ref. 1), a member of the sirtuin family of nad+-dependent deacetylases. sirtuin activating compounds (stacs) can promote the survival of human cells and extend the replicative lifespan of yeast. here we show that resveratrol and other stacs activate sirtuins from caen…	Geroprotectors_all_webscraped	0	collagen, ecm, extracellular, matrix, proteoglycan, hyaluronic, hyaluronan, tgf, integrin, tgfbeta
Vitamin D3	Caenorhabditis elegans	28.77	27783938	cell reports	vitamin d has multiple roles, including the regulation of bone and calcium homeostasis. deficiency of 25-hydroxyvitamin d, the major circulating form of vitamin d, is associated with an increased risk of¬†age-related chronic diseases, including alzheimer's disease, parkinson's disease, cognitive impairment, and cancer. in this study, we utilized caenorhabditis elegans to examine the mechanism by …	drugage	0	collagen, ecm, extracellular, matrix, proteoglycan, hyaluronic, hyaluronan, tgf, integrin, tgfbeta	N2	50 ŒºM			S
Œ±‚Äêlinolenic acid	Caenorhabditis elegans	28.67	28772063	aging cell	the dietary intake of œâ-3 polyunsaturated fatty acids has been linked to a reduction in the incidence of aging-associated disease including cardiovascular disease and stroke. additionally, long-lived caenorhabditis elegans glp-1 germ line-less mutant animals show a number of changes in lipid metabolism including the increased production of the œâ-3 fatty acid, Œ±-linolenic acid (ala). here, we s…	drugage	0	collagen, ecm, extracellular, matrix, proteoglycan, hyaluronic, hyaluronan, tgf, integrin, tgfbeta	N2	5 mM	8.7		S
Œ±‚Äêlinolenic acid	Caenorhabditis elegans	28.67	28772063	aging cell	the dietary intake of œâ-3 polyunsaturated fatty acids has been linked to a reduction in the incidence of aging-associated disease including cardiovascular disease and stroke. additionally, long-lived caenorhabditis elegans glp-1 germ line-less mutant animals show a number of changes in lipid metabolism including the increased production of the œâ-3 fatty acid, Œ±-linolenic acid (ala). here, we s…	drugage	0	collagen, ecm, extracellular, matrix, proteoglycan, hyaluronic, hyaluronan, tgf, integrin, tgfbeta	N2	5 mM	8.7		S
Astaxanthin	Caenorhabditis elegans	28.6	22013497	oxidative medicine and cellular longevity	astaxanthin (ax), which is produced by some marine animals, is a type of carotenoid that has antioxidative properties. in this study, we initially examined the effects of ax on the aging of a model organism c. elegans that has the conserved intracellular pathways related to mammalian longevity. the continuous treatments with ax (0.1 to 1 mm) from both the prereproductive and young adult stages ex…	drugage	0	collagen, ecm, extracellular, matrix, proteoglycan, hyaluronic, hyaluronan, tgf, integrin, tgfbeta	N2	1 mM	21.7
Caffeine	Caenorhabditis elegans	28.5	24764514	longevity &amp; healthspan	background: the longevity of an organism is influenced by both genetic and environmental factors. with respect to genetic factors, a significant effort is being made to identify pharmacological agents that extend life span by targeting pathways with a defined role in the aging process. on the environmental side, the molecular mechanisms responsible for the positive influence of interventions such…	drugage	0	collagen, ecm, extracellular, matrix, proteoglycan, hyaluronic, hyaluronan, tgf, integrin, tgfbeta	N2	5 mM
Sodium hypophosphite	Zaprionus paravittiger	28.5	3721207	gerontology	the median and maximum life spans of zaprionus paravittiger at 26 +/- 2 degrees c were 35.45 +/- 0.39 and 70.0 +/- 1.00 days, respectively, in males and 39.93 +/- 0.40 and 77.67 +/- 0.58 days in females. feeding of an antioxidant-sodium hypophoshite (shp), 1, 10 1 x 10(2) and 1 x 10(3) microm-resulted in increased survival of both sexes. further increase in shp concentration accelerated the morta…	drugage	0	collagen, ecm, extracellular, matrix, proteoglycan, hyaluronic, hyaluronan, tgf, integrin, tgfbeta		1 mM	34.3	Male
Apple peal	Saccharomyces cerevisiae	28.5	22970337	oxidative medicine and cellular longevity	in recent years, epidemiological and biochemical studies have shown that eating apples is associated with reduction of occurrence of cancer, degenerative, and cardiovascular diseases. this association is often attributed to the presence of antioxidants such as ascorbic acid (vitamin c) and polyphenols. the substances that hinder the presence of free radicals are also able to protect cells from ag…	drugage	0	collagen, ecm, extracellular, matrix, proteoglycan, hyaluronic, hyaluronan, tgf, integrin, tgfbeta	MCY4/KlLSM4::kanMX4	1 gr			NS
Tert-butyl hydroperoxide	Drosophila melanogaster	28.4	29515102	nature communications	environmental stresses experienced during development exert many long-term effects upon health and disease. for example, chemical oxidants or genetic perturbations that induce low levels of reactive oxygen species can extend lifespan in several species. in some cases, the beneficial effects of low-dose oxidants are attributed to adaptive protective mechanisms such as mitohormesis, which involve l…	drugage	0	collagen, ecm, extracellular, matrix, proteoglycan, hyaluronic, hyaluronan, tgf, integrin, tgfbeta	Canton-S	5 mM		Male	S
Mianserin	Caenorhabditis elegans	28.3	26255886	aging cell	oxidative stress has long been associated with aging and has recently been linked to psychiatric disorders, including psychosis and depression. we identified multiple antipsychotics and antidepressants that extend caenorhabditis elegans lifespan and protect the animal from oxidative stress. here, we report that atypical antidepressants activate a neuronal mechanism that regulates the response to …	drugage	0	collagen, ecm, extracellular, matrix, proteoglycan, hyaluronic, hyaluronan, tgf, integrin, tgfbeta	N2	50 ¬µM	46
N-acetyl-L-cysteine	Caenorhabditis elegans	28.1	26039957	clinics (sao paulo, brazil)	objective: this study was performed to determine the effect of n-acetyl-l-cysteine, a modified sulfur-containing amino acid that acts as a strong cellular antioxidant, on the response to environmental stressors and on aging in c. elegans.method: the survival of worms under oxidative stress conditions induced by paraquat was evaluated with and without in vivo n-acetyl-l-cysteine treatment. the eff…	drugage	0	collagen, ecm, extracellular, matrix, proteoglycan, hyaluronic, hyaluronan, tgf, integrin, tgfbeta	N2 CGCb strain	1 mM	17.6
Sodium hypophosphite	Zaprionus paravittiger	28.1	3721207	gerontology	the median and maximum life spans of zaprionus paravittiger at 26 +/- 2 degrees c were 35.45 +/- 0.39 and 70.0 +/- 1.00 days, respectively, in males and 39.93 +/- 0.40 and 77.67 +/- 0.58 days in females. feeding of an antioxidant-sodium hypophoshite (shp), 1, 10 1 x 10(2) and 1 x 10(3) microm-resulted in increased survival of both sexes. further increase in shp concentration accelerated the morta…	drugage	0	collagen, ecm, extracellular, matrix, proteoglycan, hyaluronic, hyaluronan, tgf, integrin, tgfbeta		1 mM	27	Female
Sulfamethoxazole	Caenorhabditis elegans	28	24034891	chemosphere	the widespread usage of antibiotics in agriculture leads to releases into the environment, but there is insufficient knowledge of the side-effects on non-target organisms. therefore, we investigated the effects of the sulfonamide-antibiotic sulfamethoxazole (smx) on caenorhabditis elegans at phenotypic, biochemical and molecular biological levels. multiple endpoints, including life history traits…	drugage	0	collagen, ecm, extracellular, matrix, proteoglycan, hyaluronic, hyaluronan, tgf, integrin, tgfbeta	N2	200 ¬µM	0
Methylergonovine maleate	Caenorhabditis elegans	28	24134630	aging cell	one goal of aging research is to find drugs that delay the onset of age-associated disease. studies in invertebrates, particularly caenorhabditis elegans, have uncovered numerous genes involved in aging, many conserved in mammals. however, which of these encode proteins suitable for drug targeting is unknown. to investigate this question, we screened a library of compounds with known mammalian ph…	drugage	0	collagen, ecm, extracellular, matrix, proteoglycan, hyaluronic, hyaluronan, tgf, integrin, tgfbeta		88 ¬µM
Tamarixetin	Caenorhabditis elegans	28	16872777	experimental gerontology	the identification and analysis of compounds that delay aging and extend lifespan is an important aspect of gerontology research; these studies can test theories of aging, lead to the discovery of endogenous systems that influence aging, and establish the foundation for treatments that might delay normal human aging. here we review studies using the nematode caenorhabditis elegans to identify and…	drugage	0	collagen, ecm, extracellular, matrix, proteoglycan, hyaluronic, hyaluronan, tgf, integrin, tgfbeta
Polypeptide Bovine Thymus extract	Mus musculus	28	6752596	mechanisms of ageing and development	the low-molecular-weight polypeptide factors were obtained from bovine thymus (tf), pineal gland (pf) and anterior hypothalamus (ahf). both tf and pf administration enhanced the rejection of skin allograft and stimulated the immunological response to sheep erythrocytes in adult cba mice. treatment of cba mice with ahf increased the graft survival and inhibited antibody formation to sheep erythroc…	drugage	0	collagen, ecm, extracellular, matrix, proteoglycan, hyaluronic, hyaluronan, tgf, integrin, tgfbeta	C3H/Sn	0.5 mg	11.2	Female
Methylergonovine Maleate	Caenorhabiditis elegans	28	24134630	aging cell	one goal of aging research is to find drugs that delay the onset of age-associated disease. studies in invertebrates, particularly caenorhabditis elegans, have uncovered numerous genes involved in aging, many conserved in mammals. however, which of these encode proteins suitable for drug targeting is unknown. to investigate this question, we screened a library of compounds with known mammalian ph…	Geroprotectors_all_webscraped	0	collagen, ecm, extracellular, matrix, proteoglycan, hyaluronic, hyaluronan, tgf, integrin, tgfbeta
Genistein	Caenorhabditis elegans	27.9	25593647	biomolecules &amp; therapeutics	the seed of vigna angularis has long been cultivated as a food or a folk medicine in east asia. genistein (4',5,7-trihydroxyisoflavone), a dietary phytoestrogen present in this plant, has been known to possess various biological properties. in this study, we investigated the possible lifespan-extending effects of genistein using caenorhabditis elegans model system. we found that the lifespan of n…	drugage	0	collagen, ecm, extracellular, matrix, proteoglycan, hyaluronic, hyaluronan, tgf, integrin, tgfbeta	N2	100 ¬µM
FCCP	Caenorhabditis elegans	27.8	18221415	aging cell	studies of mutations affecting lifespan in caenorhabditis elegans show that mitochondrial generation of reactive oxygen species (ros) plays a major causative role in organismal aging. here, we describe a novel mechanism for regulating mitochondrial ros production and lifespan in c. elegans: progressive mitochondrial protein modification by the glycolysis-derived dicarbonyl metabolite methylglyoxa…	drugage	0	collagen, ecm, extracellular, matrix, proteoglycan, hyaluronic, hyaluronan, tgf, integrin, tgfbeta	N2	50 ¬µM	21.4		S
Calcium Pantothenate	Drosophila melanogaster	27.8	18856647	journal of gerontology		drugage	0	collagen, ecm, extracellular, matrix, proteoglycan, hyaluronic, hyaluronan, tgf, integrin, tgfbeta	Oregon	0.5g/kg			S
Trichostatin A	Drosophila melanogaster	27.3	15346199	acta biochimica et biophysica sinica	the level of acetylation of histones in nucleosomes is related to the longevity of yeast and animals. however, the mechanisms by which acetylation and deacetylation affect longevity remain unclear. in present study, we investigated the influence of histone acetylation modification on the expression of hsp22 gene and the lifespan in drosophila melanogaster using histone deacetylase (hdac) inhibito…	drugage	0	collagen, ecm, extracellular, matrix, proteoglycan, hyaluronic, hyaluronan, tgf, integrin, tgfbeta	Canton S	10 ¬µM	37.9	Female
Dimethylaminoethyl p-chlorophenoxyacetate	Rattus norvegicustus norvegicus	27.3	4147092	experimental gerontology		drugage	0	collagen, ecm, extracellular, matrix, proteoglycan, hyaluronic, hyaluronan, tgf, integrin, tgfbeta	Swiss	0.3g/L	39.7	Male	S
Trichostatin A	Drosophila melanogaster	27.3	15346199	acta biochimica et biophysica sinica	the level of acetylation of histones in nucleosomes is related to the longevity of yeast and animals. however, the mechanisms by which acetylation and deacetylation affect longevity remain unclear. in present study, we investigated the influence of histone acetylation modification on the expression of hsp22 gene and the lifespan in drosophila melanogaster using histone deacetylase (hdac) inhibito…	Geroprotectors_all_webscraped	0	collagen, ecm, extracellular, matrix, proteoglycan, hyaluronic, hyaluronan, tgf, integrin, tgfbeta				37.9
Torin 1	Drosophila melanogaster	27.27	29329306	plos one	autophagy is a highly conserved mechanism for cellular repair that becomes progressively down-regulated during normal ageing. hence, manipulations that activate autophagy could increase lifespan. previous reports show that manipulations to the autophagy pathway can result in longevity extension in yeast, flies, worms and mammals. under standard nutrition, autophagy is inhibited by the nutrient se…	drugage	0	collagen, ecm, extracellular, matrix, proteoglycan, hyaluronic, hyaluronan, tgf, integrin, tgfbeta	Dahomey	0.5 ŒºM	8.33
Sorbitol	Caenorhabditis elegans	27.12	26579191	frontiers in genetics	the response to osmotic stress is a highly conserved process for adapting to changing environmental conditions. prior studies have shown that hyperosmolarity by addition of sorbitol to the growth medium is sufficient to increase both chronological and replicative lifespan in the budding yeast, saccharomyces cerevisiae. here we report a similar phenomenon in the nematode caenorhabditis elegans. ad…	drugage	0	collagen, ecm, extracellular, matrix, proteoglycan, hyaluronic, hyaluronan, tgf, integrin, tgfbeta	N2	0.05			<0.001
N-acetyl-L-cysteine	Caenorhabditis elegans	27.1	26039957	clinics (sao paulo, brazil)	objective: this study was performed to determine the effect of n-acetyl-l-cysteine, a modified sulfur-containing amino acid that acts as a strong cellular antioxidant, on the response to environmental stressors and on aging in c. elegans.method: the survival of worms under oxidative stress conditions induced by paraquat was evaluated with and without in vivo n-acetyl-l-cysteine treatment. the eff…	drugage	0	collagen, ecm, extracellular, matrix, proteoglycan, hyaluronic, hyaluronan, tgf, integrin, tgfbeta	N2 CGCb strain	2 mM	23.5
Kenpaullone	Caenorhabditis elegans	27	24134630	aging cell	one goal of aging research is to find drugs that delay the onset of age-associated disease. studies in invertebrates, particularly caenorhabditis elegans, have uncovered numerous genes involved in aging, many conserved in mammals. however, which of these encode proteins suitable for drug targeting is unknown. to investigate this question, we screened a library of compounds with known mammalian ph…	drugage	0	collagen, ecm, extracellular, matrix, proteoglycan, hyaluronic, hyaluronan, tgf, integrin, tgfbeta		88 ¬µM
PD-98059	Drosophila melanogaster	27	22363408	plos one	protein kinase signaling cascades control most aspects of cellular function. the atp binding domains of signaling protein kinases are the targets of most available inhibitors. these domains are highly conserved from mammals to flies. herein we describe screening of a library of small molecule inhibitors of protein kinases for their ability to increase drosophila lifespan. we developed an assay sy…	drugage	0	collagen, ecm, extracellular, matrix, proteoglycan, hyaluronic, hyaluronan, tgf, integrin, tgfbeta	Oregon R	300-1000 ¬µM
Trequinsin hydrochloride	Caenorhabditis elegans	27	24134630	aging cell	one goal of aging research is to find drugs that delay the onset of age-associated disease. studies in invertebrates, particularly caenorhabditis elegans, have uncovered numerous genes involved in aging, many conserved in mammals. however, which of these encode proteins suitable for drug targeting is unknown. to investigate this question, we screened a library of compounds with known mammalian ph…	drugage	0	collagen, ecm, extracellular, matrix, proteoglycan, hyaluronic, hyaluronan, tgf, integrin, tgfbeta		88 ¬µM
Butylated hydroxyanisole	Zaprionus paravittiger	27	9207858	proceedings of the society for experimental biology and medicine. society for experimental biology and medicine (new york, n.y.)	oxygen free radicals are generated as a by-product during normal metabolism, and they cause damage to proteins, lipids, and dna in organisms. the defense system of the body counteracts these highly reactive chemical moieties and neutralizes them. however, a small fraction of free radicals escapes, which causes lipid peroxidation and hence aging of the organism. it has been hypothesized that, if t…	drugage	0	collagen, ecm, extracellular, matrix, proteoglycan, hyaluronic, hyaluronan, tgf, integrin, tgfbeta		10 mM	17.6	Male
LFM-A13	Caenorhabditis elegans	27	24134630	aging cell	one goal of aging research is to find drugs that delay the onset of age-associated disease. studies in invertebrates, particularly caenorhabditis elegans, have uncovered numerous genes involved in aging, many conserved in mammals. however, which of these encode proteins suitable for drug targeting is unknown. to investigate this question, we screened a library of compounds with known mammalian ph…	drugage	0	collagen, ecm, extracellular, matrix, proteoglycan, hyaluronic, hyaluronan, tgf, integrin, tgfbeta		88 ¬µM
Berberine	Drosophila melanogaster	27	26167392	american journal of plant sciences		Geroprotectors_all_webscraped	0	collagen, ecm, extracellular, matrix, proteoglycan, hyaluronic, hyaluronan, tgf, integrin, tgfbeta			57	78
Kenpaullone	Caenorhabditis elegans	27	24134630	aging cell	one goal of aging research is to find drugs that delay the onset of age-associated disease. studies in invertebrates, particularly caenorhabditis elegans, have uncovered numerous genes involved in aging, many conserved in mammals. however, which of these encode proteins suitable for drug targeting is unknown. to investigate this question, we screened a library of compounds with known mammalian ph…	Geroprotectors_all_webscraped	0	collagen, ecm, extracellular, matrix, proteoglycan, hyaluronic, hyaluronan, tgf, integrin, tgfbeta
Lfm-A13	Caenorhabditis elegans	27	24134630	aging cell	one goal of aging research is to find drugs that delay the onset of age-associated disease. studies in invertebrates, particularly caenorhabditis elegans, have uncovered numerous genes involved in aging, many conserved in mammals. however, which of these encode proteins suitable for drug targeting is unknown. to investigate this question, we screened a library of compounds with known mammalian ph…	Geroprotectors_all_webscraped	0	collagen, ecm, extracellular, matrix, proteoglycan, hyaluronic, hyaluronan, tgf, integrin, tgfbeta
Pd-98059	Drosophila melanogaster	27	22363408	plos one	protein kinase signaling cascades control most aspects of cellular function. the atp binding domains of signaling protein kinases are the targets of most available inhibitors. these domains are highly conserved from mammals to flies. herein we describe screening of a library of small molecule inhibitors of protein kinases for their ability to increase drosophila lifespan. we developed an assay sy…	Geroprotectors_all_webscraped	0	collagen, ecm, extracellular, matrix, proteoglycan, hyaluronic, hyaluronan, tgf, integrin, tgfbeta
Trequinsin Hydrochloride	Caenorhabiditis elegans	27	24134630	aging cell	one goal of aging research is to find drugs that delay the onset of age-associated disease. studies in invertebrates, particularly caenorhabditis elegans, have uncovered numerous genes involved in aging, many conserved in mammals. however, which of these encode proteins suitable for drug targeting is unknown. to investigate this question, we screened a library of compounds with known mammalian ph…	Geroprotectors_all_webscraped	0	collagen, ecm, extracellular, matrix, proteoglycan, hyaluronic, hyaluronan, tgf, integrin, tgfbeta
N-acetyl-L-cysteine	Drosophila melanogaster	26.8	9447249	cellular and molecular life sciences : cmls	ageing can be defined as the time-dependent decline of physiological functions of an organism. the molecular causes for the ageing process are multiple, involving both genetic and environmental factors. it has been proposed that antioxidants may positively influence the ageing process, protecting the organism against free radical-induced damage. here we show that the antioxidant n-acetylcysteine …	drugage	0	collagen, ecm, extracellular, matrix, proteoglycan, hyaluronic, hyaluronan, tgf, integrin, tgfbeta	Oregon R	10 mg/ml	24.5	Male
Stachys lavandulifolia ethanol extract	Drosophila melanogaster	26.8	20738162	pharmaceutical biology	context: stachyss species have been used as a medicine for centuries throughout the world. stachys lavandulifolia vahl. var. lavandulifolia (lamiaceae) is of interest to researchers because the constituents such as betulinic acid, oleanolic acid, rosmarinic acid, and ursolic acid are similar to other stachys species commonly used as an alterative in medicinal preparations.objective: ‚ÄÇthe presen…	drugage	0	collagen, ecm, extracellular, matrix, proteoglycan, hyaluronic, hyaluronan, tgf, integrin, tgfbeta	Oregon R	12 ¬µl/100 ml media	21.3	Male
Royalactin	Caenorhabditis elegans	26.8	25456847	experimental gerontology	royalactin is a glycoprotein essential for the development of long-lived queen honeybees. only larvae fed with royal jelly, containing royalactin, develop into queens. royalactin plays a central role in this process by switching on the epidermal growth factor (egf) receptor signaling pathway which ultimately leads to epigenetic changes and a long-lived queen phenotype. recently it was shown that …	drugage	0	collagen, ecm, extracellular, matrix, proteoglycan, hyaluronic, hyaluronan, tgf, integrin, tgfbeta	N2	0.04 ¬µg/ml
Minocycline	Drosophila melanogaster	26.7	29152127	oncotarget		drugage	0	collagen, ecm, extracellular, matrix, proteoglycan, hyaluronic, hyaluronan, tgf, integrin, tgfbeta	Canton S	0.05mM		Male	p<1E-10
Dauer-inducing Pheromone	Caenorhabditis elegans	26.7	16377915	bioscience, biotechnology, and biochemistry	the nematode caenorhabditis elegans yields a substance(s) inducing the larval diapause, called dauer-inducing pheromone. we discovered that the crude pheromone extract extends the adult lifespan in the animal. this extension does not occur in the mutant animal, in which expansion of the lifespan caused by other mutations reducing insulin signaling is suppressed. this is the first description conc…	drugage	0	collagen, ecm, extracellular, matrix, proteoglycan, hyaluronic, hyaluronan, tgf, integrin, tgfbeta	N2	10% in food
Paxilline	Caenorhabditis elegans	26.62	30613772	science advances		drugage	0	collagen, ecm, extracellular, matrix, proteoglycan, hyaluronic, hyaluronan, tgf, integrin, tgfbeta	N2	10 nM			S
Folic acid	Caenorhabditis elegans	26.6	26546011	age (dordrecht, netherlands)	folic acid (fa) is an essential nutrient that the human body needs but cannot be synthesized on its own. fortified foods and plant food sources such as green leafy vegetables, beans, fruits, and juices are good sources of fa to meet the daily requirements of the body. the aim was to evaluate the effect of dietary fa levels on the longevity of well-known experimental aging model caenorhabditis ele…	drugage	0	collagen, ecm, extracellular, matrix, proteoglycan, hyaluronic, hyaluronan, tgf, integrin, tgfbeta	N2	25 ¬µM
Platycladus orientalis seed extract	Caenorhabditis elegans	26.5	23523941	journal of ethnopharmacology	aim of the study: as a traditional chinese medicine, seed of platycladus orientalis(linnaeus) franco has been extensively used as a tonic and sedative remedy. the present study was conducted to investigate whether lifespan was extended and the mechanisms of n-butanol extract from seed of platycladus orientalis (bspo) in caenorhabditis elegans. the findings could provide the pharmacological basis …	drugage	0	collagen, ecm, extracellular, matrix, proteoglycan, hyaluronic, hyaluronan, tgf, integrin, tgfbeta	N2	500 ¬µg/ml
EUK-134	Aeolosoma viride	26.4	25190068	the journals of gerontology. series a, biological sciences and medical sciences	despite more than 50 years of investigations into the free radical theory, the direct role of oxidative stress (os) in aging and age-related diseases remains unproven. little progress in identifying antioxidant drugs promoting longevity has been made, likely due to selectivity toward one or few radical species, variable efficacy in vivo, inherent pro-oxidant behavior of such drugs, or lack of syn…	drugage	0	collagen, ecm, extracellular, matrix, proteoglycan, hyaluronic, hyaluronan, tgf, integrin, tgfbeta		1.6 ¬µM
Carnosine	Drosophila melanogaster	26.4	12447464	bulletin of experimental biology and medicine	a positive dose-dependent effect of carnosine (beta-alanyl-l-histidine) on the lifespan of male drosophila melanogaster flies was shown. the mean lifespan of male flies receiving 200 mg/liter carnosine approached that of females. at the same time carnosine had no effect on the lifespan of female flies. this positive effect of carnosine probably reflects its protective action against age-related a…	drugage	0	collagen, ecm, extracellular, matrix, proteoglycan, hyaluronic, hyaluronan, tgf, integrin, tgfbeta	D-32	2 mg/l		Male
East Indian sandalwood oil	Caenorhabditis elegans	26.36	30319772	rsc advances		drugage	0	collagen, ecm, extracellular, matrix, proteoglycan, hyaluronic, hyaluronan, tgf, integrin, tgfbeta	N2	24 Œº/mL	34.78		S
2-deoxy-D-glucose	Caenorhabditis elegans	26.21	28992589	redox biology	the green tea polyphenol epigallocatechin-3-gallate (egcg) is widely consumed as a dietary supplement. its potential properties include slowing aging and extending lifespan, although how exactly this is achieved remains unclear. here, we report that egcg promoted healthy lifespan in caenorhabditis elegans when administered throughout or only at early-to-mid adulthood. specifically, egcg extended …	drugage	0	collagen, ecm, extracellular, matrix, proteoglycan, hyaluronic, hyaluronan, tgf, integrin, tgfbeta	N2	5 mM	11.27		S
Butylated hydroxytoluene	Drosophila bipectinata	26.1	6656301	mechanisms of ageing and development	the median and the maximum life spans of drosophila bipectinata increased after feeding with various concentrations (10 microm, 10(2) microm and 10(3) microm) of butylated hydroxytoluene (bht). insects fed on the diet supplemented with 10(3) microm bht had decreased rate of lipid peroxidation (measured by thiobarbituric acid test) with respect to the controls. it is suggested that the antioxidant…	drugage	0	collagen, ecm, extracellular, matrix, proteoglycan, hyaluronic, hyaluronan, tgf, integrin, tgfbeta		1000 ¬µM		Female
Curare	Asplanchna brightwelli	26	3833547	experimental gerontology	the rotifer asplanchna brightwelli shows a continuous decline in swimming activity through the course of its 5-day life span. this activity loss occurs at a slower rate when rotifers are treated with very low dosages (0.00025% to 0.0005%) curare. rotifers treated with these low dosages of curare have a significantly longer life span than that of untreated control rotifers.	drugage	0	collagen, ecm, extracellular, matrix, proteoglycan, hyaluronic, hyaluronan, tgf, integrin, tgfbeta		0
D-beta-hydroxybutyrate	Caenorhabditis elegans	26	25127866	aging	the ketone body beta-hydroxybutyrate (Œ≤hb) is a histone deacetylase (hdac) inhibitor and has been shown to be protective in many disease models, but its effects on aging are not well studied. therefore we determined the effect of Œ≤hb supplementation on the lifespan ofc. elegans nematodes. Œ≤hb supplementation extended mean lifespan by approximately 20%. rnai knockdown of hdacs hda-2 or hda-3 al…	drugage	0	collagen, ecm, extracellular, matrix, proteoglycan, hyaluronic, hyaluronan, tgf, integrin, tgfbeta	N2	20 mM
Rapamycin	Mus musculus	26	24341993	aging cell	rapamycin, an inhibitor of mtor kinase, increased median lifespan of genetically heterogeneous mice by 23% (males) to 26% (females) when tested at a dose threefold higher than that used in our previous studies; maximal longevity was also increased in both sexes. rapamycin increased lifespan more in females than in males at each dose evaluated, perhaps reflecting sexual dimorphism in blood levels …	drugage	0	collagen, ecm, extracellular, matrix, proteoglycan, hyaluronic, hyaluronan, tgf, integrin, tgfbeta	UM-HET3	42 mg of drug per kg of food	11	Female
Rapamycin	Caenorhabditis elegans	26	24332851	cell reports	inhibition of daf-2 (insulin-like growth factor 1 [igf-1] receptor) or rsks-1 (s6k), key molecules in the insulin/igf-1 signaling (iis) and target of rapamycin (tor) pathways, respectively, extend lifespan in caenorhabditis elegans. however, it has not been clear how and in which tissues they interact with each other to modulate longevity. here, we demonstrate that a combination of mutations in d…	drugage	0	collagen, ecm, extracellular, matrix, proteoglycan, hyaluronic, hyaluronan, tgf, integrin, tgfbeta	N2	100 ŒºM	34.84		S
N-Acetyl Cysteine	Drosophila virilis	26	30243020	aging		drugage	0	collagen, ecm, extracellular, matrix, proteoglycan, hyaluronic, hyaluronan, tgf, integrin, tgfbeta		100 ŒºM	9.8	Female	S
Chlorophyll	Caenorhabditis elegans	25.96	27077003	peerj	green vegetables are thought to be responsible for several beneficial properties such as antioxidant, anti-mutagenic, and detoxification activities. it is not known whether these effects are due to chlorophyll which exists in large amounts in many foods or result from other secondary metabolites. in this study, we used the model system caenorhabditis elegans to investigate the anti-oxidative and …	drugage	0	collagen, ecm, extracellular, matrix, proteoglycan, hyaluronic, hyaluronan, tgf, integrin, tgfbeta	N2	40 Œºg/ml			S
6-shogaol	Caenorhabditis elegans	25.9	29978428	archives of pharmacal research	aging is a key risk factor for many diseases, understanding the mechanism of which is becoming more important for drug development given the fast-growing aging population. in the course of our continued efforts to discover anti-aging natural products, the active constituent 6-shogaol was isolated from zingiber officinale roscoe. the chemical structure of 6-shogaol was identified by comparison of …	drugage	0	collagen, ecm, extracellular, matrix, proteoglycan, hyaluronic, hyaluronan, tgf, integrin, tgfbeta	N2	25 ŒºM	15.78		S
Curcumin	Drosophila melanogaster	25.8	22653297	age (dordrecht, netherlands)	curcumin is a polyphenolic bioactive compound in turmeric. we examined if antioxidant effects of curcumin are associated with lifespan extension in drosophila. in this experiment, females and males of drosophila were fed diets either containing no curcumin (c0) or supplemented with curcumin at 0.5 (c1) and 1.0 (c2) mg/g of diet. the levels of malondialdehyde (mda), enzyme activity of superoxide d…	drugage	0	collagen, ecm, extracellular, matrix, proteoglycan, hyaluronic, hyaluronan, tgf, integrin, tgfbeta	Oregon R	1 mg/g	-5.2	Male
Reserpine	Caenorhabditis elegans	25.75	27966489	journal of biosciences	lifespan extension is an all systems encompassing event. involvement of reduced insulin/igf1 signalling is well worked out, first in the model organism caenorhbaditis elegans followed by other systems including humans. but the role of neuronal component in lifespan extension is not well understood due to the refractory nature of neurons to small rna interference (srnai) in c. elegans. earlier, we…	drugage	0	collagen, ecm, extracellular, matrix, proteoglycan, hyaluronic, hyaluronan, tgf, integrin, tgfbeta	N2	60 ŒºM			S
Curcumin	Drosophila melanogaster	25.5	23063786	experimental gerontology	larval feeding with curcumin induces an extended health span with significantly increased median and maximum longevities in the adult fly. this phenotype is diet insensitive and shows no additive effect on longevity when combined with an adult dietary restriction (dr) diet, suggesting that curcumin and dr operate via the same or overlapping pathways for this trait. this treatment significantly sl…	drugage	0	collagen, ecm, extracellular, matrix, proteoglycan, hyaluronic, hyaluronan, tgf, integrin, tgfbeta	Ra	100 mM	0	Female
Curcumin	Drosophila melanogaster	25.5	26136617	invertebrate reproduction &amp; development		drugage	0	collagen, ecm, extracellular, matrix, proteoglycan, hyaluronic, hyaluronan, tgf, integrin, tgfbeta	Ra	100 mM	0	Female
Doxycycline	Caenorhabditis elegans	25.4	23698443	nature	longevity is regulated by a network of closely linked metabolic systems. we used a combination of mouse population genetics and rna interference in caenorhabditis elegans to identify mitochondrial ribosomal protein s5 (mrps5) and other mitochondrial ribosomal proteins as metabolic and longevity regulators. mrp knockdown triggers mitonuclear protein imbalance, reducing mitochondrial respiration an…	drugage	0	collagen, ecm, extracellular, matrix, proteoglycan, hyaluronic, hyaluronan, tgf, integrin, tgfbeta	SJ4101	30 ¬µg/ml
Sodium hypophosphite	Zaprionus paravittiger	25.4	3721207	gerontology	the median and maximum life spans of zaprionus paravittiger at 26 +/- 2 degrees c were 35.45 +/- 0.39 and 70.0 +/- 1.00 days, respectively, in males and 39.93 +/- 0.40 and 77.67 +/- 0.58 days in females. feeding of an antioxidant-sodium hypophoshite (shp), 1, 10 1 x 10(2) and 1 x 10(3) microm-resulted in increased survival of both sexes. further increase in shp concentration accelerated the morta…	drugage	0	collagen, ecm, extracellular, matrix, proteoglycan, hyaluronic, hyaluronan, tgf, integrin, tgfbeta		5 mM	19.7	Female
Œ≤-Santalol	Caenorhabditis elegans	25.38	30319772	rsc advances		drugage	0	collagen, ecm, extracellular, matrix, proteoglycan, hyaluronic, hyaluronan, tgf, integrin, tgfbeta	N2	16 ¬µM	25		S
Isoprenol	Caenorhabditis elegans	25.26	30624146	international journal of food sciences and nutrition		drugage	0	collagen, ecm, extracellular, matrix, proteoglycan, hyaluronic, hyaluronan, tgf, integrin, tgfbeta	N2	0.5 mM	28		S
Pyruvate	Caenorhabditis elegans	25.17	26729005	aging cell	disruption of mitochondrial respiration in the nematode caenorhabditis elegans can extend lifespan. we previously showed that long-lived respiratory mutants generate elevated amounts of Œ±-ketoacids. these compounds are structurally related to Œ±-ketoglutarate, suggesting they may be biologically relevant. here, we show that provision of several such metabolites to wild-type worms is sufficient t…	drugage	0	collagen, ecm, extracellular, matrix, proteoglycan, hyaluronic, hyaluronan, tgf, integrin, tgfbeta	N2	8 mM			S
Curcumin	Drosophila melanogaster	25	23063786	experimental gerontology	larval feeding with curcumin induces an extended health span with significantly increased median and maximum longevities in the adult fly. this phenotype is diet insensitive and shows no additive effect on longevity when combined with an adult dietary restriction (dr) diet, suggesting that curcumin and dr operate via the same or overlapping pathways for this trait. this treatment significantly sl…	drugage	0	collagen, ecm, extracellular, matrix, proteoglycan, hyaluronic, hyaluronan, tgf, integrin, tgfbeta	Ra	100 mM	20.2
Epithalamin	Rattus norvegicustus norvegicus	25	9701766	mechanisms of ageing and development	treatment with pineal peptide preparation epithalamin was followed by the increase of the mean lifespan of female d. melanogaster, shr mice, c3h/sn mice and lio rats by 11-31% (p &lt; 0.05). ninety percent mortality as well as maximum lifespan were increased in fruit flies, c3h/sn mice and rats. mortality rate was decreased by 52% in d. melanogaster, by 52% in rats, by 27% in c3h/sn mice. it did …	drugage	0	collagen, ecm, extracellular, matrix, proteoglycan, hyaluronic, hyaluronan, tgf, integrin, tgfbeta
Matairesinol	Caenorhabditis elegans	25	26141518	phytochemistry	arctium lappa is a well-known traditional medicinal plant in china (tcm) and europe that has been used for thousands of years to treat arthritis, baldness or cancer. the plant produces lignans as secondary metabolites, which have a wide range of bioactivities. yet, their antiaging potential has not been explored. in this study, we isolated six lignans from a. lappa seeds, namely arctigenin, matai…	drugage	0	collagen, ecm, extracellular, matrix, proteoglycan, hyaluronic, hyaluronan, tgf, integrin, tgfbeta	N2	100 ¬µM
Nitrendipine	Caenorhabditis elegans	25	24134630	aging cell	one goal of aging research is to find drugs that delay the onset of age-associated disease. studies in invertebrates, particularly caenorhabditis elegans, have uncovered numerous genes involved in aging, many conserved in mammals. however, which of these encode proteins suitable for drug targeting is unknown. to investigate this question, we screened a library of compounds with known mammalian ph…	drugage	0	collagen, ecm, extracellular, matrix, proteoglycan, hyaluronic, hyaluronan, tgf, integrin, tgfbeta		88 ¬µM
Oxaloacetate	Caenorhabditis elegans	25	19793063	aging cell	reduced dietary intake increases lifespan in a wide variety of organisms. it also retards disease progression. we tested whether dietary supplementation of citric acid cycle metabolites could mimic this lifespan effect. we report that oxaloacetate supplementation increased lifespan in caenorhabditis elegans. the increase was dependent on the transcription factor, foxo/daf-16, and the energy senso…	drugage	0	collagen, ecm, extracellular, matrix, proteoglycan, hyaluronic, hyaluronan, tgf, integrin, tgfbeta	N2	8 mM	13
Oxatomide	Caenorhabditis elegans	25	24134630	aging cell	one goal of aging research is to find drugs that delay the onset of age-associated disease. studies in invertebrates, particularly caenorhabditis elegans, have uncovered numerous genes involved in aging, many conserved in mammals. however, which of these encode proteins suitable for drug targeting is unknown. to investigate this question, we screened a library of compounds with known mammalian ph…	drugage	0	collagen, ecm, extracellular, matrix, proteoglycan, hyaluronic, hyaluronan, tgf, integrin, tgfbeta		88 ¬µM
Simvastatin	Drosophila melanogaster	25	22737247	plos one	statins such as simvastatin are 3-hydroxy-3-methylglutaryl coenzyme a (hmg-coa) reductase inhibitors and standard therapy for the prevention and treatment of cardiovascular diseases in mammals. here we show that simvastatin significantly increased the mean and maximum lifespan of drosophila melanogaster (drosophila) and enhanced cardiac function in aging flies by significantly reducing heart arrh…	drugage	0	collagen, ecm, extracellular, matrix, proteoglycan, hyaluronic, hyaluronan, tgf, integrin, tgfbeta		240 ¬µM
Polypeptide Pineal extract	Rattus norvegicustus norvegicus	25	575333	experimentelle pathologie	the 20 month-long treatment of female rats with daily doses of 0.1 or 0.5 mg of polypeptide pineal extract (ppe) per animal increased their lifespan by 10 and 25%, respectively, as compared with controls. at the age of 16--18 months, 38% of control rats exhibited persistent disturbances in estral function (constant estrus or repeated pseudogestations), whereas these disorders were observed in 7% …	drugage	0	collagen, ecm, extracellular, matrix, proteoglycan, hyaluronic, hyaluronan, tgf, integrin, tgfbeta		0.5 mg, 5 times a week		Female
Pyrroloquinoline quinone	Caenorhabditis elegans	25	28676501	journal of cell science		drugage	0	collagen, ecm, extracellular, matrix, proteoglycan, hyaluronic, hyaluronan, tgf, integrin, tgfbeta	N2	10 mM	10.3		S
Methiothepin	Caenorhabiditis elegans	25	18033297	nature	the mechanisms that determine the lifespan of an organism are still largely a mystery. one goal of ageing research is to find drugs that would increase lifespan and vitality when given to an adult animal. to this end, we tested 88,000 chemicals for the ability to extend the lifespan of adult caenorhabditis elegans nematodes. here we report that a drug used as an antidepressant in humans increases…	Geroprotectors_all_webscraped	0	collagen, ecm, extracellular, matrix, proteoglycan, hyaluronic, hyaluronan, tgf, integrin, tgfbeta
Nitrendipine	Caenorhabditis elegans	25	24134630	aging cell	one goal of aging research is to find drugs that delay the onset of age-associated disease. studies in invertebrates, particularly caenorhabditis elegans, have uncovered numerous genes involved in aging, many conserved in mammals. however, which of these encode proteins suitable for drug targeting is unknown. to investigate this question, we screened a library of compounds with known mammalian ph…	Geroprotectors_all_webscraped	0	collagen, ecm, extracellular, matrix, proteoglycan, hyaluronic, hyaluronan, tgf, integrin, tgfbeta
Oxatomide	Caenorhabditis elegans	25	24134630	aging cell	one goal of aging research is to find drugs that delay the onset of age-associated disease. studies in invertebrates, particularly caenorhabditis elegans, have uncovered numerous genes involved in aging, many conserved in mammals. however, which of these encode proteins suitable for drug targeting is unknown. to investigate this question, we screened a library of compounds with known mammalian ph…	Geroprotectors_all_webscraped	0	collagen, ecm, extracellular, matrix, proteoglycan, hyaluronic, hyaluronan, tgf, integrin, tgfbeta
Simvastatin	Drosophila melanogaster	25	22737247	plos one	statins such as simvastatin are 3-hydroxy-3-methylglutaryl coenzyme a (hmg-coa) reductase inhibitors and standard therapy for the prevention and treatment of cardiovascular diseases in mammals. here we show that simvastatin significantly increased the mean and maximum lifespan of drosophila melanogaster (drosophila) and enhanced cardiac function in aging flies by significantly reducing heart arrh…	Geroprotectors_all_webscraped	0	collagen, ecm, extracellular, matrix, proteoglycan, hyaluronic, hyaluronan, tgf, integrin, tgfbeta
Lithocholic acid	Drosophila melanogaster	24.94	30051966	molecular nutrition &amp; food research	primary bile acids are produced in the liver, whereas secondary bile acids, such as lithocholic acid (lca), are generated by gut bacteria from primary bile acids that escape the ileal absorption. besides their well-known function as detergents in lipid digestion, bile acids are important signaling molecules mediating effects on the host's metabolism.</abstracttext>: primary bile acids are produce…	drugage	0	collagen, ecm, extracellular, matrix, proteoglycan, hyaluronic, hyaluronan, tgf, integrin, tgfbeta	w1118	50 ŒºM	15.39	Male	S
Sodium hypophosphite	Zaprionus paravittiger	24.9	3721207	gerontology	the median and maximum life spans of zaprionus paravittiger at 26 +/- 2 degrees c were 35.45 +/- 0.39 and 70.0 +/- 1.00 days, respectively, in males and 39.93 +/- 0.40 and 77.67 +/- 0.58 days in females. feeding of an antioxidant-sodium hypophoshite (shp), 1, 10 1 x 10(2) and 1 x 10(3) microm-resulted in increased survival of both sexes. further increase in shp concentration accelerated the morta…	drugage	0	collagen, ecm, extracellular, matrix, proteoglycan, hyaluronic, hyaluronan, tgf, integrin, tgfbeta		100 ¬µM	22.9	Male
Calycosin	Caenorhabditis elegans	24.86	28434978	journal of bioscience and bioengineering	the naturally occurring calycosin is a known antioxidant that prevents redox imbalance in organisms. however, calycosin's effect on lifespan and its physiological molecular mechanisms are not yet well understood. in this study, we demonstrated that calycosin could prolong the lifespan of caenorhabditis elegans, and that such extension was associated with its antioxidant capability as well as its …	drugage	0	collagen, ecm, extracellular, matrix, proteoglycan, hyaluronic, hyaluronan, tgf, integrin, tgfbeta	N2	200 ŒºM			S
Astragalus polysaccharide	Caenorhabditis elegans	24.7	25186652	journal of cellular biochemistry	micrornas (mirnas), especially evolutionarily conserved mirnas play critical roles in regulating various biological process. however, the functions of conserved mirnas in longevity are still largely unknown. astragalus polysaccharide (aps) was recently shown to extend lifespan of caenorhabditis elegans, but its molecular mechanisms have not been fully understood. in the present study, we characte…	drugage	0	collagen, ecm, extracellular, matrix, proteoglycan, hyaluronic, hyaluronan, tgf, integrin, tgfbeta	N2	200 ¬µg/ml
Kanamycin	Caenorhabditis elegans	24.69	18248662	aging cell	aging is an important biological phenomenon and a major contributor to human disease and disability, but no drugs have been demonstrated to delay human aging. caenorhabditis elegans is a valuable model for studies of animal aging, and the analysis of drugs that extend the lifespan of this animal can elucidate mechanisms of aging and might lead to treatments for age-related disease. by testing dru…	Geroprotectors_all_webscraped	0	collagen, ecm, extracellular, matrix, proteoglycan, hyaluronic, hyaluronan, tgf, integrin, tgfbeta				27
Paraquat	Caenorhabditis elegans	24.6	28992589	redox biology	the green tea polyphenol epigallocatechin-3-gallate (egcg) is widely consumed as a dietary supplement. its potential properties include slowing aging and extending lifespan, although how exactly this is achieved remains unclear. here, we report that egcg promoted healthy lifespan in caenorhabditis elegans when administered throughout or only at early-to-mid adulthood. specifically, egcg extended …	drugage	0	collagen, ecm, extracellular, matrix, proteoglycan, hyaluronic, hyaluronan, tgf, integrin, tgfbeta	N2	200 ¬µM	13.58		S
Vitamin E	Asplanchna brightwelli	24.5	15374519	archives of gerontology and geriatrics	lipid peroxidation (lp) rates and life span were determined in control and in ulraviolet (uv) irradiated rotifers of the species asplanchna brightwelli. uv irradiation administered at 6 h of life significantly increased the rate of lp as the rotifers aged; it also produced a significant shortening of rotifer life span. pretreatment with 20 microg/ml of vitamin e blocked the increase in lp and the…	drugage	0	collagen, ecm, extracellular, matrix, proteoglycan, hyaluronic, hyaluronan, tgf, integrin, tgfbeta	clone 4B61	3 mM
N-acetyl-L-cysteine	Caenorhabditis elegans	24.49	27683245	aging cell	reactive oxygen species (ros) are potentially toxic, but they are also signaling molecules that modulate aging. recent observations that ros can promote longevity have to be reconciled with the numerous claims about the benefits of antioxidants on lifespan. here, three antioxidants [n-acetylcysteine (nac), vitamin c, and resveratrol (rsv)] were tested on caenorhabditis elegans mutants that alter …	drugage	0	collagen, ecm, extracellular, matrix, proteoglycan, hyaluronic, hyaluronan, tgf, integrin, tgfbeta	N2	9 mM	64		S
Metformin	Caenorhabditis elegans	24.46	27984722	cell	metformin has utility in cancer prevention and treatment, though the mechanisms for these effects¬†remain elusive. through genetic screening in c.¬†elegans, we uncover two metformin response elements: the nuclear pore complex (npc) and acyl-coa dehydrogenase family member-10 (acad10). we demonstrate that biguanides inhibit growth by¬†inhibiting mitochondrial respiratory capacity, which restrains …	drugage	0	collagen, ecm, extracellular, matrix, proteoglycan, hyaluronic, hyaluronan, tgf, integrin, tgfbeta	N2	50 mM
Dimethyl Sulfoxide	Caenorhabditis elegans	24.4	20828537	biochemical and biophysical research communications	dimethyl sulfoxide (dmso) is an important solvent that is widely used in industry and medical studies, as well as in the study of aging, in which it is used as a negative control for lifespan assays; however, our data showed that 0.5% and 2% dmso extended the lifespan of caenorhabditis elegans by 24.4% and 23.0% (the first trial), respectively. treatment with 0.5% dmso did not affect the progeny …	Geroprotectors_all_webscraped	0	collagen, ecm, extracellular, matrix, proteoglycan, hyaluronic, hyaluronan, tgf, integrin, tgfbeta
Selenocysteine	Caenorhabditis elegans	24.34	28954009	clinics (sao paulo, brazil)	objective: the free radical theory of aging suggests that cellular oxidative damage caused by free radicals is a leading cause of aging. in the present study, we examined the effects of a well-known anti-oxidant amino acid derivative, selenocysteine, in response to environmental stress and aging using caenorhabditis elegans as a model system.method: the response to oxidative stress induced by h2o…	drugage	0	collagen, ecm, extracellular, matrix, proteoglycan, hyaluronic, hyaluronan, tgf, integrin, tgfbeta	N2	5 mM	10.52		S
Dimethyl Sulfide	Caenorhabditis elegans	24.33	27790859	aging cell	methionine (met) sulfoxide reductase a (msra) is a key endogenous antioxidative enzyme with longevity benefits in animals. only very few approaches have been reported to enhance msra function. recent reports have indicated that the antioxidant capability of msra may involve a met oxidase activity that facilities the reaction of met with reactive oxygen species (ros). herein, we used a homology mo…	drugage	0	collagen, ecm, extracellular, matrix, proteoglycan, hyaluronic, hyaluronan, tgf, integrin, tgfbeta	N2	10 ŒºM			S
Carnosine	Drosophila melanogaster	24.3	12447464	bulletin of experimental biology and medicine	a positive dose-dependent effect of carnosine (beta-alanyl-l-histidine) on the lifespan of male drosophila melanogaster flies was shown. the mean lifespan of male flies receiving 200 mg/liter carnosine approached that of females. at the same time carnosine had no effect on the lifespan of female flies. this positive effect of carnosine probably reflects its protective action against age-related a…	drugage	0	collagen, ecm, extracellular, matrix, proteoglycan, hyaluronic, hyaluronan, tgf, integrin, tgfbeta	D-32	200 mg/l		Male
Dimethyl Sulfide	Drosophila melanogaster	24.25	27790859	aging cell	methionine (met) sulfoxide reductase a (msra) is a key endogenous antioxidative enzyme with longevity benefits in animals. only very few approaches have been reported to enhance msra function. recent reports have indicated that the antioxidant capability of msra may involve a met oxidase activity that facilities the reaction of met with reactive oxygen species (ros). herein, we used a homology mo…	drugage	0	collagen, ecm, extracellular, matrix, proteoglycan, hyaluronic, hyaluronan, tgf, integrin, tgfbeta	w1118	100 ŒºM			S
Alpha-lipoic acid	Caenorhabditis elegans	24.2	17156833	pharmacology, biochemistry, and behavior	oxidative stress has been associated with both the aging process and the development of age-dependent tissue degenerative pathologies. beneficial effects of antioxidant therapies to abrogate the deleterious consequences of elevated free radicals are implicated in disease prevention and cost-effective strategy. previous data have shown protective effects of the polyphenol green tea constituent epi…	drugage	0	collagen, ecm, extracellular, matrix, proteoglycan, hyaluronic, hyaluronan, tgf, integrin, tgfbeta	N2	24 ¬µM	14.3
Ludwigia octovalvis extract	Drosophila melanogaster	24.2	24338263	age (dordrecht, netherlands)	we investigated the anti-aging effects of ludwigia octovalvis (jacq.) p. h. raven (onagraceae), an extract of which is widely consumed as a healthful drink in a number of countries. using the fruit fly, drosophila melanogaster, as a model organism, we demonstrated that l. octovalvis extract (loe) significantly extended fly lifespan on a high, but not a low, calorie diet, indicating that loe may r…	drugage	0	collagen, ecm, extracellular, matrix, proteoglycan, hyaluronic, hyaluronan, tgf, integrin, tgfbeta	Canton S	100 ¬µg/ml		Female
Selenocysteine	Caenorhabditis elegans	24.16	28954009	clinics (sao paulo, brazil)	objective: the free radical theory of aging suggests that cellular oxidative damage caused by free radicals is a leading cause of aging. in the present study, we examined the effects of a well-known anti-oxidant amino acid derivative, selenocysteine, in response to environmental stress and aging using caenorhabditis elegans as a model system.method: the response to oxidative stress induced by h2o…	drugage	0	collagen, ecm, extracellular, matrix, proteoglycan, hyaluronic, hyaluronan, tgf, integrin, tgfbeta	N2	1 mM	7.9		S
Caffeine	Caenorhabditis elegans	24	26696878	frontiers in aging neuroscience	caffeine is a widely used psychoactive substance. studies have shown that caffeine may play a protective role in aging-associated disorders. however, the mechanisms by which caffeine modulates aging are not yet clear. in this study, we have shown that caffeine increases caenorhabditis elegans lifespan, delays its larval development, reduces reproduction and body length. these phenotypes were part…	drugage	0	collagen, ecm, extracellular, matrix, proteoglycan, hyaluronic, hyaluronan, tgf, integrin, tgfbeta	N2	15 mM
Trimethadione	Caenorhabditis elegans	24	15653505	science (new york, n.y.)	genetic studies have elucidated mechanisms that regulate aging, but there has been little progress in identifying drugs that delay aging. here, we report that ethosuximide, trimethadione, and 3,3-diethyl-2-pyrrolidinone increase mean and maximum life-span of caenorhabditis elegans and delay age-related declines of physiological processes, indicating that these compounds retard the aging process. …	drugage	0	collagen, ecm, extracellular, matrix, proteoglycan, hyaluronic, hyaluronan, tgf, integrin, tgfbeta	N2	4 mg/ml	29
N-acetyl-L-cysteine	Mus musculus	24	20819793	the journals of gerontology. series a, biological sciences and medical sciences	we used a heterogeneous stock of mice-um-het3, the first generation offspring of cbyb6f1/j and c3d2f1/j parents-to test effects of six antiaging treatments on life span. in the first report of diet restriction in a structured, segregating heterogeneous population, we observed essentially the same increases in mean and maximum life span as found in cbyb6f1/j hybrid positive controls. we also repor…	drugage	0	collagen, ecm, extracellular, matrix, proteoglycan, hyaluronic, hyaluronan, tgf, integrin, tgfbeta	UM-HET3	10 g/L of water	45	Male
Dihydroergotamine methanesulfonate	Caenorhabditis elegans	24	24134630	aging cell	one goal of aging research is to find drugs that delay the onset of age-associated disease. studies in invertebrates, particularly caenorhabditis elegans, have uncovered numerous genes involved in aging, many conserved in mammals. however, which of these encode proteins suitable for drug targeting is unknown. to investigate this question, we screened a library of compounds with known mammalian ph…	drugage	0	collagen, ecm, extracellular, matrix, proteoglycan, hyaluronic, hyaluronan, tgf, integrin, tgfbeta		88 ¬µM
Rhodiola rosea extract	Drosophila melanogaster	24	19634056	free radical research	the root extract from rhodiola rosea has been reported to have numerous health benefits in human and animal studies. its molecular mechanism is currently unknown; however, it has been suggested to act as an antioxidant. this study found that a formulation of r. rosea extract, shr-5, from the swedish herbal institute (shi) could extend both mean (24% in both sexes) and maximum (16% in males and 31…	drugage	0	collagen, ecm, extracellular, matrix, proteoglycan, hyaluronic, hyaluronan, tgf, integrin, tgfbeta		25 mg/mL	16	Male
Rhodiola rosea extract	Drosophila melanogaster	24	19634056	free radical research	the root extract from rhodiola rosea has been reported to have numerous health benefits in human and animal studies. its molecular mechanism is currently unknown; however, it has been suggested to act as an antioxidant. this study found that a formulation of r. rosea extract, shr-5, from the swedish herbal institute (shi) could extend both mean (24% in both sexes) and maximum (16% in males and 31…	drugage	0	collagen, ecm, extracellular, matrix, proteoglycan, hyaluronic, hyaluronan, tgf, integrin, tgfbeta		25 mg/mL	31	Female
Colanic acid	Caenorhabditis elegans	24	28622510	cell		drugage	0	collagen, ecm, extracellular, matrix, proteoglycan, hyaluronic, hyaluronan, tgf, integrin, tgfbeta	N2				P<0.001
Urolithin A	Caenorhabditis elegans	24	27400265	nature medicine	the biological effects of urolithins remain poorly characterized, despite wide-spread human exposure via the dietary consumption of their metabolic precursors, the ellagitannins, which are found in the pomegranate fruit, as well as in nuts and berries. we identified urolithin a (ua) as a first-in-class natural compound that induces mitophagy both in vitro and in vivo following oral consumption. i…	drugage	0	collagen, ecm, extracellular, matrix, proteoglycan, hyaluronic, hyaluronan, tgf, integrin, tgfbeta	N2	10 ŒºM			S
Urolithin A	Caenorhabditis elegans	24	27400265	nature medicine	the biological effects of urolithins remain poorly characterized, despite wide-spread human exposure via the dietary consumption of their metabolic precursors, the ellagitannins, which are found in the pomegranate fruit, as well as in nuts and berries. we identified urolithin a (ua) as a first-in-class natural compound that induces mitophagy both in vitro and in vivo following oral consumption. i…	drugage	0	collagen, ecm, extracellular, matrix, proteoglycan, hyaluronic, hyaluronan, tgf, integrin, tgfbeta	N2	10 ŒºM			Y
N-Acetyl Cysteine	Drosophila virilis	24	30243020	aging		drugage	0	collagen, ecm, extracellular, matrix, proteoglycan, hyaluronic, hyaluronan, tgf, integrin, tgfbeta		1 mM	8.8	Female	S
Dihydroergotamine Methanesulfonate	Caenorhabditis elegans	24	24134630	aging cell	one goal of aging research is to find drugs that delay the onset of age-associated disease. studies in invertebrates, particularly caenorhabditis elegans, have uncovered numerous genes involved in aging, many conserved in mammals. however, which of these encode proteins suitable for drug targeting is unknown. to investigate this question, we screened a library of compounds with known mammalian ph…	Geroprotectors_all_webscraped	0	collagen, ecm, extracellular, matrix, proteoglycan, hyaluronic, hyaluronan, tgf, integrin, tgfbeta
Astragalus membranaceus polysaccharide	Caenorhabditis elegans	23.8	21892924	the biochemical journal	late-onset neurodegenerative diseases are characterized by progressive accumulation of aggregation-prone proteins and global disruption of the proteostasis network, e.g. abnormal polyq (polyglutamine) aggregation in huntington's disease. astragalus membranaceus polysaccharide (astragalan) has recently been shown to modulate aging and proteotoxic stress pathways. using caenorhabditis elegans model…	drugage	0	collagen, ecm, extracellular, matrix, proteoglycan, hyaluronic, hyaluronan, tgf, integrin, tgfbeta	N2	1-2.5 mg/ml
Spermidine	Mus musculus	23.79	28386016	cancer research		drugage	0	collagen, ecm, extracellular, matrix, proteoglycan, hyaluronic, hyaluronan, tgf, integrin, tgfbeta	C57BL/6	Drinking water supplemented with 3mM		Male	0.02
Paraquat	Caenorhabditis elegans	23.73	27683245	aging cell	reactive oxygen species (ros) are potentially toxic, but they are also signaling molecules that modulate aging. recent observations that ros can promote longevity have to be reconciled with the numerous claims about the benefits of antioxidants on lifespan. here, three antioxidants [n-acetylcysteine (nac), vitamin c, and resveratrol (rsv)] were tested on caenorhabditis elegans mutants that alter …	drugage	0	collagen, ecm, extracellular, matrix, proteoglycan, hyaluronic, hyaluronan, tgf, integrin, tgfbeta	N2	100 ¬µM	30.77		S
Resveratrol	Caenorhabditis elegans	23.7	27190265	experimental biology and medicine (maywood, n.j.)	resveratrol (res) has been studied for its effects on the lifespan extension of caenorhabditis elegans, but controversy still remains on its mechanism related with sir-2. in this study, longevity assay was performed to confirm sir-2-dependent lifespan extension of c. elgeans with res and oxyresveratrol (oxy), an isomer of hydroxylated res using loss-of-function mutants of c. elegans including sir…	drugage	0	collagen, ecm, extracellular, matrix, proteoglycan, hyaluronic, hyaluronan, tgf, integrin, tgfbeta	N2	500 ŒºM			S
Doxycycline	Caenorhabditis elegans	23.7	23698443	nature	longevity is regulated by a network of closely linked metabolic systems. we used a combination of mouse population genetics and rna interference in caenorhabditis elegans to identify mitochondrial ribosomal protein s5 (mrps5) and other mitochondrial ribosomal proteins as metabolic and longevity regulators. mrp knockdown triggers mitonuclear protein imbalance, reducing mitochondrial respiration an…	drugage	0	collagen, ecm, extracellular, matrix, proteoglycan, hyaluronic, hyaluronan, tgf, integrin, tgfbeta	SJ4101	60 ¬µg/ml
Recombinant buckwheat trypsin inhibitor	Caenorhabditis elegans	23.7	25959406	experimental gerontology	buckwheat trypsin inhibitor (bti) is a low molecular weight polypeptide extracted from buckwheat. this study examined the effects of bti on the lifespan of caenorhabditis elegans (c. elegans) and investigated the mechanism involved. our results showed that recombinant bti (rbti) extended life expectancy by mimicking calorie restriction (cr) in c. elegans. rbti promoted formation of reactive oxyge…	drugage	0	collagen, ecm, extracellular, matrix, proteoglycan, hyaluronic, hyaluronan, tgf, integrin, tgfbeta	N2	10 ¬µM
Carbenicillin	Caenorhabditis elegans	23.67	23540700	cell	the biguanide drug metformin is widely prescribed to treat type 2 diabetes and metabolic syndrome, but its mode of action remains uncertain. metformin also increases lifespan in caenorhabditis elegans cocultured with escherichia coli. this bacterium exerts complex nutritional and pathogenic effects on its nematode predator/host that impact health and aging. we report that metformin increases life…	Geroprotectors_all_webscraped	0	collagen, ecm, extracellular, matrix, proteoglycan, hyaluronic, hyaluronan, tgf, integrin, tgfbeta
Sodium hypophosphite	Zaprionus paravittiger	23.6	3721207	gerontology	the median and maximum life spans of zaprionus paravittiger at 26 +/- 2 degrees c were 35.45 +/- 0.39 and 70.0 +/- 1.00 days, respectively, in males and 39.93 +/- 0.40 and 77.67 +/- 0.58 days in females. feeding of an antioxidant-sodium hypophoshite (shp), 1, 10 1 x 10(2) and 1 x 10(3) microm-resulted in increased survival of both sexes. further increase in shp concentration accelerated the morta…	drugage	0	collagen, ecm, extracellular, matrix, proteoglycan, hyaluronic, hyaluronan, tgf, integrin, tgfbeta		5 mM	21.9	Male
Royal Jelly	Mus musculus	23.6	12954483	experimental gerontology	in this study, we investigate the effect of dietary royal jelly (rj) on tissue dna oxidative damage and on the life span of c3h/hej mice. in c3h/hej mice that were fed a dietary supplement of rj for 16 weeks, the levels of 8-hydroxy-2-deoxyguanosine (8-ohdg), a marker of oxidative stress, were significantly reduced in kidney dna and serum. secondly, we determined the effect of dietary rj on the l…	drugage	0	collagen, ecm, extracellular, matrix, proteoglycan, hyaluronic, hyaluronan, tgf, integrin, tgfbeta	C3H/HeJ	500 ppm ad libitum in diet		Male
Rutin	Drosophila melanogaster	23.52	28389882	biogerontology		drugage	0	collagen, ecm, extracellular, matrix, proteoglycan, hyaluronic, hyaluronan, tgf, integrin, tgfbeta	Canton-S	400 ŒºM			S
Tanespimycin	Caenorhabditis elegans	23.52	30625143	plos computational biology	advancing age is the dominant risk factor for most of the major killer diseases in developed countries. hence, ameliorating the effects of ageing may prevent multiple diseases simultaneously. drugs licensed for human use against specific diseases have proved to be effective in extending lifespan and healthspan in animal models, suggesting that there is scope for drug repurposing in humans. new bi…	drugage	0	collagen, ecm, extracellular, matrix, proteoglycan, hyaluronic, hyaluronan, tgf, integrin, tgfbeta	N2	100 ŒºM			Y
SP600125	Drosophila melanogaster	23.5	22363408	plos one	protein kinase signaling cascades control most aspects of cellular function. the atp binding domains of signaling protein kinases are the targets of most available inhibitors. these domains are highly conserved from mammals to flies. herein we describe screening of a library of small molecule inhibitors of protein kinases for their ability to increase drosophila lifespan. we developed an assay sy…	drugage	0	collagen, ecm, extracellular, matrix, proteoglycan, hyaluronic, hyaluronan, tgf, integrin, tgfbeta	Oregon R	10 mM
Sp600125	Drosophila melanogaster	23.5	22363408	plos one	protein kinase signaling cascades control most aspects of cellular function. the atp binding domains of signaling protein kinases are the targets of most available inhibitors. these domains are highly conserved from mammals to flies. herein we describe screening of a library of small molecule inhibitors of protein kinases for their ability to increase drosophila lifespan. we developed an assay sy…	Geroprotectors_all_webscraped	0	collagen, ecm, extracellular, matrix, proteoglycan, hyaluronic, hyaluronan, tgf, integrin, tgfbeta
Dafachronic Acid	Caenorhabditis elegans	23.44	26691751	cell research	complex organismal properties such as longevity can be transmitted across generations by non-genetic factors. here we demonstrate that deletion of the c. elegans histone h3 lysine 4 dimethyl (h3k4me2) demethylase, spr-5, causes a trans-generational increase in lifespan. we identify a chromatin-modifying network, which regulates this lifespan extension. we further show that this trans-generational…	drugage	0	collagen, ecm, extracellular, matrix, proteoglycan, hyaluronic, hyaluronan, tgf, integrin, tgfbeta	N2	0.1¬µM			<0.0001
Chlorophyll	Caenorhabditis elegans	23.37	27077003	peerj	green vegetables are thought to be responsible for several beneficial properties such as antioxidant, anti-mutagenic, and detoxification activities. it is not known whether these effects are due to chlorophyll which exists in large amounts in many foods or result from other secondary metabolites. in this study, we used the model system caenorhabditis elegans to investigate the anti-oxidative and …	drugage	0	collagen, ecm, extracellular, matrix, proteoglycan, hyaluronic, hyaluronan, tgf, integrin, tgfbeta	N2	10 Œºg/ml			S
Trichostatin A	Drosophila melanogaster	23.3	15346199	acta biochimica et biophysica sinica	the level of acetylation of histones in nucleosomes is related to the longevity of yeast and animals. however, the mechanisms by which acetylation and deacetylation affect longevity remain unclear. in present study, we investigated the influence of histone acetylation modification on the expression of hsp22 gene and the lifespan in drosophila melanogaster using histone deacetylase (hdac) inhibito…	drugage	0	collagen, ecm, extracellular, matrix, proteoglycan, hyaluronic, hyaluronan, tgf, integrin, tgfbeta	Canton S	10 ¬µM	37	Male
Vitamin D3	Caenorhabditis elegans	23.29	27783938	cell reports	vitamin d has multiple roles, including the regulation of bone and calcium homeostasis. deficiency of 25-hydroxyvitamin d, the major circulating form of vitamin d, is associated with an increased risk of¬†age-related chronic diseases, including alzheimer's disease, parkinson's disease, cognitive impairment, and cancer. in this study, we utilized caenorhabditis elegans to examine the mechanism by …	drugage	0	collagen, ecm, extracellular, matrix, proteoglycan, hyaluronic, hyaluronan, tgf, integrin, tgfbeta	N2	100 ŒºM			S
Hydralazine	Caenorhabditis elegans	23.29	29263362	nature communications	nuclear factor (erythroid-derived 2)-like 2 and its caenorhabditis elegans ortholog, skn-1, are transcription factors that have a pivotal role in the oxidative stress response, cellular homeostasis, and organismal lifespan. similar to other defense systems, the nrf2-mediated stress response is compromised in aging and neurodegenerative diseases. here, we report that the fda approved drug hydralaz…	drugage	0	collagen, ecm, extracellular, matrix, proteoglycan, hyaluronic, hyaluronan, tgf, integrin, tgfbeta	N2	100 ¬µM			S
Potassium Chloride	Caenorhabditis elegans	23.23	26854551	mechanisms of ageing and development	moderate stress can increase lifespan by hormesis, a beneficial low-level induction of stress response pathways. 5'-fluorodeoxyuridine (fudr) is commonly used to sterilize caenorhabditis elegans in aging experiments. however, fudr alters lifespan in some genotypes and induces resistance to thermal and proteotoxic stress. we report that hypertonic stress in combination with fudr treatment or inhib…	drugage	0	collagen, ecm, extracellular, matrix, proteoglycan, hyaluronic, hyaluronan, tgf, integrin, tgfbeta	N2	250 mM	31.58		S
Chlorophytum borivilianum polysaccharide extract	Saccharomyces cerevisiae	23	28727758	plos one	the traditional indian medicine, ayurveda, provides insights and practical solutions towards a healthy life style. rasayana is a branch of ayurveda known for preserving and promoting health, enhancing the quality of life and delaying the aging process. in the traditional knowledge, the rasayana herb, chlorophytum borivilianum (c. borivilanum) is regarded as a general health promoting tonic that d…	drugage	3	collagen, ecm, extracellular, matrix, proteoglycan, hyaluronic, hyaluronan, tgf, integrin, tgfbeta	FY631	1 ng/ml
Aspirin	Caenorhabditis elegans	23	22866967	antioxidants &amp; redox signaling	aims: oxidative stress and inflammation are leading risk factors for age-associated functional declines. we assessed aspirin effects on endogenous oxidative-stress levels, lifespan, and age-related functional declines, in the nematode caenorhabditis elegans.results: both aspirin and its salicylate moiety, at nontoxic concentrations (0.5-1‚Äâmm), attenuated endogenous levels of reactive oxygen spe…	drugage	0	collagen, ecm, extracellular, matrix, proteoglycan, hyaluronic, hyaluronan, tgf, integrin, tgfbeta	N2	0.5 ¬µM
Resveratrol	Nothobranchius guentheri	23	22960591	experimental gerontology	aging research was hindered because of the long lifespan of available vertebrates. annual fishes of nothobranchius have become a new model organism for aging studies. resveratrol, a natural plant-derived chemical, prolongs lifespan in many animals. here we used the wild strain of n. guentheri, which has the mean lifespan of 12months, to detect the effects of resveratrol on the longevity, cognitiv…	drugage	0	collagen, ecm, extracellular, matrix, proteoglycan, hyaluronic, hyaluronan, tgf, integrin, tgfbeta	TZ 97-2	100 ¬µL	32	Male
Nordihydroguaiaretic acid	Drosophila melanogaster	23	25380600	the journals of gerontology. series a, biological sciences and medical sciences	mesonordihydroguaiaretic acid (ndga) extends murine lifespan. the studies reported here describe its dose dependence, effects on body weight, toxicity-related clinical chemistries, and mortality-related pathologies. in flies, we characterized its effects on lifespan, food consumption, body weight, and locomotion. b6c3f1 mice were fed ain-93m diet supplemented with 1.5, 2.5, 3.5, or 4.5 g ndga/kg …	drugage	0	collagen, ecm, extracellular, matrix, proteoglycan, hyaluronic, hyaluronan, tgf, integrin, tgfbeta	Oregon-R-C	3 mg/ml
Fisetin	Drosophila melanogaster	23	15254550	nature	caloric restriction extends lifespan in numerous species. in the budding yeast saccharomyces cerevisiae this effect requires sir2 (ref. 1), a member of the sirtuin family of nad+-dependent deacetylases. sirtuin activating compounds (stacs) can promote the survival of human cells and extend the replicative lifespan of yeast. here we show that resveratrol and other stacs activate sirtuins from caen…	drugage	0	collagen, ecm, extracellular, matrix, proteoglycan, hyaluronic, hyaluronan, tgf, integrin, tgfbeta	Canton S	100 ¬µm
Protocatechuic acid	Caenorhabditis elegans	23	23780797	archives of pharmacal research	veronica peregrina has a wide range of types of constituents with various pharmacological properties. here in this study, we isolated protocatechuic acid (pca) from v. peregrina and examined pcas effects on the lifespan and stress tolerance using caenorhabditis elegans model system. we found that lifespan of wild-type worms was significantly lengthened in the presence of pca in a dose dependent m…	drugage	0	collagen, ecm, extracellular, matrix, proteoglycan, hyaluronic, hyaluronan, tgf, integrin, tgfbeta	N2	100 ¬µM	25
Lithium Chloride	Drosophila melanogaster	23	27068460	cell reports	the quest to extend healthspan via pharmacological means is becoming increasingly urgent, both from a health and economic perspective. here we show that lithium, a drug approved for human use, promotes longevity and healthspan. we demonstrate that lithium extends lifespan in female and male drosophila, when administered throughout adulthood or only later in life. the life-extending mechanism invo…	drugage	0	collagen, ecm, extracellular, matrix, proteoglycan, hyaluronic, hyaluronan, tgf, integrin, tgfbeta	Dahomey	25 mM	13.5		S
Vitamin E	Caenorhabditis elegans	23	3374177	mechanisms of ageing and development	vitamin e extends the lifespan of many animals, including the nematode caenorhabditis elegans. our results confirm previous studies that 200 micrograms/ml vitamin e significantly prolonged c. elegans survival (17-23%, p less than 0.05) when added from hatching to day 3, while continuous exposure, either at hatching or from 4 days prior to hatching, had little additional effect. treatment with 100…	drugage	0	collagen, ecm, extracellular, matrix, proteoglycan, hyaluronic, hyaluronan, tgf, integrin, tgfbeta	N2	200 ¬µg/ml
3,4-dihydroxybenzaldehyde	Drosophila melanogaster	23	22809229	bmc complementary and alternative medicine	background: extracts of sasa senanensis rehder are used in traditional japanese medicine; however, little is known about the underlying mechanisms of their potential health benefits.methods: s. senanensis leaves were extracted with subcritical water. an active small-molecule was isolated using reversed-phase high-performance liquid chromatography (hplc), and identified as 3,4-dihydroxybenzaldehyd…	drugage	0	collagen, ecm, extracellular, matrix, proteoglycan, hyaluronic, hyaluronan, tgf, integrin, tgfbeta	yw (y1w67c23)	1 mM		Female
Acetic Acid	Caenorhabditis elegans	23	19837596	bioorganic &amp; medicinal chemistry	using caenorhabditis elegans as a model organism, various natural substances and commercial health-food supplements were screened to evaluate their effects on longevity. among the substances tested, acetic acid and reishi polysaccharide fraction 3 (rf3) were shown to increase the expression of the lifespan and longevity-related transcription factor daf-16 in c. elegans. we have shown that rf3 act…	drugage	0	collagen, ecm, extracellular, matrix, proteoglycan, hyaluronic, hyaluronan, tgf, integrin, tgfbeta	N2	50 ppm
Cyproterone acetate	Caenorhabditis elegans	23	24134630	aging cell	one goal of aging research is to find drugs that delay the onset of age-associated disease. studies in invertebrates, particularly caenorhabditis elegans, have uncovered numerous genes involved in aging, many conserved in mammals. however, which of these encode proteins suitable for drug targeting is unknown. to investigate this question, we screened a library of compounds with known mammalian ph…	drugage	0	collagen, ecm, extracellular, matrix, proteoglycan, hyaluronic, hyaluronan, tgf, integrin, tgfbeta		33 ¬µM
Metergoline	Caenorhabditis elegans	23	24134630	aging cell	one goal of aging research is to find drugs that delay the onset of age-associated disease. studies in invertebrates, particularly caenorhabditis elegans, have uncovered numerous genes involved in aging, many conserved in mammals. however, which of these encode proteins suitable for drug targeting is unknown. to investigate this question, we screened a library of compounds with known mammalian ph…	drugage	0	collagen, ecm, extracellular, matrix, proteoglycan, hyaluronic, hyaluronan, tgf, integrin, tgfbeta		33 ¬µM
Nicardipine hydrochloride	Caenorhabditis elegans	23	24134630	aging cell	one goal of aging research is to find drugs that delay the onset of age-associated disease. studies in invertebrates, particularly caenorhabditis elegans, have uncovered numerous genes involved in aging, many conserved in mammals. however, which of these encode proteins suitable for drug targeting is unknown. to investigate this question, we screened a library of compounds with known mammalian ph…	drugage	0	collagen, ecm, extracellular, matrix, proteoglycan, hyaluronic, hyaluronan, tgf, integrin, tgfbeta		176 ¬µM
Quercetin dihydrate	Drosophila melanogaster	23	22363408	plos one	protein kinase signaling cascades control most aspects of cellular function. the atp binding domains of signaling protein kinases are the targets of most available inhibitors. these domains are highly conserved from mammals to flies. herein we describe screening of a library of small molecule inhibitors of protein kinases for their ability to increase drosophila lifespan. we developed an assay sy…	drugage	0	collagen, ecm, extracellular, matrix, proteoglycan, hyaluronic, hyaluronan, tgf, integrin, tgfbeta	Oregon R	1 mM
Vitamin D3	Caenorhabditis elegans	23	24304198	current aging science	vitamin d is an essential micronutrient, necessary for human health. to determine if caenorhabditis elegans (c. elegans) could function as an effective model to study the mechanisms of action of vitamin d, we asked if vitamin d3 affects c. elegans lifespan. multiple factors positively impact lifespan in this system including dietary restriction and vitamin e. in addition, the c. elegans daf-12 nu…	drugage	0	collagen, ecm, extracellular, matrix, proteoglycan, hyaluronic, hyaluronan, tgf, integrin, tgfbeta	N2	1000 ¬µg/ml
Rapamycin	Mus musculus	23	24341993	aging cell	rapamycin, an inhibitor of mtor kinase, increased median lifespan of genetically heterogeneous mice by 23% (males) to 26% (females) when tested at a dose threefold higher than that used in our previous studies; maximal longevity was also increased in both sexes. rapamycin increased lifespan more in females than in males at each dose evaluated, perhaps reflecting sexual dimorphism in blood levels …	drugage	0	collagen, ecm, extracellular, matrix, proteoglycan, hyaluronic, hyaluronan, tgf, integrin, tgfbeta	UM-HET3	42 mg of drug per kg of food	8	Male
Nitrophenyl piperazine containing compound 1	Caenorhabditis elegans	23	27220516	aging cell	model organisms subject to dietary restriction (dr) generally live longer. accompanying this lifespan extension are improvements in overall health, based on multiple metrics. this indicates that pharmacological treatments that mimic the effects of dr could improve health in humans. to find new chemical structures that extend lifespan, we screened 30¬†000 synthetic, diverse drug-like chemicals in …	drugage	0	collagen, ecm, extracellular, matrix, proteoglycan, hyaluronic, hyaluronan, tgf, integrin, tgfbeta	N2	10 ¬µM			S
Captopril	Caenorhabditis elegans	23	26918946	plos genetics	animal aging is characterized by progressive, degenerative changes in many organ systems. because age-related degeneration is a major contributor to disability and death in humans, treatments that delay age-related degeneration are desirable. however, no drugs that delay normal human aging are currently available. to identify drugs that delay age-related degeneration, we used the powerful caenorh…	drugage	0	collagen, ecm, extracellular, matrix, proteoglycan, hyaluronic, hyaluronan, tgf, integrin, tgfbeta	N2	3.18 mM	18		S
Ibuprofen	Drosophila melanogaster	23	28066251	frontiers in pharmacology		drugage	0	collagen, ecm, extracellular, matrix, proteoglycan, hyaluronic, hyaluronan, tgf, integrin, tgfbeta	Canton-S	1 ŒºM			S
Aspirin	Caenorhabiditis elegans	23	22866967	antioxidants &amp; redox signaling	aims: oxidative stress and inflammation are leading risk factors for age-associated functional declines. we assessed aspirin effects on endogenous oxidative-stress levels, lifespan, and age-related functional declines, in the nematode caenorhabditis elegans.results: both aspirin and its salicylate moiety, at nontoxic concentrations (0.5-1‚Äâmm), attenuated endogenous levels of reactive oxygen spe…	Geroprotectors_all_webscraped	0	collagen, ecm, extracellular, matrix, proteoglycan, hyaluronic, hyaluronan, tgf, integrin, tgfbeta
Cyproterone Acetate	Caenorhabditis elegans	23	24134630	aging cell	one goal of aging research is to find drugs that delay the onset of age-associated disease. studies in invertebrates, particularly caenorhabditis elegans, have uncovered numerous genes involved in aging, many conserved in mammals. however, which of these encode proteins suitable for drug targeting is unknown. to investigate this question, we screened a library of compounds with known mammalian ph…	Geroprotectors_all_webscraped	0	collagen, ecm, extracellular, matrix, proteoglycan, hyaluronic, hyaluronan, tgf, integrin, tgfbeta
Fisetin	Drosophila melanogaster	23	15254550	nature	caloric restriction extends lifespan in numerous species. in the budding yeast saccharomyces cerevisiae this effect requires sir2 (ref. 1), a member of the sirtuin family of nad+-dependent deacetylases. sirtuin activating compounds (stacs) can promote the survival of human cells and extend the replicative lifespan of yeast. here we show that resveratrol and other stacs activate sirtuins from caen…	Geroprotectors_all_webscraped	0	collagen, ecm, extracellular, matrix, proteoglycan, hyaluronic, hyaluronan, tgf, integrin, tgfbeta
Metergoline	Caenorhabditis elegans	23	24134630	aging cell	one goal of aging research is to find drugs that delay the onset of age-associated disease. studies in invertebrates, particularly caenorhabditis elegans, have uncovered numerous genes involved in aging, many conserved in mammals. however, which of these encode proteins suitable for drug targeting is unknown. to investigate this question, we screened a library of compounds with known mammalian ph…	Geroprotectors_all_webscraped	0	collagen, ecm, extracellular, matrix, proteoglycan, hyaluronic, hyaluronan, tgf, integrin, tgfbeta
Nicardipine Hydrochloride	Caenorhabditis elegans	23	24134630	aging cell	one goal of aging research is to find drugs that delay the onset of age-associated disease. studies in invertebrates, particularly caenorhabditis elegans, have uncovered numerous genes involved in aging, many conserved in mammals. however, which of these encode proteins suitable for drug targeting is unknown. to investigate this question, we screened a library of compounds with known mammalian ph…	Geroprotectors_all_webscraped	0	collagen, ecm, extracellular, matrix, proteoglycan, hyaluronic, hyaluronan, tgf, integrin, tgfbeta
Quercetin Dihydrate	Drosophila melanogaster	23	22363408	plos one	protein kinase signaling cascades control most aspects of cellular function. the atp binding domains of signaling protein kinases are the targets of most available inhibitors. these domains are highly conserved from mammals to flies. herein we describe screening of a library of small molecule inhibitors of protein kinases for their ability to increase drosophila lifespan. we developed an assay sy…	Geroprotectors_all_webscraped	0	collagen, ecm, extracellular, matrix, proteoglycan, hyaluronic, hyaluronan, tgf, integrin, tgfbeta
Quercetin-3-O-Glucoside	Caenorhabiditis elegans	23	23856528	pharmacological research	due to their purported healthful activities, quercetin and other flavonoids are being increasingly proposed as nutraceuticals. quercetin occurs in food as glycosides; however, most assays on its activity have been performed with the aglycone, despite glycosylation deeply affects compound bioavailability. in this work, the uptake and lifespan effects of quercetin-3-o-glucoside (q3glc) and querceti…	Geroprotectors_all_webscraped	0	collagen, ecm, extracellular, matrix, proteoglycan, hyaluronic, hyaluronan, tgf, integrin, tgfbeta
Phenformin	Mus musculus	23	7390164	gerontology	the chronic treatment of female c3h/sn mice with phenformin (2 mg/day) and diphenylhydantoin (2 mg/day) prolonged mean life span by 23 and 25%, respectively, and decreased spontaneous tumour incidence by 4.0 and 2.3 times, respectively. the chronic treatment of mice with l-dopa (2 mg/day) did not change these parameters and decreased the multiplicity of mammary tumours. the mechanisms of the drug…	Geroprotectors_all_webscraped	0	collagen, ecm, extracellular, matrix, proteoglycan, hyaluronic, hyaluronan, tgf, integrin, tgfbeta				26
Kinetin	Zaprionus paravittiger	22.9	7488181	biochemical and biophysical research communications	a cytokinin plant growth hormone kinetin (kn) retards senescence in plants and delays ageing in human cells in culture. we have now observed that kn also slows down ageing and prolongs the lifespan of the fruitfly zaprionus paravittiger when these insects are fed with 25-125 ppm kn added in their diet medium. in addition, 25 ppm kn also slows down the larval and the pupal stages of the developing…	drugage	0	collagen, ecm, extracellular, matrix, proteoglycan, hyaluronic, hyaluronan, tgf, integrin, tgfbeta		125 ppm	15.8	Female
Minocycline	Drosophila melanogaster	22.9	29152127	oncotarget		drugage	0	collagen, ecm, extracellular, matrix, proteoglycan, hyaluronic, hyaluronan, tgf, integrin, tgfbeta	w1118	0.05mM		Female	p<1E-10
Astragalus polysaccharide	Caenorhabditis elegans	22.8	25186652	journal of cellular biochemistry	micrornas (mirnas), especially evolutionarily conserved mirnas play critical roles in regulating various biological process. however, the functions of conserved mirnas in longevity are still largely unknown. astragalus polysaccharide (aps) was recently shown to extend lifespan of caenorhabditis elegans, but its molecular mechanisms have not been fully understood. in the present study, we characte…	drugage	0	collagen, ecm, extracellular, matrix, proteoglycan, hyaluronic, hyaluronan, tgf, integrin, tgfbeta	N2	100 ¬µg/ml
Melatonin	Paramecium tetraurelia	22.8	9406982	journal of pineal research	the hypothesis that melatonin supplementation can increase the lifespan of a single-celled organism was tested by the administration of melatonin to the ciliated protozoan paramecium tetraurelia. melatonin supplementation in dim red light at a dose of 0.043 mm (10 mg/l) of nutrient media (bacterized cerophyl) per day, followed by incubation for 23 hr in darkness, increased the mean clonal lifespa…	drugage	0	collagen, ecm, extracellular, matrix, proteoglycan, hyaluronic, hyaluronan, tgf, integrin, tgfbeta		10 mg/L	20.9
PP2 AG1879	Drosophila melanogaster	22.8	22363408	plos one	protein kinase signaling cascades control most aspects of cellular function. the atp binding domains of signaling protein kinases are the targets of most available inhibitors. these domains are highly conserved from mammals to flies. herein we describe screening of a library of small molecule inhibitors of protein kinases for their ability to increase drosophila lifespan. we developed an assay sy…	drugage	0	collagen, ecm, extracellular, matrix, proteoglycan, hyaluronic, hyaluronan, tgf, integrin, tgfbeta	Oregon R	300 ¬µM
Pp2	Drosophila melanogaster	22.8	22363408	plos one	protein kinase signaling cascades control most aspects of cellular function. the atp binding domains of signaling protein kinases are the targets of most available inhibitors. these domains are highly conserved from mammals to flies. herein we describe screening of a library of small molecule inhibitors of protein kinases for their ability to increase drosophila lifespan. we developed an assay sy…	Geroprotectors_all_webscraped	0	collagen, ecm, extracellular, matrix, proteoglycan, hyaluronic, hyaluronan, tgf, integrin, tgfbeta
3,5-dihydroxy-4'-thiomethyl-trans-stilbene	Saccharomyces cerevisiae	22.7	17156081	aging cell	this past decade has seen the identification of numerous conserved genes that extend lifespan in diverse species, yet the number of compounds that extend lifespan is relatively small. a class of compounds called stacs, which were identified as activators of sir2/sirt1 nad+-dependent deacetylases, extend the lifespans of multiple species in a sir2-dependent manner and can delay the onset of age-re…	drugage	0	collagen, ecm, extracellular, matrix, proteoglycan, hyaluronic, hyaluronan, tgf, integrin, tgfbeta	PSY316ATŒ±	10 ¬µM
Tert-butyl hydroperoxide	Drosophila melanogaster	22.7	29515102	nature communications	environmental stresses experienced during development exert many long-term effects upon health and disease. for example, chemical oxidants or genetic perturbations that induce low levels of reactive oxygen species can extend lifespan in several species. in some cases, the beneficial effects of low-dose oxidants are attributed to adaptive protective mechanisms such as mitohormesis, which involve l…	drugage	0	collagen, ecm, extracellular, matrix, proteoglycan, hyaluronic, hyaluronan, tgf, integrin, tgfbeta	Canton-S	1 mM		Female	S
N-Acetyl Cysteine	Drosophila virilis	22.7	30243020	aging		drugage	0	collagen, ecm, extracellular, matrix, proteoglycan, hyaluronic, hyaluronan, tgf, integrin, tgfbeta		10 ŒºM	6.9	Female	S
Nolinospiroside F	Saccharomyces cerevisiae	22.6	23439553	international journal of molecular sciences	nolinospiroside f is a steroidal saponin isolated from ophiopogon japonicus (o. japonicus). in this study, we found that nolinospiroside f significantly extends the replicative lifespan of k6001 yeast at doses of 1, 3 and 10 Œºm, indicating that it has an anti-aging effect. this may be attributed to its anti-oxidative effect, as nolinospiroside f could increase yeast survival under oxidative stre…	drugage	0	collagen, ecm, extracellular, matrix, proteoglycan, hyaluronic, hyaluronan, tgf, integrin, tgfbeta	K6001	3 ¬µM
Tert-butyl hydroperoxide	Drosophila melanogaster	22.6	29515102	nature communications	environmental stresses experienced during development exert many long-term effects upon health and disease. for example, chemical oxidants or genetic perturbations that induce low levels of reactive oxygen species can extend lifespan in several species. in some cases, the beneficial effects of low-dose oxidants are attributed to adaptive protective mechanisms such as mitohormesis, which involve l…	drugage	0	collagen, ecm, extracellular, matrix, proteoglycan, hyaluronic, hyaluronan, tgf, integrin, tgfbeta	Canton-S	5 mM		Female	S
N-Acetyl Cysteine	Drosophila virilis	22.6	30243020	aging		drugage	0	collagen, ecm, extracellular, matrix, proteoglycan, hyaluronic, hyaluronan, tgf, integrin, tgfbeta		10 nM	6.9	Female	S
Curcumin	Caenorhabditis elegans	22.5	25959406	experimental gerontology	buckwheat trypsin inhibitor (bti) is a low molecular weight polypeptide extracted from buckwheat. this study examined the effects of bti on the lifespan of caenorhabditis elegans (c. elegans) and investigated the mechanism involved. our results showed that recombinant bti (rbti) extended life expectancy by mimicking calorie restriction (cr) in c. elegans. rbti promoted formation of reactive oxyge…	drugage	0	collagen, ecm, extracellular, matrix, proteoglycan, hyaluronic, hyaluronan, tgf, integrin, tgfbeta	N2	100 ¬µM
Tyrphostin AG 1295	Drosophila melanogaster	22.5	22363408	plos one	protein kinase signaling cascades control most aspects of cellular function. the atp binding domains of signaling protein kinases are the targets of most available inhibitors. these domains are highly conserved from mammals to flies. herein we describe screening of a library of small molecule inhibitors of protein kinases for their ability to increase drosophila lifespan. we developed an assay sy…	drugage	0	collagen, ecm, extracellular, matrix, proteoglycan, hyaluronic, hyaluronan, tgf, integrin, tgfbeta	Oregon R	300-500 ¬µM
Mulberry leaf polyphenols	Caenorhabditis elegans	22.5	25323576	age (dordrecht, netherlands)	mulberry leaves are an important ingredient in some traditional chinese medicinal formulas and has been developed for use in functional food products. the antioxidant activity of mulberry leaf extract has been reported to have beneficial effects on diseases in vitro; however, it is not clear which components in mulberry leaf extracts have these functions. furthermore, the mechanisms of action of …	drugage	0	collagen, ecm, extracellular, matrix, proteoglycan, hyaluronic, hyaluronan, tgf, integrin, tgfbeta	N2	25 mg/mL
Buthus martensii Karsch Polypeptide Toxin	Caenorhabditis elegans	22.5	28088444	peptides	scorpion venom could be a useful treatment for a variety of diseases, such as cancer, epilepsy and analgesia. bmktx is a polypeptide extracts from scorpion venom (pesv), which have attracted much attention from researchers in recent years. mbmktx is a mutant polypeptide according to the amino acid sequence of bmktx. we expressed it with the vector pgex-4t-1 in escherichia coli, and caenorhabditis…	drugage	0	collagen, ecm, extracellular, matrix, proteoglycan, hyaluronic, hyaluronan, tgf, integrin, tgfbeta	N2	Polypeptide DNA sequence inserted into the pGEX-4T-1 plasmid and transformed into pGEX-4T-1	29.27		0.016
Tyrphostin Ag 1295	Drosophila melanogaster	22.5	22363408	plos one	protein kinase signaling cascades control most aspects of cellular function. the atp binding domains of signaling protein kinases are the targets of most available inhibitors. these domains are highly conserved from mammals to flies. herein we describe screening of a library of small molecule inhibitors of protein kinases for their ability to increase drosophila lifespan. we developed an assay sy…	Geroprotectors_all_webscraped	0	collagen, ecm, extracellular, matrix, proteoglycan, hyaluronic, hyaluronan, tgf, integrin, tgfbeta
Rosa damascena extract	Drosophila melanogaster	22.4	21928072	biogerontology	rosa damascena, or damask rose, is a rose hybrid commonly harvested for rose oil used in perfumery and for rose water used to flavor food. the petal extract of r. damascena was recently found to decrease drosophila melanogaster mortality without impairing reproductive fitness or metabolic rate. here, we report that r. damascena extended both mean and maximum lifespan of the fly. the extract also …	drugage	0	collagen, ecm, extracellular, matrix, proteoglycan, hyaluronic, hyaluronan, tgf, integrin, tgfbeta	B		12.7	Male
Ikarugamycin	Caenorhabditis elegans	22.25	29273768	nature communications		drugage	0	collagen, ecm, extracellular, matrix, proteoglycan, hyaluronic, hyaluronan, tgf, integrin, tgfbeta	fem-1(‚àí);dal-1(‚àí)	5 ŒºM			S
Blueberry extract	Caenorhabditis elegans	22.23	30238944	food &amp; function	blueberry is rich in bioactive phytochemicals with a wide of range of biological activities and health benefits. however, little is known about their effects on aging. the objectives of this study were to evaluate the effects of supplementation with a blueberry extract (be) on lifespan and stress resistance using caenorhabditis elegans (c. elegans) as a model. the mechanisms of these effects were…	drugage	0	collagen, ecm, extracellular, matrix, proteoglycan, hyaluronic, hyaluronan, tgf, integrin, tgfbeta	N2	50 mg/mL	16		S
Resveratrol	Caenorhabditis elegans	22.2	27190265	experimental biology and medicine (maywood, n.j.)	resveratrol (res) has been studied for its effects on the lifespan extension of caenorhabditis elegans, but controversy still remains on its mechanism related with sir-2. in this study, longevity assay was performed to confirm sir-2-dependent lifespan extension of c. elgeans with res and oxyresveratrol (oxy), an isomer of hydroxylated res using loss-of-function mutants of c. elegans including sir…	drugage	0	collagen, ecm, extracellular, matrix, proteoglycan, hyaluronic, hyaluronan, tgf, integrin, tgfbeta	N2	100 ŒºM			S
Beta-caryophyllene	Caenorhabditis elegans	22.2	24835194	experimental gerontology	beta-caryophyllene (bcp) is a natural bicyclic sesquiterpene and is a fda approved food additive, found as an active ingredient in essential oils of numerous edible plants. it possesses a wide range of biological activities including anti-oxidant, anti-inflammatory, anti-cancerous and local anesthetic actions. we used the well established caenorhabditis elegans model system to elucidate the stres…	drugage	0	collagen, ecm, extracellular, matrix, proteoglycan, hyaluronic, hyaluronan, tgf, integrin, tgfbeta	N2	50 ¬µM
Gluconic acid	Drosophila melanogaster	22.2	110607	experimental gerontology		drugage	0	collagen, ecm, extracellular, matrix, proteoglycan, hyaluronic, hyaluronan, tgf, integrin, tgfbeta	Oregon R	0.25 M		Male
Trichostatin A	Caenorhabditis elegans	22.1	26676933	aging cell	caloric restriction (cr), a reduction in calorie intake without malnutrition, retards aging in several animal models from worms to mammals. developing cr mimetics, compounds that reproduce the longevity benefits of cr without its side effects, is of widespread interest. here, we employed the connectivity map to identify drugs with overlapping gene expression profiles with cr. eleven statistically…	drugage	0	collagen, ecm, extracellular, matrix, proteoglycan, hyaluronic, hyaluronan, tgf, integrin, tgfbeta	N2	100 ¬µM
Stachys lavandulifolia water extract	Drosophila melanogaster	22.1	20738162	pharmaceutical biology	context: stachyss species have been used as a medicine for centuries throughout the world. stachys lavandulifolia vahl. var. lavandulifolia (lamiaceae) is of interest to researchers because the constituents such as betulinic acid, oleanolic acid, rosmarinic acid, and ursolic acid are similar to other stachys species commonly used as an alterative in medicinal preparations.objective: ‚ÄÇthe presen…	drugage	0	collagen, ecm, extracellular, matrix, proteoglycan, hyaluronic, hyaluronan, tgf, integrin, tgfbeta	Oregon R	12 ¬µl/100 ml media	10.6	Male
Vitamin E	Caenorhabditis elegans	22	3374177	mechanisms of ageing and development	vitamin e extends the lifespan of many animals, including the nematode caenorhabditis elegans. our results confirm previous studies that 200 micrograms/ml vitamin e significantly prolonged c. elegans survival (17-23%, p less than 0.05) when added from hatching to day 3, while continuous exposure, either at hatching or from 4 days prior to hatching, had little additional effect. treatment with 100…	drugage	0	collagen, ecm, extracellular, matrix, proteoglycan, hyaluronic, hyaluronan, tgf, integrin, tgfbeta	N2	200 ¬µg/ml
Acarbose	Mus musculus	22	24245565	aging cell	four agents--acarbose (aca), 17-Œ±-estradiol (est), nordihydroguaiaretic acid (ndga), and methylene blue (mb)--were evaluated for lifespan effects in genetically heterogeneous mice tested at three sites. acarbose increased male median lifespan by 22% (p &lt; 0.0001), but increased female median lifespan by only 5% (p = 0.01). this sexual dimorphism in aca lifespan effect could not be explained by…	drugage	0	collagen, ecm, extracellular, matrix, proteoglycan, hyaluronic, hyaluronan, tgf, integrin, tgfbeta	UM-HET3	1000 mg/kg	11	Male
Naphthazarin	Caenorhabditis elegans	22	21765926	plos one	hormesis occurs when a low level stress elicits adaptive beneficial responses that protect against subsequent exposure to severe stress. recent findings suggest that mild oxidative and thermal stress can extend lifespan by hormetic mechanisms. here we show that the botanical pesticide plumbagin, while toxic to c. elegans nematodes at high doses, extends lifespan at low doses. because plumbagin is…	drugage	0	collagen, ecm, extracellular, matrix, proteoglycan, hyaluronic, hyaluronan, tgf, integrin, tgfbeta	N2	500 ¬µM	25
Serine	Caenorhabditis elegans	22	25643626	bmc genetics	background: little is known about the role of amino acids in cellular signaling pathways, especially as it pertains to pathways that regulate the rate of aging. however, it has been shown that methionine or tryptophan restriction extends lifespan in higher eukaryotes and increased proline or tryptophan levels increase longevity in c. elegans. in addition, leucine strongly activates the tor signal…	drugage	0	collagen, ecm, extracellular, matrix, proteoglycan, hyaluronic, hyaluronan, tgf, integrin, tgfbeta	N2	10 mM
Platinum nanoparticles	Caenorhabditis elegans	22	18400258	mechanisms of ageing and development	we have shown that platinum nanoparticles (nano-pt) are a superoxide dismutase (sod)/catalase mimetic. various data have shown extension of the caenorhabditis elegans lifespan by antioxidant treatment. the present study was designed to elucidate the survival benefit conferred by nano-pt, as compared to the well-known sod/catalase mimetic euk-8. at 0.5mm, nano-pt significantly extended the lifespa…	drugage	0	collagen, ecm, extracellular, matrix, proteoglycan, hyaluronic, hyaluronan, tgf, integrin, tgfbeta	N2	0.5 mM
18Œ±-Glycyrrhetinic acid	Caenorhabditis elegans	22	26886723	antioxidants &amp; redox signaling	proteasomes are constituents of the cellular proteolytic networks that maintain protein homeostasis through regulated proteolysis of normal and abnormal (in any way) proteins. genetically mediated proteasome activation in multicellular organisms has been shown to promote longevity and to exert protein antiaggregation activity. in this study, we investigate whether compound-mediated proteasome act…	drugage	0	collagen, ecm, extracellular, matrix, proteoglycan, hyaluronic, hyaluronan, tgf, integrin, tgfbeta	N2	20 Œºg/mL			S
Fructose	Caenorhabditis elegans	21.96	27680107	journal of dietary supplements	epidemiological studies indicate that the increased consumption of sugars including sucrose and fructose in beverages correlate with the prevalence of obesity, type-2 diabetes, insulin resistance, hyperinsulinemia, hypertriglyceridemia, and hypertension in humans. a few reports suggest that fructose extends lifespan in saccharomyces cerevisiae. in anopheles gambiae, fructose, glucose, or glucose …	drugage	0	collagen, ecm, extracellular, matrix, proteoglycan, hyaluronic, hyaluronan, tgf, integrin, tgfbeta	N2	55 mM			S
Allantoin	Caenorhabditis elegans	21.9	26676933	aging cell	caloric restriction (cr), a reduction in calorie intake without malnutrition, retards aging in several animal models from worms to mammals. developing cr mimetics, compounds that reproduce the longevity benefits of cr without its side effects, is of widespread interest. here, we employed the connectivity map to identify drugs with overlapping gene expression profiles with cr. eleven statistically…	drugage	0	collagen, ecm, extracellular, matrix, proteoglycan, hyaluronic, hyaluronan, tgf, integrin, tgfbeta	N2	250 ¬µM
Stachys lavandulifolia water extract	Drosophila melanogaster	21.9	20738162	pharmaceutical biology	context: stachyss species have been used as a medicine for centuries throughout the world. stachys lavandulifolia vahl. var. lavandulifolia (lamiaceae) is of interest to researchers because the constituents such as betulinic acid, oleanolic acid, rosmarinic acid, and ursolic acid are similar to other stachys species commonly used as an alterative in medicinal preparations.objective: ‚ÄÇthe presen…	drugage	0	collagen, ecm, extracellular, matrix, proteoglycan, hyaluronic, hyaluronan, tgf, integrin, tgfbeta	Oregon R	12 ¬µl/100 ml media	8	Female
Lonicera japonica	Caenorhabditis elegans	21.87	30266681	free radical biology &amp; medicine	lonicera japonica (lj) is widely used as the local medicine to improve body and prevent ills in china, but mechanisms of its healthy beneficial effects remain largely unclear. here, we evaluated the anti-aging and healthspan promoting activities of 75% ethanol extract of lj (lj-e) in the animal model caenorhabditis elegans. our results showed that lj-e (500‚ÄØŒºg/ml) treatment enhanced the mean l…	drugage	0	collagen, ecm, extracellular, matrix, proteoglycan, hyaluronic, hyaluronan, tgf, integrin, tgfbeta	N2	500 ¬µg/mL			S
Erchen wan	Caenorhabditis elegans	21.8	24952637	biogerontology	there is considerable interest in using traditional chinese medicine formulas (tcmf) to delay aging or treat age-related diseases. due to cost and duration, the beneficial effects of tcmf on prolongation are mainly extrapolated from vitro studies or physiological indexes. little is known about whether tcmf are beneficial in whole level, particularly with respect to lifespan. to address this issue…	drugage	0	collagen, ecm, extracellular, matrix, proteoglycan, hyaluronic, hyaluronan, tgf, integrin, tgfbeta	N2	1.5 g/L
Selenocysteine	Caenorhabditis elegans	21.72	28954009	clinics (sao paulo, brazil)	objective: the free radical theory of aging suggests that cellular oxidative damage caused by free radicals is a leading cause of aging. in the present study, we examined the effects of a well-known anti-oxidant amino acid derivative, selenocysteine, in response to environmental stress and aging using caenorhabditis elegans as a model system.method: the response to oxidative stress induced by h2o…	drugage	0	collagen, ecm, extracellular, matrix, proteoglycan, hyaluronic, hyaluronan, tgf, integrin, tgfbeta	N2	2.5 mM	7.9		S
DHhP-6	Caenorhabditis elegans	21.7	23410029	free radical research	earlier studies have demonstrated that deuterohaemin-alahisthrvalglulys (dhhp-6), a novel porphyrin-peptide, increases lifespan and enhances stress resistance of caenorhabditis elegans. to explore the possible mechanisms, in this study we investigated the roles of sir-2.1 and daf-16 in dhhp-6's function using wild-type and various other mutant strains of c. elegans. dhhp-6's effect was dependent …	Geroprotectors_all_webscraped	0	collagen, ecm, extracellular, matrix, proteoglycan, hyaluronic, hyaluronan, tgf, integrin, tgfbeta
DHhP-6	Caenorhabditis elegans	21.7	20528576	free radical research	this group has invented a novel deuterohemin containing peptide deuterohemin-alahisthrvalglulys (dhhp-6), which has various biological activities including protection of murine ischemia reperfusion injury, improving cell survival and preventing apoptosis. it was hypothesized that dhhp-6 is beneficial on the lifespan of caenorhabditis elegans (c. elegans) and increases their resistance to heat and…	Geroprotectors_all_webscraped	0	collagen, ecm, extracellular, matrix, proteoglycan, hyaluronic, hyaluronan, tgf, integrin, tgfbeta				28
Caffeine	Caenorhabditis elegans	21.6	24764514	longevity &amp; healthspan	background: the longevity of an organism is influenced by both genetic and environmental factors. with respect to genetic factors, a significant effort is being made to identify pharmacological agents that extend life span by targeting pathways with a defined role in the aging process. on the environmental side, the molecular mechanisms responsible for the positive influence of interventions such…	drugage	0	collagen, ecm, extracellular, matrix, proteoglycan, hyaluronic, hyaluronan, tgf, integrin, tgfbeta	N2	20 mM
L-Carnitine	Saccharomyces cerevisiae	21.4	20550520	aging cell	in this work we report that carnitines, in particular acetyl-l-carnitine (alc), are able to prolong the chronological aging of yeast cells during the stationary phase. lifespan extension is significantly reduced in yca1 mutants as well in rho(0) strains, suggesting that the protective effects pass through the yca1 caspase and mitochondrial functions. alc can also prevent apoptosis in pro-apoptoti…	drugage	0	collagen, ecm, extracellular, matrix, proteoglycan, hyaluronic, hyaluronan, tgf, integrin, tgfbeta	CM39L-11A	1 mM			NS
Edetate Calcium Disodium	Caenorhabditis elegans	21.4	25554795	aging	many late-onset proteotoxic diseases are accompanied by a disruption in homeostasis of metals (metallostasis) including iron, copper and zinc. although aging is the most prominent risk factor for these disorders, the impact of aging on metallostasis and its role in proteotoxic disease remain poorly understood. moreover, it is not clear whether a loss of metallostasis influences normal aging. we h…	drugage	0	collagen, ecm, extracellular, matrix, proteoglycan, hyaluronic, hyaluronan, tgf, integrin, tgfbeta	N2
Enalapril	Rattus norvegicustus norvegicus	21.36	17557916	american journal of physiology. heart and circulatory physiology	experimental studies indicate that angiotensin ii (ang ii) through its type 1 receptor (at(1)) promotes cardiovascular hypertrophy and fibrosis. therefore, the aim of this study was to analyze whether chronic long-term inhibition of the renin-angiotensin system (ras) can prevent most of the deleterious effects due to aging in the cardiovascular system of the normal rat. the main objective was to …	drugage	0	collagen, ecm, extracellular, matrix, proteoglycan, hyaluronic, hyaluronan, tgf, integrin, tgfbeta	Wistar	10 mg/kg/day		Male	<0.001
Rapamycin	Caenorhabditis elegans	21.3	29874838	international journal of molecular sciences		drugage	0	collagen, ecm, extracellular, matrix, proteoglycan, hyaluronic, hyaluronan, tgf, integrin, tgfbeta	N2	100 ŒºM			S
Nolinospiroside F	Saccharomyces cerevisiae	21.3	23439553	international journal of molecular sciences	nolinospiroside f is a steroidal saponin isolated from ophiopogon japonicus (o. japonicus). in this study, we found that nolinospiroside f significantly extends the replicative lifespan of k6001 yeast at doses of 1, 3 and 10 Œºm, indicating that it has an anti-aging effect. this may be attributed to its anti-oxidative effect, as nolinospiroside f could increase yeast survival under oxidative stre…	drugage	0	collagen, ecm, extracellular, matrix, proteoglycan, hyaluronic, hyaluronan, tgf, integrin, tgfbeta	K6001	10 ¬µM
Glycerol	Caenorhabditis elegans	21	25643626	bmc genetics	background: little is known about the role of amino acids in cellular signaling pathways, especially as it pertains to pathways that regulate the rate of aging. however, it has been shown that methionine or tryptophan restriction extends lifespan in higher eukaryotes and increased proline or tryptophan levels increase longevity in c. elegans. in addition, leucine strongly activates the tor signal…	drugage	0	collagen, ecm, extracellular, matrix, proteoglycan, hyaluronic, hyaluronan, tgf, integrin, tgfbeta	N2	10 mM
Phenformin	Mus musculus	21	14618027	biogerontology	the results of previous experimental studies of effects of antidiabetic biguanides (phenformin and buformin) on life span and spontaneous tumor incidence in mice and rats were recalculated and reanalyzed using standard demographic models of mortality. the chronic treatment of female c3h/sn mice with phenformin prolonged the mean life span by 21.1% (p &lt; 0.05), the mean life span of the last 10%…	drugage	0	collagen, ecm, extracellular, matrix, proteoglycan, hyaluronic, hyaluronan, tgf, integrin, tgfbeta	C3H/Sn	2 mg, 5 times a week	26	Female
Vitamin E	Asplanchna brightwelli	21	6479253	experimental gerontology	supplementation with vitamin e at a concentration of 25 micrograms/ml significantly increased the mean lifespan of the rotifer asplanchna brightwelli. of the three life stages, the prereproductive, reproductive and postreproductive, only the prereproductive stage was significantly extended by vitamin e supplementation. vitamin e supplemented rotifers were larger than control rotifers in their ear…	drugage	0	collagen, ecm, extracellular, matrix, proteoglycan, hyaluronic, hyaluronan, tgf, integrin, tgfbeta		25 ¬µg/mL
Alpha-lipoic acid	Caenorhabditis elegans	21	18755260	experimental gerontology	the observation that long-lived and relatively healthy animals can be obtained by simple genetic manipulation prompts the search for chemical compounds that have similar effects. since aging is the most important risk factor for many socially and economically important diseases, the discovery of a wide range of chemical modulators of aging in model organisms could prompt new strategies for attack…	drugage	0	collagen, ecm, extracellular, matrix, proteoglycan, hyaluronic, hyaluronan, tgf, integrin, tgfbeta	N2	1 mM	0
Chicoric acid	Caenorhabditis elegans	21	24244361	plos one	chicoric acid (ca) is a caffeoyl derivative previously described as having potential anti-diabetic properties. as similarities in cellular mechanism similarities between diabetes and aging have been shown, we explored on l6 myotubes the effect of ca on the modulation of intracellular pathways involved in diabetes and aging. we also determined its influence on lifespan of caenorhabditis elegans wo…	drugage	0	collagen, ecm, extracellular, matrix, proteoglycan, hyaluronic, hyaluronan, tgf, integrin, tgfbeta	N2	100 ¬µM	8
Gamma-tocopherol	Caenorhabditis elegans	21	17169403	mechanisms of ageing and development	many compounds hold promise for pharmacologic manipulation of aging. however, such claims are difficult to investigate due to time and budget constraints. here, we took a comparative approach, using short-lived invertebrate species, to directly test the effects of two tocopherols (vitamin e) on longevity. gamma-tocopherol represents the most abundant tocopherol in the western diet, while alpha-to…	drugage	0	collagen, ecm, extracellular, matrix, proteoglycan, hyaluronic, hyaluronan, tgf, integrin, tgfbeta	fem-1(hc17)	200 ¬µg/ml
Nortriptyline hydrochloride	Caenorhabditis elegans	21	24134630	aging cell	one goal of aging research is to find drugs that delay the onset of age-associated disease. studies in invertebrates, particularly caenorhabditis elegans, have uncovered numerous genes involved in aging, many conserved in mammals. however, which of these encode proteins suitable for drug targeting is unknown. to investigate this question, we screened a library of compounds with known mammalian ph…	drugage	0	collagen, ecm, extracellular, matrix, proteoglycan, hyaluronic, hyaluronan, tgf, integrin, tgfbeta		88 ¬µM
Tocotrienol	Caenorhabditis elegans	21	22484623	biogerontology	methods for quantitative oral administration of various substances to caenorhabditis elegans are needed. previously, we succeeded in oral administration of hydrophilic substances using liposomes. however, an adequate system for delivery of hydrophobic chemicals was not available. in this study, we developed a method for oral administration of lipid-soluble substances to c. elegans. Œ≥-cyclodextri…	drugage	0	collagen, ecm, extracellular, matrix, proteoglycan, hyaluronic, hyaluronan, tgf, integrin, tgfbeta	N2	86 ¬µg	18
Rapamycin	Mus musculus	21	24341993	aging cell	rapamycin, an inhibitor of mtor kinase, increased median lifespan of genetically heterogeneous mice by 23% (males) to 26% (females) when tested at a dose threefold higher than that used in our previous studies; maximal longevity was also increased in both sexes. rapamycin increased lifespan more in females than in males at each dose evaluated, perhaps reflecting sexual dimorphism in blood levels …	drugage	0	collagen, ecm, extracellular, matrix, proteoglycan, hyaluronic, hyaluronan, tgf, integrin, tgfbeta	UM-HET3	14 mg of drug per kg of food	11	Female	Y
DhHP-6	Caenorhabditis elegans	21	20528576	free radical research	this group has invented a novel deuterohemin containing peptide deuterohemin-alahisthrvalglulys (dhhp-6), which has various biological activities including protection of murine ischemia reperfusion injury, improving cell survival and preventing apoptosis. it was hypothesized that dhhp-6 is beneficial on the lifespan of caenorhabditis elegans (c. elegans) and increases their resistance to heat and…	drugage	0	collagen, ecm, extracellular, matrix, proteoglycan, hyaluronic, hyaluronan, tgf, integrin, tgfbeta	N2	200 ¬µM
Panax notoginseng main root polysaccharide	Caenorhabditis elegans	21	26234580	international journal of biological macromolecules	panax notoginseng attract public attention due to their potential biomedical properties and corresponding health benefits. the present study investigated the anti-aging and thermal stress resistance effects of polysaccharides from p. notoginseng on caenorhabditis elegans. results showed polysaccharides had little scavenging ability of reactive oxygen species (ros) in vitro, but significantly exte…	drugage	0	collagen, ecm, extracellular, matrix, proteoglycan, hyaluronic, hyaluronan, tgf, integrin, tgfbeta	N2	0.1 mg/ml
Garlic extract	Caenorhabditis elegans	21	25940980	the journal of nutritional biochemistry	the beneficial effects of garlic (allium sativum) consumption in treating human diseases have been reported worldwide over a long period of human history. the strong antioxidant effect of garlic extract (ge) has also recently been claimed to prevent cancer, thrombus formation, cardiovascular disease and some age-related maladies. using caenorhabditis elegans as a model organism, aqueous ge was he…	drugage	0	collagen, ecm, extracellular, matrix, proteoglycan, hyaluronic, hyaluronan, tgf, integrin, tgfbeta	N2	50 ppm
Ascr#3	Caenorhabditis elegans	21	23509272	proceedings of the national academy of sciences of the united states of america	lifespan in caenorhabditis elegans, drosophila, and mice is regulated by conserved signaling networks, including the insulin/insulin-like growth factor 1 (igf-1) signaling cascade and pathways depending on sirtuins, a family of nad(+)-dependent deacetylases. small molecules such as resveratrol are of great interest because they increase lifespan in many species in a sirtuin-dependent manner. howe…	drugage	0	collagen, ecm, extracellular, matrix, proteoglycan, hyaluronic, hyaluronan, tgf, integrin, tgfbeta	N2	400 nM
Nortriptyline Hydrochloride	Caenorhabditis elegans	21	24134630	aging cell	one goal of aging research is to find drugs that delay the onset of age-associated disease. studies in invertebrates, particularly caenorhabditis elegans, have uncovered numerous genes involved in aging, many conserved in mammals. however, which of these encode proteins suitable for drug targeting is unknown. to investigate this question, we screened a library of compounds with known mammalian ph…	Geroprotectors_all_webscraped	0	collagen, ecm, extracellular, matrix, proteoglycan, hyaluronic, hyaluronan, tgf, integrin, tgfbeta
Valpromide	Caenorhabiditis elegans	21	18248662	aging cell	aging is an important biological phenomenon and a major contributor to human disease and disability, but no drugs have been demonstrated to delay human aging. caenorhabditis elegans is a valuable model for studies of animal aging, and the analysis of drugs that extend the lifespan of this animal can elucidate mechanisms of aging and might lead to treatments for age-related disease. by testing dru…	Geroprotectors_all_webscraped	0	collagen, ecm, extracellular, matrix, proteoglycan, hyaluronic, hyaluronan, tgf, integrin, tgfbeta				35
Aspirin	Caenorhabditis elegans	20.9	22866967	antioxidants &amp; redox signaling	aims: oxidative stress and inflammation are leading risk factors for age-associated functional declines. we assessed aspirin effects on endogenous oxidative-stress levels, lifespan, and age-related functional declines, in the nematode caenorhabditis elegans.results: both aspirin and its salicylate moiety, at nontoxic concentrations (0.5-1‚Äâmm), attenuated endogenous levels of reactive oxygen spe…	drugage	0	collagen, ecm, extracellular, matrix, proteoglycan, hyaluronic, hyaluronan, tgf, integrin, tgfbeta	N2	1 ¬µM
LY-294002	Caenorhabditis elegans	20.9	26676933	aging cell	caloric restriction (cr), a reduction in calorie intake without malnutrition, retards aging in several animal models from worms to mammals. developing cr mimetics, compounds that reproduce the longevity benefits of cr without its side effects, is of widespread interest. here, we employed the connectivity map to identify drugs with overlapping gene expression profiles with cr. eleven statistically…	drugage	0	collagen, ecm, extracellular, matrix, proteoglycan, hyaluronic, hyaluronan, tgf, integrin, tgfbeta	N2	100 ¬µM
Rifamycin SV	Caenorhabditis elegans	20.9	25720500	aging cell	advanced glycation end products (ages) are formed when glucose reacts nonenzymatically with proteins; these modifications are implicated in aging and pathogenesis of many age-related diseases including type ii diabetes, atherosclerosis, and neurodegenerative disorders. thus, pharmaceutical interventions that can reduce ages may delay age-onset diseases and extend lifespan. using lc-ms(e), we show…	drugage	0	collagen, ecm, extracellular, matrix, proteoglycan, hyaluronic, hyaluronan, tgf, integrin, tgfbeta	N2	50 ¬µM
Astaxanthin	Caenorhabditis elegans	20.8	22484623	biogerontology	methods for quantitative oral administration of various substances to caenorhabditis elegans are needed. previously, we succeeded in oral administration of hydrophilic substances using liposomes. however, an adequate system for delivery of hydrophobic chemicals was not available. in this study, we developed a method for oral administration of lipid-soluble substances to c. elegans. Œ≥-cyclodextri…	drugage	0	collagen, ecm, extracellular, matrix, proteoglycan, hyaluronic, hyaluronan, tgf, integrin, tgfbeta	N2	6 ¬µg	14.6
Melatonin	Paramecium tetraurelia	20.8	9406982	journal of pineal research	the hypothesis that melatonin supplementation can increase the lifespan of a single-celled organism was tested by the administration of melatonin to the ciliated protozoan paramecium tetraurelia. melatonin supplementation in dim red light at a dose of 0.043 mm (10 mg/l) of nutrient media (bacterized cerophyl) per day, followed by incubation for 23 hr in darkness, increased the mean clonal lifespa…	drugage	0	collagen, ecm, extracellular, matrix, proteoglycan, hyaluronic, hyaluronan, tgf, integrin, tgfbeta		10 mg/L	14.8
Gluconic acid	Drosophila melanogaster	20.8	110607	experimental gerontology		drugage	0	collagen, ecm, extracellular, matrix, proteoglycan, hyaluronic, hyaluronan, tgf, integrin, tgfbeta	Oregon R	0.1 M		Male
Cortisone	Asplanchna brightwelli	20.8	2782995	archives of gerontology and geriatrics	cortisone at 100 and 200 microm concentrations produced a significant increase in both life span and reproduction in the rotifer asplanchna brightwelli. two possible mechanisms are discussed to explain these results: (1) cortisone stabilization of lysosomal membranes, or (2) recognition of cortisone as a hormone capable of altering resource allocation by the rotifers.	drugage	0	collagen, ecm, extracellular, matrix, proteoglycan, hyaluronic, hyaluronan, tgf, integrin, tgfbeta	clone 4B61	100 ¬µM	0
Verminoside	Caenorhabditis elegans	20.8	26189547	free radical research	the discovery of bioactive molecules modulating aging in living organism promotes development of natural therapeutics for curing age-related afflictions. the progression in age-related disorders can be attributed to increment in intracellular reactive oxygen species (ros) and oxidative stress level. to this end, we isolated an iridoid verminoside (vms) from stereospermum suaveolens (roxb.) dc. an…	drugage	0	collagen, ecm, extracellular, matrix, proteoglycan, hyaluronic, hyaluronan, tgf, integrin, tgfbeta	N2	25 ¬µM
Diosgenin	Caenorhabditis elegans	20.8	28954389	biomedicine &amp; pharmacotherapy = biomedecine &amp; pharmacotherapie	caenorhabditis elegans is a sterol auxotroph requires minute amount of exogenous sterol for their growth and development. to culture the c. elegans, cholesterol was given as sterol molecule to maintain the optimum survival of worms. diosgenin (dg), a plant derived steroidal saponin, structurally similar to cholesterol has been used as a precursor for the synthesis of steroidal hormones. in this s…	drugage	0	collagen, ecm, extracellular, matrix, proteoglycan, hyaluronic, hyaluronan, tgf, integrin, tgfbeta	N2	50 ¬µg/mL			S
Œ±‚Äêketo‚ÄêŒ≤‚Äêmethylvalerate	Caenorhabditis elegans	20.77	26729005	aging cell	disruption of mitochondrial respiration in the nematode caenorhabditis elegans can extend lifespan. we previously showed that long-lived respiratory mutants generate elevated amounts of Œ±-ketoacids. these compounds are structurally related to Œ±-ketoglutarate, suggesting they may be biologically relevant. here, we show that provision of several such metabolites to wild-type worms is sufficient t…	drugage	0	collagen, ecm, extracellular, matrix, proteoglycan, hyaluronic, hyaluronan, tgf, integrin, tgfbeta	N2	10 mM			S
Astragalus polysaccharide	Caenorhabditis elegans	20.7	25186652	journal of cellular biochemistry	micrornas (mirnas), especially evolutionarily conserved mirnas play critical roles in regulating various biological process. however, the functions of conserved mirnas in longevity are still largely unknown. astragalus polysaccharide (aps) was recently shown to extend lifespan of caenorhabditis elegans, but its molecular mechanisms have not been fully understood. in the present study, we characte…	drugage	0	collagen, ecm, extracellular, matrix, proteoglycan, hyaluronic, hyaluronan, tgf, integrin, tgfbeta	N2	200 ¬µg/ml
Icariin	Caenorhabditis elegans	20.7	22216122	plos one	compounds that delay aging might also postpone age-related diseases and extend healthspan in humans. icariin is a flavonol extracted from several plant species of the epimedium family. the icariin and its metabolic derivatives have been shown to exert wide protective effects in age-related diseases. however, whether icariin and its derivatives have the potency of delaying aging remains unclear. h…	drugage	0	collagen, ecm, extracellular, matrix, proteoglycan, hyaluronic, hyaluronan, tgf, integrin, tgfbeta	N2	45 ¬µM
Vitamin E	Caenorhabditis elegans	20.6	17169403	mechanisms of ageing and development	many compounds hold promise for pharmacologic manipulation of aging. however, such claims are difficult to investigate due to time and budget constraints. here, we took a comparative approach, using short-lived invertebrate species, to directly test the effects of two tocopherols (vitamin e) on longevity. gamma-tocopherol represents the most abundant tocopherol in the western diet, while alpha-to…	drugage	0	collagen, ecm, extracellular, matrix, proteoglycan, hyaluronic, hyaluronan, tgf, integrin, tgfbeta	N2	200 ¬µg/mL	0
Rapamycin	Caenorhabditis elegans	20.6	23698443	nature	longevity is regulated by a network of closely linked metabolic systems. we used a combination of mouse population genetics and rna interference in caenorhabditis elegans to identify mitochondrial ribosomal protein s5 (mrps5) and other mitochondrial ribosomal proteins as metabolic and longevity regulators. mrp knockdown triggers mitonuclear protein imbalance, reducing mitochondrial respiration an…	drugage	0	collagen, ecm, extracellular, matrix, proteoglycan, hyaluronic, hyaluronan, tgf, integrin, tgfbeta	N2	1 nM
Chicoric Acid	Caenorhabditis elegans	20.6	24244361	plos one	chicoric acid (ca) is a caffeoyl derivative previously described as having potential anti-diabetic properties. as similarities in cellular mechanism similarities between diabetes and aging have been shown, we explored on l6 myotubes the effect of ca on the modulation of intracellular pathways involved in diabetes and aging. we also determined its influence on lifespan of caenorhabditis elegans wo…	Geroprotectors_all_webscraped	0	collagen, ecm, extracellular, matrix, proteoglycan, hyaluronic, hyaluronan, tgf, integrin, tgfbeta
Butylated hydroxyanisole	Zaprionus paravittiger	20.5	9207858	proceedings of the society for experimental biology and medicine. society for experimental biology and medicine (new york, n.y.)	oxygen free radicals are generated as a by-product during normal metabolism, and they cause damage to proteins, lipids, and dna in organisms. the defense system of the body counteracts these highly reactive chemical moieties and neutralizes them. however, a small fraction of free radicals escapes, which causes lipid peroxidation and hence aging of the organism. it has been hypothesized that, if t…	drugage	0	collagen, ecm, extracellular, matrix, proteoglycan, hyaluronic, hyaluronan, tgf, integrin, tgfbeta		25 mM	2.2	Male
Curcumin	Drosophila melanogaster	20.3	23675008	international journal of biomedical science : ijbs	the interest in health benefits associated with consumption of anti-oxidants has led to investigations examining the possibility that diets rich in anti-oxidants promote lifespan extension. studies using the standard fruit fly (drosophila melanogaster) model of longevity have shown that the antioxidants vitamin e and n-acetyl cysteine prolong lifespan. turmeric is a spice which has been consumed …	drugage	0	collagen, ecm, extracellular, matrix, proteoglycan, hyaluronic, hyaluronan, tgf, integrin, tgfbeta	Wild 1-A	1 mg/g
Sodium Yeast Nucleate	Drosophila melanogaster	20.3	18856648	journal of gerontology		drugage	0	collagen, ecm, extracellular, matrix, proteoglycan, hyaluronic, hyaluronan, tgf, integrin, tgfbeta	Oregon	5 g/kg			S
EUK-134	Aeolosoma viride	20.2	25190068	the journals of gerontology. series a, biological sciences and medical sciences	despite more than 50 years of investigations into the free radical theory, the direct role of oxidative stress (os) in aging and age-related diseases remains unproven. little progress in identifying antioxidant drugs promoting longevity has been made, likely due to selectivity toward one or few radical species, variable efficacy in vivo, inherent pro-oxidant behavior of such drugs, or lack of syn…	drugage	0	collagen, ecm, extracellular, matrix, proteoglycan, hyaluronic, hyaluronan, tgf, integrin, tgfbeta		12.5 ¬µM
2,4-dinitrophenol	Drosophila melanogaster	20.2	16266268	biochemistry. biokhimiia	the effect of a moderate (&quot;soft&quot;) uncoupling of mitochondria on the lifespan and some parameters of biological age of drosophila melanogaster strain oregon was studied. addition of the uncoupler 2,4-dinitrophenol (dnp) to the nutritional mixture of larvae significantly increased the average lifespan of the flies without changing their maximal lifespan. dnp significantly increased the ra…	drugage	0	collagen, ecm, extracellular, matrix, proteoglycan, hyaluronic, hyaluronan, tgf, integrin, tgfbeta	Oregon R	0.008	0
Nicotinamide	Saccharomyces cerevisiae	20.2	27320176	mechanisms of ageing and development		drugage	0	collagen, ecm, extracellular, matrix, proteoglycan, hyaluronic, hyaluronan, tgf, integrin, tgfbeta	W303-1A	1 mM	19.83		S
Black tea extract	Drosophila melanogaster	20.2	8326745	mechanisms of ageing and development	the life span of drosophila melanogaster (oregon r) males was found to be proportional to the logarithm of the iron content of the diet. life span was also shown to be proportional to the rate of iron accumulation for drosophila, mice and man. the total body iron content was found to correlate with the total calcium content of adult drosophila. iron content during the developmental stages, howeve…	drugage	0	collagen, ecm, extracellular, matrix, proteoglycan, hyaluronic, hyaluronan, tgf, integrin, tgfbeta	Oregon R	Instead of water		Male
Tea (Camellia sinensis) extract	Drosophila melanogaster	20.2	8326745	mechanisms of ageing and development	the life span of drosophila melanogaster (oregon r) males was found to be proportional to the logarithm of the iron content of the diet. life span was also shown to be proportional to the rate of iron accumulation for drosophila, mice and man. the total body iron content was found to correlate with the total calcium content of adult drosophila. iron content during the developmental stages, howeve…	drugage	0	collagen, ecm, extracellular, matrix, proteoglycan, hyaluronic, hyaluronan, tgf, integrin, tgfbeta	Oregon R	Instead of water		Male
Glucomannan Hydrolysate	Drosophila melanogaster	20.2	30137218	the journals of gerontology. series a, biological sciences and medical sciences	background: observational research has identified several mortality biomarkers; however, their responsiveness to change is unknown. we tested whether the healthy aging index (hai) and other mortality biomarkers were responsive to intentional weight loss (wl), which is associated with lower mortality risk in recent meta-analyses.methods: older adults (70.3 ¬± 3.7 years) with obesity were randomize…	drugage	0	collagen, ecm, extracellular, matrix, proteoglycan, hyaluronic, hyaluronan, tgf, integrin, tgfbeta	B18	0.25% w/v		Male	S
Dimethyl Sulfide	Caenorhabditis elegans	20.14	27790859	aging cell	methionine (met) sulfoxide reductase a (msra) is a key endogenous antioxidative enzyme with longevity benefits in animals. only very few approaches have been reported to enhance msra function. recent reports have indicated that the antioxidant capability of msra may involve a met oxidase activity that facilities the reaction of met with reactive oxygen species (ros). herein, we used a homology mo…	drugage	0	collagen, ecm, extracellular, matrix, proteoglycan, hyaluronic, hyaluronan, tgf, integrin, tgfbeta	N2	5 ŒºM
Triptolide	Caenorhabditis elegans	20.1	28471052	journal of food science	triptolide is a major active compound found in tripterygium wilfordii., also known as thunder god vine. triptolide has been shown to have anti-inflammatory and anticancer activities. in this study, we examined the effect of dietary supplementation with triptolide on response to environmental stressors and lifespan in vivo using caenorhabditis elegans as a model system. treatment with 50 mg/l of t…	drugage	0	collagen, ecm, extracellular, matrix, proteoglycan, hyaluronic, hyaluronan, tgf, integrin, tgfbeta	N2	50 mg/L	16		P < 0.001
Calcium Pantothenate	Mus musculus	20.02	13614445	proceedings of the society for experimental biology and medicine. society for experimental biology and medicine (new york, n.y.)		drugage	0	collagen, ecm, extracellular, matrix, proteoglycan, hyaluronic, hyaluronan, tgf, integrin, tgfbeta	C-57 black	300 ¬µg/day		Female	S
Resveratrol	Saccharomyces cerevisiae	20	28727758	plos one	the traditional indian medicine, ayurveda, provides insights and practical solutions towards a healthy life style. rasayana is a branch of ayurveda known for preserving and promoting health, enhancing the quality of life and delaying the aging process. in the traditional knowledge, the rasayana herb, chlorophytum borivilianum (c. borivilanum) is regarded as a general health promoting tonic that d…	drugage	3	collagen, ecm, extracellular, matrix, proteoglycan, hyaluronic, hyaluronan, tgf, integrin, tgfbeta	FY631	10 Œºg/ml
Resveratrol	Drosophila melanogaster	20	15254550	nature	caloric restriction extends lifespan in numerous species. in the budding yeast saccharomyces cerevisiae this effect requires sir2 (ref. 1), a member of the sirtuin family of nad+-dependent deacetylases. sirtuin activating compounds (stacs) can promote the survival of human cells and extend the replicative lifespan of yeast. here we show that resveratrol and other stacs activate sirtuins from caen…	drugage	0	collagen, ecm, extracellular, matrix, proteoglycan, hyaluronic, hyaluronan, tgf, integrin, tgfbeta	Canton S	100 ¬µm		Female
Carnosine	Drosophila melanogaster	20	20681748	rejuvenation research	this study investigated the effect of antioxidants, i.e., carnosine and its trolox- (water-soluble analog of alpha-tocopherol) acylated derivatives (s,s)-6-hydroxy-2,5,7,8-tetramethylchroman-2-carbonyl-beta-alanyl-l-histidine (s,s-trolox-carnosine, stc) and (r,s)-6-hydroxy-2,5,7,8-tetramethylchroman-2-carbonyl-beta-alanyl-l-histidine (r,s-trolox-carnosine, rtc) on the life span of the fruit fly d…	drugage	0	collagen, ecm, extracellular, matrix, proteoglycan, hyaluronic, hyaluronan, tgf, integrin, tgfbeta		50 mg/l		Male
Tocotrienol	Caenorhabditis elegans	20	16872777	experimental gerontology	the identification and analysis of compounds that delay aging and extend lifespan is an important aspect of gerontology research; these studies can test theories of aging, lead to the discovery of endogenous systems that influence aging, and establish the foundation for treatments that might delay normal human aging. here we review studies using the nematode caenorhabditis elegans to identify and…	drugage	0	collagen, ecm, extracellular, matrix, proteoglycan, hyaluronic, hyaluronan, tgf, integrin, tgfbeta	N2
Epigallocatechin-3-gallate	Caenorhabditis elegans	20	20513639	archives of biochemistry and biophysics	the green tea flavonoid epigallocatechin gallate (egcg) is demonstrated in this study to modulate foxo transcription factors in human skin fibroblasts in culture. egcg at 1 microm stimulated foxo transcription factor nuclear accumulation and dna binding activity. this effect was masked at higher egcg concentrations (100 microm) by egcg-derived hydrogen peroxide generated in cell culture media tha…	drugage	0	collagen, ecm, extracellular, matrix, proteoglycan, hyaluronic, hyaluronan, tgf, integrin, tgfbeta	N2	100 ¬µM	13		NS
KN-93	Drosophila melanogaster	20	22363408	plos one	protein kinase signaling cascades control most aspects of cellular function. the atp binding domains of signaling protein kinases are the targets of most available inhibitors. these domains are highly conserved from mammals to flies. herein we describe screening of a library of small molecule inhibitors of protein kinases for their ability to increase drosophila lifespan. we developed an assay sy…	drugage	0	collagen, ecm, extracellular, matrix, proteoglycan, hyaluronic, hyaluronan, tgf, integrin, tgfbeta	Oregon R	10-100 ¬µM
Nicotinamide riboside	Saccharomyces cerevisiae	20	17482543	cell	although nad(+) biosynthesis is required for sir2 functions and replicative lifespan in yeast, alterations in nad(+) precursors have been reported to accelerate aging but not to extend lifespan. in eukaryotes, nicotinamide riboside is a newly discovered nad(+) precursor that is converted to nicotinamide mononucleotide by specific nicotinamide riboside kinases, nrk1 and nrk2. in this study, we dis…	drugage	0	collagen, ecm, extracellular, matrix, proteoglycan, hyaluronic, hyaluronan, tgf, integrin, tgfbeta	BY4741	10 ¬µM			NS
Pregnenolone	Caenorhabditis elegans	20	17266678	aging cell	removing the germline of caenorhabditis elegans extends lifespan. this lifespan extension requires the nuclear receptor daf-12 and the cytochrome p450 daf-9, suggesting that a lipophilic hormone is involved. here we show that c. elegans contains several hormonal steroids that are also present in humans, including pregnenolone (3beta-hydroxy-pregn-5-en-20-one; preg) and other pregnane and androsta…	drugage	0	collagen, ecm, extracellular, matrix, proteoglycan, hyaluronic, hyaluronan, tgf, integrin, tgfbeta	N2	60 ¬µg/mL
Propionylpromazine hydrochloride	Caenorhabditis elegans	20	24134630	aging cell	one goal of aging research is to find drugs that delay the onset of age-associated disease. studies in invertebrates, particularly caenorhabditis elegans, have uncovered numerous genes involved in aging, many conserved in mammals. however, which of these encode proteins suitable for drug targeting is unknown. to investigate this question, we screened a library of compounds with known mammalian ph…	drugage	0	collagen, ecm, extracellular, matrix, proteoglycan, hyaluronic, hyaluronan, tgf, integrin, tgfbeta		33 ¬µM
Q3M	Caenorhabditis elegans	20	21563825	journal of agricultural and food chemistry	the main flavonoids were isolated from three selected onion cultivars. three phenolic compounds were obtained by reverse-phase hplc, and their structures were elucidated by multiple nmr measurements. there were two known compounds, quercetin and quercetin 3'-o-Œ≤-d-glucopyranoside (q3'g), and one novel compound, quercetin 3-o-Œ≤-d-glucopyranoside-(4‚Üí1)-Œ≤-d-glucopyranoside (q3m), which was iden…	drugage	0	collagen, ecm, extracellular, matrix, proteoglycan, hyaluronic, hyaluronan, tgf, integrin, tgfbeta	N2	20 ¬µg/mL
HF-HQ	Caenorhabditis elegans	20	22529848	frontiers in genetics	low concentrations of the dissolved leonardite humic acid huminfeed(¬Æ) (hf) prolonged the lifespan and enhanced the thermal stress resistance of the model organism caenorhabditis elegans. however, growth was impaired and reproduction delayed, effects which have also been identified in response to other polyphenolic monomers, including tannic acid, rosmarinic acid, and caffeic acid. moreover, a c…	drugage	0	collagen, ecm, extracellular, matrix, proteoglycan, hyaluronic, hyaluronan, tgf, integrin, tgfbeta	N2	400 ¬µM
Ferulsinaic acid	Caenorhabditis elegans	20	21749391	the journal of pharmacy and pharmacology	objectives: ferulsinaic acid is the first member of a new rearranged class of sesquiterpene coumarins of the genus ferula. the genus ferula can be used for the treatment of skin infections, hysteria and for stomach disorders, such as a febrifuge and a carminative agent. the effect of ferulsinaic acid on the lifespan of the nematode caenorhabditis elegans has been examined. novel data explaining t…	drugage	0	collagen, ecm, extracellular, matrix, proteoglycan, hyaluronic, hyaluronan, tgf, integrin, tgfbeta	N2	100 ¬µM
Cranberry extract	Caenorhabditis elegans	20	24566444	nutrients	consumption of nutraceuticals is a major and potent dietary intervention for delaying aging. as the timing of administration is critical for the efficacy of bioactive compounds in medicine, the effectiveness of nutraceuticals may also be dramatically affected by the timing of supplementation. cranberry exact (cbe), rich in polyphenols, is consumed as a nutraceutical, and possesses anti-aging prop…	drugage	0	collagen, ecm, extracellular, matrix, proteoglycan, hyaluronic, hyaluronan, tgf, integrin, tgfbeta	N2	2 mg/ml
Colanic acid	Drosophila melanogaster	20	28622510	cell		drugage	0	collagen, ecm, extracellular, matrix, proteoglycan, hyaluronic, hyaluronan, tgf, integrin, tgfbeta	OreR	35 Œºg/ml		Male	P<0.001
Carnosine	Drosophila melanogaster	20	20681748	rejuvenation research	this study investigated the effect of antioxidants, i.e., carnosine and its trolox- (water-soluble analog of alpha-tocopherol) acylated derivatives (s,s)-6-hydroxy-2,5,7,8-tetramethylchroman-2-carbonyl-beta-alanyl-l-histidine (s,s-trolox-carnosine, stc) and (r,s)-6-hydroxy-2,5,7,8-tetramethylchroman-2-carbonyl-beta-alanyl-l-histidine (r,s-trolox-carnosine, rtc) on the life span of the fruit fly d…	Geroprotectors_all_webscraped	0	collagen, ecm, extracellular, matrix, proteoglycan, hyaluronic, hyaluronan, tgf, integrin, tgfbeta
Celecoxib	Caenorhabditis elegans	20	21348927	aging cell	one goal of aging research is to develop interventions that combat age-related illnesses and slow aging. although numerous mutations have been shown to achieve this in various model organisms, only a handful of chemicals have been identified to slow aging. here, we report that celecoxib, a nonsteroidal anti-inflammatory drug widely used to treat pain and inflammation, extends caenorhabditis elega…	Geroprotectors_all_webscraped	0	collagen, ecm, extracellular, matrix, proteoglycan, hyaluronic, hyaluronan, tgf, integrin, tgfbeta
Kinetin	Zaprionus paravittiger	20	7488181	biochemical and biophysical research communications	a cytokinin plant growth hormone kinetin (kn) retards senescence in plants and delays ageing in human cells in culture. we have now observed that kn also slows down ageing and prolongs the lifespan of the fruitfly zaprionus paravittiger when these insects are fed with 25-125 ppm kn added in their diet medium. in addition, 25 ppm kn also slows down the larval and the pupal stages of the developing…	Geroprotectors_all_webscraped	0	collagen, ecm, extracellular, matrix, proteoglycan, hyaluronic, hyaluronan, tgf, integrin, tgfbeta
Kn-93	Drosophila melanogaster	20	22363408	plos one	protein kinase signaling cascades control most aspects of cellular function. the atp binding domains of signaling protein kinases are the targets of most available inhibitors. these domains are highly conserved from mammals to flies. herein we describe screening of a library of small molecule inhibitors of protein kinases for their ability to increase drosophila lifespan. we developed an assay sy…	Geroprotectors_all_webscraped	0	collagen, ecm, extracellular, matrix, proteoglycan, hyaluronic, hyaluronan, tgf, integrin, tgfbeta
Propionylpromazine Hydrochloride	Caenorhabditis elegans	20	24134630	aging cell	one goal of aging research is to find drugs that delay the onset of age-associated disease. studies in invertebrates, particularly caenorhabditis elegans, have uncovered numerous genes involved in aging, many conserved in mammals. however, which of these encode proteins suitable for drug targeting is unknown. to investigate this question, we screened a library of compounds with known mammalian ph…	Geroprotectors_all_webscraped	0	collagen, ecm, extracellular, matrix, proteoglycan, hyaluronic, hyaluronan, tgf, integrin, tgfbeta
Santokvin	Mus musculus	20	4927196	nature		Geroprotectors_all_webscraped	0	collagen, ecm, extracellular, matrix, proteoglycan, hyaluronic, hyaluronan, tgf, integrin, tgfbeta
Ethoxyquin	Mus musculus	19.9	4927196	nature		drugage	0	collagen, ecm, extracellular, matrix, proteoglycan, hyaluronic, hyaluronan, tgf, integrin, tgfbeta	C3H	0.5% w/w		Female
Korean mistletoe extract	Drosophila melanogaster	19.9	24337961	biogerontology	viscum album coloratum (korean mistletoe) is a semi-parasitic plant that grows on various trees and has a variety of biological functions such as immunomodulation, apoptosis, and anti-tumor activity. in this study, we investigated the effects of korean mistletoe extract (kme) on lifespan in experimental models using caenorhabditis elegans and drosophila melanogaster. supplementation of kme at 50¬…	drugage	0	collagen, ecm, extracellular, matrix, proteoglycan, hyaluronic, hyaluronan, tgf, integrin, tgfbeta	Canton S	50 ¬µg/ml
Glucose	Saccharomyces cerevisiae	19.8	12391171	molecular and cellular biology	calorie restriction (cr) extends life span in many different organisms, including mammals. we describe here a novel pathway that extends the life span of saccharomyces cerevisiae mother cells but does not involve a reduction in caloric content of the media, i.e., there is growth of yeast cells in the presence of a high concentration of external osmolytes. like cr, this longevity-promoting respons…	drugage	0	collagen, ecm, extracellular, matrix, proteoglycan, hyaluronic, hyaluronan, tgf, integrin, tgfbeta	PSY316	0.1
Baicalein	Drosophila melanogaster	19.8	26778291	rejuvenation research	aging is one of the most complicated phenomena and is the main risk factor for age-related diseases. based on the public aging-related gene data, we propose a computational approach to predict the antiaging activities of compounds. this approach integrates network pharmacology and target fishing methods with the aim of identifying a potential antiaging compound from scutellaria baicalensis georgi…	drugage	0	collagen, ecm, extracellular, matrix, proteoglycan, hyaluronic, hyaluronan, tgf, integrin, tgfbeta	w1118	0.2mg/ml	3.97	Male	<0.001
Tocotrienol	Caenorhabditis elegans	19.8	10843344	the journals of gerontology. series a, biological sciences and medical sciences	to assess the efficiency of tocotrienols against oxidative damage, we have demonstrated in a model-system nematode, caenorhabditis elegans, that tocotrienol administration reduced the accumulation of protein carbonyl (a good indicator of oxidative damage during aging) and consequently extended the mean life span (ls), but not the maximum ls. conversely, alpha-tocopherol acetate did not affect the…	drugage	0	collagen, ecm, extracellular, matrix, proteoglycan, hyaluronic, hyaluronan, tgf, integrin, tgfbeta	N2	80 ¬µg/ml
Emodin	Caenorhabditis elegans	19.74	29069955	free radical research	shatavarin iv (siv), a steroidal saponin, is a major bioactive phytomolecule present in roots of asparagus racemosus (liliaceae) known for its anticancer activity. age-associated neurodegenerative parkinson's disease (pd) is characterised by alpha-synuclein aggregation in dopaminergic neuron resulting in neurodegeneration. the invention of bioactive molecules that delay aging and age-associated d…	drugage	0	collagen, ecm, extracellular, matrix, proteoglycan, hyaluronic, hyaluronan, tgf, integrin, tgfbeta	N2	150 ŒºM			S
Tert-butyl hydroperoxide	Drosophila melanogaster	19.7	29515102	nature communications	environmental stresses experienced during development exert many long-term effects upon health and disease. for example, chemical oxidants or genetic perturbations that induce low levels of reactive oxygen species can extend lifespan in several species. in some cases, the beneficial effects of low-dose oxidants are attributed to adaptive protective mechanisms such as mitohormesis, which involve l…	drugage	0	collagen, ecm, extracellular, matrix, proteoglycan, hyaluronic, hyaluronan, tgf, integrin, tgfbeta	w iso31	5 mM		Male	S
Caffeine	Caenorhabditis elegans	19.6	24764514	longevity &amp; healthspan	background: the longevity of an organism is influenced by both genetic and environmental factors. with respect to genetic factors, a significant effort is being made to identify pharmacological agents that extend life span by targeting pathways with a defined role in the aging process. on the environmental side, the molecular mechanisms responsible for the positive influence of interventions such…	drugage	0	collagen, ecm, extracellular, matrix, proteoglycan, hyaluronic, hyaluronan, tgf, integrin, tgfbeta	N2	7.5 mM
Astragalus polysaccharide	Caenorhabditis elegans	19.6	25186652	journal of cellular biochemistry	micrornas (mirnas), especially evolutionarily conserved mirnas play critical roles in regulating various biological process. however, the functions of conserved mirnas in longevity are still largely unknown. astragalus polysaccharide (aps) was recently shown to extend lifespan of caenorhabditis elegans, but its molecular mechanisms have not been fully understood. in the present study, we characte…	drugage	0	collagen, ecm, extracellular, matrix, proteoglycan, hyaluronic, hyaluronan, tgf, integrin, tgfbeta	N2	400 ¬µg/ml
Ferulsinaic Acid	Caenorhabiditis elegans	19.6	21749391	the journal of pharmacy and pharmacology	objectives: ferulsinaic acid is the first member of a new rearranged class of sesquiterpene coumarins of the genus ferula. the genus ferula can be used for the treatment of skin infections, hysteria and for stomach disorders, such as a febrifuge and a carminative agent. the effect of ferulsinaic acid on the lifespan of the nematode caenorhabditis elegans has been examined. novel data explaining t…	Geroprotectors_all_webscraped	0	collagen, ecm, extracellular, matrix, proteoglycan, hyaluronic, hyaluronan, tgf, integrin, tgfbeta
Sodium Chloride	Caenorhabditis elegans	19.59	26854551	mechanisms of ageing and development	moderate stress can increase lifespan by hormesis, a beneficial low-level induction of stress response pathways. 5'-fluorodeoxyuridine (fudr) is commonly used to sterilize caenorhabditis elegans in aging experiments. however, fudr alters lifespan in some genotypes and induces resistance to thermal and proteotoxic stress. we report that hypertonic stress in combination with fudr treatment or inhib…	drugage	0	collagen, ecm, extracellular, matrix, proteoglycan, hyaluronic, hyaluronan, tgf, integrin, tgfbeta	N2	150 mM	16.67		S
Pyrroloquinoline quinone	Caenorhabditis elegans	19.53	28676501	journal of cell science		drugage	0	collagen, ecm, extracellular, matrix, proteoglycan, hyaluronic, hyaluronan, tgf, integrin, tgfbeta	N2	3 mM	8.15		S
Carnosine	Drosophila melanogaster	19.5	12447464	bulletin of experimental biology and medicine	a positive dose-dependent effect of carnosine (beta-alanyl-l-histidine) on the lifespan of male drosophila melanogaster flies was shown. the mean lifespan of male flies receiving 200 mg/liter carnosine approached that of females. at the same time carnosine had no effect on the lifespan of female flies. this positive effect of carnosine probably reflects its protective action against age-related a…	drugage	0	collagen, ecm, extracellular, matrix, proteoglycan, hyaluronic, hyaluronan, tgf, integrin, tgfbeta	D-32	0.2 mg/l		Male
Tyrphostin AG 1478	Drosophila melanogaster	19.5	22363408	plos one	protein kinase signaling cascades control most aspects of cellular function. the atp binding domains of signaling protein kinases are the targets of most available inhibitors. these domains are highly conserved from mammals to flies. herein we describe screening of a library of small molecule inhibitors of protein kinases for their ability to increase drosophila lifespan. we developed an assay sy…	drugage	0	collagen, ecm, extracellular, matrix, proteoglycan, hyaluronic, hyaluronan, tgf, integrin, tgfbeta	Oregon R	100 ¬µM
Tyrphostin Ag 1478	Drosophila melanogaster	19.5	22363408	plos one	protein kinase signaling cascades control most aspects of cellular function. the atp binding domains of signaling protein kinases are the targets of most available inhibitors. these domains are highly conserved from mammals to flies. herein we describe screening of a library of small molecule inhibitors of protein kinases for their ability to increase drosophila lifespan. we developed an assay sy…	Geroprotectors_all_webscraped	0	collagen, ecm, extracellular, matrix, proteoglycan, hyaluronic, hyaluronan, tgf, integrin, tgfbeta
Tyrphostin Ag 1478	Drosophila melanogaster	19.5	24134630	aging cell	one goal of aging research is to find drugs that delay the onset of age-associated disease. studies in invertebrates, particularly caenorhabditis elegans, have uncovered numerous genes involved in aging, many conserved in mammals. however, which of these encode proteins suitable for drug targeting is unknown. to investigate this question, we screened a library of compounds with known mammalian ph…	Geroprotectors_all_webscraped	0	collagen, ecm, extracellular, matrix, proteoglycan, hyaluronic, hyaluronan, tgf, integrin, tgfbeta
Losartan	Rattus norvegicustus norvegicus	19.32	17557916	american journal of physiology. heart and circulatory physiology	experimental studies indicate that angiotensin ii (ang ii) through its type 1 receptor (at(1)) promotes cardiovascular hypertrophy and fibrosis. therefore, the aim of this study was to analyze whether chronic long-term inhibition of the renin-angiotensin system (ras) can prevent most of the deleterious effects due to aging in the cardiovascular system of the normal rat. the main objective was to …	drugage	0	collagen, ecm, extracellular, matrix, proteoglycan, hyaluronic, hyaluronan, tgf, integrin, tgfbeta	Wistar	30 mg/kg/day			S
Cortisone	Asplanchna brightwelli	19.3	2782995	archives of gerontology and geriatrics	cortisone at 100 and 200 microm concentrations produced a significant increase in both life span and reproduction in the rotifer asplanchna brightwelli. two possible mechanisms are discussed to explain these results: (1) cortisone stabilization of lysosomal membranes, or (2) recognition of cortisone as a hormone capable of altering resource allocation by the rotifers.	drugage	0	collagen, ecm, extracellular, matrix, proteoglycan, hyaluronic, hyaluronan, tgf, integrin, tgfbeta	clone 4B61	200 ¬µM	0
Isoprenol	Caenorhabditis elegans	19.23	30624146	international journal of food sciences and nutrition		drugage	0	collagen, ecm, extracellular, matrix, proteoglycan, hyaluronic, hyaluronan, tgf, integrin, tgfbeta	N2	1 mM	22.6		S
M084	Caenorhabditis elegans	19.12	27854075	molecular and cellular biochemistry	with the growth of aging population, there is increasing demand to develop strategy to improve the aging process and aging-related diseases. benzimidazole and its derivatives are crucial heterocyclic backbone of many drugs and compounds with diverse therapeutic applications, including alleviation of aging-related diseases. here, we investigate if the benzimidazole derivative n-butyl-[1h]-benzimid…	drugage	0	collagen, ecm, extracellular, matrix, proteoglycan, hyaluronic, hyaluronan, tgf, integrin, tgfbeta	N2	500 ŒºM			S
Tyrosol	Caenorhabditis elegans	19.1	22824366	mechanisms of ageing and development	extra virgin olive oil (evoo) consumption has been traditionally related to a higher longevity in the human population. evoo effects on health are often attributed to its unique mixture of phenolic compounds with tyrosol and hydroxityrosol being the most biologically active. although these compounds have been extensively studied in terms of their antioxidant potential and its role in different pa…	drugage	0	collagen, ecm, extracellular, matrix, proteoglycan, hyaluronic, hyaluronan, tgf, integrin, tgfbeta	fer-15(b26)	250 ¬µM	10.8
DhHP-6	Caenorhabditis elegans	19.1	23410029	free radical research	earlier studies have demonstrated that deuterohaemin-alahisthrvalglulys (dhhp-6), a novel porphyrin-peptide, increases lifespan and enhances stress resistance of caenorhabditis elegans. to explore the possible mechanisms, in this study we investigated the roles of sir-2.1 and daf-16 in dhhp-6's function using wild-type and various other mutant strains of c. elegans. dhhp-6's effect was dependent …	drugage	0	collagen, ecm, extracellular, matrix, proteoglycan, hyaluronic, hyaluronan, tgf, integrin, tgfbeta	N2	100 ¬µM
Tannic acid	Caenorhabditis elegans	19	22493606	frontiers in genetics	recent research has highlighted that the polyphenols quercetin and tannic acid are capable of extending the lifespan of caenorhabditis elegans. to gain a deep understanding of the underlying molecular genetics, we analyzed the global transcriptional patterns of nematodes exposed to three concentrations of quercetin or tannic acid, respectively. by means of an intricate meta-analysis it was possib…	drugage	3	collagen, ecm, extracellular, matrix, proteoglycan, hyaluronic, hyaluronan, tgf, integrin, tgfbeta	N2	100 ¬µM
Resveratrol	Nothobranchius guentheri	19	25569124	rejuvenation research	resveratrol is a natural polyphenol derived mainly from the skin of grapes and from red wine. resveratrol prolongs life span in several invertebrates, but this function is not found in mice. our recently published paper demonstrated that resveratrol prolonged longevity of the annual fish nothobranchius guentheri, a promising vertebrate model for anti-aging research. however, the anti-aging proces…	drugage	0	collagen, ecm, extracellular, matrix, proteoglycan, hyaluronic, hyaluronan, tgf, integrin, tgfbeta	TZ 97-2	200 ¬µg/g		Male
Curcumin	Drosophila melanogaster	19	20645870	rejuvenation research	background: curcumin, an extract from the rhizome of the plant curcuma longa (turmeric), has been widely used as a spice and herbal medicine in asia. it has been suggested to have many biological activities, such as antioxidative, antiinflammatory, anticancer, chemopreventive, and antineurodegenerative properties. we evaluated the impact of curcumin on life span, fecundity, feeding rate, oxidativ…	drugage	0	collagen, ecm, extracellular, matrix, proteoglycan, hyaluronic, hyaluronan, tgf, integrin, tgfbeta	Canton S	100 ¬µM		Female
Curcumin	Drosophila melanogaster	19	25173182	age (dordrecht, netherlands)	organismal lifespan is a complex trait that is governed by both its genetic makeup as well as the environmental conditions. the improved socioeconomic condition of humans has led to many lifestyle changes that in turn have altered the demography that includes postponement of procreation. late age progeny is shown to suffer from many congenital diseases. hence, there is a need to identify and eval…	drugage	0	collagen, ecm, extracellular, matrix, proteoglycan, hyaluronic, hyaluronan, tgf, integrin, tgfbeta	Canton S	10 ¬µM		Male
Butylated hydroxytoluene	Drosophila bipectinata	19	6656301	mechanisms of ageing and development	the median and the maximum life spans of drosophila bipectinata increased after feeding with various concentrations (10 microm, 10(2) microm and 10(3) microm) of butylated hydroxytoluene (bht). insects fed on the diet supplemented with 10(3) microm bht had decreased rate of lipid peroxidation (measured by thiobarbituric acid test) with respect to the controls. it is suggested that the antioxidant…	drugage	0	collagen, ecm, extracellular, matrix, proteoglycan, hyaluronic, hyaluronan, tgf, integrin, tgfbeta		1000 ¬µM		Male
Naphthazarin	Caenorhabditis elegans	19	21765926	plos one	hormesis occurs when a low level stress elicits adaptive beneficial responses that protect against subsequent exposure to severe stress. recent findings suggest that mild oxidative and thermal stress can extend lifespan by hormetic mechanisms. here we show that the botanical pesticide plumbagin, while toxic to c. elegans nematodes at high doses, extends lifespan at low doses. because plumbagin is…	drugage	0	collagen, ecm, extracellular, matrix, proteoglycan, hyaluronic, hyaluronan, tgf, integrin, tgfbeta	N2	200 ¬µM	16
Rapamycin	Caenorhabditis elegans	19	22560223	cell metabolism	the tor kinase, which is present in the functionally distinct complexes torc1 and torc2, is essential for growth but associated with disease and aging. elucidation of how tor influences life span will identify mechanisms of fundamental importance in aging and tor functions. here we show that when torc1 is inhibited genetically in c.¬†elegans, skn-1/nrf, and daf-16/foxo activate protective genes, …	drugage	0	collagen, ecm, extracellular, matrix, proteoglycan, hyaluronic, hyaluronan, tgf, integrin, tgfbeta	N2	100 ¬µM
Celecoxib	Caenorhabditis elegans	19	21348927	aging cell	one goal of aging research is to develop interventions that combat age-related illnesses and slow aging. although numerous mutations have been shown to achieve this in various model organisms, only a handful of chemicals have been identified to slow aging. here, we report that celecoxib, a nonsteroidal anti-inflammatory drug widely used to treat pain and inflammation, extends caenorhabditis elega…	drugage	0	collagen, ecm, extracellular, matrix, proteoglycan, hyaluronic, hyaluronan, tgf, integrin, tgfbeta	N2	10 ¬µM
Coenzyme Q10	Caenorhabditis elegans	19	19428456	mechanisms of ageing and development	ubiquinone (uq, coenzyme q, coq) transfers electrons from complexes i and ii to complex iii in the mitochondrial electron transport chain. depending on the degree of reduction, uq can act as either a pro- or an antioxidant. mutations disrupting ubiquinone synthesis increase lifespan in both the nematode (clk-1) and the mouse (mclk-1). the mutated nematodes survive using exogenous ubiquinone from …	drugage	0	collagen, ecm, extracellular, matrix, proteoglycan, hyaluronic, hyaluronan, tgf, integrin, tgfbeta	clk-1 (qm30)
Fenofibrate	Caenorhabditis elegans	19	23603800	aging	compounds that delay aging in model organisms may be of significant interest to anti-aging medicine, since these substances potentially provide pharmaceutical approaches to promote healthy lifespan in humans. we here aimed to test whether pharmaceutical concentrations of three fibrates, pharmacologically established serum lipid-lowering drugs and ligands of the nuclear receptor pparalpha in mamma…	drugage	0	collagen, ecm, extracellular, matrix, proteoglycan, hyaluronic, hyaluronan, tgf, integrin, tgfbeta	N2	10 ¬µM
Proline	Caenorhabditis elegans	19	25643626	bmc genetics	background: little is known about the role of amino acids in cellular signaling pathways, especially as it pertains to pathways that regulate the rate of aging. however, it has been shown that methionine or tryptophan restriction extends lifespan in higher eukaryotes and increased proline or tryptophan levels increase longevity in c. elegans. in addition, leucine strongly activates the tor signal…	drugage	0	collagen, ecm, extracellular, matrix, proteoglycan, hyaluronic, hyaluronan, tgf, integrin, tgfbeta	N2	5 mM
Quercetin	Caenorhabditis elegans	19	18024103	comparative biochemistry and physiology. part b, biochemistry &amp; molecular biology	the health beneficial effects of a diet rich in fruits and vegetables are, at least in part, attributed to polyphenols that are present in many herbal edibles. although many in vitro studies revealed a striking variety of biochemical and pharmacological properties data about the beneficial effects of polyphenols in whole organisms, especially with respect to ageing, are quite limited. we used the…	drugage	0	collagen, ecm, extracellular, matrix, proteoglycan, hyaluronic, hyaluronan, tgf, integrin, tgfbeta	N2	100 ¬µM	15
Tyrphostin 1	Drosophila melanogaster	19	22363408	plos one	protein kinase signaling cascades control most aspects of cellular function. the atp binding domains of signaling protein kinases are the targets of most available inhibitors. these domains are highly conserved from mammals to flies. herein we describe screening of a library of small molecule inhibitors of protein kinases for their ability to increase drosophila lifespan. we developed an assay sy…	drugage	0	collagen, ecm, extracellular, matrix, proteoglycan, hyaluronic, hyaluronan, tgf, integrin, tgfbeta	Oregon R	100-300 ¬µM
Green tea polyphenols	Drosophila melanogaster	19	25058464	journal of medicinal food	green tea is a popular beverage believed to have many health benefits, including a reduction in the risks of heart disease and cancer. rich in polyphenolic compounds known as catechins, green tea and its components have been shown to increase the lifespan of various animal models, including drosophila melanogaster. here, we investigated the gender-specific effects of green tea on the lifespan of …	drugage	0	collagen, ecm, extracellular, matrix, proteoglycan, hyaluronic, hyaluronan, tgf, integrin, tgfbeta	w1118	10 mg/ml		Male
Nolinospiroside F	Saccharomyces cerevisiae	19	23439553	international journal of molecular sciences	nolinospiroside f is a steroidal saponin isolated from ophiopogon japonicus (o. japonicus). in this study, we found that nolinospiroside f significantly extends the replicative lifespan of k6001 yeast at doses of 1, 3 and 10 Œºm, indicating that it has an anti-aging effect. this may be attributed to its anti-oxidative effect, as nolinospiroside f could increase yeast survival under oxidative stre…	drugage	0	collagen, ecm, extracellular, matrix, proteoglycan, hyaluronic, hyaluronan, tgf, integrin, tgfbeta	K6001	1 ¬µM
17‚ÄêŒ±‚Äêestradiol	Mus musculus	19	27312235	aging cell	the national institute on aging interventions testing program (itp) evaluates agents hypothesized to increase healthy lifespan in genetically heterogeneous mice. each compound is tested in parallel at three sites, and all results are published. we report the effects of lifelong treatment of mice with four agents not previously tested: protandim, fish oil, ursodeoxycholic acid (udca) and metformin…	drugage	0	collagen, ecm, extracellular, matrix, proteoglycan, hyaluronic, hyaluronan, tgf, integrin, tgfbeta	UM‚ÄêHET3	14.4 ppm of Chow	12		S
Urolithin D	Caenorhabditis elegans	19	27400265	nature medicine	the biological effects of urolithins remain poorly characterized, despite wide-spread human exposure via the dietary consumption of their metabolic precursors, the ellagitannins, which are found in the pomegranate fruit, as well as in nuts and berries. we identified urolithin a (ua) as a first-in-class natural compound that induces mitophagy both in vitro and in vivo following oral consumption. i…	drugage	0	collagen, ecm, extracellular, matrix, proteoglycan, hyaluronic, hyaluronan, tgf, integrin, tgfbeta	N2	50 ŒºM			S
Urolithin D	Caenorhabditis elegans	19	27400265	nature medicine	the biological effects of urolithins remain poorly characterized, despite wide-spread human exposure via the dietary consumption of their metabolic precursors, the ellagitannins, which are found in the pomegranate fruit, as well as in nuts and berries. we identified urolithin a (ua) as a first-in-class natural compound that induces mitophagy both in vitro and in vivo following oral consumption. i…	drugage	0	collagen, ecm, extracellular, matrix, proteoglycan, hyaluronic, hyaluronan, tgf, integrin, tgfbeta	N2	50 ŒºM			Y
Methyl 3,4-dihydroxybenzoate	Caenorhabditis elegans	19	29874838	international journal of molecular sciences		drugage	0	collagen, ecm, extracellular, matrix, proteoglycan, hyaluronic, hyaluronan, tgf, integrin, tgfbeta	N2	160 mg/mL			S
Butylated Hydroxytoluene	Mus musculus	19	448040	journal of gerontology	butylated hydroxytoluene (bht) was given in the feed to determine its effect on life span in genetically well-defined, barrier-derived balb/c mice. both sexes received 0.75% bht for three different treatment periods: (a) 8 to 11 weeks of age; (b) for life, beginning at 11 weeks; (c) for life, beginning at 8 weeks of age. the control group (d) was untreated. all bht treatment groups had mean survi…	Geroprotectors_all_webscraped	0	collagen, ecm, extracellular, matrix, proteoglycan, hyaluronic, hyaluronan, tgf, integrin, tgfbeta				23
7-Amino-1,2,4-Triazolo- [1,5-A]Pyridine-6,8-Dicarbonitriles	Caenorhabiditis elegans	19	22509764	journal of medicinal chemistry	in this paper we report the synthesis of some novel 1,2,4-triazolo[1,5-a]pyridine and azolotriazolopyridine ring systems. the products were screened for various types of activity like antibacterial, antifungal, and antioxidative activity. compound 13 was found to pose an antioxidative activity. in addition, this compound was found to extend the life span of caenorhabiditis elegans under standard …	Geroprotectors_all_webscraped	0	collagen, ecm, extracellular, matrix, proteoglycan, hyaluronic, hyaluronan, tgf, integrin, tgfbeta
Curcumin	Drosophila melanogaster	19	20645870	rejuvenation research	background: curcumin, an extract from the rhizome of the plant curcuma longa (turmeric), has been widely used as a spice and herbal medicine in asia. it has been suggested to have many biological activities, such as antioxidative, antiinflammatory, anticancer, chemopreventive, and antineurodegenerative properties. we evaluated the impact of curcumin on life span, fecundity, feeding rate, oxidativ…	Geroprotectors_all_webscraped	0	collagen, ecm, extracellular, matrix, proteoglycan, hyaluronic, hyaluronan, tgf, integrin, tgfbeta
Dichloroacetate	Caenorhabiditis elegans	19	21153705	biogerontology	aging is associated with increased vulnerability to chronic, degenerative diseases and death. strategies for promoting healthspan without necessarily affecting lifespan or aging rate have gained much interest. the mitochondrial free radical theory of aging suggests that mitochondria and, in particular, age-dependent mitochondrial decline play a central role in aging, making compounds that affect …	Geroprotectors_all_webscraped	0	collagen, ecm, extracellular, matrix, proteoglycan, hyaluronic, hyaluronan, tgf, integrin, tgfbeta				16
Tyrosol	Caenorhabiditis elegans	19	22824366	mechanisms of ageing and development	extra virgin olive oil (evoo) consumption has been traditionally related to a higher longevity in the human population. evoo effects on health are often attributed to its unique mixture of phenolic compounds with tyrosol and hydroxityrosol being the most biologically active. although these compounds have been extensively studied in terms of their antioxidant potential and its role in different pa…	Geroprotectors_all_webscraped	0	collagen, ecm, extracellular, matrix, proteoglycan, hyaluronic, hyaluronan, tgf, integrin, tgfbeta				10.8
Tyrphostin 1	Drosophila melanogaster	19	22363408	plos one	protein kinase signaling cascades control most aspects of cellular function. the atp binding domains of signaling protein kinases are the targets of most available inhibitors. these domains are highly conserved from mammals to flies. herein we describe screening of a library of small molecule inhibitors of protein kinases for their ability to increase drosophila lifespan. we developed an assay sy…	Geroprotectors_all_webscraped	0	collagen, ecm, extracellular, matrix, proteoglycan, hyaluronic, hyaluronan, tgf, integrin, tgfbeta
Rapamycin	Caenorhabditis elegans	18.9	26676933	aging cell	caloric restriction (cr), a reduction in calorie intake without malnutrition, retards aging in several animal models from worms to mammals. developing cr mimetics, compounds that reproduce the longevity benefits of cr without its side effects, is of widespread interest. here, we employed the connectivity map to identify drugs with overlapping gene expression profiles with cr. eleven statistically…	drugage	0	collagen, ecm, extracellular, matrix, proteoglycan, hyaluronic, hyaluronan, tgf, integrin, tgfbeta	N2	10 ¬µM
4-hydroxy-E-globularinin	Caenorhabditis elegans	18.8	23000058	free radical biology &amp; medicine	in modern times, there has been a major increase in the use of plants or herbal constituents for the prevention of age-related disorders. 4-hydroxy-e-globularinin (4-heg) is an iridoid and a major component of premna integrifolia. this investigation represents a breakthrough in geriatrics by showing the longevity-promoting activity of 4-heg in the animal model caenorhabditis elegans. 4-heg (20Œºm…	drugage	0	collagen, ecm, extracellular, matrix, proteoglycan, hyaluronic, hyaluronan, tgf, integrin, tgfbeta	N2	20 ¬µM
Butylated hydroxytoluene	Mus musculus	18.7	448040	journal of gerontology	butylated hydroxytoluene (bht) was given in the feed to determine its effect on life span in genetically well-defined, barrier-derived balb/c mice. both sexes received 0.75% bht for three different treatment periods: (a) 8 to 11 weeks of age; (b) for life, beginning at 11 weeks; (c) for life, beginning at 8 weeks of age. the control group (d) was untreated. all bht treatment groups had mean survi…	drugage	0	collagen, ecm, extracellular, matrix, proteoglycan, hyaluronic, hyaluronan, tgf, integrin, tgfbeta	BaLB/c	0.0075
N-Acetyl Cysteine	Drosophila virilis	18.7	30243020	aging		drugage	0	collagen, ecm, extracellular, matrix, proteoglycan, hyaluronic, hyaluronan, tgf, integrin, tgfbeta		100 nM	4.9	Female	S
Damnacanthus officinarum leaf extract	Caenorhabditis elegans	18.6	22370553	journal of ethnopharmacology	aim of the study: this study was aimed to evaluate the neuroprotective and anti-aging activity of extracts in caenorhabditis elegans from the roots and leaves of damnacanthus officinarum huang to provide the pharmacological basis in traditional medicine.materials and methods: investigations on the neuroprotective and lifespan activity were carried out, which were observed by utilizing the followi…	drugage	0	collagen, ecm, extracellular, matrix, proteoglycan, hyaluronic, hyaluronan, tgf, integrin, tgfbeta	N2	1200 ¬µg/mL
Polygonum multiflorum Extract	Caenorhabditis elegans	18.6	30036983	plants (basel, switzerland)		drugage	0	collagen, ecm, extracellular, matrix, proteoglycan, hyaluronic, hyaluronan, tgf, integrin, tgfbeta	N2	1000 ¬µg/mL			S
Fenofibrate	Caenorhabiditis elegans	18.52	23603800	aging	compounds that delay aging in model organisms may be of significant interest to anti-aging medicine, since these substances potentially provide pharmaceutical approaches to promote healthy lifespan in humans. we here aimed to test whether pharmaceutical concentrations of three fibrates, pharmacologically established serum lipid-lowering drugs and ligands of the nuclear receptor pparalpha in mamma…	Geroprotectors_all_webscraped	0	collagen, ecm, extracellular, matrix, proteoglycan, hyaluronic, hyaluronan, tgf, integrin, tgfbeta				16.7
Lithium Chloride	Drosophila melanogaster	18.5	27068460	cell reports	the quest to extend healthspan via pharmacological means is becoming increasingly urgent, both from a health and economic perspective. here we show that lithium, a drug approved for human use, promotes longevity and healthspan. we demonstrate that lithium extends lifespan in female and male drosophila, when administered throughout adulthood or only later in life. the life-extending mechanism invo…	drugage	0	collagen, ecm, extracellular, matrix, proteoglycan, hyaluronic, hyaluronan, tgf, integrin, tgfbeta	Dahomey	10 mM	4		S
Butylated hydroxyanisole	Zaprionus paravittiger	18.4	9207858	proceedings of the society for experimental biology and medicine. society for experimental biology and medicine (new york, n.y.)	oxygen free radicals are generated as a by-product during normal metabolism, and they cause damage to proteins, lipids, and dna in organisms. the defense system of the body counteracts these highly reactive chemical moieties and neutralizes them. however, a small fraction of free radicals escapes, which causes lipid peroxidation and hence aging of the organism. it has been hypothesized that, if t…	drugage	0	collagen, ecm, extracellular, matrix, proteoglycan, hyaluronic, hyaluronan, tgf, integrin, tgfbeta		5 mM	6.6	Male
Piceatannol	Caenorhabditis elegans	18.3	28128482	biofactors (oxford, england)	piceatannol is a natural stilbene with many beneficial effects, such as antioxidative, anti-inflammatory, antiatherogenic activities; however, its role on aging is not known. in this study, we used caenorhabditis elegans as an animal model to study the effect of piceatannol on its lifespan and investigated the underlying mechanisms. the results showed that 50 and 100 ¬µm piceatannol significantly…	drugage	0	collagen, ecm, extracellular, matrix, proteoglycan, hyaluronic, hyaluronan, tgf, integrin, tgfbeta	N2	50 ¬µM			S
Piceatannol	Caenorhabditis elegans	18.3	28128482	biofactors (oxford, england)	piceatannol is a natural stilbene with many beneficial effects, such as antioxidative, anti-inflammatory, antiatherogenic activities; however, its role on aging is not known. in this study, we used caenorhabditis elegans as an animal model to study the effect of piceatannol on its lifespan and investigated the underlying mechanisms. the results showed that 50 and 100 ¬µm piceatannol significantly…	drugage	0	collagen, ecm, extracellular, matrix, proteoglycan, hyaluronic, hyaluronan, tgf, integrin, tgfbeta	N2	50 ¬µM			S
Crocus Sativus Aqueous Extract	Drosophila melanogaster	18.3	27878268	molecular medicine reports	medicinal plants are important sources of potentially therapeutic biochemical drugs. crocus¬†sativus¬†l. has been used to treat various diseases in china, the republic of korea and japan. the present study investigated the protective effect of c.¬†sativus¬†l. extract in drosophila¬†melanogaster intestinal immunity. wild‚Äëtype flies were fed standard cornmeal‚Äëyeast medium and used as controls, …	drugage	0	collagen, ecm, extracellular, matrix, proteoglycan, hyaluronic, hyaluronan, tgf, integrin, tgfbeta	w1118	0.01		Female	P<0.001
5-octanoyl salicylic acid	Caenorhabditis elegans	18.3	30192051	aging cell		drugage	0	collagen, ecm, extracellular, matrix, proteoglycan, hyaluronic, hyaluronan, tgf, integrin, tgfbeta	N2	100 ŒºM	11.53		S
Tert-butyl hydroperoxide	Drosophila melanogaster	18.3	29515102	nature communications	environmental stresses experienced during development exert many long-term effects upon health and disease. for example, chemical oxidants or genetic perturbations that induce low levels of reactive oxygen species can extend lifespan in several species. in some cases, the beneficial effects of low-dose oxidants are attributed to adaptive protective mechanisms such as mitohormesis, which involve l…	drugage	0	collagen, ecm, extracellular, matrix, proteoglycan, hyaluronic, hyaluronan, tgf, integrin, tgfbeta	w iso31	1.25 mM		Male	S
Calcium Pantothenate	Mus musculus	18.3	13614445	proceedings of the society for experimental biology and medicine. society for experimental biology and medicine (new york, n.y.)		drugage	0	collagen, ecm, extracellular, matrix, proteoglycan, hyaluronic, hyaluronan, tgf, integrin, tgfbeta	C-57 black	300 ¬µg/day		Male	S
Platinum nanoparticles	Caenorhabditis elegans	18.2	21737933	bioscience, biotechnology, and biochemistry	electrolyzed reduced water (erw) contains a large amount of molecular hydrogen and a small amount of pt nanoparticles (pt nps). we have found that erw significantly extended the lifespan of caenorhabditis elegans in a novel culture medium designated water medium. in this study, we found that synthetic pt nps at ppb levels significantly extended the nematode lifespan and scavenged reactive oxygen …	drugage	0	collagen, ecm, extracellular, matrix, proteoglycan, hyaluronic, hyaluronan, tgf, integrin, tgfbeta	N2	2 ppb
[truncated: 850 more rows]

## Sheet: all retrieved compounds
Compound	Species	Lifespan change (mean)	Pubmed ID	Publication journal	Publication abstracts	Database used	# keyword occurences	Keywords used	Reported strain	Reported compound dosage	Lifespan change (max)	Reported gender (if applicable)	Reported significance (if applicable)
[truncated: 2,088 more rows]

## Sheet: DrugAge
Compound	Species	Lifespan change (mean)	Pubmed ID	Publication title	Publication abstracts	Database used	Keywords used	Reported strain	Reported compound dosage	Lifespan change (max)	Reported gender (if applicable)	Reported significance (if applicable)	X10	X11	# keyword occurences
[truncated: 1,821 more rows]

## Sheet: Geroprotectors
Compound	Species	Lifespan change (mean)	Pubmed ID	Publication title	Publication abstracts	Database used	Keywords used	Reported strain	Reported compound dosage	median_lifespan_change	Lifespan change (max)	unknown_pubmed_id	Reported gender (if applicable)	Reported significance (if applicable)	# keyword occurences
[truncated: 267 more rows]
