# Supplementary material for: Youthful and age‐related matreotypes predict drugs promoting longevity
Source: Aging Cell. 2021 Aug 4;20(9):e13441. doi: 10.1111/acel.13441 (PMC8441316; doi:10.1111/acel.13441)
Supplement: Supplementary file 16 — TableS1‐S8 [file ACEL-20-e13441-s015.zip › Supplementary Table 2_cmap_matrisome.xlsx]

## Sheet: Fig2a-c_Top12UpDownMatrisome-Dx
Drug	Matrisome	Description	Drug implicated in healthy aging (PMID or DOI)	Drug target mechanism-of-action implicated in healthy aging (Notes, PMID or DOI)
Flunixin	up	nonsteroidal anti-inflammatory drug (NSAID)
Ginkgolide A	up	platelet-activating factor antaginist	18166683
GW8510	up	cyclin-dependent kinase-2 inhibitor	29959820, 31089188
Levonorgestrel	up	agonist of the progesterone receptor		30358721
Meclofenoxate	up	notropic/neuroprotector/synaptogenic	27736935, 19375462, 6821145, 342588
Medrysone	up	anti-inflammatory synthetic glucocorticoid	31371485
Metamizole sodium	up	analgetic	31089188
Phthalylsulfathiazole	up	antimicrobial
Tracazolate	up	anxiolytic, GABAA modulator
Triflusal	up	platelet aggregation inhibitor	18317243
X0175029.0000	up	cyclin-dependent kinase inhibitor (CDKi)		Genetic CDK inhibition increases C. elegans and mice lifesapan 17469145, 27668945
X8 azaguanine	up	purine (G) analogue/antineoplastic/anti-leukemia
Adiphenine	down	nicotinic receptor inhibitor	30970250, 32874133
Atractyloside	down	plant glycoside, ADP/ATP translocase inhibitor
Chlorogenic acid	down	intermediate in lignin biosynthesis, antioxidative	https://doi.org/10.1007/BF02431724
Diphenhydramine	down	anti-allergic, inverse agonist of the histamine H1 receptor
Lisuride	down	dopamine receptor agonists	16908987
Merbromin	down	antiseptic and biological dye
Nadolol	down	adrenergic receptor antagonist	16720620
Prestwick 691	down	small molecule identified in ChiP-X
Strptozocin	down	alkylating antineoplastic agent, kills beta-cells
Sulfadimethoxine	down	sulfonamide antimicrobial agent
Thiamphenicol	down	antibiotic, methyl-sulfonyl analogue of chloramphenicol		tested on Daphnia (doi:10.1002/etc.4344), and may cause mitohormesis in mice (27127236: fig.S4F)
Viomycin	down	nonribosomal peptide antibiotic

## Sheet: Fig2a-c_cmap_summary_matrisome
drug	non-matrisome	matrisome	mean_expr_diff_matrisome	ratio_mean_expr_diff_matrisome	zscore
levonorgestrel	-0.0366239	0.752504	0.789128	0.825752	2.45789
meclofenoxate	-0.0357665	0.734888	0.770655	0.806422	2.38189
medrysone	-0.0356405	0.732298	0.767938	0.803579	2.37071
phthalylsulfathiazole	-0.0355666	0.73078	0.766346	0.801913	2.36416
ginkgolide.A	-0.0347143	0.713267	0.747981	0.782696	2.28861
flunixin	-0.0344654	0.708155	0.74262	0.777086	2.26655
metamizole.sodium	-0.03333	0.684825	0.718155	0.751485	2.16591
X0175029.0000	-0.0329901	0.677841	0.710831	0.743821	2.13577
GW.8510	-0.0325654	0.669114	0.70168	0.734245	2.09813
X8.azaguanine	-0.0325572	0.668946	0.701503	0.73406	2.0974
triflusal	-0.0319326	0.656113	0.688046	0.719978	2.04204
tracazolate	-0.0314861	0.646938	0.678424	0.709911	2.00245
ipratropium.bromide	-0.0313076	0.643271	0.674578	0.705886	1.98663
cefalotin	-0.0312136	0.64134	0.672553	0.703767	1.9783
protoveratrine.A	-0.0311722	0.64049	0.671662	0.702834	1.97463
etamsylate	-0.0309572	0.636071	0.667029	0.697986	1.95557
alsterpaullone	-0.0308526	0.633922	0.664775	0.695627	1.9463
omeprazole	-0.0306121	0.62898	0.659593	0.690205	1.92498
doxorubicin	-0.0305875	0.628476	0.659064	0.689652	1.92281
doxazosin	-0.0304003	0.62463	0.65503	0.685431	1.90621
morantel	-0.0303824	0.624262	0.654645	0.685027	1.90462
ellipticine	-0.0300859	0.618169	0.648255	0.678341	1.87834
gliclazide	-0.0300065	0.616539	0.646545	0.676552	1.8713
ethotoin	-0.0299842	0.616079	0.646063	0.676047	1.86932
famprofazone	-0.0299552	0.615483	0.645439	0.675394	1.86675
roxithromycin	-0.0297965	0.612224	0.64202	0.671817	1.85269
solanine	-0.0297113	0.610473	0.640184	0.669895	1.84513
N.acetyl.L.leucine	-0.0296712	0.609649	0.63932	0.668992	1.84158
rolitetracycline	-0.029554	0.607241	0.636795	0.666349	1.83119
alpha.estradiol	-0.0294697	0.605509	0.634979	0.664449	1.82372
meticrane	-0.0294014	0.604104	0.633505	0.662907	1.81766
talampicillin	-0.0293511	0.603071	0.632422	0.661773	1.8132
harmine	-0.0291707	0.599366	0.628536	0.657707	1.79722
rimexolone	-0.0289325	0.59447	0.623403	0.652335	1.7761
Prestwick.665	-0.0289234	0.594284	0.623207	0.65213	1.77529
solasodine	-0.0289161	0.594134	0.62305	0.651966	1.77464
promazine	-0.0288684	0.593153	0.622021	0.65089	1.77041
desoxycortone	-0.0288581	0.592943	0.621801	0.650659	1.76951
chlorpromazine	-0.0287913	0.591568	0.62036	0.649151	1.76358
sulconazole	-0.028737	0.590453	0.61919	0.647927	1.75877
benzylpenicillin	-0.0287066	0.58983	0.618537	0.647243	1.75608
apramycin	-0.0286149	0.587945	0.61656	0.645175	1.74794
H.7	-0.0285601	0.58682	0.61538	0.64394	1.74309
apigenin	-0.028507	0.585728	0.614235	0.642742	1.73838
fluvoxamine	-0.028359	0.582688	0.611047	0.639406	1.72526
acetylsalicylic.acid	-0.0282205	0.579841	0.608061	0.636281	1.71298
X0179445.0000	-0.0279403	0.574084	0.602024	0.629964	1.68814
mitoxantrone	-0.0278784	0.572813	0.600691	0.628569	1.68266
natamycin	-0.0277889	0.570973	0.598762	0.62655	1.67472
piribedil	-0.027767	0.570524	0.598291	0.626058	1.67279
thioguanosine	-0.0277264	0.56969	0.597416	0.625142	1.66919
napelline	-0.0277157	0.56947	0.597185	0.624901	1.66824
betahistine	-0.0276632	0.56839	0.596053	0.623716	1.66358
cycloserine	-0.0275756	0.566591	0.594166	0.621742	1.65582
metyrapone	-0.0274986	0.565008	0.592507	0.620005	1.64899
sulfamethoxypyridazine	-0.0273471	0.561896	0.589244	0.616591	1.63557
propylthiouracil	-0.0272298	0.559485	0.586715	0.613945	1.62516
trimetazidine	-0.027193	0.55873	0.585923	0.613116	1.62191
pancuronium.bromide	-0.0270997	0.556812	0.583911	0.611011	1.61363
promethazine	-0.0268003	0.55066	0.577461	0.604261	1.58709
cyproterone	-0.0267442	0.549508	0.576252	0.602996	1.58212
pyridoxine	-0.0267105	0.548815	0.575526	0.602236	1.57913
luteolin	-0.0265457	0.545429	0.571975	0.598521	1.56452
Prestwick.674	-0.0264679	0.543831	0.570299	0.596767	1.55763
epivincamine	-0.0264296	0.543043	0.569473	0.595902	1.55423
ethaverine	-0.0264069	0.542578	0.568985	0.595392	1.55222
deptropine	-0.0263351	0.541101	0.567436	0.593771	1.54585
chrysin	-0.0262981	0.540342	0.56664	0.592938	1.54258
cetirizine	-0.026264	0.539642	0.565906	0.59217	1.53955
carbachol	-0.0262466	0.539284	0.565531	0.591777	1.53801
etofylline	-0.0262104	0.53854	0.564751	0.590961	1.5348
dacarbazine	-0.0260645	0.535542	0.561607	0.587671	1.52187
azacitidine	-0.0260483	0.53521	0.561259	0.587307	1.52044
trioxysalen	-0.0260237	0.534704	0.560728	0.586752	1.51825
riboflavin	-0.0259666	0.53353	0.559497	0.585463	1.51319
dexpropranolol	-0.025951	0.53321	0.559161	0.585112	1.51181
aminohippuric.acid	-0.0258704	0.531553	0.557424	0.583294	1.50466
hydrocotarnine	-0.0258006	0.530121	0.555921	0.581722	1.49848
cefalexin	-0.0257734	0.529561	0.555334	0.581108	1.49606
dioxybenzone	-0.0257494	0.529068	0.554818	0.580567	1.49394
citiolone	-0.0257049	0.528155	0.55386	0.579565	1.49
DL.thiorphan	-0.0256783	0.527606	0.553285	0.578963	1.48763
galantamine	-0.0256339	0.526695	0.552329	0.577963	1.4837
mebendazole	-0.0256243	0.526497	0.552121	0.577746	1.48285
fenoprofen	-0.0256213	0.526435	0.552056	0.577677	1.48258
etofenamate	-0.0256163	0.526332	0.551949	0.577565	1.48214
eucatropine	-0.0255681	0.525342	0.55091	0.576479	1.47786
tyloxapol	-0.0254994	0.523932	0.549431	0.574931	1.47178
Prestwick.1084	-0.025495	0.52384	0.549335	0.57483	1.47138
tomatidine	-0.025467	0.523266	0.548733	0.5742	1.4689
bromperidol	-0.0254035	0.521962	0.547365	0.572769	1.46328
pivampicillin	-0.025365	0.521169	0.546534	0.571899	1.45986
diltiazem	-0.0253588	0.521043	0.546402	0.571761	1.45932
demeclocycline	-0.0252454	0.518713	0.543958	0.569203	1.44926
skimmianine	-0.0251901	0.517577	0.542767	0.567957	1.44436
lorglumide	-0.0251486	0.516724	0.541872	0.567021	1.44068
seneciphylline	-0.0250823	0.515362	0.540444	0.565526	1.43481
tetryzoline	-0.025026	0.514204	0.53923	0.564256	1.42981
hexestrol	-0.0248141	0.509851	0.534665	0.559479	1.41103
camptothecin	-0.0247871	0.509296	0.534083	0.55887	1.40864
trazodone	-0.0247822	0.509196	0.533978	0.55876	1.40821
Prestwick.860	-0.0247545	0.508625	0.53338	0.558134	1.40574
eldeline	-0.0246225	0.505915	0.530537	0.55516	1.39405
sulfamerazine	-0.0246105	0.505666	0.530277	0.554887	1.39298
flunisolide	-0.0245414	0.504248	0.52879	0.553331	1.38686
repaglinide	-0.0245203	0.503814	0.528335	0.552855	1.38499
sotalol	-0.0245137	0.503678	0.528192	0.552705	1.3844
naringin	-0.024507	0.50354	0.528047	0.552554	1.3838
Prestwick.664	-0.0244729	0.502841	0.527313	0.551786	1.38079
atovaquone	-0.0244336	0.502033	0.526466	0.5509	1.3773
roxarsone	-0.0243201	0.499701	0.524022	0.548342	1.36724
picrotoxinin	-0.0242574	0.498413	0.52267	0.546928	1.36169
cantharidin	-0.0242324	0.497898	0.522131	0.546363	1.35947
clomipramine	-0.0242004	0.497241	0.521442	0.545642	1.35663
piromidic.acid	-0.0241713	0.496644	0.520815	0.544987	1.35405
propafenone	-0.0240844	0.494858	0.518942	0.543026	1.34635
norethisterone	-0.0239172	0.491423	0.51534	0.539257	1.33153
dipyridamole	-0.0239011	0.491092	0.514993	0.538894	1.3301
cinchocaine	-0.0238877	0.490817	0.514705	0.538592	1.32891
piperidolate	-0.0238434	0.489905	0.513748	0.537592	1.32498
clemizole	-0.0236716	0.486376	0.510048	0.533719	1.30976
benfotiamine	-0.0235716	0.48432	0.507892	0.531463	1.30089
benperidol	-0.0235385	0.483641	0.50718	0.530718	1.29796
oxprenolol	-0.0235115	0.483086	0.506597	0.530109	1.29556
X....MK.801	-0.023501	0.48287	0.506371	0.529872	1.29463
delsoline	-0.0234566	0.481958	0.505415	0.528871	1.2907
remoxipride	-0.0233964	0.480721	0.504117	0.527514	1.28536
fursultiamine	-0.0233311	0.479379	0.502711	0.526042	1.27957
pentoxyverine	-0.0233294	0.479345	0.502674	0.526003	1.27942
flumetasone	-0.0233137	0.479022	0.502335	0.525649	1.27803
buflomedil	-0.0233061	0.478866	0.502172	0.525478	1.27736
sulfaphenazole	-0.0233059	0.478862	0.502168	0.525474	1.27734
Prestwick.559	-0.023279	0.478308	0.501587	0.524866	1.27495
monobenzone	-0.0232383	0.477473	0.500712	0.52395	1.27135
sulfafurazole	-0.0232088	0.476866	0.500075	0.523284	1.26873
latamoxef	-0.0231342	0.475334	0.498469	0.521603	1.26212
mepenzolate.bromide	-0.0231338	0.475326	0.498459	0.521593	1.26208
tropicamide	-0.023063	0.473871	0.496934	0.519996	1.2558
etomidate	-0.023004	0.472659	0.495663	0.518667	1.25058
bromopride	-0.022993	0.472432	0.495425	0.518418	1.2496
sulfadimidine	-0.0229407	0.471358	0.494299	0.51724	1.24497
cloperastine	-0.0228945	0.47041	0.493304	0.516199	1.24087
hydralazine	-0.0228545	0.469587	0.492441	0.515296	1.23732
tobramycin	-0.0228494	0.469483	0.492333	0.515182	1.23688
methacholine.chloride	-0.0227601	0.467648	0.490408	0.513168	1.22896
mesalazine	-0.0227075	0.466566	0.489274	0.511981	1.22429
antimycin.A	-0.0226454	0.46529	0.487936	0.510581	1.21879
C.75	-0.0226093	0.464549	0.487159	0.509768	1.21559
pronetalol	-0.0226077	0.464517	0.487125	0.509732	1.21545
daunorubicin	-0.0226003	0.464364	0.486964	0.509565	1.21479
xylazine	-0.0225743	0.463831	0.486405	0.508979	1.21249
hesperetin	-0.0225111	0.462531	0.485042	0.507553	1.20688
estriol	-0.0225096	0.4625	0.48501	0.507519	1.20675
levcycloserine	-0.0224744	0.461776	0.484251	0.506725	1.20363
pargyline	-0.0224584	0.461449	0.483907	0.506366	1.20222
imipenem	-0.0223602	0.459431	0.481792	0.504152	1.19351
X6.benzylaminopurine	-0.0223367	0.458947	0.481284	0.50362	1.19142
methylergometrine	-0.0223162	0.458526	0.480843	0.503159	1.18961
nitrendipine	-0.0222404	0.456969	0.479209	0.50145	1.18289
liothyronine	-0.0222392	0.456944	0.479183	0.501422	1.18278
procaine	-0.022195	0.456036	0.478231	0.500426	1.17886
sulfamethoxazole	-0.0221648	0.455416	0.477581	0.499746	1.17619
chloramphenicol	-0.0220613	0.453289	0.475351	0.497412	1.16701
todralazine	-0.0220551	0.453162	0.475217	0.497272	1.16646
hyoscyamine	-0.0220183	0.452406	0.474424	0.496442	1.1632
milrinone	-0.0220169	0.452377	0.474394	0.496411	1.16308
pyrazinamide	-0.0220003	0.452037	0.474037	0.496038	1.16161
betaxolol	-0.02198	0.45162	0.4736	0.49558	1.15981
ifenprodil	-0.0218552	0.449055	0.47091	0.492766	1.14875
amiodarone	-0.021811	0.448147	0.469958	0.491769	1.14483
budesonide	-0.0217664	0.44723	0.468996	0.490762	1.14087
norcyclobenzaprine	-0.0216483	0.444804	0.466453	0.488101	1.13041
deferoxamine	-0.0216406	0.444645	0.466285	0.487926	1.12972
dequalinium.chloride	-0.021631	0.444449	0.46608	0.487711	1.12887
salsolidin	-0.0215767	0.443332	0.464908	0.486485	1.12405
pempidine	-0.021558	0.442948	0.464507	0.486065	1.1224
cefixime	-0.0215517	0.442818	0.46437	0.485922	1.12184
fusaric.acid	-0.0215482	0.442746	0.464294	0.485842	1.12153
trifluridine	-0.0215409	0.442598	0.464138	0.485679	1.12089
Prestwick.685	-0.02154	0.442578	0.464118	0.485658	1.1208
acepromazine	-0.0215121	0.442005	0.463517	0.485029	1.11833
pentamidine	-0.0214937	0.441626	0.46312	0.484613	1.1167
capsaicin	-0.0214847	0.441441	0.462926	0.484411	1.1159
sitosterol	-0.0214706	0.441152	0.462623	0.484093	1.11465
laudanosine	-0.0214574	0.44088	0.462338	0.483795	1.11348
urapidil	-0.0213784	0.439259	0.460637	0.482015	1.10648
kinetin	-0.021335	0.438366	0.459701	0.481036	1.10263
atropine	-0.0213242	0.438144	0.459468	0.480792	1.10167
tranylcypromine	-0.0213066	0.437782	0.459089	0.480396	1.10011
ketanserin	-0.021292	0.437482	0.458774	0.480066	1.09882
corbadrine	-0.0212691	0.437013	0.458282	0.479551	1.09679
Prestwick.1100	-0.0212465	0.436548	0.457794	0.479041	1.09479
salbutamol	-0.021239	0.436394	0.457633	0.478872	1.09412
sulfametoxydiazine	-0.0211963	0.435515	0.456712	0.477908	1.09033
trimethylcolchicinic.acid	-0.0211354	0.434265	0.4554	0.476535	1.08494
sertaconazole	-0.0211183	0.433913	0.455031	0.476149	1.08342
X3.acetylcoumarin	-0.0210775	0.433076	0.454154	0.475231	1.07981
bisacodyl	-0.0210575	0.432664	0.453721	0.474779	1.07803
heliotrine	-0.0209863	0.431202	0.452188	0.473175	1.07172
lomefloxacin	-0.0209689	0.430844	0.451813	0.472782	1.07018
ketoconazole	-0.0209508	0.430472	0.451423	0.472374	1.06858
hexamethonium.bromide	-0.0208854	0.429127	0.450013	0.470898	1.06277
piracetam	-0.0208102	0.427582	0.448393	0.469203	1.05611
dextromethorphan	-0.0208049	0.427475	0.44828	0.469084	1.05564
torasemide	-0.0207998	0.427369	0.448169	0.468968	1.05519
X6.azathymine	-0.0207944	0.427258	0.448052	0.468847	1.05471
MS.275	-0.0207465	0.426274	0.44702	0.467767	1.05046
flufenamic.acid	-0.0207379	0.426098	0.446836	0.467574	1.04971
parbendazole	-0.0207317	0.425971	0.446703	0.467435	1.04916
reserpine	-0.0207235	0.425802	0.446526	0.467249	1.04843
bezafibrate	-0.0207062	0.425447	0.446153	0.46686	1.0469
etanidazole	-0.0206848	0.425006	0.44569	0.466375	1.04499
mevalolactone	-0.0206806	0.42492	0.4456	0.466281	1.04462
labetalol	-0.0206513	0.424318	0.44497	0.465621	1.04203
berberine	-0.020622	0.423716	0.444338	0.46496	1.03943
naloxone	-0.0206171	0.423616	0.444233	0.46485	1.039
dexverapamil	-0.020557	0.42238	0.442937	0.463494	1.03366
ioversol	-0.0205132	0.421481	0.441994	0.462507	1.02978
zomepirac	-0.0204927	0.421059	0.441551	0.462044	1.02796
ursodeoxycholic.acid	-0.0204655	0.420501	0.440966	0.461432	1.02556
carcinine	-0.020462	0.420429	0.440891	0.461353	1.02525
allantoin	-0.0204318	0.419808	0.44024	0.460672	1.02257
phenazopyridine	-0.020335	0.41782	0.438155	0.45849	1.01399
fluocinonide	-0.0203282	0.417681	0.438009	0.458337	1.01339
oxamniquine	-0.0203237	0.417588	0.437912	0.458235	1.01299
rolipram	-0.020259	0.416258	0.436517	0.456776	1.00725
progesterone	-0.0202026	0.415099	0.435301	0.455504	1.00225
lymecycline	-0.0201611	0.414246	0.434407	0.454568	0.998572
apomorphine	-0.0201593	0.41421	0.434369	0.454528	0.998416
dimethadione	-0.0201394	0.413801	0.43394	0.454079	0.99665
niridazole	-0.0201391	0.413794	0.433933	0.454072	0.996623
nipecotic.acid	-0.0200046	0.411031	0.431036	0.451041	0.984703
oxybuprocaine	-0.0199482	0.409872	0.42982	0.449769	0.979703
beta.escin	-0.0199288	0.409473	0.429402	0.449331	0.977982
naftopidil	-0.0198849	0.408572	0.428457	0.448342	0.974093
proxyphylline	-0.0198623	0.408108	0.42797	0.447832	0.97209
meptazinol	-0.0198414	0.407678	0.427519	0.447361	0.970236
aminophenazone	-0.0198372	0.407592	0.427429	0.447267	0.969866
mepyramine	-0.0197694	0.406198	0.425967	0.445737	0.963851
methazolamide	-0.0197666	0.406141	0.425907	0.445674	0.963604
fenoterol	-0.0197562	0.405926	0.425682	0.445439	0.962679
Prestwick.1085	-0.0197044	0.404863	0.424567	0.444272	0.958092
tetroquinone	-0.0196529	0.403804	0.423457	0.44311	0.953523
profenamine	-0.0196262	0.403255	0.422881	0.442507	0.951155
guanfacine	-0.0195908	0.402529	0.422119	0.44171	0.948021
oxaprozin	-0.019569	0.40208	0.421649	0.441218	0.946084
phenformin	-0.019529	0.401259	0.420788	0.440317	0.942543
terbutaline	-0.0195213	0.401101	0.420622	0.440143	0.941861
mesoridazine	-0.0195086	0.400838	0.420347	0.439856	0.940729
lysergol	-0.0194873	0.400403	0.41989	0.439377	0.938849
difenidol	-0.0194863	0.400382	0.419868	0.439355	0.938759
prilocaine	-0.0194226	0.399072	0.418495	0.437917	0.93311
primaquine	-0.0194215	0.399049	0.41847	0.437892	0.933008
Prestwick.689	-0.0193963	0.398532	0.417928	0.437325	0.930779
salsolinol	-0.0193824	0.398247	0.417629	0.437012	0.929549
crotamiton	-0.0193163	0.396888	0.416205	0.435521	0.923687
iopanoic.acid	-0.0192764	0.396068	0.415345	0.434621	0.92015
flunarizine	-0.0192178	0.394864	0.414082	0.4333	0.914956
amoxicillin	-0.0191964	0.394425	0.413622	0.432818	0.913062
trichlormethiazide	-0.0191939	0.394374	0.413568	0.432762	0.912839
kawain	-0.0191889	0.394271	0.41346	0.432649	0.912396
nicotinic.acid	-0.0191571	0.393618	0.412775	0.431932	0.909577
nomifensine	-0.0191365	0.393193	0.41233	0.431466	0.907747
xylometazoline	-0.0191233	0.392923	0.412047	0.43117	0.906582
meropenem	-0.0190875	0.392187	0.411274	0.430362	0.903404
cinoxacin	-0.0190262	0.390928	0.409955	0.428981	0.897976
proxymetacaine	-0.0189946	0.390278	0.409273	0.428268	0.895171
sulpiride	-0.0189614	0.389597	0.408559	0.42752	0.892233
hydrocortisone	-0.0189394	0.389144	0.408084	0.427023	0.890279
furaltadone	-0.0189066	0.38847	0.407376	0.426283	0.887368
canavanine	-0.0189047	0.388431	0.407335	0.42624	0.8872
fenbendazole	-0.0188975	0.388284	0.407182	0.426079	0.886568
fluorocurarine	-0.0188353	0.387004	0.40584	0.424675	0.881046
isoconazole	-0.0188261	0.386816	0.405642	0.424468	0.880232
metaraminol	-0.0188243	0.38678	0.405604	0.424428	0.880077
mephenesin	-0.0187961	0.3862	0.404996	0.423792	0.877575
cefalonium	-0.0187509	0.385271	0.404021	0.422772	0.873566
colchicine	-0.0187479	0.38521	0.403958	0.422706	0.873305
protriptyline	-0.018733	0.384904	0.403637	0.42237	0.871985
metacycline	-0.018722	0.384677	0.403399	0.422121	0.871004
fluvastatin	-0.0187143	0.384519	0.403234	0.421948	0.870325
fisetin	-0.0186593	0.383389	0.402048	0.420708	0.865449
telenzepine	-0.0186154	0.382488	0.401103	0.419719	0.861561
phenindione	-0.0185444	0.381029	0.399573	0.418118	0.855267
cotinine	-0.0185369	0.380874	0.399411	0.417947	0.854597
scopolamine	-0.0185186	0.380498	0.399017	0.417535	0.852977
methyldopa	-0.0184697	0.379492	0.397962	0.416432	0.848638
chlorambucil	-0.0184469	0.379025	0.397472	0.415919	0.846622
denatonium.benzoate	-0.0183764	0.377577	0.395953	0.414329	0.840373
tonzonium.bromide	-0.0183415	0.376859	0.395201	0.413542	0.837278
tolbutamide	-0.0183329	0.376682	0.395015	0.413347	0.836512
sulfaguanidine	-0.0183	0.376007	0.394307	0.412607	0.833601
alfaxalone	-0.0182734	0.375459	0.393732	0.412006	0.831238
ranitidine	-0.0182717	0.375425	0.393697	0.411969	0.831092
nitrofurantoin	-0.0182288	0.374543	0.392772	0.411001	0.827287
clonidine	-0.0182222	0.374408	0.39263	0.410852	0.826702
X3.nitropropionic.acid	-0.0181908	0.373764	0.391955	0.410145	0.823924
midecamycin	-0.0181542	0.373012	0.391166	0.40932	0.820679
terguride	-0.0181096	0.372094	0.390204	0.408313	0.81672
X....isoprenaline	-0.0180065	0.369977	0.387983	0.40599	0.807585
pentolonium	-0.017932	0.368446	0.386378	0.40431	0.800981
nisoxetine	-0.0179315	0.368435	0.386366	0.404298	0.800933
ritodrine	-0.0178978	0.367743	0.385641	0.403539	0.79795
scopolamine.N.oxide	-0.0178807	0.367391	0.385272	0.403152	0.79643
probenecid	-0.0178803	0.367384	0.385264	0.403145	0.7964
meclozine	-0.0178644	0.367056	0.384921	0.402785	0.794986
X0297417.0002B	-0.0178195	0.366133	0.383953	0.401772	0.791004
moxonidine	-0.0178171	0.366085	0.383902	0.40172	0.790797
palmatine	-0.0178116	0.365972	0.383783	0.401595	0.790306
X....atenolol	-0.0178092	0.365923	0.383732	0.401542	0.790097
levocabastine	-0.0177388	0.364476	0.382214	0.399953	0.783853
vidarabine	-0.0176941	0.363558	0.381252	0.398946	0.779894
levamisole	-0.0176778	0.363222	0.3809	0.398578	0.778445
quinisocaine	-0.0176362	0.362369	0.380005	0.397641	0.774763
tyrphostin.AG.825	-0.017628	0.362198	0.379826	0.397454	0.774029
colecalciferol	-0.0176249	0.362135	0.37976	0.397385	0.773755
pyrvinium	-0.0175875	0.361368	0.378955	0.396543	0.770445
oxolinic.acid	-0.0175842	0.361299	0.378883	0.396467	0.770146
methapyrilene	-0.0175805	0.361223	0.378803	0.396384	0.769819
ganciclovir	-0.0175757	0.361124	0.378699	0.396275	0.769392
norfloxacin	-0.0175401	0.360393	0.377933	0.395473	0.766239
ronidazole	-0.0174924	0.359412	0.376905	0.394397	0.762008
sulfachlorpyridazine	-0.0174778	0.359113	0.37659	0.394068	0.760715
dihydroergotamine	-0.0174348	0.358229	0.375664	0.393098	0.756903
pyrantel	-0.0172837	0.355124	0.372408	0.389691	0.743508
cyclopentolate	-0.0172662	0.354766	0.372033	0.389299	0.741964
tremorine	-0.0172406	0.354239	0.371479	0.38872	0.739688
methotrexate	-0.0172064	0.353537	0.370743	0.38795	0.736661
nalbuphine	-0.0171892	0.353184	0.370373	0.387562	0.735138
etifenin	-0.0171384	0.35214	0.369279	0.386417	0.730636
terconazole	-0.017074	0.350816	0.36789	0.384964	0.724922
carbarsone	-0.0170502	0.350327	0.367377	0.384427	0.722813
imipramine	-0.0170332	0.349979	0.367012	0.384045	0.72131
X.2.6.dimethylpiperidine.	-0.0170201	0.349708	0.366728	0.383748	0.720143
clorgiline	-0.0169752	0.348786	0.365761	0.382737	0.716165
flupentixol	-0.0169591	0.348456	0.365415	0.382374	0.714739
ricinine	-0.0169374	0.348009	0.364946	0.381883	0.712811
florfenicol	-0.0169275	0.347805	0.364733	0.38166	0.711934
oxetacaine	-0.0169143	0.347535	0.36445	0.381364	0.710769
kanamycin	-0.0168916	0.347069	0.363961	0.380853	0.708759
androsterone	-0.0168367	0.345941	0.362778	0.379615	0.703892
pseudopelletierine	-0.0168217	0.345632	0.362454	0.379276	0.702559
bufexamac	-0.0168144	0.345482	0.362296	0.379111	0.70191
imidurea	-0.016808	0.345351	0.362159	0.378967	0.701347
spectinomycin	-0.0167796	0.344767	0.361547	0.378326	0.698826
cefuroxime	-0.0167779	0.344733	0.361511	0.378289	0.69868
moxisylyte	-0.0167725	0.344621	0.361394	0.378166	0.698197
ethosuximide	-0.0167676	0.344521	0.361289	0.378056	0.697764
Trolox.C	-0.0167673	0.344515	0.361282	0.37805	0.697739
nabumetone	-0.0167612	0.34439	0.361151	0.377912	0.697197
X5252917	-0.0167483	0.344124	0.360872	0.377621	0.696052
sulfapyridine	-0.0167223	0.343589	0.360311	0.377034	0.693743
nicergoline	-0.0167121	0.34338	0.360092	0.376804	0.692843
bicuculline	-0.0166987	0.343105	0.359804	0.376503	0.691656
vinpocetine	-0.0166031	0.341142	0.357745	0.374348	0.683185
X....isoprenaline.1	-0.0165228	0.339491	0.356013	0.372536	0.676063
practolol	-0.0164745	0.338498	0.354972	0.371446	0.671778
tinidazole	-0.0164619	0.338241	0.354702	0.371164	0.670669
flurbiprofen	-0.0163602	0.33615	0.352511	0.368871	0.661652
indapamide	-0.0163471	0.33588	0.352227	0.368574	0.660487
phenelzine	-0.0163222	0.33537	0.351692	0.368015	0.658285
lisinopril	-0.0163124	0.335168	0.351481	0.367793	0.657414
trifluoperazine	-0.0163049	0.335014	0.351318	0.367623	0.656747
neomycin	-0.0163008	0.334928	0.351229	0.36753	0.65638
isoxsuprine	-0.0162372	0.333622	0.349859	0.366096	0.650744
scopoletin	-0.016135	0.331522	0.347657	0.363792	0.641683
bromocriptine	-0.0161323	0.331468	0.3476	0.363733	0.641451
gallamine.triethiodide	-0.0161066	0.330938	0.347045	0.363151	0.639165
paracetamol	-0.0160968	0.330738	0.346835	0.362932	0.638302
santonin	-0.015961	0.327948	0.343909	0.35987	0.626265
adipiodone	-0.0159473	0.327665	0.343612	0.35956	0.625045
amoxapine	-0.0159314	0.327338	0.34327	0.359201	0.623635
succinylsulfathiazole	-0.0159277	0.327264	0.343192	0.359119	0.623314
dicoumarol	-0.0158889	0.326466	0.342355	0.358243	0.61987
azlocillin	-0.0158877	0.326442	0.34233	0.358217	0.619767
procainamide	-0.0158571	0.325813	0.34167	0.357527	0.617053
abamectin	-0.0158522	0.325712	0.341564	0.357416	0.616617
dydrogesterone	-0.0158318	0.325294	0.341126	0.356957	0.614814
bephenium.hydroxynaphthoate	-0.015828	0.325215	0.341043	0.356871	0.614472
epiandrosterone	-0.0158232	0.325116	0.340939	0.356762	0.614046
esculin	-0.0157713	0.32405	0.339821	0.355593	0.609448
canrenoic.acid	-0.0157625	0.32387	0.339632	0.355395	0.608671
cyproheptadine	-0.0157566	0.323748	0.339505	0.355262	0.608147
alfuzosin	-0.0157487	0.323585	0.339334	0.355083	0.607443
ornidazole	-0.0157219	0.323035	0.338757	0.354479	0.605068
hydrastine.hydrochloride	-0.0156851	0.322278	0.337963	0.353648	0.601803
calcium.pantothenate	-0.0156634	0.321834	0.337497	0.353161	0.599887
idazoxan	-0.0156506	0.32157	0.337221	0.352871	0.598749
adrenosterone	-0.0155533	0.319571	0.335125	0.350678	0.590127
phentolamine	-0.0155343	0.319181	0.334715	0.35025	0.588442
tiabendazole	-0.0155165	0.318815	0.334331	0.349848	0.586862
enilconazole	-0.0154969	0.318412	0.333909	0.349406	0.585126
ticarcillin	-0.015437	0.317181	0.332618	0.348055	0.579814
butyl.hydroxybenzoate	-0.0154175	0.31678	0.332197	0.347615	0.578083
aminocaproic.acid	-0.0154047	0.316517	0.331922	0.347326	0.57695
isoetarine	-0.0154024	0.31647	0.331872	0.347274	0.576745
R.atenolol	-0.0153966	0.31635	0.331747	0.347143	0.576229
amiloride	-0.015395	0.316317	0.331712	0.347107	0.576088
methylbenzethonium.chloride	-0.0153714	0.315834	0.331205	0.346576	0.574001
nalidixic.acid	-0.0153169	0.314714	0.330031	0.345348	0.56917
X0173570.0000	-0.0152665	0.313677	0.328944	0.34421	0.564697
mephentermine	-0.0152464	0.313264	0.328511	0.343757	0.562917
fluphenazine	-0.0152106	0.312529	0.327739	0.34295	0.559743
irinotecan	-0.0151757	0.311812	0.326988	0.342164	0.556653
nialamide	-0.0151691	0.311677	0.326846	0.342015	0.556068
altizide	-0.0151058	0.310377	0.325482	0.340588	0.550459
azaperone	-0.0150571	0.309375	0.324432	0.33949	0.546139
halcinonide	-0.0150113	0.308434	0.323445	0.338457	0.542078
prochlorperazine	-0.0149565	0.307309	0.322266	0.337222	0.537225
thiocolchicoside	-0.0149108	0.306369	0.32128	0.336191	0.533169
propantheline.bromide	-0.0148731	0.305594	0.320467	0.335341	0.529827
sulfadiazine	-0.014868	0.305491	0.320359	0.335227	0.52938
caffeic.acid	-0.0148661	0.30545	0.320316	0.335182	0.529205
bendroflumethiazide	-0.0148657	0.305442	0.320308	0.335174	0.529172
bupropion	-0.0147719	0.303515	0.318287	0.333059	0.520856
resveratrol	-0.0147671	0.303416	0.318183	0.33295	0.520429
papaverine	-0.0147521	0.303108	0.31786	0.332612	0.519099
mestranol	-0.0147358	0.302774	0.317509	0.332245	0.517657
pramocaine	-0.0147238	0.302527	0.317251	0.331975	0.516596
cortisone	-0.014709	0.302223	0.316932	0.331641	0.515282
simvastatin	-0.0147031	0.302102	0.316805	0.331508	0.51476
troleandomycin	-0.0147026	0.302091	0.316793	0.331496	0.514711
SR.95531	-0.0146895	0.301822	0.316511	0.331201	0.513551
meglumine	-0.0146876	0.301784	0.316471	0.331159	0.513387
quinostatin	-0.0146875	0.301782	0.316469	0.331157	0.513379
ketoprofen	-0.0146832	0.301693	0.316376	0.331059	0.512994
aztreonam	-0.0146727	0.301477	0.31615	0.330823	0.512064
butirosin	-0.0146447	0.300903	0.315547	0.330192	0.509585
thioridazine	-0.0146206	0.300407	0.315027	0.329648	0.507446
clobetasol	-0.0145827	0.299629	0.314211	0.328794	0.50409
cisapride	-0.0145704	0.299374	0.313945	0.328515	0.502992
flavoxate	-0.0145216	0.298372	0.312893	0.327415	0.498667
CP.319743	-0.0145033	0.297997	0.312501	0.327004	0.497052
miconazole	-0.0145025	0.297981	0.312483	0.326986	0.49698
mianserin	-0.0144692	0.297295	0.311764	0.326234	0.494022
pipenzolate.bromide	-0.0144572	0.297049	0.311506	0.325963	0.492959
anabasine	-0.0144285	0.296459	0.310887	0.325316	0.490415
guaifenesin	-0.0144058	0.295993	0.310398	0.324804	0.488403
corynanthine	-0.0142314	0.29241	0.306642	0.320873	0.472947
sulfanilamide	-0.0142297	0.292376	0.306605	0.320835	0.472799
conessine	-0.014205	0.291868	0.306073	0.320278	0.470608
rotenone	-0.0141739	0.291228	0.305401	0.319575	0.467846
orciprenaline	-0.0141672	0.29109	0.305257	0.319424	0.467253
glimepiride	-0.0141639	0.291024	0.305188	0.319351	0.466966
ionomycin	-0.014144	0.290615	0.304759	0.318903	0.465202
oxedrine	-0.0141408	0.290547	0.304688	0.318829	0.464912
benzonatate	-0.0141399	0.29053	0.30467	0.318809	0.464835
metrifonate	-0.0140704	0.289101	0.303171	0.317242	0.45867
sulfamethizole	-0.0140613	0.288915	0.302976	0.317038	0.457869
clomifene	-0.0140275	0.28822	0.302247	0.316274	0.454868
fludroxycortide	-0.0140109	0.287879	0.30189	0.315901	0.453401
fosfosal	-0.0140107	0.287876	0.301886	0.315897	0.453385
isradipine	-0.0139935	0.287521	0.301515	0.315508	0.451856
Prestwick.920	-0.0139904	0.287458	0.301449	0.315439	0.451585
fenspiride	-0.0139726	0.287093	0.301065	0.315038	0.450007
clenbuterol	-0.0139531	0.286691	0.300644	0.314597	0.448274
dexpanthenol	-0.0139099	0.285805	0.299715	0.313625	0.44445
pentetic.acid	-0.0138724	0.285034	0.298907	0.312779	0.441127
tolazoline	-0.0138548	0.284672	0.298527	0.312382	0.439564
testosterone	-0.0138379	0.284324	0.298162	0.312	0.438062
carisoprodol	-0.0138122	0.283796	0.297609	0.311421	0.435786
alimemazine	-0.0137706	0.282942	0.296712	0.310483	0.432099
amodiaquine	-0.0137566	0.282655	0.296412	0.310168	0.430862
bepridil	-0.0137046	0.281586	0.295291	0.308995	0.42625
nortriptyline	-0.0136807	0.281095	0.294775	0.308456	0.42413
aminophylline	-0.0136596	0.280661	0.29432	0.30798	0.422257
loxapine	-0.0136555	0.280578	0.294233	0.307889	0.421899
phensuximide	-0.0136332	0.280119	0.293752	0.307385	0.419921
retrorsine	-0.0135567	0.278546	0.292103	0.30566	0.413136
oxytetracycline	-0.0135319	0.278038	0.29157	0.305101	0.410942
pentetrazol	-0.0135118	0.277624	0.291135	0.304647	0.409156
saquinavir	-0.0134698	0.276761	0.290231	0.303701	0.405436
lobelanidine	-0.0134632	0.276627	0.29009	0.303553	0.404854
flucytosine	-0.0134333	0.276011	0.289444	0.302878	0.402198
fulvestrant	-0.0134302	0.275948	0.289378	0.302808	0.401925
suxibuzone	-0.013419	0.275718	0.289137	0.302556	0.400934
indometacin	-0.0134015	0.275359	0.288761	0.302162	0.399385
thalidomide	-0.0133809	0.274934	0.288315	0.301696	0.397554
sirolimus	-0.0133768	0.274851	0.288228	0.301604	0.397193
physostigmine	-0.0133656	0.274621	0.287987	0.301353	0.396203
etidronic.acid	-0.0133478	0.274254	0.287602	0.30095	0.394619
bucladesine	-0.0133339	0.273968	0.287302	0.300636	0.393385
dilazep	-0.0133142	0.273564	0.286878	0.300193	0.391642
nordihydroguaiaretic.acid	-0.0132751	0.272761	0.286037	0.299312	0.388179
pridinol	-0.013274	0.272738	0.286012	0.299286	0.388079
etamivan	-0.013266	0.272573	0.285839	0.299105	0.387368
riluzole	-0.0132623	0.272498	0.285761	0.299023	0.387044
spironolactone	-0.0132521	0.272288	0.28554	0.298792	0.386135
mexiletine	-0.0132413	0.272066	0.285307	0.298548	0.385177
harmaline	-0.0131977	0.271171	0.284369	0.297566	0.381317
X.11.deoxy.16.16.dimethylprostaglandin.E2.	-0.0131871	0.270952	0.284139	0.297326	0.380374
dorzolamide	-0.0131657	0.270514	0.283679	0.296845	0.378482
ceftazidime	-0.0131616	0.270429	0.283591	0.296752	0.378116
sulfabenzamide	-0.0131592	0.270379	0.283538	0.296698	0.377902
altretamine	-0.0131378	0.26994	0.283078	0.296215	0.376006
albendazole	-0.0131173	0.269519	0.282637	0.295754	0.374191
bupivacaine	-0.0131079	0.269325	0.282433	0.29554	0.373352
buspirone	-0.0130752	0.268654	0.281729	0.294805	0.370459
drofenine	-0.0130615	0.268373	0.281435	0.294496	0.369247
cyanocobalamin	-0.0130132	0.267379	0.280393	0.293406	0.36496
X.4.5.dianilinophthalimide.	-0.013004	0.267191	0.280195	0.293199	0.364148
spiperone	-0.0129765	0.266625	0.279602	0.292578	0.361707
etodolac	-0.0129683	0.266457	0.279425	0.292393	0.360979
monocrotaline	-0.0129631	0.266351	0.279314	0.292277	0.360522
biotin	-0.0129357	0.265787	0.278723	0.291658	0.35809
tetramisole	-0.0128987	0.265028	0.277927	0.290826	0.354816
chlorzoxazone	-0.0128511	0.264049	0.2769	0.289751	0.350593
zimeldine	-0.0128459	0.263943	0.276789	0.289635	0.350133
flumequine	-0.0127904	0.262802	0.275592	0.288383	0.345211
octopamine	-0.0127766	0.262518	0.275295	0.288072	0.343988
domperidone	-0.0127746	0.262476	0.275251	0.288026	0.343807
diclofenac	-0.0127378	0.261722	0.27446	0.287198	0.340553
sulfasalazine	-0.0127178	0.261311	0.274029	0.286747	0.33878
procyclidine	-0.0127043	0.261032	0.273736	0.286441	0.337577
orphenadrine	-0.0126951	0.260843	0.273538	0.286233	0.33676
sparteine	-0.0126819	0.260573	0.273255	0.285937	0.335595
sulfadoxine	-0.0126756	0.260442	0.273118	0.285793	0.335032
tiapride	-0.0126599	0.26012	0.27278	0.28544	0.333642
doxepin	-0.0126549	0.260018	0.272673	0.285328	0.333203
ramipril	-0.0126286	0.259478	0.272107	0.284736	0.330873
alcuronium.chloride	-0.0126067	0.259027	0.271634	0.28424	0.328926
ioxaglic.acid	-0.0125306	0.257465	0.269995	0.282526	0.322186
fipexide	-0.0124536	0.255882	0.268336	0.280789	0.315358
benzthiazide	-0.0124286	0.255369	0.267797	0.280226	0.313144
chloropyramine	-0.0123679	0.25412	0.266488	0.278856	0.307758
beclometasone	-0.0122864	0.252446	0.264732	0.277019	0.300533
artemisinin	-0.012282	0.252355	0.264637	0.276919	0.300142
ticlopidine	-0.0122417	0.251528	0.26377	0.276012	0.296575
butoconazole	-0.0122255	0.251194	0.26342	0.275645	0.295134
estropipate	-0.0122138	0.250956	0.263169	0.275383	0.294104
harman	-0.0122024	0.25072	0.262922	0.275124	0.293086
pirenzepine	-0.0121838	0.250339	0.262523	0.274707	0.291443
flutamide	-0.0121753	0.250163	0.262338	0.274514	0.290685
cefsulodin	-0.0121404	0.249447	0.261587	0.273728	0.287596
rescinnamine	-0.0121231	0.24909	0.261213	0.273336	0.286055
X5248896	-0.0121044	0.248708	0.260812	0.272917	0.284406
gramine	-0.0120952	0.248517	0.260613	0.272708	0.283586
hydroxyachillin	-0.012079	0.248184	0.260263	0.272342	0.282147
sulfinpyrazone	-0.0120727	0.248056	0.260129	0.272201	0.281594
fenbufen	-0.0120387	0.247356	0.259395	0.271433	0.278574
famotidine	-0.012012	0.246808	0.25882	0.270832	0.276211
blebbistatin	-0.0120092	0.246751	0.25876	0.270769	0.275963
griseofulvin	-0.0120075	0.246716	0.258723	0.270731	0.275813
glafenine	-0.011953	0.245597	0.25755	0.269503	0.270986
decamethonium.bromide	-0.011856	0.243603	0.255459	0.267315	0.262383
quinethazone	-0.0117765	0.241969	0.253745	0.265522	0.255333
noretynodrel	-0.0117282	0.240976	0.252704	0.264433	0.251051
trimipramine	-0.0117042	0.240483	0.252187	0.263892	0.248924
probucol	-0.0116796	0.239978	0.251658	0.263337	0.246745
molsidomine	-0.0116749	0.239882	0.251557	0.263232	0.246332
AG.013608	-0.0116189	0.238732	0.250351	0.26197	0.241369
metoprolol	-0.011581	0.237952	0.249533	0.261114	0.238003
gemfibrozil	-0.0115526	0.23737	0.248923	0.260475	0.235493
ribostamycin	-0.0115494	0.237303	0.248852	0.260401	0.235202
fluspirilene	-0.0115357	0.237022	0.248558	0.260093	0.233992
zardaverine	-0.0114875	0.236031	0.247519	0.259006	0.229717
minaprine	-0.0114425	0.235107	0.24655	0.257992	0.22573
metergoline	-0.0114131	0.234502	0.245916	0.257329	0.223122
methylprednisolone	-0.0114055	0.234348	0.245753	0.257159	0.222454
oleandomycin	-0.0113985	0.234203	0.245602	0.257	0.221831
triprolidine	-0.0113952	0.234135	0.245531	0.256926	0.221538
ebselen	-0.0113926	0.234083	0.245475	0.256868	0.22131
tolfenamic.acid	-0.0113839	0.233902	0.245286	0.25667	0.220532
iobenguane	-0.0113553	0.233315	0.24467	0.256025	0.217999
N.acetyl.L.aspartic.acid	-0.0113239	0.23267	0.243994	0.255318	0.215215
dobutamine	-0.0112981	0.232139	0.243437	0.254735	0.212925
acetylsalicylsalicylic.acid	-0.0112707	0.231578	0.242849	0.254119	0.210504
X16.phenyltetranorprostaglandin.E2	-0.0112037	0.230201	0.241405	0.252609	0.204565
dimethyloxalylglycine	-0.011192	0.22996	0.241152	0.252344	0.203526
clidinium.bromide	-0.0111701	0.22951	0.24068	0.25185	0.201583
etoposide	-0.0111677	0.22946	0.240628	0.251796	0.201368
Prestwick.1080	-0.0111045	0.228163	0.239267	0.250372	0.195772
levodopa	-0.0110913	0.227891	0.238983	0.250074	0.194601
colforsin	-0.0110792	0.227642	0.238721	0.249801	0.193525
cinnarizine	-0.0110649	0.227349	0.238413	0.249478	0.192259
PNU.0230031	-0.0110372	0.226779	0.237817	0.248854	0.189803
methocarbamol	-0.0110293	0.226618	0.237647	0.248676	0.189105
ethoxyquin	-0.0110224	0.226474	0.237497	0.248519	0.188487
atropine.methonitrate	-0.0110091	0.226202	0.237211	0.24822	0.18731
chlorcyclizine	-0.0109657	0.22531	0.236276	0.247241	0.183464
droperidol	-0.0109501	0.224991	0.235941	0.246891	0.182086
trimethadione	-0.0109445	0.224874	0.235818	0.246763	0.181582
quinidine	-0.0109011	0.223984	0.234885	0.245786	0.177742
betazole	-0.0108486	0.222904	0.233753	0.244602	0.173085
hesperidin	-0.010846	0.222851	0.233697	0.244543	0.172857
Prestwick.1083	-0.0108374	0.222674	0.233511	0.244349	0.172091
alprostadil	-0.0108202	0.22232	0.23314	0.243961	0.170565
zoxazolamine	-0.0107424	0.220722	0.231465	0.242207	0.163671
tubocurarine.chloride	-0.010739	0.220652	0.231391	0.24213	0.163368
ouabain	-0.0107305	0.220477	0.231208	0.241938	0.162614
methoxsalen	-0.0107037	0.219926	0.23063	0.241333	0.160236
PHA.00851261E	-0.0106766	0.219371	0.230048	0.240724	0.157842
amprolium	-0.0106534	0.218893	0.229546	0.240199	0.155778
mifepristone	-0.0106072	0.217943	0.228551	0.239158	0.151683
tribenoside	-0.0106034	0.217866	0.228469	0.239073	0.151349
ketorolac	-0.0106028	0.217854	0.228457	0.239059	0.151297
risperidone	-0.0105652	0.217081	0.227646	0.238212	0.147963
lobeline	-0.0105622	0.21702	0.227582	0.238144	0.147698
hycanthone	-0.0105164	0.216078	0.226595	0.237111	0.143636
oxantel	-0.0104925	0.215587	0.22608	0.236572	0.141519
niclosamide	-0.0104792	0.215315	0.225794	0.236273	0.140343
prazosin	-0.010417	0.214036	0.224453	0.23487	0.134824
azathioprine	-0.0103954	0.213593	0.223988	0.234384	0.132914
S.propranolol	-0.0103692	0.213054	0.223423	0.233792	0.130588
ivermectin	-0.0103238	0.21212	0.222444	0.232768	0.12656
STOCK1N.28457	-0.0102715	0.211046	0.221318	0.231589	0.121927
lycorine	-0.0102692	0.211	0.221269	0.231538	0.121726
acacetin	-0.0102541	0.210689	0.220943	0.231197	0.120386
phenylpropanolamine	-0.0102105	0.209792	0.220003	0.230213	0.116518
sulfathiazole	-0.0101641	0.20884	0.219004	0.229169	0.11241
edrophonium.chloride	-0.010157	0.208694	0.218851	0.229008	0.111779
equilin	-0.0101508	0.208566	0.218717	0.228868	0.111229
anisomycin	-0.0101235	0.208005	0.218128	0.228252	0.108806
scoulerine	-0.0101104	0.207736	0.217847	0.227957	0.107647
etilefrine	-0.0101062	0.20765	0.217756	0.227862	0.107273
valdecoxib	-0.0101054	0.207633	0.217739	0.227844	0.107204
gabapentin	-0.00998825	0.205227	0.215215	0.225203	0.09682
ethambutol	-0.00997167	0.204886	0.214858	0.224829	0.0953507
metoclopramide	-0.00995506	0.204545	0.2145	0.224455	0.0938778
guanethidine	-0.00994317	0.2043	0.214244	0.224187	0.0928242
nifurtimox	-0.00994116	0.204259	0.2142	0.224141	0.0926457
cyclizine	-0.00992773	0.203983	0.213911	0.223839	0.0914555
metanephrine	-0.00991189	0.203658	0.21357	0.223482	0.0900516
helveticoside	-0.00990812	0.20358	0.213488	0.223396	0.0897171
cefapirin	-0.00990131	0.20344	0.213342	0.223243	0.0891132
sisomicin	-0.00989677	0.203347	0.213244	0.223141	0.0887112
gibberellic.acid	-0.00986178	0.202628	0.21249	0.222352	0.0856098
velnacrine	-0.00979656	0.201288	0.211085	0.220881	0.0798281
atropine.oxide	-0.0097928	0.201211	0.211004	0.220796	0.0794949
alverine	-0.00977489	0.200843	0.210618	0.220393	0.0779075
strophanthidin	-0.00973192	0.19996	0.209692	0.219424	0.0740982
BCB000039	-0.00968331	0.198961	0.208645	0.218328	0.0697897
clofibrate	-0.00965863	0.198454	0.208113	0.217771	0.0676012
paromomycin	-0.0096535	0.198349	0.208002	0.217656	0.0671468
dicloxacillin	-0.0096425	0.198123	0.207765	0.217408	0.0661721
clotrimazole	-0.00957864	0.196811	0.206389	0.215968	0.0605113
phenacetin	-0.00955857	0.196398	0.205957	0.215515	0.0587319
pipemidic.acid	-0.00950511	0.1953	0.204805	0.21431	0.053993
paroxetine	-0.00949535	0.195099	0.204595	0.21409	0.0531281
propofol	-0.00948318	0.194849	0.204332	0.213815	0.0520488
staurosporine	-0.00947228	0.194625	0.204097	0.21357	0.0510831
moracizine	-0.00943968	0.193955	0.203395	0.212835	0.0481928
selegiline	-0.0094338	0.193835	0.203268	0.212702	0.0476724
novobiocin	-0.00942412	0.193636	0.20306	0.212484	0.046814
X15.S..15.methylprostaglandin.E2	-0.00938644	0.192861	0.202248	0.211634	0.0434739
baclofen	-0.00936966	0.192517	0.201886	0.211256	0.0419863
Prestwick.967	-0.00936203	0.19236	0.201722	0.211084	0.0413097
X....chelidonine	-0.00935248	0.192164	0.201516	0.210868	0.0404631
mepacrine	-0.00930453	0.191178	0.200483	0.209788	0.0362134
erastin	-0.00928433	0.190763	0.200048	0.209332	0.0344227
Y.27632	-0.00926716	0.190411	0.199678	0.208945	0.0329007
proglumide	-0.00915765	0.18816	0.197318	0.206476	0.0231931
chlorphenesin	-0.00914851	0.187973	0.197121	0.20627	0.0223826
molindone	-0.00912717	0.187534	0.196661	0.205789	0.0204912
triamcinolone	-0.00909982	0.186972	0.196072	0.205172	0.0180666
hydrastinine	-0.00907494	0.186461	0.195536	0.204611	0.0158611
verteporfin	-0.00901836	0.185298	0.194317	0.203335	0.0108458
arcaine	-0.00901741	0.185279	0.194296	0.203314	0.0107617
oxamic.acid	-0.00901601	0.18525	0.194266	0.203282	0.0106378
spiramycin	-0.00898747	0.184664	0.193651	0.202639	0.008108
propranolol	-0.00898481	0.184609	0.193594	0.202579	0.00787213
piroxicam	-0.00897644	0.184437	0.193414	0.20239	0.00713053
tiaprofenic.acid	-0.00897285	0.184363	0.193336	0.202309	0.00681177
nifedipine	-0.0089536	0.183968	0.192922	0.201875	0.00510592
carbamazepine	-0.00890833	0.183038	0.191946	0.200854	0.00109283
proadifen	-0.00888083	0.182473	0.191353	0.200234	-0.00134532
boldine	-0.0088788	0.182431	0.19131	0.200189	-0.0015246
CP.645525.01	-0.00885491	0.18194	0.190795	0.19965	-0.00364308
picotamide	-0.00880847	0.180986	0.189795	0.198603	-0.00775883
epirizole	-0.00879773	0.180765	0.189563	0.198361	-0.00871102
minocycline	-0.00877501	0.180298	0.189073	0.197848	-0.0107252
benserazide	-0.00876977	0.180191	0.188961	0.19773	-0.0111897
bemegride	-0.00875312	0.179849	0.188602	0.197355	-0.0126658
felodipine	-0.00875201	0.179826	0.188578	0.19733	-0.012764
carbinoxamine	-0.00873428	0.179462	0.188196	0.19693	-0.0143355
tiratricol	-0.00868555	0.17846	0.187146	0.195831	-0.0186556
chloroquine	-0.00868292	0.178406	0.187089	0.195772	-0.0188888
dihydrostreptomycin	-0.00865665	0.177867	0.186523	0.19518	-0.0212172
alclometasone	-0.00858747	0.176445	0.185032	0.19362	-0.0273498
digoxin	-0.00857861	0.176263	0.184842	0.19342	-0.0281345
X.16.16.dimethylprostaglandin.E2.	-0.00855997	0.17588	0.18444	0.193	-0.0297871
acetazolamide	-0.00854171	0.175505	0.184047	0.192588	-0.0314054
orlistat	-0.00853366	0.17534	0.183873	0.192407	-0.032119
isopropamide.iodide	-0.00853291	0.175324	0.183857	0.19239	-0.0321857
PHA.00665752	-0.00851345	0.174924	0.183438	0.191951	-0.0339105
ofloxacin	-0.00851128	0.17488	0.183391	0.191902	-0.0341027
X5114445	-0.00850712	0.174794	0.183301	0.191808	-0.0344723
hymecromone	-0.00847416	0.174117	0.182591	0.191065	-0.0373935
tridihexethyl	-0.00846904	0.174012	0.182481	0.19095	-0.0378477
isosorbide	-0.00846534	0.173936	0.182401	0.190866	-0.0381757
BAS.012416453	-0.00845614	0.173747	0.182203	0.190659	-0.0389904
proscillaridin	-0.00845564	0.173736	0.182192	0.190648	-0.0390352
loperamide	-0.00839358	0.172461	0.180855	0.189249	-0.044536
trimethoprim	-0.0083306	0.171167	0.179498	0.187828	-0.0501191
chlorprothixene	-0.00832956	0.171146	0.179475	0.187805	-0.0502116
digitoxigenin	-0.00827402	0.170005	0.178279	0.186553	-0.0551342
pinacidil	-0.00826344	0.169787	0.178051	0.186314	-0.0560725
mercaptopurine	-0.00824441	0.169396	0.177641	0.185885	-0.0577591
neostigmine.bromide	-0.0081578	0.167617	0.175775	0.183932	-0.0654367
bisoprolol	-0.00814853	0.167426	0.175575	0.183723	-0.0662584
glipizide	-0.00813795	0.167209	0.175347	0.183485	-0.0671959
dosulepin	-0.00813656	0.16718	0.175317	0.183453	-0.0673195
clioquinol	-0.00812974	0.16704	0.17517	0.1833	-0.0679237
ciclacillin	-0.00810678	0.166569	0.174675	0.182782	-0.069959
lynestrenol	-0.00808935	0.16621	0.1743	0.182389	-0.0715046
naphazoline	-0.00807252	0.165864	0.173937	0.18201	-0.0729963
theobromine	-0.00799868	0.164347	0.172346	0.180345	-0.0795412
hydroxyzine	-0.00791771	0.162684	0.170601	0.178519	-0.0867194
Prestwick.864	-0.00790717	0.162467	0.170374	0.178282	-0.087653
alvespimycin	-0.0079033	0.162388	0.170291	0.178194	-0.0879964
oxymetazoline	-0.00789018	0.162118	0.170008	0.177898	-0.0891595
estrone	-0.00788113	0.161932	0.169813	0.177694	-0.0899618
syrosingopine	-0.00786186	0.161536	0.169398	0.17726	-0.0916694
homochlorcyclizine	-0.00785984	0.161495	0.169354	0.177214	-0.0918488
thioproperazine	-0.00783037	0.160889	0.16872	0.17655	-0.0944609
glibenclamide	-0.00779994	0.160264	0.168064	0.175864	-0.0971587
nicardipine	-0.00777245	0.159699	0.167472	0.175244	-0.0995949
gliquidone	-0.0077516	0.159271	0.167022	0.174774	-0.101444
fluorometholone	-0.00767933	0.157786	0.165465	0.173144	-0.10785
benzethonium.chloride	-0.0076357	0.156889	0.164525	0.172161	-0.111718
PF.01378883.00	-0.00763246	0.156823	0.164455	0.172088	-0.112004
mecamylamine	-0.00762914	0.156754	0.164384	0.172013	-0.112299
thiostrepton	-0.00761818	0.156529	0.164147	0.171766	-0.11327
Prestwick.981	-0.00759922	0.15614	0.163739	0.171338	-0.114951
piperacetazine	-0.00757971	0.155739	0.163318	0.170898	-0.116681
tretinoin	-0.00757669	0.155677	0.163254	0.17083	-0.116948
dehydrocholic.acid	-0.0075704	0.155548	0.163118	0.170688	-0.117506
nocodazole	-0.00756012	0.155336	0.162896	0.170457	-0.118417
rofecoxib	-0.00752875	0.154692	0.162221	0.169749	-0.121198
BCB000038	-0.00745337	0.153143	0.160596	0.16805	-0.127879
mycophenolic.acid	-0.00743492	0.152764	0.160199	0.167634	-0.129515
hydroflumethiazide	-0.00742446	0.152549	0.159973	0.167398	-0.130442
perhexiline	-0.00740085	0.152064	0.159465	0.166866	-0.132535
LM.1685	-0.00736579	0.151343	0.158709	0.166075	-0.135643
niflumic.acid	-0.00735639	0.15115	0.158507	0.165863	-0.136476
pirlindole	-0.00730045	0.150001	0.157301	0.164602	-0.141435
chlorphenamine	-0.00729508	0.149891	0.157186	0.164481	-0.141911
etacrynic.acid	-0.00726425	0.149257	0.156521	0.163786	-0.144644
tacrine	-0.00725773	0.149123	0.156381	0.163639	-0.145222
tetraethylenepentamine	-0.00724233	0.148807	0.156049	0.163291	-0.146587
nefopam	-0.00722675	0.148487	0.155713	0.16294	-0.147968
prenylamine	-0.0071784	0.147493	0.154672	0.16185	-0.152254
zuclopenthixol	-0.00716787	0.147277	0.154445	0.161613	-0.153187
tanespimycin	-0.00713483	0.146598	0.153733	0.160868	-0.156116
X0198306.0000	-0.00712981	0.146495	0.153625	0.160754	-0.156561
prasterone	-0.00711536	0.146198	0.153313	0.160429	-0.157841
sanguinarine	-0.00711447	0.14618	0.153294	0.160409	-0.157921
X5152487	-0.00710203	0.145924	0.153026	0.160128	-0.159023
homosalate	-0.00707321	0.145332	0.152405	0.159478	-0.161578
diethylcarbamazine	-0.0069264	0.142315	0.149242	0.156168	-0.174592
clindamycin	-0.00691019	0.141982	0.148893	0.155803	-0.176029
quercetin	-0.00690683	0.141913	0.14882	0.155727	-0.176326
rottlerin	-0.0069011	0.141795	0.148697	0.155598	-0.176835
tolazamide	-0.00686182	0.140988	0.14785	0.154712	-0.180317
butacaine	-0.00684401	0.140622	0.147466	0.15431	-0.181895
danazol	-0.00683671	0.140473	0.147309	0.154146	-0.182542
haloperidol	-0.00679823	0.139682	0.14648	0.153278	-0.185953
pizotifen	-0.00676839	0.139069	0.145837	0.152605	-0.188599
gossypol	-0.00669122	0.137483	0.144174	0.150866	-0.195439
vitexin	-0.00664894	0.136615	0.143263	0.149912	-0.199187
X10.methoxyharmalan	-0.00663255	0.136278	0.14291	0.149543	-0.20064
pregnenolone	-0.00656946	0.134981	0.141551	0.14812	-0.206232
foliosidine	-0.00646966	0.132931	0.139401	0.14587	-0.215078
dizocilpine	-0.0064197	0.131904	0.138324	0.144744	-0.219507
procarbazine	-0.00636447	0.13077	0.137134	0.143498	-0.224403
erythromycin	-0.00635336	0.130541	0.136895	0.143248	-0.225388
betamethasone	-0.00635302	0.130534	0.136887	0.14324	-0.225418
LY.294002	-0.00634851	0.130442	0.13679	0.143139	-0.225818
sulfacetamide	-0.00634771	0.130425	0.136773	0.143121	-0.225889
enoxacin	-0.00633087	0.130079	0.13641	0.142741	-0.227381
praziquantel	-0.00629195	0.12928	0.135572	0.141863	-0.230831
diflorasone	-0.00628065	0.129047	0.135328	0.141609	-0.231833
esculetin	-0.00625564	0.128533	0.134789	0.141045	-0.23405
tioguanine	-0.00619822	0.127354	0.133552	0.13975	-0.23914
rosiglitazone	-0.00618222	0.127025	0.133207	0.139389	-0.240558
isocorydine	-0.006143	0.126219	0.132362	0.138505	-0.244035
nifenazone	-0.00611191	0.12558	0.131692	0.137804	-0.24679
N.phenylanthranilic.acid	-0.00609603	0.125254	0.13135	0.137446	-0.248198
triamterene	-0.00608106	0.124946	0.131027	0.137109	-0.249525
quinpirole	-0.00606707	0.124659	0.130726	0.136793	-0.250766
aceclofenac	-0.00604725	0.124252	0.130299	0.136346	-0.252522
levothyroxine.sodium	-0.00604467	0.124199	0.130243	0.136288	-0.252751
piperine	-0.00597659	0.1228	0.128777	0.134753	-0.258786
chlorpropamide	-0.00597504	0.122768	0.128743	0.134718	-0.258924
scriptaid	-0.00596984	0.122661	0.128631	0.134601	-0.259384
dexibuprofen	-0.00594119	0.122072	0.128014	0.133955	-0.261924
zalcitabine	-0.00591724	0.12158	0.127498	0.133415	-0.264047
glycopyrronium.bromide	-0.00591703	0.121576	0.127493	0.13341	-0.264065
digoxigenin	-0.00591008	0.121433	0.127343	0.133253	-0.264682
PF.00562151.00	-0.00590376	0.121303	0.127207	0.133111	-0.265242
metolazone	-0.0058442	0.12008	0.125924	0.131768	-0.270521
dropropizine	-0.00583287	0.119847	0.12568	0.131513	-0.271526
pimozide	-0.00580496	0.119273	0.125078	0.130883	-0.274
dienestrol	-0.0057853	0.118869	0.124655	0.13044	-0.275742
exemestane	-0.00577214	0.118599	0.124371	0.130143	-0.276909
cefotetan	-0.00569222	0.116957	0.122649	0.128341	-0.283993
glycocholic.acid	-0.00568498	0.116808	0.122493	0.128178	-0.284635
nystatin	-0.00567858	0.116677	0.122355	0.128034	-0.285203
lidoflazine	-0.00563913	0.115866	0.121505	0.127144	-0.288699
propoxycaine	-0.0056222	0.115518	0.12114	0.126763	-0.2902
pimethixene	-0.00562003	0.115474	0.121094	0.126714	-0.290392
X3.aminobenzamide	-0.00558458	0.114745	0.12033	0.125914	-0.293535
benzydamine	-0.0055833	0.114719	0.120302	0.125885	-0.293649
serotonin	-0.0055827	0.114707	0.120289	0.125872	-0.293701
doxycycline	-0.00555184	0.114073	0.119624	0.125176	-0.296437
spaglumic.acid	-0.00554874	0.114009	0.119558	0.125106	-0.296712
betonicine	-0.00552797	0.113582	0.11911	0.124638	-0.298553
articaine	-0.00546941	0.112379	0.117848	0.123318	-0.303744
naftidrofuryl	-0.00544631	0.111904	0.117351	0.122797	-0.305791
perphenazine	-0.00543266	0.111624	0.117056	0.122489	-0.307002
cefazolin	-0.00540952	0.111148	0.116558	0.121967	-0.309053
fluticasone	-0.00538346	0.110613	0.115996	0.12138	-0.311363
astemizole	-0.00537281	0.110394	0.115767	0.12114	-0.312306
terfenadine	-0.00535936	0.110118	0.115477	0.120837	-0.313499
doxylamine	-0.00523891	0.107643	0.112882	0.118121	-0.324176
cefadroxil	-0.00521776	0.107208	0.112426	0.117644	-0.326051
ascorbic.acid	-0.00517588	0.106348	0.111524	0.1167	-0.329763
rifabutin	-0.0051758	0.106346	0.111522	0.116698	-0.32977
PF.00539758.00	-0.00517538	0.106337	0.111513	0.116688	-0.329808
dl.alpha.tocopherol	-0.0051367	0.105543	0.11068	0.115816	-0.333236
X5255229	-0.00510715	0.104936	0.110043	0.11515	-0.335855
alprenolol	-0.00510513	0.104894	0.109999	0.115104	-0.336035
ciprofloxacin	-0.00508708	0.104523	0.10961	0.114697	-0.337635
chlortetracycline	-0.00504165	0.10359	0.108632	0.113673	-0.341662
captopril	-0.00504077	0.103572	0.108612	0.113653	-0.34174
co.dergocrine.mesilate	-0.00502466	0.103241	0.108265	0.11329	-0.343168
diclofenamide	-0.00502355	0.103218	0.108241	0.113265	-0.343267
mometasone	-0.0049297	0.10129	0.106219	0.111149	-0.351586
pergolide	-0.0048728	0.10012	0.104993	0.109866	-0.35663
X5286656	-0.00484422	0.0995333	0.104377	0.109222	-0.359163
cicloheximide	-0.00482441	0.0991263	0.103951	0.108775	-0.360918
diflunisal	-0.00481959	0.0990272	0.103847	0.108666	-0.361346
dirithromycin	-0.00473953	0.0973822	0.102122	0.106861	-0.368443
X0225151.0000	-0.00473663	0.0973225	0.102059	0.106796	-0.3687
dopamine	-0.00470619	0.0966972	0.101403	0.10611	-0.371398
myosmine	-0.00468988	0.0963621	0.101052	0.105742	-0.372844
tetrandrine	-0.00468749	0.096313	0.101001	0.105688	-0.373055
raubasine	-0.00467414	0.0960387	0.100713	0.105387	-0.374239
suloctidil	-0.00466442	0.095839	0.100503	0.105168	-0.3751
troglitazone	-0.00464546	0.0954494	0.100095	0.10474	-0.376781
X5109870	-0.00454392	0.0933631	0.097907	0.102451	-0.385782
adenosine.phosphate	-0.00454037	0.09329	0.0978304	0.102371	-0.386097
monorden	-0.00448489	0.0921502	0.0966351	0.10112	-0.391015
SC.58125	-0.00444784	0.0913888	0.0958366	0.100284	-0.3943
cefoxitin	-0.00444654	0.0913622	0.0958087	0.100255	-0.394414
aminoglutethimide	-0.00440349	0.0904777	0.0948812	0.0992847	-0.39823
bethanechol	-0.00436234	0.0896322	0.0939945	0.0983568	-0.401878
hemicholinium	-0.00436198	0.0896248	0.0939868	0.0983488	-0.40191
X7.aminocephalosporanic.acid	-0.00433417	0.0890534	0.0933876	0.0977217	-0.404375
ciclopirox	-0.00428375	0.0880173	0.0923011	0.0965848	-0.408845
Prestwick.983	-0.0042736	0.0878089	0.0920825	0.0963561	-0.409744
amrinone	-0.00425706	0.087469	0.0917261	0.0959831	-0.41121
hecogenin	-0.00425608	0.0874488	0.0917049	0.095961	-0.411298
lithocholic.acid	-0.00421439	0.0865923	0.0908067	0.0950211	-0.414993
nifuroxazide	-0.00421131	0.086529	0.0907404	0.0949517	-0.415266
nimesulide	-0.00421077	0.0865178	0.0907286	0.0949393	-0.415314
amphotericin.B	-0.00416762	0.0856314	0.089799	0.0939666	-0.419138
NS.398	-0.00416138	0.085503	0.0896644	0.0938258	-0.419692
hexylcaine	-0.00415863	0.0854466	0.0896052	0.0937638	-0.419936
gelsemine	-0.00415466	0.0853649	0.0895196	0.0936742	-0.420288
hydrochlorothiazide	-0.0041422	0.085109	0.0892512	0.0933934	-0.421392
dipivefrine	-0.00411314	0.0845118	0.0886249	0.0927381	-0.423968
cefepime	-0.00410879	0.0844225	0.0885312	0.09264	-0.424354
trichostatin.A	-0.00408961	0.0840285	0.0881181	0.0922077	-0.426054
dinoprost	-0.00401718	0.0825402	0.0865573	0.0905745	-0.432474
mefenamic.acid	-0.00401294	0.0824531	0.086466	0.090479	-0.43285
PNU.0251126	-0.00394715	0.0811014	0.0850485	0.0889957	-0.438682
AH.6809	-0.00394506	0.0810583	0.0850033	0.0889484	-0.438867
lidocaine	-0.00389249	0.0799782	0.0838707	0.0877632	-0.443527
piperlongumine	-0.00384626	0.0790283	0.0828746	0.0867209	-0.447625
pararosaniline	-0.00384517	0.0790059	0.0828511	0.0866962	-0.447722
memantine	-0.00380704	0.0782224	0.0820295	0.0858365	-0.451102
alpha.ergocryptine	-0.00372675	0.0765728	0.0802996	0.0840263	-0.458219
amylocaine	-0.00370352	0.0760955	0.079799	0.0835025	-0.460278
oxybutynin	-0.00369374	0.0758945	0.0795882	0.083282	-0.461145
pioglitazone	-0.00367558	0.0755214	0.0791969	0.0828725	-0.462755
tiletamine	-0.00365369	0.0750716	0.0787253	0.082379	-0.464695
cytochalasin.B	-0.00364651	0.0749242	0.0785707	0.0822172	-0.465331
dantrolene	-0.00363425	0.0746722	0.0783064	0.0819407	-0.466419
metrizamide	-0.00362636	0.0745101	0.0781364	0.0817628	-0.467118
mefloquine	-0.00361278	0.074231	0.0778438	0.0814566	-0.468322
lanatoside.C	-0.00359311	0.073827	0.0774201	0.0810132	-0.470065
citalopram	-0.00358987	0.0737604	0.0773503	0.0809402	-0.470352
suprofen	-0.00355219	0.0729862	0.0765384	0.0800906	-0.473692
CP.944629	-0.00348664	0.0716394	0.075126	0.0786127	-0.479503
ergocalciferol	-0.00346235	0.0711403	0.0746027	0.078065	-0.481656
AG.028671	-0.00344722	0.0708294	0.0742766	0.0777238	-0.482997
zidovudine	-0.00342403	0.0703528	0.0737769	0.0772009	-0.485053
ethisterone	-0.0034188	0.0702455	0.0736643	0.0770831	-0.485516
pyrimethamine	-0.0034141	0.0701488	0.0735629	0.076977	-0.485933
phenoxybenzamine	-0.00340968	0.0700581	0.0734677	0.0768774	-0.486325
valinomycin	-0.00338565	0.0695642	0.0729499	0.0763355	-0.488455
cyclopenthiazide	-0.00334448	0.0687185	0.072063	0.0754074	-0.492104
demecolcine	-0.00330027	0.06781	0.0711103	0.0744106	-0.496023
clozapine	-0.00319078	0.0655603	0.0687511	0.0719419	-0.505729
ifosfamide	-0.00316394	0.0650089	0.0681728	0.0713368	-0.508108
paclitaxel	-0.00313804	0.0644767	0.0676148	0.0707528	-0.510404
geldanamycin	-0.00312444	0.0641972	0.0673216	0.0704461	-0.51161
chlormezanone	-0.00311263	0.0639547	0.0670673	0.07018	-0.512656
nilutamide	-0.00308766	0.0634415	0.0665292	0.0696168	-0.51487
STOCK1N.35215	-0.00307785	0.06324	0.0663179	0.0693957	-0.515739
X4.hydroxyphenazone	-0.00306915	0.0630613	0.0661305	0.0691996	-0.51651
brompheniramine	-0.00306645	0.0630058	0.0660722	0.0691387	-0.51675
X....catechin	-0.00305923	0.0628573	0.0659165	0.0689758	-0.51739
securinine	-0.00302778	0.0622112	0.065239	0.0682667	-0.520178
dexamethasone	-0.00302529	0.0621601	0.0651854	0.0682107	-0.520398
ciprofibrate	-0.00302517	0.0621575	0.0651827	0.0682079	-0.520409
menadione	-0.00302021	0.0620557	0.0650759	0.0680961	-0.520848
pirinixic.acid	-0.00301221	0.0618913	0.0649035	0.0679157	-0.521558
lactobionic.acid	-0.00300513	0.0617459	0.064751	0.0677561	-0.522185
prednicarbate	-0.00300463	0.0617356	0.0647402	0.0677449	-0.52223
W.13	-0.00300364	0.0617153	0.0647189	0.0677226	-0.522317
piretanide	-0.00300041	0.0616489	0.0646493	0.0676497	-0.522604
ampicillin	-0.00299937	0.0616274	0.0646268	0.0676261	-0.522696
amikacin	-0.00298664	0.0613659	0.0643525	0.0673392	-0.523825
butein	-0.00298564	0.0613454	0.064331	0.0673167	-0.523913
prednisolone	-0.00298465	0.061325	0.0643096	0.0672943	-0.524001
X5230742	-0.00295254	0.0606653	0.0636178	0.0665703	-0.526847
minoxidil	-0.0029307	0.0602165	0.0631472	0.0660779	-0.528783
flecainide	-0.00292319	0.0600623	0.0629855	0.0659087	-0.529449
acenocoumarol	-0.00291775	0.0599504	0.0628682	0.0657859	-0.529931
X5707885	-0.00287508	0.0590737	0.0619488	0.0648239	-0.533713
etynodiol	-0.00279435	0.057415	0.0602093	0.0630037	-0.54087
idoxuridine	-0.00278176	0.0571562	0.059938	0.0627198	-0.541986
clofazimine	-0.00267397	0.0549416	0.0576155	0.0602895	-0.55154
desipramine	-0.00264042	0.0542521	0.0568926	0.059533	-0.554515
cefmetazole	-0.00263742	0.0541906	0.056828	0.0594655	-0.55478
bacitracin	-0.00256907	0.0527862	0.0553553	0.0579244	-0.560839
pirenperone	-0.00255755	0.0525494	0.055107	0.0576645	-0.561861
harmol	-0.00253752	0.0521379	0.0546754	0.0572129	-0.563636
clofilium.tosylate	-0.00248015	0.0509592	0.0534394	0.0559195	-0.568721
H.89	-0.00244276	0.050191	0.0526337	0.0550765	-0.572035
thiethylperazine	-0.00241483	0.049617	0.0520318	0.0544467	-0.574512
CAY.10397	-0.00238065	0.0489148	0.0512955	0.0536762	-0.577541
N.acetylmuramic.acid	-0.00237662	0.048832	0.0512087	0.0535853	-0.577898
chloropyrazine	-0.0023687	0.0486692	0.0510379	0.0534066	-0.578601
MK.886	-0.00232258	0.0477217	0.0500443	0.0523669	-0.582688
tolmetin	-0.00231069	0.0474772	0.0497879	0.0520986	-0.583743
pralidoxime	-0.00222576	0.0457322	0.0479579	0.0501837	-0.591272
gefitinib	-0.00218794	0.0449552	0.0471431	0.0493311	-0.594624
isocarboxazid	-0.00218262	0.044846	0.0470286	0.0492112	-0.595095
dyclonine	-0.0021445	0.0440625	0.046207	0.0483515	-0.598475
diphenylpyraline	-0.00210884	0.04333	0.0454388	0.0475477	-0.601635
fluoxetine	-0.00209904	0.0431286	0.0452277	0.0473267	-0.602504
vorinostat	-0.00205295	0.0421816	0.0442346	0.0462875	-0.606589
valproic.acid	-0.00203324	0.0417767	0.0438099	0.0458432	-0.608336
metixene	-0.00203182	0.0417474	0.0437792	0.045811	-0.608463
netilmicin	-0.00196073	0.0402867	0.0422474	0.0442081	-0.614764
antazoline	-0.00190781	0.0391994	0.0411072	0.043015	-0.619455
X5140203	-0.00188739	0.0387798	0.0406672	0.0425546	-0.621265
racecadotril	-0.00187085	0.03844	0.0403109	0.0421817	-0.622731
nadide	-0.00185932	0.038203	0.0400623	0.0419216	-0.623754
moroxydine	-0.00184206	0.0378484	0.0396904	0.0415325	-0.625284
PF.00875133.00	-0.00180078	0.0370002	0.038801	0.0406018	-0.628943
epitiostanol	-0.00178279	0.0366307	0.0384135	0.0401963	-0.630537
noscapine	-0.0017195	0.0353302	0.0370497	0.0387692	-0.636148
acebutolol	-0.00168648	0.0346517	0.0363382	0.0380246	-0.639075
X......catechin	-0.0016853	0.0346276	0.0363129	0.0379982	-0.639179
coralyne	-0.00167384	0.0343921	0.036066	0.0377398	-0.640195
parthenolide	-0.00165982	0.034104	0.0357638	0.0374236	-0.641438
SC.19220	-0.00163811	0.033658	0.0352961	0.0369342	-0.643362
X5253409	-0.00160842	0.0330478	0.0346562	0.0362647	-0.645994
thiamine	-0.00159679	0.032809	0.0344058	0.0360026	-0.647025
depudecin	-0.00156843	0.0322262	0.0337946	0.035363	-0.649539
piperacillin	-0.0015405	0.0316523	0.0331928	0.0347333	-0.652015
U0125	-0.00153874	0.0316161	0.0331549	0.0346936	-0.652171
alexidine	-0.00151116	0.0310496	0.0325607	0.0340719	-0.654615
mephenytoin	-0.00145915	0.0299808	0.03144	0.0328991	-0.659226
verapamil	-0.00145041	0.0298013	0.0312517	0.0327021	-0.660001
pivmecillinam	-0.00142745	0.0293296	0.030757	0.0321845	-0.662036
dinoprostone	-0.00142598	0.0292994	0.0307254	0.0321514	-0.662166
AH.23848	-0.00142048	0.0291864	0.0306069	0.0320273	-0.662654
sulfaquinoxaline	-0.00140029	0.0287715	0.0301718	0.0315721	-0.664443
bretylium.tosilate	-0.00137311	0.028213	0.0295861	0.0309592	-0.666853
harmalol	-0.00135715	0.027885	0.0292422	0.0305993	-0.668268
meclocycline	-0.00135225	0.0277845	0.0291367	0.030489	-0.668702
benzamil	-0.0013441	0.027617	0.0289611	0.0303052	-0.669424
isotretinoin	-0.00131777	0.027076	0.0283938	0.0297115	-0.671758
acetohexamide	-0.00131609	0.0270414	0.0283575	0.0296736	-0.671907
diazoxide	-0.00126763	0.0260457	0.0273134	0.028581	-0.676203
STOCK1N.35874	-0.00126398	0.0259707	0.0272347	0.0284986	-0.676527
tamoxifen	-0.00124109	0.0255004	0.0267415	0.0279826	-0.678556
calmidazolium	-0.00121335	0.0249304	0.0261438	0.0273571	-0.681014
X.1.4.chrysenequinone.	-0.001192	0.0244917	0.0256837	0.0268757	-0.682907
SR.95639A	-0.00108839	0.022363	0.0234514	0.0245398	-0.692091
vincamine	-0.00108319	0.0222561	0.0233393	0.0244225	-0.692552
propidium.iodide	-0.00105662	0.0217101	0.0227667	0.0238233	-0.694908
diperodon	-0.000994139	0.0204264	0.0214205	0.0224147	-0.700446
SB.202190	-0.000928547	0.0190787	0.0200072	0.0209358	-0.70626
PHA.00846566E	-0.000892488	0.0183378	0.0192303	0.0201228	-0.709457
oligomycin	-0.000876703	0.0180135	0.0188902	0.0197669	-0.710856
oxybenzone	-0.000801755	0.0164735	0.0172753	0.018077	-0.717499
X3.hydroxy.DL.kynurenine	-0.000792494	0.0162832	0.0170757	0.0178682	-0.71832
puromycin	-0.000770465	0.0158306	0.0166011	0.0173715	-0.720273
theophylline	-0.000670914	0.0137851	0.0144561	0.015127	-0.729098
X5182598	-0.000668371	0.0137329	0.0144013	0.0150696	-0.729323
asiaticoside	-0.000638507	0.0131193	0.0137578	0.0143963	-0.73197
ethionamide	-0.000633165	0.0130095	0.0136427	0.0142759	-0.732444
iproniazid	-0.000631057	0.0129662	0.0135973	0.0142283	-0.732631
oxyphenbutazone	-0.00061969	0.0127326	0.0133523	0.013972	-0.733638
azacyclonol	-0.000596743	0.0122612	0.0128579	0.0134546	-0.735672
chlorhexidine	-0.000529268	0.0108748	0.011404	0.0119333	-0.741654
naftifine	-0.000508542	0.0104489	0.0109575	0.011466	-0.743491
ramifenazone	-0.000501081	0.0102956	0.0107967	0.0112978	-0.744152
alfadolone	-0.000499906	0.0102715	0.0107714	0.0112713	-0.744256
AG.012559	-0.000444924	0.00914176	0.00958668	0.0100316	-0.74913
fendiline	-0.000378535	0.00777768	0.00815621	0.00853475	-0.755015
josamycin	-0.000333601	0.00685445	0.00718805	0.00752165	-0.758998
naltrexone	-0.000297587	0.00611446	0.00641205	0.00670964	-0.76219
L.methionine.sulfoximine	-0.000297118	0.00610482	0.00640194	0.00669905	-0.762232
benfluorex	-0.000293103	0.00602234	0.00631544	0.00660855	-0.762588
corticosterone	-0.00028187	0.00579153	0.0060734	0.00635527	-0.763584
myricetin	-0.000243857	0.00501048	0.00525433	0.00549819	-0.766953
meprylcaine	-0.000185084	0.00380289	0.00398797	0.00417305	-0.772163
kaempferol	-0.000161475	0.00331779	0.00347926	0.00364074	-0.774256
withaferin.A	-0.000156268	0.00321081	0.00336708	0.00352335	-0.774717
cimetidine	-0.00013796	0.00283463	0.00297259	0.00311055	-0.77634
suramin.sodium	-0.000131683	0.00270566	0.00283735	0.00296903	-0.776897
metitepine	-0.000124827	0.0025648	0.00268963	0.00281446	-0.777504
trapidil	-0.000113579	0.00233369	0.00244726	0.00256084	-0.778501
X5224221	2.29173e-05	-0.000470877	-0.000493794	-0.000516712	-0.790601
HNMPA..AM.3	7.72686e-05	-0.00158762	-0.00166489	-0.00174216	-0.795419
nafcillin	0.000118219	-0.00242902	-0.00254724	-0.00266546	-0.799049
nimodipine	0.000141142	-0.00290002	-0.00304116	-0.0031823	-0.801081
celastrol	0.000153341	-0.00315068	-0.00330402	-0.00345736	-0.802162
diprophylline	0.000164437	-0.00337865	-0.00354309	-0.00370753	-0.803146
MG.262	0.000173718	-0.00356935	-0.00374307	-0.00391679	-0.803968
X5213008	0.000256172	-0.00526352	-0.00551969	-0.00577586	-0.811277
MG.132	0.000267301	-0.00549219	-0.00575949	-0.00602679	-0.812264
F0447.0125	0.000282997	-0.00581468	-0.00609768	-0.00638067	-0.813655
oxolamine	0.000306546	-0.00629854	-0.00660509	-0.00691163	-0.815743
cyclobenzaprine	0.000324179	-0.00666085	-0.00698502	-0.0073092	-0.817306
X15.delta.prostaglandin.J2	0.000329442	-0.00676899	-0.00709843	-0.00742787	-0.817772
X5162773	0.000352319	-0.00723903	-0.00759135	-0.00794367	-0.8198
spiradoline	0.000354029	-0.00727416	-0.00762819	-0.00798221	-0.819952
X6.bromoindirubin.3..oxime	0.000383831	-0.0078865	-0.00827033	-0.00865416	-0.822593
emetine	0.000384047	-0.00789094	-0.00827499	-0.00865904	-0.822613
mebeverine	0.000487349	-0.0100135	-0.0105008	-0.0109882	-0.83177
NU.1025	0.000521686	-0.010719	-0.0112407	-0.0117624	-0.834813
Prestwick.857	0.000527449	-0.0108374	-0.0113648	-0.0118923	-0.835324
tropine	0.000544555	-0.0111889	-0.0117334	-0.012278	-0.83684
lasalocid	0.000573141	-0.0117762	-0.0123494	-0.0129225	-0.839374
clebopride	0.000604282	-0.0124161	-0.0130203	-0.0136246	-0.842135
econazole	0.000641918	-0.0131894	-0.0138313	-0.0144732	-0.845471
X5194442	0.000649828	-0.0133519	-0.0140017	-0.0146516	-0.846172
butamben	0.000708236	-0.014552	-0.0152602	-0.0159685	-0.85135
STOCK1N.35696	0.000718574	-0.0147644	-0.015483	-0.0162016	-0.852266
semustine	0.000755667	-0.0155265	-0.0162822	-0.0170379	-0.855554
SC.560	0.000806882	-0.0165788	-0.0173857	-0.0181926	-0.860094
cytisine	0.000832213	-0.0170993	-0.0179315	-0.0187637	-0.862339
cefotiam	0.000841174	-0.0172834	-0.0181246	-0.0189658	-0.863134
HC.toxin	0.000865073	-0.0177745	-0.0186396	-0.0195046	-0.865252
mafenide	0.000872988	-0.0179371	-0.0188101	-0.0196831	-0.865954
hydroquinine	0.000874341	-0.0179649	-0.0188393	-0.0197136	-0.866074
cinchonidine	0.000897292	-0.0184365	-0.0193338	-0.0202311	-0.868108
enalapril	0.000901989	-0.018533	-0.019435	-0.020337	-0.868525
dihydroergocristine	0.000929566	-0.0190996	-0.0200292	-0.0209587	-0.870969
X5211181	0.000929595	-0.0191002	-0.0200298	-0.0209594	-0.870972
amiprilose	0.000963207	-0.0197908	-0.020754	-0.0217172	-0.873951
letrozole	0.000988066	-0.0203016	-0.0212897	-0.0222777	-0.876155
furazolidone	0.000997673	-0.020499	-0.0214967	-0.0224943	-0.877006
disulfiram	0.00100135	-0.0205745	-0.0215758	-0.0225772	-0.877332
dicycloverine	0.00108788	-0.0223525	-0.0234404	-0.0245283	-0.885003
bambuterol	0.00110698	-0.022745	-0.0238519	-0.0249589	-0.886696
celecoxib	0.00111971	-0.0230064	-0.0241261	-0.0252459	-0.887824
dimenhydrinate	0.00121287	-0.0249207	-0.0261336	-0.0273464	-0.896082
bergenin	0.00123747	-0.0254262	-0.0266636	-0.0279011	-0.898263
karakoline	0.00126712	-0.0260353	-0.0273024	-0.0285696	-0.900891
pepstatin	0.00128068	-0.0263138	-0.0275945	-0.0288752	-0.902093
nitrofural	0.00133292	-0.0273873	-0.0287203	-0.0300532	-0.906724
lomustine	0.00133691	-0.0274693	-0.0288062	-0.0301431	-0.907078
cefotaxime	0.00133872	-0.0275065	-0.0288452	-0.0301839	-0.907238
X5279552	0.00135471	-0.027835	-0.0291897	-0.0305444	-0.908655
cefoperazone	0.00137074	-0.0281644	-0.0295352	-0.0309059	-0.910077
Prestwick.972	0.0014295	-0.0293717	-0.0308012	-0.0322307	-0.915285
TTNPB	0.00156664	-0.0321894	-0.0337561	-0.0353227	-0.927441
mebhydrolin	0.00157872	-0.0324377	-0.0340164	-0.0355952	-0.928512
phenanthridinone	0.00158528	-0.0325725	-0.0341578	-0.0357431	-0.929094
vanoxerine	0.00159625	-0.0327978	-0.034394	-0.0359903	-0.930066
sulindac.sulfide	0.00162559	-0.0334007	-0.0350263	-0.0366519	-0.932667
cromoglicic.acid	0.00165283	-0.0339603	-0.0356132	-0.037266	-0.935081
leflunomide	0.00165295	-0.0339629	-0.0356158	-0.0372688	-0.935092
fasudil	0.0016713	-0.0343399	-0.0360112	-0.0376825	-0.936719
pheniramine	0.00170168	-0.034964	-0.0366657	-0.0383674	-0.939411
raloxifene	0.00176214	-0.0362064	-0.0379686	-0.0397307	-0.944771
X5155877	0.00176348	-0.0362339	-0.0379974	-0.0397609	-0.94489
wortmannin	0.00177491	-0.0364687	-0.0382436	-0.0400185	-0.945903
brinzolamide	0.00187152	-0.0384538	-0.0403253	-0.0421968	-0.954467
carmustine	0.00187198	-0.0384631	-0.0403351	-0.0422071	-0.954507
sulindac	0.0018787	-0.0386014	-0.0404801	-0.0423588	-0.955104
arachidonic.acid	0.00189987	-0.0390362	-0.0409361	-0.0428359	-0.95698
hexetidine	0.00190647	-0.0391719	-0.0410784	-0.0429848	-0.957565
pyrithyldione	0.00195327	-0.0401335	-0.0420868	-0.04404	-0.961713
cephaeline	0.00195585	-0.0401864	-0.0421422	-0.0440981	-0.961942
amitriptyline	0.00195934	-0.0402582	-0.0422176	-0.0441769	-0.962252
X5666823	0.0019596	-0.0402634	-0.042223	-0.0441826	-0.962274
diphemanil.metilsulfate	0.00196623	-0.0403997	-0.0423659	-0.0443322	-0.962862
exisulind	0.00201922	-0.0414885	-0.0435077	-0.0455269	-0.967559
X0317956.0000	0.00215216	-0.04422	-0.0463722	-0.0485244	-0.979344
cobalt.chloride	0.00215715	-0.0443226	-0.0464797	-0.0486369	-0.979786
IC.86621	0.0022024	-0.0452523	-0.0474547	-0.0496571	-0.983797
maprotiline	0.00224294	-0.0460852	-0.0483282	-0.0505711	-0.987391
copper.sulfate	0.00236166	-0.0485246	-0.0508862	-0.0532479	-0.997914
thioperamide	0.00237486	-0.0487957	-0.0511706	-0.0535454	-0.999084
N6.methyladenosine	0.00242047	-0.0497329	-0.0521534	-0.0545739	-1.00313
metformin	0.00243924	-0.0501186	-0.0525579	-0.0549971	-1.00479
monastrol	0.00244545	-0.0502462	-0.0526916	-0.0551371	-1.00534
pindolol	0.00246558	-0.0506598	-0.0531254	-0.0555909	-1.00713
lovastatin	0.00248092	-0.0509751	-0.053456	-0.0559369	-1.00849
CP.690334.01	0.00260441	-0.0535124	-0.0561168	-0.0587212	-1.01943
calycanthine	0.00262405	-0.0539158	-0.0565398	-0.0591639	-1.02117
tetrahydroalstonine	0.00264227	-0.0542903	-0.0569325	-0.0595748	-1.02279
bacampicillin	0.00264943	-0.0544373	-0.0570868	-0.0597362	-1.02342
ribavirin	0.00279289	-0.0573849	-0.0601778	-0.0629707	-1.03614
mefexamide	0.00284165	-0.0583868	-0.0612285	-0.0640701	-1.04046
loracarbef	0.00285324	-0.058625	-0.0614782	-0.0643314	-1.04149
stachydrine	0.00286066	-0.0587774	-0.0616381	-0.0644987	-1.04215
ikarugamycin	0.00289037	-0.0593879	-0.0622783	-0.0651687	-1.04478
quipazine	0.00290401	-0.0596681	-0.0625721	-0.0654761	-1.04599
cefamandole	0.00291296	-0.0598519	-0.0627649	-0.0656778	-1.04678
PF.00539745.00	0.00291517	-0.0598975	-0.0628127	-0.0657278	-1.04698
clopamide	0.00304377	-0.0625397	-0.0655835	-0.0686272	-1.05838
convolamine	0.00307003	-0.0630793	-0.0661493	-0.0692193	-1.06071
methanthelinium.bromide	0.00309545	-0.0636016	-0.0666971	-0.0697925	-1.06296
cefaclor	0.00312189	-0.0641448	-0.0672667	-0.0703886	-1.0653
Prestwick.675	0.00313448	-0.0644037	-0.0675381	-0.0706726	-1.06642
tetracaine	0.00318843	-0.0655122	-0.0687006	-0.071889	-1.0712
PHA.00767505E	0.00318951	-0.0655343	-0.0687238	-0.0719133	-1.0713
fusidic.acid	0.0031932	-0.06561	-0.0688032	-0.0719964	-1.07162
benzbromarone	0.00319933	-0.0657361	-0.0689354	-0.0721348	-1.07217
xamoterol	0.00325728	-0.0669267	-0.070184	-0.0734413	-1.0773
PHA.00816795	0.00330545	-0.0679165	-0.0712219	-0.0745274	-1.08157
phenazone	0.00330831	-0.0679753	-0.0712836	-0.0745919	-1.08183
triflupromazine	0.00343863	-0.0706528	-0.0740914	-0.0775301	-1.09338
ursolic.acid	0.00343952	-0.0706711	-0.0741106	-0.0775501	-1.09346
Prestwick.682	0.0034546	-0.070981	-0.0744356	-0.0778902	-1.0948
yohimbine	0.0034623	-0.0711392	-0.0746015	-0.0780638	-1.09548
vinburnine	0.00347122	-0.0713225	-0.0747937	-0.0782649	-1.09627
fenofibrate	0.00347244	-0.0713476	-0.07482	-0.0782925	-1.09638
terazosin	0.00361999	-0.0743793	-0.0779993	-0.0816193	-1.10946
vigabatrin	0.0036228	-0.074437	-0.0780598	-0.0816826	-1.10971
docosahexaenoic.acid.ethyl.ester	0.00364925	-0.0749804	-0.0786297	-0.0822789	-1.11205
harpagoside	0.00365925	-0.0751859	-0.0788452	-0.0825044	-1.11294
X5151277	0.00372746	-0.0765873	-0.0803148	-0.0840423	-1.11898
eticlopride	0.00375467	-0.0771465	-0.0809012	-0.0846559	-1.1214
disopyramide	0.00378997	-0.0778719	-0.0816619	-0.0854518	-1.12452
lincomycin	0.00384136	-0.0789277	-0.0827691	-0.0866105	-1.12908
pilocarpine	0.003858	-0.0792695	-0.0831275	-0.0869855	-1.13055
carteolol	0.00386224	-0.0793567	-0.0832189	-0.0870812	-1.13093
phenyl.biguanide	0.0038752	-0.0796229	-0.0834981	-0.0873733	-1.13208
alpha.yohimbine	0.00393885	-0.0809307	-0.0848696	-0.0888084	-1.13772
rifampicin	0.00394926	-0.0811447	-0.085094	-0.0890433	-1.13864
iopromide	0.00403542	-0.0829151	-0.0869505	-0.0909859	-1.14628
splitomicin	0.00410143	-0.0842712	-0.0883726	-0.092474	-1.15213
colistin	0.00413638	-0.0849895	-0.0891259	-0.0932622	-1.15523
khellin	0.00414476	-0.0851615	-0.0893063	-0.0934511	-1.15597
lansoprazole	0.00419512	-0.0861962	-0.0903913	-0.0945865	-1.16044
diethylstilbestrol	0.00428061	-0.0879529	-0.0922336	-0.0965142	-1.16802
betulin	0.00430656	-0.0884861	-0.0927927	-0.0970993	-1.17032
methyldopate	0.00432065	-0.0887757	-0.0930963	-0.097417	-1.17157
X0316684.0000	0.0044173	-0.0907613	-0.0951786	-0.0995959	-1.18013
ajmaline	0.00454813	-0.0934496	-0.0979978	-0.102546	-1.19173
diloxanide	0.00464023	-0.095342	-0.0999822	-0.104622	-1.19989
nomegestrol	0.00469772	-0.0965231	-0.101221	-0.105919	-1.20499
debrisoquine	0.00474689	-0.0975334	-0.10228	-0.107027	-1.20935
meclofenamic.acid	0.00475081	-0.0976139	-0.102365	-0.107116	-1.2097
Prestwick.984	0.00476327	-0.0978699	-0.102633	-0.107396	-1.2108
X2.deoxy.D.glucose	0.00480245	-0.098675	-0.103477	-0.10828	-1.21427
AR.A014418	0.00480327	-0.0986919	-0.103495	-0.108298	-1.21435
PNU.0293363	0.0048132	-0.0988959	-0.103709	-0.108522	-1.21523
ampyrone	0.00482454	-0.0991288	-0.103953	-0.108778	-1.21623
furosemide	0.004961	-0.101933	-0.106894	-0.111855	-1.22833
decitabine	0.00496576	-0.10203	-0.106996	-0.111962	-1.22875
mimosine	0.00503634	-0.103481	-0.108517	-0.113553	-1.23501
zaprinast	0.00526842	-0.108249	-0.113518	-0.118786	-1.25558
timolol	0.0052976	-0.108849	-0.114146	-0.119444	-1.25817
gabexate	0.00533719	-0.109662	-0.114999	-0.120337	-1.26167
cloxacillin	0.00542533	-0.111473	-0.116898	-0.122324	-1.26949
betulinic.acid	0.00548063	-0.11261	-0.11809	-0.123571	-1.27439
Prestwick.642	0.00548348	-0.112668	-0.118152	-0.123635	-1.27464
aciclovir	0.00549981	-0.113004	-0.118503	-0.124003	-1.27609
aconitine	0.00554504	-0.113933	-0.119478	-0.125023	-1.2801
carbenoxolone	0.00566558	-0.11641	-0.122075	-0.127741	-1.29078
ceforanide	0.00582383	-0.119661	-0.125485	-0.131309	-1.30481
ciclosporin	0.00582479	-0.119681	-0.125506	-0.131331	-1.3049
thapsigargin	0.00582551	-0.119696	-0.125521	-0.131347	-1.30496
arachidonyltrifluoromethane	0.00586149	-0.120435	-0.126296	-0.132158	-1.30815
guanadrel	0.00589451	-0.121113	-0.127008	-0.132902	-1.31108
demecarium.bromide	0.00602571	-0.123809	-0.129835	-0.13586	-1.32271
chlortalidone	0.00604553	-0.124216	-0.130262	-0.136307	-1.32446
flucloxacillin	0.00605304	-0.124371	-0.130424	-0.136477	-1.32513
X.12.13.EODE.	0.00606121	-0.124539	-0.1306	-0.136661	-1.32585
levomepromazine	0.00617109	-0.126796	-0.132967	-0.139138	-1.33559
nizatidine	0.00625674	-0.128556	-0.134813	-0.14107	-1.34319
halofantrine	0.00630804	-0.12961	-0.135918	-0.142226	-1.34773
prednisone	0.00631239	-0.129699	-0.136012	-0.142324	-1.34812
podophyllotoxin	0.00647374	-0.133015	-0.139488	-0.145962	-1.36242
sodium.phenylbutyrate	0.00651011	-0.133762	-0.140272	-0.146782	-1.36565
midodrine	0.00658866	-0.135376	-0.141965	-0.148553	-1.37261
ondansetron	0.00662159	-0.136052	-0.142674	-0.149296	-1.37553
lumicolchicine	0.00663557	-0.13634	-0.142975	-0.149611	-1.37677
amantadine	0.00663635	-0.136356	-0.142992	-0.149628	-1.37684
tenoxicam	0.00672364	-0.138149	-0.144873	-0.151597	-1.38457
methoxamine	0.00678674	-0.139446	-0.146233	-0.153019	-1.39017
CP.863187	0.00691963	-0.142176	-0.149096	-0.156016	-1.40195
isometheptene	0.00713676	-0.146638	-0.153774	-0.160911	-1.42119
BW.B70C	0.00715539	-0.14702	-0.154176	-0.161331	-1.42285
X.1.5.isoquinolinediol.	0.00717518	-0.147427	-0.154602	-0.161777	-1.4246
folic.acid	0.00721931	-0.148334	-0.155553	-0.162772	-1.42851
tomelukast	0.00724657	-0.148894	-0.15614	-0.163387	-1.43093
imatinib	0.00742008	-0.152459	-0.159879	-0.167299	-1.44631
finasteride	0.00746316	-0.153344	-0.160807	-0.16827	-1.45013
tetracycline	0.00763069	-0.156786	-0.164417	-0.172048	-1.46498
Prestwick.1103	0.00767783	-0.157755	-0.165433	-0.173111	-1.46916
indoprofen	0.00768598	-0.157922	-0.165608	-0.173294	-1.46988
gentamicin	0.00768707	-0.157945	-0.165632	-0.173319	-1.46998
metampicillin	0.00778107	-0.159876	-0.167657	-0.175438	-1.47831
SB.203580	0.00788207	-0.161951	-0.169833	-0.177716	-1.48726
azapropazone	0.00801669	-0.164717	-0.172734	-0.180751	-1.49919
etiocholanolone	0.00821166	-0.168723	-0.176935	-0.185147	-1.51648
Prestwick.1082	0.00842047	-0.173014	-0.181434	-0.189855	-1.53499
chenodeoxycholic.acid	0.00848492	-0.174338	-0.182823	-0.191308	-1.5407
cyclic.adenosine.monophosphate	0.00858985	-0.176494	-0.185084	-0.193674	-1.55
trihexyphenidyl	0.00875606	-0.179909	-0.188665	-0.197421	-1.56473
streptomycin	0.00890604	-0.182991	-0.191897	-0.200803	-1.57803
Chicago.Sky.Blue.6B	0.00903709	-0.185683	-0.19472	-0.203758	-1.58965
arecoline	0.00914129	-0.187824	-0.196966	-0.206107	-1.59888
iohexol	0.00927547	-0.190581	-0.199857	-0.209132	-1.61078
X5149715	0.00929935	-0.191072	-0.200371	-0.209671	-1.61289
X2.aminobenzenesulfonamide	0.00937063	-0.192537	-0.201907	-0.211278	-1.61921
naproxen	0.0094963	-0.195119	-0.204615	-0.214111	-1.63035
homatropine	0.00959438	-0.197134	-0.206728	-0.216323	-1.63904
iocetamic.acid	0.00981284	-0.201623	-0.211435	-0.221248	-1.65841
X5186324	0.00981778	-0.201724	-0.211542	-0.22136	-1.65885
fludrocortisone	0.00993212	-0.204073	-0.214006	-0.223938	-1.66898
clemastine	0.0100065	-0.205602	-0.215608	-0.225615	-1.67558
vancomycin	0.010015	-0.205775	-0.21579	-0.225805	-1.67633
monensin	0.01002	-0.205878	-0.215898	-0.225918	-1.67677
yohimbic.acid	0.0100343	-0.206174	-0.216208	-0.226242	-1.67804
vinblastine	0.0101475	-0.208499	-0.218647	-0.228794	-1.68808
pentoxifylline	0.010171	-0.208982	-0.219153	-0.229325	-1.69016
sulmazole	0.0104925	-0.215587	-0.22608	-0.236572	-1.71866
benzocaine	0.0106751	-0.21934	-0.230015	-0.24069	-1.73485
primidone	0.01092	-0.224372	-0.235292	-0.246212	-1.75656
clorsulon	0.0109377	-0.224735	-0.235673	-0.246611	-1.75812
pheneticillin	0.0109632	-0.22526	-0.236223	-0.247186	-1.76039
tranexamic.acid	0.0109937	-0.225885	-0.236879	-0.247873	-1.76309
sulfamonomethoxine	0.0110303	-0.226637	-0.237668	-0.248698	-1.76633
felbinac	0.0110529	-0.227102	-0.238154	-0.249207	-1.76833
melatonin	0.0111507	-0.22911	-0.240261	-0.251412	-1.777
iloprost	0.0112338	-0.230819	-0.242053	-0.253287	-1.78437
thiamazole	0.0112632	-0.231423	-0.242687	-0.25395	-1.78698
proguanil	0.0112773	-0.231712	-0.242989	-0.254266	-1.78822
ketotifen	0.0114559	-0.235383	-0.246839	-0.258295	-1.80406
bumetanide	0.0116592	-0.23956	-0.251219	-0.262878	-1.82208
levobunolol	0.0117391	-0.241201	-0.25294	-0.264679	-1.82916
CP.320650.01	0.0120129	-0.246826	-0.258839	-0.270852	-1.85343
ambroxol	0.0120449	-0.247485	-0.25953	-0.271575	-1.85627
canadine	0.0123427	-0.253603	-0.265946	-0.278289	-1.88267
tocainide	0.0124424	-0.255652	-0.268095	-0.280537	-1.89151
estradiol	0.0124809	-0.256442	-0.268923	-0.281404	-1.89491
topiramate	0.0125847	-0.258575	-0.27116	-0.283744	-1.90411
metronidazole	0.0125881	-0.258645	-0.271233	-0.283821	-1.90442
tolnaftate	0.012594	-0.258767	-0.271361	-0.283955	-1.90494
genistein	0.0128912	-0.264873	-0.277764	-0.290655	-1.93129
atracurium.besilate	0.0129203	-0.265472	-0.278392	-0.291313	-1.93387
megestrol	0.0129593	-0.266272	-0.279231	-0.29219	-1.93732
iodixanol	0.0133047	-0.273369	-0.286674	-0.299978	-1.96794
rilmenidine	0.0133197	-0.273677	-0.286997	-0.300317	-1.96927
penbutolol	0.0134106	-0.275545	-0.288955	-0.302366	-1.97733
tacrolimus	0.0134212	-0.275763	-0.289184	-0.302605	-1.97827
cinchonine	0.0135316	-0.278031	-0.291562	-0.305094	-1.98805
BCB000040	0.0137092	-0.28168	-0.295389	-0.309098	-2.00379
PHA.00745360	0.013975	-0.287141	-0.301116	-0.315091	-2.02735
ozagrel	0.0141064	-0.289841	-0.303948	-0.318054	-2.039
acemetacin	0.0142196	-0.292167	-0.306386	-0.320606	-2.04904
X5186223	0.0143948	-0.295767	-0.310162	-0.324557	-2.06457
iopamidol	0.015151	-0.311306	-0.326457	-0.341608	-2.13161
tyrphostin.AG.1478	0.0153637	-0.315675	-0.331038	-0.346402	-2.15045
X3.acetamidocoumarin	0.0156184	-0.320907	-0.336526	-0.352144	-2.17303
meteneprost	0.0158609	-0.325891	-0.341751	-0.357612	-2.19453
carbimazole	0.0160268	-0.3293	-0.345327	-0.361354	-2.20924
benzathine.benzylpenicillin	0.016131	-0.331441	-0.347572	-0.363703	-2.21847
guanabenz	0.016181	-0.332468	-0.348649	-0.36483	-2.2229
isoniazid	0.0162749	-0.334397	-0.350672	-0.366946	-2.23122
isoxicam	0.016819	-0.345576	-0.362395	-0.379214	-2.27945
Gly.His.Lys	0.0169057	-0.347359	-0.364264	-0.38117	-2.28715
dapsone	0.0170752	-0.350841	-0.367916	-0.384991	-2.30217
levopropoxyphene	0.0174719	-0.358992	-0.376464	-0.393936	-2.33734
biperiden	0.0174969	-0.359504	-0.377001	-0.394498	-2.33954
calcium.folinate	0.0175867	-0.361351	-0.378938	-0.396524	-2.34751
Prestwick.692	0.0177914	-0.365556	-0.383347	-0.401139	-2.36565
DL.PPMP	0.0184943	-0.379999	-0.398494	-0.416988	-2.42796
isoflupredone	0.0185832	-0.381825	-0.400408	-0.418991	-2.43584
naringenin	0.019523	-0.401136	-0.420659	-0.440182	-2.51915
heptaminol	0.0196675	-0.404105	-0.423773	-0.44344	-2.53196
trimethobenzamide	0.0198003	-0.406834	-0.426634	-0.446434	-2.54373
sulfadimethoxine	0.0198061	-0.406953	-0.426759	-0.446565	-2.54425
chlorogenic.acid	0.0199187	-0.409265	-0.429184	-0.449103	-2.55422
atractyloside	0.0199239	-0.409373	-0.429297	-0.449221	-2.55469
thiamphenicol	0.0199916	-0.410765	-0.430756	-0.450748	-2.56069
lisuride	0.0203914	-0.418978	-0.439369	-0.459761	-2.59613
streptozocin	0.0205017	-0.421245	-0.441746	-0.462248	-2.60591
Prestwick.691	0.0210195	-0.431883	-0.452903	-0.473922	-2.6518
merbromin	0.0217445	-0.44678	-0.468524	-0.490269	-2.71607
diphenhydramine	0.0218477	-0.4489	-0.470748	-0.492595	-2.72522
nadolol	0.0238674	-0.490399	-0.514266	-0.538134	-2.90425
viomycin	0.0240399	-0.493944	-0.517983	-0.542023	-2.91954
adiphenine	0.031679	-0.650903	-0.682582	-0.714261	-3.5967

## Sheet: Figure S1_data
Category	levonorgestrel	meclofenoxate	medrysone	phthalylsulfathiazole	ginkgolide.A	flunixin	metamizole.sodium	X0175029.0000	GW.8510	X8.azaguanine	triflusal	tracazolate	ipratropium.bromide	alsterpaullone	cefalotin	protoveratrine.A	omeprazole	doxorubicin	etamsylate	morantel	doxazosin	ellipticine	gliclazide	N.acetyl.L.leucine	roxithromycin	ethotoin	famprofazone	rolitetracycline	solanine	talampicillin	alpha.estradiol	meticrane	solasodine	harmine	Prestwick.665	rimexolone	promazine	apramycin	chlorpromazine	sulconazole	desoxycortone	apigenin	H.7	benzylpenicillin	fluvoxamine	X0179445.0000	acetylsalicylic.acid	mitoxantrone	natamycin
non-matrisome	-0.03666	-0.0359189	-0.0358774	-0.0357716	-0.0348252	-0.0347358	-0.0334623	-0.0333446	-0.0327444	-0.0327052	-0.0318884	-0.0316936	-0.0315826	-0.0312082	-0.0311257	-0.0310169	-0.030936	-0.0309341	-0.0309321	-0.0305766	-0.0304571	-0.0301979	-0.0301137	-0.0299952	-0.0299922	-0.0299902	-0.0299893	-0.0297193	-0.0296732	-0.029603	-0.029514	-0.0294402	-0.0293651	-0.0293621	-0.0290546	-0.0289772	-0.0289567	-0.0289228	-0.0288196	-0.0288112	-0.0287804	-0.0287378	-0.02872	-0.0287103	-0.0286268	-0.0283182	-0.0282691	-0.0280542	-0.0279882
Collagens	1.27805	0.978122	0.991736	1.108	0.8497	1.01466	0.865222	0.588306	0.661253	0.365019	0.885396	0.515202	0.83132	0.973313	0.768638	0.56382	0.693804	0.652442	0.884033	0.813057	0.877067	0.693774	0.813408	0.757836	1.01714	0.805066	1.01291	0.857059	0.65932	0.899073	0.662124	0.831157	0.952012	0.784266	0.788827	0.573074	0.854224	0.750182	0.629981	0.541042	0.357084	0.603737	0.601629	0.953734	0.883729	0.436869	0.978787	0.672905	0.86643
ECM Glycoproteins	0.72702	0.812069	0.742672	0.627098	0.751326	0.745003	0.610748	0.671974	0.576751	0.413483	0.559865	0.615035	0.766146	0.625402	0.685554	0.474291	0.704352	0.625411	0.681307	0.614962	0.502601	0.475698	0.55181	0.653108	0.638616	0.535889	0.522468	0.746208	0.768187	0.652098	0.619622	0.612261	0.469951	0.501722	0.586581	0.59218	0.495269	0.536776	0.468814	0.511223	0.639759	0.589726	0.558643	0.653937	0.525197	0.52641	0.542409	0.698291	0.661841
ECM Regulators	0.459552	0.491045	0.43791	0.574777	0.48492	0.393864	0.429269	0.635535	0.602173	0.242107	0.545559	0.42472	0.34406	0.548357	0.422743	0.491239	0.417769	0.684995	0.486893	0.482062	0.405369	0.559714	0.401467	0.481928	0.372949	0.456883	0.462019	0.459999	0.365566	0.395292	0.45	0.408666	0.463067	0.346116	0.311536	0.461174	0.382808	0.406843	0.396022	0.409568	0.507138	0.418129	0.598226	0.478513	0.441335	0.323134	0.427544	0.53592	0.33035
ECM-affiliated Proteins	0.72272	0.667079	0.831151	0.672509	0.595512	0.617967	0.883995	0.66311	0.525482	0.261589	0.494072	0.657311	0.729116	0.684359	0.60528	0.638486	0.68556	0.649715	0.631367	0.61863	0.718018	0.433906	0.516567	0.747759	0.603914	0.602973	0.609901	0.394373	0.532659	0.543311	0.570286	0.630441	0.674724	0.658227	0.657526	0.656591	0.531536	0.625293	0.417812	0.552789	0.579279	0.553018	0.626179	0.41453	0.489705	0.494151	0.537431	0.549666	0.737613
Proteoglycans	0.847191	1.16414	1.18229	0.911576	0.976955	0.870173	0.835471	0.978634	0.697922	0.477827	1.02227	0.778148	0.650459	0.851337	0.680996	1.02404	0.801499	0.683305	0.736079	0.992785	0.747224	0.691215	0.960058	0.508749	0.955426	0.880154	0.641095	0.686329	0.549393	0.79328	0.801435	0.935224	1.22491	0.836939	1.15055	0.699215	0.485707	0.968627	0.454585	0.751525	0.46529	0.913021	0.790898	0.881563	0.613014	0.607112	0.937886	0.591822	0.488869
Secreted Factors	0.891881	0.800865	0.793843	0.864998	0.86412	0.904084	0.769408	0.711858	0.866977	1.50775	0.796293	0.850219	0.709277	0.595584	0.752433	0.822939	0.682783	0.571763	0.646389	0.66201	0.761164	0.843637	0.80244	0.594208	0.663882	0.724606	0.716973	0.680734	0.714928	0.687381	0.691603	0.640302	0.610415	0.772693	0.674617	0.647403	0.82359	0.67575	0.935225	0.79488	0.678296	0.691431	0.544594	0.60782	0.733003	0.890421	0.618302	0.499736	0.555251
ratio_mean_expr_diff_matrisome	0.821556	0.804948	0.804019	0.801647	0.780437	0.778434	0.749896	0.747258	0.733807	0.732929	0.714623	0.710259	0.707771	0.699381	0.69753	0.695094	0.69328	0.693238	0.693192	0.685225	0.682548	0.676739	0.674853	0.672198	0.672129	0.672084	0.672065	0.666014	0.664982	0.663407	0.661413	0.659758	0.658076	0.658009	0.651117	0.649384	0.648925	0.648163	0.64585	0.645664	0.644972	0.644018	0.643619	0.643403	0.641531	0.634615	0.633515	0.6287	0.62722
zscore	2.44771	2.38232	2.37866	2.36932	2.28581	2.27792	2.16555	2.15516	2.1022	2.09875	2.02666	2.00948	1.99968	1.96665	1.95936	1.94977	1.94262	1.94246	1.94228	1.91091	1.90037	1.87749	1.87007	1.85961	1.85934	1.85916	1.85909	1.83526	1.8312	1.825	1.81715	1.81063	1.80401	1.80374	1.77661	1.76978	1.76797	1.76498	1.75587	1.75514	1.75241	1.74865	1.74708	1.74623	1.73886	1.71163	1.7073	1.68834	1.68251
[truncated: 52 more columns]

## Sheet: Fig S2-4 matrisome_longevityDx
division	category	Gene Symbol	ensembl	in_matrisome	drug	expression	expr_drug_scaled
Core matrisome	ECM Glycoproteins	ABI3BP	ENSG00000154175	matrisome	metformin	1.00056	-0.613272
Core matrisome	ECM Glycoproteins	ABI3BP	ENSG00000154175	matrisome	celecoxib	1.19088	1.26802
Core matrisome	ECM Glycoproteins	ABI3BP	ENSG00000154175	matrisome	clofibrate	1	-0.0346237
Core matrisome	ECM Glycoproteins	ABI3BP	ENSG00000154175	matrisome	genistein	1.0338	-0.404006
Core matrisome	ECM Glycoproteins	ABI3BP	ENSG00000154175	matrisome	quercetin	1.15707	0.67489
Core matrisome	ECM Glycoproteins	ABI3BP	ENSG00000154175	matrisome	staurosporine	0.938596	-0.0564453
Core matrisome	ECM Glycoproteins	ABI3BP	ENSG00000154175	matrisome	nitrendipine	1.10057	0.959692
Core matrisome	ECM Glycoproteins	ABI3BP	ENSG00000154175	matrisome	butein	0.826446	-0.641442
Core matrisome	ECM Glycoproteins	ABI3BP	ENSG00000154175	matrisome	resveratrol	0.949695	-0.155168
Core matrisome	ECM Glycoproteins	ABI3BP	ENSG00000154175	matrisome	celastrol	1	-0.0179261
Core matrisome	ECM Glycoproteins	ABI3BP	ENSG00000154175	matrisome	doxycycline	1.19967	1.26822
Core matrisome	ECM Glycoproteins	ABI3BP	ENSG00000154175	matrisome	minocycline	1.02326	0.120895
Core matrisome	ECM Glycoproteins	ABI3BP	ENSG00000154175	matrisome	bezafibrate	1.13053	1.79809
Core matrisome	ECM Glycoproteins	ABI3BP	ENSG00000154175	matrisome	hesperidin	0.927198	-0.77229
Core matrisome	ECM Glycoproteins	ABI3BP	ENSG00000154175	matrisome	myricetin	1.01014	-0.491795
Core matrisome	ECM Glycoproteins	ABI3BP	ENSG00000154175	matrisome	mianserin	0.918408	-0.932356
Core matrisome	ECM Glycoproteins	ABI3BP	ENSG00000154175	matrisome	ethosuximide	1.03767	0.612606
Core matrisome	ECM Glycoproteins	ABI3BP	ENSG00000154175	matrisome	captopril	0.865871	-1.52129
Core matrisome	ECM Glycoproteins	ABI3BP	ENSG00000154175	matrisome	amoxapine	1.14905	1.95484
Core matrisome	ECM Glycoproteins	ABI3BP	ENSG00000154175	matrisome	ampicillin	1.06066	0.398977
Core matrisome	ECM Glycoproteins	ABI3BP	ENSG00000154175	matrisome	danazol	1.25076	0.412167
Core matrisome	ECM Glycoproteins	ABI3BP	ENSG00000154175	matrisome	vinpocetine	1.24356	2.56186
Core matrisome	ECM Glycoproteins	ABI3BP	ENSG00000154175	matrisome	cinnarizine	0.966565	-0.334125
Core matrisome	ECM Glycoproteins	ABI3BP	ENSG00000154175	matrisome	enoxacin	0.875347	-1.29387
Core matrisome	ECM Glycoproteins	ABI3BP	ENSG00000154175	matrisome	metergoline	1.11617	0.913655
Core matrisome	ECM Glycoproteins	ABI3BP	ENSG00000154175	matrisome	kanamycin	1.03739	0.34604
Core matrisome	ECM Glycoproteins	ABI3BP	ENSG00000154175	matrisome	allantoin	0.956053	-0.136982
Core matrisome	ECM Glycoproteins	ABI3BP	ENSG00000154175	matrisome	berberine	1.02528	0.528193
Core matrisome	ECM Glycoproteins	ABI3BP	ENSG00000154175	matrisome	chloramphenicol	0.929555	-0.040733
Core matrisome	ECM Glycoproteins	ABI3BP	ENSG00000154175	matrisome	sulfamethoxazole	0.764964	-2.24423
Core matrisome	ECM Glycoproteins	ABI3BP	ENSG00000154175	matrisome	hydralazine	1.01556	0.49147
Core matrisome	ECM Glycoproteins	ABI3BP	ENSG00000154175	matrisome	cortisone	1.10853	0.9517
Core matrisome	ECM Glycoproteins	ABI3BP	ENSG00000154175	matrisome	enalapril	0.962963	-0.793849
Core matrisome	ECM Glycoproteins	ABI3BP	ENSG00000154175	matrisome	fenofibrate	1	-0.499396
Core matrisome	ECM Glycoproteins	ABI3BP	ENSG00000154175	matrisome	naringin	1.34992	3.70969
Core matrisome	ECM Glycoproteins	ABI3BP	ENSG00000154175	matrisome	selegiline	1.21125	1.87699
Core matrisome	ECM Glycoproteins	ABI3BP	ENSG00000154175	matrisome	trimethadione	1.1038	0.689564
Core matrisome	ECM Glycoproteins	ABI3BP	ENSG00000154175	matrisome	pregnenolone	0.889333	-1.35651
Core matrisome	ECM Glycoproteins	ABI3BP	ENSG00000154175	matrisome	kinetin	1.09952	1.12445
Core matrisome	ECM Glycoproteins	ABI3BP	ENSG00000154175	matrisome	nadide	0.820062	-2.29235
Core matrisome	ECM Glycoproteins	ABI3BP	ENSG00000154175	matrisome	metoprolol	1.15397	0.473964
Core matrisome	ECM Glycoproteins	ABI3BP	ENSG00000154175	matrisome	demeclocycline	1.0207	0.968577
Core matrisome	ECM Glycoproteins	ABI3BP	ENSG00000154175	matrisome	ethoxyquin	1.63722	5.84087
Core matrisome	ECM Glycoproteins	ABI3BP	ENSG00000154175	matrisome	simvastatin	0.912279	-0.504906
Core matrisome	ECM Glycoproteins	ABI3BP	ENSG00000154175	matrisome	reserpine	1.0745	1.10718
Core matrisome	ECM Glycoproteins	ABI3BP	ENSG00000154175	matrisome	luteolin	0.857125	0.0785544
Core matrisome	ECM Glycoproteins	ABI3BP	ENSG00000154175	matrisome	rotenone	0.919934	-0.719328
Core matrisome	ECM Glycoproteins	AEBP1	ENSG00000106624	matrisome	metformin	1	-0.619074
Core matrisome	ECM Glycoproteins	AEBP1	ENSG00000106624	matrisome	celecoxib	1.01885	-0.229513
Core matrisome	ECM Glycoproteins	AEBP1	ENSG00000106624	matrisome	clofibrate	1.03093	0.118417
Core matrisome	ECM Glycoproteins	AEBP1	ENSG00000106624	matrisome	genistein	1.03266	-0.417488
Core matrisome	ECM Glycoproteins	AEBP1	ENSG00000106624	matrisome	quercetin	1.12963	0.461112
Core matrisome	ECM Glycoproteins	AEBP1	ENSG00000106624	matrisome	staurosporine	1	0.330497
Core matrisome	ECM Glycoproteins	AEBP1	ENSG00000106624	matrisome	nitrendipine	0.831518	-1.40556
Core matrisome	ECM Glycoproteins	AEBP1	ENSG00000106624	matrisome	butein	1	-0.0408107
Core matrisome	ECM Glycoproteins	AEBP1	ENSG00000106624	matrisome	resveratrol	0.998894	0.221034
Core matrisome	ECM Glycoproteins	AEBP1	ENSG00000106624	matrisome	celastrol	1	-0.0179261
Core matrisome	ECM Glycoproteins	AEBP1	ENSG00000106624	matrisome	doxycycline	1	-0.602165
Core matrisome	ECM Glycoproteins	AEBP1	ENSG00000106624	matrisome	minocycline	1	-0.137691
Core matrisome	ECM Glycoproteins	AEBP1	ENSG00000106624	matrisome	bezafibrate	1	0.425488
Core matrisome	ECM Glycoproteins	AEBP1	ENSG00000106624	matrisome	hesperidin	1	-0.106203
Core matrisome	ECM Glycoproteins	AEBP1	ENSG00000106624	matrisome	myricetin	1	-0.581715
Core matrisome	ECM Glycoproteins	AEBP1	ENSG00000106624	matrisome	mianserin	1	-0.0271196
Core matrisome	ECM Glycoproteins	AEBP1	ENSG00000106624	matrisome	ethosuximide	0.990196	0.14341
Core matrisome	ECM Glycoproteins	AEBP1	ENSG00000106624	matrisome	captopril	1.05977	0.631278
Core matrisome	ECM Glycoproteins	AEBP1	ENSG00000106624	matrisome	amoxapine	1	0.304704
Core matrisome	ECM Glycoproteins	AEBP1	ENSG00000106624	matrisome	ampicillin	0.936041	-1.01149
Core matrisome	ECM Glycoproteins	AEBP1	ENSG00000106624	matrisome	danazol	1.24627	0.39282
Core matrisome	ECM Glycoproteins	AEBP1	ENSG00000106624	matrisome	vinpocetine	1	0.284316
Core matrisome	ECM Glycoproteins	AEBP1	ENSG00000106624	matrisome	cinnarizine	1	0.00551697
Core matrisome	ECM Glycoproteins	AEBP1	ENSG00000106624	matrisome	enoxacin	1.00251	0.156869
Core matrisome	ECM Glycoproteins	AEBP1	ENSG00000106624	matrisome	metergoline	1	-0.0594238
Core matrisome	ECM Glycoproteins	AEBP1	ENSG00000106624	matrisome	kanamycin	1.49411	4.69937
Core matrisome	ECM Glycoproteins	AEBP1	ENSG00000106624	matrisome	allantoin	1	0.358851
Core matrisome	ECM Glycoproteins	AEBP1	ENSG00000106624	matrisome	berberine	1	0.28621
Core matrisome	ECM Glycoproteins	AEBP1	ENSG00000106624	matrisome	chloramphenicol	1	0.656829
Core matrisome	ECM Glycoproteins	AEBP1	ENSG00000106624	matrisome	sulfamethoxazole	1	0.476443
Core matrisome	ECM Glycoproteins	AEBP1	ENSG00000106624	matrisome	hydralazine	1	0.300154
Core matrisome	ECM Glycoproteins	AEBP1	ENSG00000106624	matrisome	cortisone	1	0.0591312
Core matrisome	ECM Glycoproteins	AEBP1	ENSG00000106624	matrisome	enalapril	1	-0.341759
Core matrisome	ECM Glycoproteins	AEBP1	ENSG00000106624	matrisome	fenofibrate	1	-0.499396
Core matrisome	ECM Glycoproteins	AEBP1	ENSG00000106624	matrisome	naringin	1.1673	2.12935
Core matrisome	ECM Glycoproteins	AEBP1	ENSG00000106624	matrisome	selegiline	1	0.13044
Core matrisome	ECM Glycoproteins	AEBP1	ENSG00000106624	matrisome	trimethadione	1	-0.336103
Core matrisome	ECM Glycoproteins	AEBP1	ENSG00000106624	matrisome	pregnenolone	1	-0.616288
Core matrisome	ECM Glycoproteins	AEBP1	ENSG00000106624	matrisome	kinetin	1.31301	2.94727
Core matrisome	ECM Glycoproteins	AEBP1	ENSG00000106624	matrisome	nadide	1.18493	1.11965
Core matrisome	ECM Glycoproteins	AEBP1	ENSG00000106624	matrisome	metoprolol	1.05866	-0.220675
Core matrisome	ECM Glycoproteins	AEBP1	ENSG00000106624	matrisome	demeclocycline	1.03097	1.07806
Core matrisome	ECM Glycoproteins	AEBP1	ENSG00000106624	matrisome	ethoxyquin	1.22835	1.89881
Core matrisome	ECM Glycoproteins	AEBP1	ENSG00000106624	matrisome	simvastatin	1.05249	0.638796
Core matrisome	ECM Glycoproteins	AEBP1	ENSG00000106624	matrisome	reserpine	1	0.541987
Core matrisome	ECM Glycoproteins	AEBP1	ENSG00000106624	matrisome	luteolin	1	0.852704
Core matrisome	ECM Glycoproteins	AEBP1	ENSG00000106624	matrisome	rotenone	1.53186	3.31506
Core matrisome	ECM Glycoproteins	AGRN	ENSG00000188157	matrisome	metformin	1.10739	0.494675
Core matrisome	ECM Glycoproteins	AGRN	ENSG00000188157	matrisome	celecoxib	1.05728	0.105025
Core matrisome	ECM Glycoproteins	AGRN	ENSG00000188157	matrisome	clofibrate	1.21326	1.02063
Core matrisome	ECM Glycoproteins	AGRN	ENSG00000188157	matrisome	genistein	0.968606	-1.17826
Core matrisome	ECM Glycoproteins	AGRN	ENSG00000188157	matrisome	quercetin	1.27827	1.61925
Core matrisome	ECM Glycoproteins	AGRN	ENSG00000188157	matrisome	staurosporine	0.926897	-0.130173
Core matrisome	ECM Glycoproteins	AGRN	ENSG00000188157	matrisome	nitrendipine	0.98375	-0.0672919
Core matrisome	ECM Glycoproteins	AGRN	ENSG00000188157	matrisome	butein	1.06454	0.182561
Core matrisome	ECM Glycoproteins	AGRN	ENSG00000188157	matrisome	resveratrol	0.96797	-0.015429
Core matrisome	ECM Glycoproteins	AGRN	ENSG00000188157	matrisome	celastrol	0.769912	-0.165651
Core matrisome	ECM Glycoproteins	AGRN	ENSG00000188157	matrisome	doxycycline	1.03528	-0.271709
Core matrisome	ECM Glycoproteins	AGRN	ENSG00000188157	matrisome	minocycline	1.03956	0.302093
Core matrisome	ECM Glycoproteins	AGRN	ENSG00000188157	matrisome	bezafibrate	0.974159	0.153746
Core matrisome	ECM Glycoproteins	AGRN	ENSG00000188157	matrisome	hesperidin	0.897215	-1.04661
Core matrisome	ECM Glycoproteins	AGRN	ENSG00000188157	matrisome	myricetin	1.05474	-0.0961897
Core matrisome	ECM Glycoproteins	AGRN	ENSG00000188157	matrisome	mianserin	0.893309	-1.21082
Core matrisome	ECM Glycoproteins	AGRN	ENSG00000188157	matrisome	ethosuximide	0.962891	-0.126477
Core matrisome	ECM Glycoproteins	AGRN	ENSG00000188157	matrisome	captopril	1.01237	0.105079
Core matrisome	ECM Glycoproteins	AGRN	ENSG00000188157	matrisome	amoxapine	0.895616	-0.850969
Core matrisome	ECM Glycoproteins	AGRN	ENSG00000188157	matrisome	ampicillin	0.961894	-0.718871
Core matrisome	ECM Glycoproteins	AGRN	ENSG00000188157	matrisome	danazol	1.33605	0.779521
Core matrisome	ECM Glycoproteins	AGRN	ENSG00000188157	matrisome	vinpocetine	0.983805	0.132876
Core matrisome	ECM Glycoproteins	AGRN	ENSG00000188157	matrisome	cinnarizine	0.893916	-1.07212
Core matrisome	ECM Glycoproteins	AGRN	ENSG00000188157	matrisome	enoxacin	0.905255	-0.952671
Core matrisome	ECM Glycoproteins	AGRN	ENSG00000188157	matrisome	metergoline	0.965116	-0.351628
Core matrisome	ECM Glycoproteins	AGRN	ENSG00000188157	matrisome	kanamycin	1.01835	0.164491
Core matrisome	ECM Glycoproteins	AGRN	ENSG00000188157	matrisome	allantoin	0.938178	-0.338667
Core matrisome	ECM Glycoproteins	AGRN	ENSG00000188157	matrisome	berberine	0.909503	-0.580195
Core matrisome	ECM Glycoproteins	AGRN	ENSG00000188157	matrisome	chloramphenicol	0.896527	-0.367786
Core matrisome	ECM Glycoproteins	AGRN	ENSG00000188157	matrisome	sulfamethoxazole	0.960559	0.0198964
Core matrisome	ECM Glycoproteins	AGRN	ENSG00000188157	matrisome	hydralazine	0.96296	-0.155304
Core matrisome	ECM Glycoproteins	AGRN	ENSG00000188157	matrisome	cortisone	0.974359	-0.15175
Core matrisome	ECM Glycoproteins	AGRN	ENSG00000188157	matrisome	enalapril	0.898222	-1.5841
Core matrisome	ECM Glycoproteins	AGRN	ENSG00000188157	matrisome	fenofibrate	1.04252	-0.11093
Core matrisome	ECM Glycoproteins	AGRN	ENSG00000188157	matrisome	naringin	0.934761	0.117003
Core matrisome	ECM Glycoproteins	AGRN	ENSG00000188157	matrisome	selegiline	1	0.13044
Core matrisome	ECM Glycoproteins	AGRN	ENSG00000188157	matrisome	trimethadione	0.978964	-0.543959
Core matrisome	ECM Glycoproteins	AGRN	ENSG00000188157	matrisome	pregnenolone	1.29363	1.34773
Core matrisome	ECM Glycoproteins	AGRN	ENSG00000188157	matrisome	kinetin	1.00823	0.345061
Core matrisome	ECM Glycoproteins	AGRN	ENSG00000188157	matrisome	nadide	1.1199	0.511528
Core matrisome	ECM Glycoproteins	AGRN	ENSG00000188157	matrisome	metoprolol	1.0887	-0.00175314
Core matrisome	ECM Glycoproteins	AGRN	ENSG00000188157	matrisome	demeclocycline	1.07192	1.51481
Core matrisome	ECM Glycoproteins	AGRN	ENSG00000188157	matrisome	ethoxyquin	1.13331	0.982566
Core matrisome	ECM Glycoproteins	AGRN	ENSG00000188157	matrisome	simvastatin	0.887884	-0.703907
Core matrisome	ECM Glycoproteins	AGRN	ENSG00000188157	matrisome	reserpine	0.724414	-1.54875
Core matrisome	ECM Glycoproteins	AGRN	ENSG00000188157	matrisome	luteolin	0.941807	0.537394
Core matrisome	ECM Glycoproteins	AGRN	ENSG00000188157	matrisome	rotenone	1	-0.191461
Core matrisome	ECM Glycoproteins	BGLAP	ENSG00000242252	matrisome	metformin	1.02016	-0.410009
Core matrisome	ECM Glycoproteins	BGLAP	ENSG00000242252	matrisome	celecoxib	0.858101	-1.62883
Core matrisome	ECM Glycoproteins	BGLAP	ENSG00000242252	matrisome	clofibrate	1.25354	1.21996
Core matrisome	ECM Glycoproteins	BGLAP	ENSG00000242252	matrisome	genistein	0.941392	-1.50148
Core matrisome	ECM Glycoproteins	BGLAP	ENSG00000242252	matrisome	quercetin	0.992861	-0.604509
Core matrisome	ECM Glycoproteins	BGLAP	ENSG00000242252	matrisome	staurosporine	1.05599	0.683305
Core matrisome	ECM Glycoproteins	BGLAP	ENSG00000242252	matrisome	nitrendipine	0.911315	-0.704073
Core matrisome	ECM Glycoproteins	BGLAP	ENSG00000242252	matrisome	butein	0.843475	-0.582511
Core matrisome	ECM Glycoproteins	BGLAP	ENSG00000242252	matrisome	resveratrol	1.02517	0.421979
Core matrisome	ECM Glycoproteins	BGLAP	ENSG00000242252	matrisome	celastrol	1	-0.0179261
Core matrisome	ECM Glycoproteins	BGLAP	ENSG00000242252	matrisome	doxycycline	0.933964	-1.22076
Core matrisome	ECM Glycoproteins	BGLAP	ENSG00000242252	matrisome	minocycline	1.15534	1.58922
Core matrisome	ECM Glycoproteins	BGLAP	ENSG00000242252	matrisome	bezafibrate	0.789648	-1.78653
Core matrisome	ECM Glycoproteins	BGLAP	ENSG00000242252	matrisome	hesperidin	0.887934	-1.13152
Core matrisome	ECM Glycoproteins	BGLAP	ENSG00000242252	matrisome	myricetin	0.936749	-1.14271
Core matrisome	ECM Glycoproteins	BGLAP	ENSG00000242252	matrisome	mianserin	1.10246	1.10961
Core matrisome	ECM Glycoproteins	BGLAP	ENSG00000242252	matrisome	ethosuximide	1.15559	1.77817
Core matrisome	ECM Glycoproteins	BGLAP	ENSG00000242252	matrisome	captopril	1.08517	0.91329
Core matrisome	ECM Glycoproteins	BGLAP	ENSG00000242252	matrisome	amoxapine	1.22319	2.77571
Core matrisome	ECM Glycoproteins	BGLAP	ENSG00000242252	matrisome	ampicillin	0.895991	-1.46478
Core matrisome	ECM Glycoproteins	BGLAP	ENSG00000242252	matrisome	danazol	1.23394	0.33973
Core matrisome	ECM Glycoproteins	BGLAP	ENSG00000242252	matrisome	vinpocetine	0.907607	-0.579642
Core matrisome	ECM Glycoproteins	BGLAP	ENSG00000242252	matrisome	cinnarizine	0.842557	-1.59384
Core matrisome	ECM Glycoproteins	BGLAP	ENSG00000242252	matrisome	enoxacin	1.27781	3.29758
Core matrisome	ECM Glycoproteins	BGLAP	ENSG00000242252	matrisome	metergoline	1.11728	0.923007
Core matrisome	ECM Glycoproteins	BGLAP	ENSG00000242252	matrisome	kanamycin	1.33497	3.18247
Core matrisome	ECM Glycoproteins	BGLAP	ENSG00000242252	matrisome	allantoin	1.01036	0.475782
Core matrisome	ECM Glycoproteins	BGLAP	ENSG00000242252	matrisome	berberine	1.02658	0.540713
Core matrisome	ECM Glycoproteins	BGLAP	ENSG00000242252	matrisome	chloramphenicol	1.21215	2.75759
Core matrisome	ECM Glycoproteins	BGLAP	ENSG00000242252	matrisome	sulfamethoxazole	1.13535	2.04314
Core matrisome	ECM Glycoproteins	BGLAP	ENSG00000242252	matrisome	hydralazine	1.00176	0.321742
Core matrisome	ECM Glycoproteins	BGLAP	ENSG00000242252	matrisome	cortisone	1.07033	0.63756
Core matrisome	ECM Glycoproteins	BGLAP	ENSG00000242252	matrisome	enalapril	0.9292	-1.20598
Core matrisome	ECM Glycoproteins	BGLAP	ENSG00000242252	matrisome	fenofibrate	1.22596	1.56494
Core matrisome	ECM Glycoproteins	BGLAP	ENSG00000242252	matrisome	naringin	1.23627	2.72615
Core matrisome	ECM Glycoproteins	BGLAP	ENSG00000242252	matrisome	selegiline	1.21349	1.89548
Core matrisome	ECM Glycoproteins	BGLAP	ENSG00000242252	matrisome	trimethadione	1.09295	0.582316
Core matrisome	ECM Glycoproteins	BGLAP	ENSG00000242252	matrisome	pregnenolone	1.06934	-0.152516
Core matrisome	ECM Glycoproteins	BGLAP	ENSG00000242252	matrisome	kinetin	0.924826	-0.367087
Core matrisome	ECM Glycoproteins	BGLAP	ENSG00000242252	matrisome	nadide	0.900819	-1.53717
Core matrisome	ECM Glycoproteins	BGLAP	ENSG00000242252	matrisome	metoprolol	0.859515	-1.67206
Core matrisome	ECM Glycoproteins	BGLAP	ENSG00000242252	matrisome	demeclocycline	1.02449	1.009
Core matrisome	ECM Glycoproteins	BGLAP	ENSG00000242252	matrisome	ethoxyquin	1.38858	3.44367
Core matrisome	ECM Glycoproteins	BGLAP	ENSG00000242252	matrisome	simvastatin	1.35277	3.0883
Core matrisome	ECM Glycoproteins	BGLAP	ENSG00000242252	matrisome	reserpine	1.38334	3.45023
Core matrisome	ECM Glycoproteins	BGLAP	ENSG00000242252	matrisome	luteolin	0.709488	-0.7214
Core matrisome	ECM Glycoproteins	BGLAP	ENSG00000242252	matrisome	rotenone	0.911	-0.77823
Core matrisome	ECM Glycoproteins	CILP	ENSG00000138615	matrisome	metformin	1.42297	3.76771
Core matrisome	ECM Glycoproteins	CILP	ENSG00000138615	matrisome	celecoxib	1.07856	0.29029
Core matrisome	ECM Glycoproteins	CILP	ENSG00000138615	matrisome	clofibrate	1.25924	1.24818
Core matrisome	ECM Glycoproteins	CILP	ENSG00000138615	matrisome	genistein	1.0732	0.0640032
Core matrisome	ECM Glycoproteins	CILP	ENSG00000138615	matrisome	quercetin	1.04029	-0.234952
Core matrisome	ECM Glycoproteins	CILP	ENSG00000138615	matrisome	staurosporine	0.985103	0.236624
Core matrisome	ECM Glycoproteins	CILP	ENSG00000138615	matrisome	nitrendipine	1.21568	1.97159
Core matrisome	ECM Glycoproteins	CILP	ENSG00000138615	matrisome	butein	1.4547	1.53281
Core matrisome	ECM Glycoproteins	CILP	ENSG00000138615	matrisome	resveratrol	0.962321	-0.0586203
Core matrisome	ECM Glycoproteins	CILP	ENSG00000138615	matrisome	celastrol	1	-0.0179261
Core matrisome	ECM Glycoproteins	CILP	ENSG00000138615	matrisome	doxycycline	0.999149	-0.610132
Core matrisome	ECM Glycoproteins	CILP	ENSG00000138615	matrisome	minocycline	1.12553	1.25782
Core matrisome	ECM Glycoproteins	CILP	ENSG00000138615	matrisome	bezafibrate	0.987805	0.297246
Core matrisome	ECM Glycoproteins	CILP	ENSG00000138615	matrisome	hesperidin	1	-0.106203
Core matrisome	ECM Glycoproteins	CILP	ENSG00000138615	matrisome	myricetin	1.03799	-0.244782
Core matrisome	ECM Glycoproteins	CILP	ENSG00000138615	matrisome	mianserin	1.04096	0.427303
Core matrisome	ECM Glycoproteins	CILP	ENSG00000138615	matrisome	ethosuximide	1.05043	0.738743
Core matrisome	ECM Glycoproteins	CILP	ENSG00000138615	matrisome	captopril	1.08772	0.941543
Core matrisome	ECM Glycoproteins	CILP	ENSG00000138615	matrisome	amoxapine	0.984114	0.128822
Core matrisome	ECM Glycoproteins	CILP	ENSG00000138615	matrisome	ampicillin	1.19602	1.93098
Core matrisome	ECM Glycoproteins	CILP	ENSG00000138615	matrisome	danazol	1.582	1.83885
Core matrisome	ECM Glycoproteins	CILP	ENSG00000138615	matrisome	vinpocetine	1.01428	0.417802
Core matrisome	ECM Glycoproteins	CILP	ENSG00000138615	matrisome	cinnarizine	0.978469	-0.213203
Core matrisome	ECM Glycoproteins	CILP	ENSG00000138615	matrisome	enoxacin	1.10831	1.3638
Core matrisome	ECM Glycoproteins	CILP	ENSG00000138615	matrisome	metergoline	0.973934	-0.277769
Core matrisome	ECM Glycoproteins	CILP	ENSG00000138615	matrisome	kanamycin	0.999751	-0.0127544
Core matrisome	ECM Glycoproteins	CILP	ENSG00000138615	matrisome	allantoin	1.05977	1.03321
Core matrisome	ECM Glycoproteins	CILP	ENSG00000138615	matrisome	berberine	0.960829	-0.0888043
Core matrisome	ECM Glycoproteins	CILP	ENSG00000138615	matrisome	chloramphenicol	1.02083	0.863125
Core matrisome	ECM Glycoproteins	CILP	ENSG00000138615	matrisome	sulfamethoxazole	0.957143	-0.0196511
Core matrisome	ECM Glycoproteins	CILP	ENSG00000138615	matrisome	hydralazine	1.28911	3.85511
Core matrisome	ECM Glycoproteins	CILP	ENSG00000138615	matrisome	cortisone	0.953488	-0.323398
Core matrisome	ECM Glycoproteins	CILP	ENSG00000138615	matrisome	enalapril	1.02632	-0.0205376
Core matrisome	ECM Glycoproteins	CILP	ENSG00000138615	matrisome	fenofibrate	0.977668	-0.703416
Core matrisome	ECM Glycoproteins	CILP	ENSG00000138615	matrisome	naringin	1.15873	2.05517
Core matrisome	ECM Glycoproteins	CILP	ENSG00000138615	matrisome	selegiline	1.28316	2.4715
Core matrisome	ECM Glycoproteins	CILP	ENSG00000138615	matrisome	trimethadione	1.47069	4.31483
Core matrisome	ECM Glycoproteins	CILP	ENSG00000138615	matrisome	pregnenolone	1.15952	0.450726
Core matrisome	ECM Glycoproteins	CILP	ENSG00000138615	matrisome	kinetin	1.05465	0.741409
Core matrisome	ECM Glycoproteins	CILP	ENSG00000138615	matrisome	nadide	1.10606	0.382104
Core matrisome	ECM Glycoproteins	CILP	ENSG00000138615	matrisome	metoprolol	1.53963	3.2847
Core matrisome	ECM Glycoproteins	CILP	ENSG00000138615	matrisome	demeclocycline	1.27287	3.65808
Core matrisome	ECM Glycoproteins	CILP	ENSG00000138615	matrisome	ethoxyquin	0.896222	-1.30327
Core matrisome	ECM Glycoproteins	CILP	ENSG00000138615	matrisome	simvastatin	1.339	2.97599
Core matrisome	ECM Glycoproteins	CILP	ENSG00000138615	matrisome	reserpine	1.01361	0.645205
Core matrisome	ECM Glycoproteins	CILP	ENSG00000138615	matrisome	luteolin	1.11669	1.48498
Core matrisome	ECM Glycoproteins	CILP	ENSG00000138615	matrisome	rotenone	1.19277	1.07947
Core matrisome	ECM Glycoproteins	COCH	ENSG00000100473	matrisome	metformin	1.14974	0.933909
Core matrisome	ECM Glycoproteins	COCH	ENSG00000100473	matrisome	celecoxib	1.21517	1.47949
Core matrisome	ECM Glycoproteins	COCH	ENSG00000100473	matrisome	clofibrate	1.22456	1.07659
Core matrisome	ECM Glycoproteins	COCH	ENSG00000100473	matrisome	genistein	0.94398	-1.47075
Core matrisome	ECM Glycoproteins	COCH	ENSG00000100473	matrisome	quercetin	0.812221	-2.01194
Core matrisome	ECM Glycoproteins	COCH	ENSG00000100473	matrisome	staurosporine	0.988676	0.259135
Core matrisome	ECM Glycoproteins	COCH	ENSG00000100473	matrisome	nitrendipine	1.0696	0.687421
Core matrisome	ECM Glycoproteins	COCH	ENSG00000100473	matrisome	butein	0.993207	-0.064319
Core matrisome	ECM Glycoproteins	COCH	ENSG00000100473	matrisome	resveratrol	1.10227	1.01148
Core matrisome	ECM Glycoproteins	COCH	ENSG00000100473	matrisome	celastrol	0.716738	-0.19979
Core matrisome	ECM Glycoproteins	COCH	ENSG00000100473	matrisome	doxycycline	1.0636	-0.00641492
Core matrisome	ECM Glycoproteins	COCH	ENSG00000100473	matrisome	minocycline	1.13338	1.34502
Core matrisome	ECM Glycoproteins	COCH	ENSG00000100473	matrisome	bezafibrate	1.07795	1.24524
Core matrisome	ECM Glycoproteins	COCH	ENSG00000100473	matrisome	hesperidin	1.06706	0.507314
Core matrisome	ECM Glycoproteins	COCH	ENSG00000100473	matrisome	myricetin	0.99765	-0.602561
Core matrisome	ECM Glycoproteins	COCH	ENSG00000100473	matrisome	mianserin	1.10032	1.08594
Core matrisome	ECM Glycoproteins	COCH	ENSG00000100473	matrisome	ethosuximide	0.824008	-1.49923
Core matrisome	ECM Glycoproteins	COCH	ENSG00000100473	matrisome	captopril	0.925323	-0.86128
Core matrisome	ECM Glycoproteins	COCH	ENSG00000100473	matrisome	amoxapine	0.855451	-1.29564
Core matrisome	ECM Glycoproteins	COCH	ENSG00000100473	matrisome	ampicillin	1.07079	0.513651
Core matrisome	ECM Glycoproteins	COCH	ENSG00000100473	matrisome	danazol	0.944991	-0.904828
Core matrisome	ECM Glycoproteins	COCH	ENSG00000100473	matrisome	vinpocetine	1.02307	0.500023
Core matrisome	ECM Glycoproteins	COCH	ENSG00000100473	matrisome	cinnarizine	1.10727	1.09524
Core matrisome	ECM Glycoproteins	COCH	ENSG00000100473	matrisome	enoxacin	1.0323	0.496684
Core matrisome	ECM Glycoproteins	COCH	ENSG00000100473	matrisome	metergoline	0.946577	-0.506923
Core matrisome	ECM Glycoproteins	COCH	ENSG00000100473	matrisome	kanamycin	0.943105	-0.552696
Core matrisome	ECM Glycoproteins	COCH	ENSG00000100473	matrisome	allantoin	0.869081	-1.11826
Core matrisome	ECM Glycoproteins	COCH	ENSG00000100473	matrisome	berberine	1.00502	0.334244
Core matrisome	ECM Glycoproteins	COCH	ENSG00000100473	matrisome	chloramphenicol	0.946386	0.12593
Core matrisome	ECM Glycoproteins	COCH	ENSG00000100473	matrisome	sulfamethoxazole	0.94484	-0.162069
Core matrisome	ECM Glycoproteins	COCH	ENSG00000100473	matrisome	hydralazine	0.981037	0.0669757
Core matrisome	ECM Glycoproteins	COCH	ENSG00000100473	matrisome	cortisone	0.865736	-1.0451
Core matrisome	ECM Glycoproteins	COCH	ENSG00000100473	matrisome	enalapril	0.957403	-0.861717
Core matrisome	ECM Glycoproteins	COCH	ENSG00000100473	matrisome	fenofibrate	1.11339	0.536538
Core matrisome	ECM Glycoproteins	COCH	ENSG00000100473	matrisome	naringin	0.866568	-0.473122
Core matrisome	ECM Glycoproteins	COCH	ENSG00000100473	matrisome	selegiline	1.03153	0.391154
Core matrisome	ECM Glycoproteins	COCH	ENSG00000100473	matrisome	trimethadione	0.932726	-1.00084
Core matrisome	ECM Glycoproteins	COCH	ENSG00000100473	matrisome	pregnenolone	1.13071	0.257999
Core matrisome	ECM Glycoproteins	COCH	ENSG00000100473	matrisome	kinetin	0.960144	-0.0655378
Core matrisome	ECM Glycoproteins	COCH	ENSG00000100473	matrisome	nadide	1.04056	-0.230444
Core matrisome	ECM Glycoproteins	COCH	ENSG00000100473	matrisome	metoprolol	1.15389	0.473394
Core matrisome	ECM Glycoproteins	COCH	ENSG00000100473	matrisome	demeclocycline	0.964588	0.370128
Core matrisome	ECM Glycoproteins	COCH	ENSG00000100473	matrisome	ethoxyquin	1.06479	0.321947
Core matrisome	ECM Glycoproteins	COCH	ENSG00000100473	matrisome	simvastatin	0.9043	-0.57
Core matrisome	ECM Glycoproteins	COCH	ENSG00000100473	matrisome	reserpine	0.900107	-0.21585
Core matrisome	ECM Glycoproteins	COCH	ENSG00000100473	matrisome	luteolin	0.831219	-0.0618164
Core matrisome	ECM Glycoproteins	COCH	ENSG00000100473	matrisome	rotenone	0.866655	-1.07059
Core matrisome	ECM Glycoproteins	COLQ	ENSG00000206561	matrisome	metformin	1.05157	-0.0841927
Core matrisome	ECM Glycoproteins	COLQ	ENSG00000206561	matrisome	celecoxib	1.01026	-0.304305
Core matrisome	ECM Glycoproteins	COLQ	ENSG00000206561	matrisome	clofibrate	1.06383	0.281225
Core matrisome	ECM Glycoproteins	COLQ	ENSG00000206561	matrisome	genistein	1.00184	-0.78351
Core matrisome	ECM Glycoproteins	COLQ	ENSG00000206561	matrisome	quercetin	0.984127	-0.672555
Core matrisome	ECM Glycoproteins	COLQ	ENSG00000206561	matrisome	staurosporine	1	0.330497
Core matrisome	ECM Glycoproteins	COLQ	ENSG00000206561	matrisome	nitrendipine	0.936508	-0.482598
Core matrisome	ECM Glycoproteins	COLQ	ENSG00000206561	matrisome	butein	1	-0.0408107
Core matrisome	ECM Glycoproteins	COLQ	ENSG00000206561	matrisome	resveratrol	1	0.229488
Core matrisome	ECM Glycoproteins	COLQ	ENSG00000206561	matrisome	celastrol	1	-0.0179261
Core matrisome	ECM Glycoproteins	COLQ	ENSG00000206561	matrisome	doxycycline	0.87027	-1.8174
Core matrisome	ECM Glycoproteins	COLQ	ENSG00000206561	matrisome	minocycline	1	-0.137691
Core matrisome	ECM Glycoproteins	COLQ	ENSG00000206561	matrisome	bezafibrate	1	0.425488
Core matrisome	ECM Glycoproteins	COLQ	ENSG00000206561	matrisome	hesperidin	1	-0.106203
Core matrisome	ECM Glycoproteins	COLQ	ENSG00000206561	matrisome	myricetin	1	-0.581715
Core matrisome	ECM Glycoproteins	COLQ	ENSG00000206561	matrisome	mianserin	1	-0.0271196
Core matrisome	ECM Glycoproteins	COLQ	ENSG00000206561	matrisome	ethosuximide	1	0.240314
Core matrisome	ECM Glycoproteins	COLQ	ENSG00000206561	matrisome	captopril	1	-0.0322593
Core matrisome	ECM Glycoproteins	COLQ	ENSG00000206561	matrisome	amoxapine	1	0.304704
Core matrisome	ECM Glycoproteins	COLQ	ENSG00000206561	matrisome	ampicillin	1	-0.287579
Core matrisome	ECM Glycoproteins	COLQ	ENSG00000206561	matrisome	danazol	1	-0.667896
Core matrisome	ECM Glycoproteins	COLQ	ENSG00000206561	matrisome	vinpocetine	1	0.284316
Core matrisome	ECM Glycoproteins	COLQ	ENSG00000206561	matrisome	cinnarizine	1	0.00551697
Core matrisome	ECM Glycoproteins	COLQ	ENSG00000206561	matrisome	enoxacin	1.03476	0.52475
Core matrisome	ECM Glycoproteins	COLQ	ENSG00000206561	matrisome	metergoline	1	-0.0594238
Core matrisome	ECM Glycoproteins	COLQ	ENSG00000206561	matrisome	kanamycin	1	-0.010378
Core matrisome	ECM Glycoproteins	COLQ	ENSG00000206561	matrisome	allantoin	1.03478	0.751289
Core matrisome	ECM Glycoproteins	COLQ	ENSG00000206561	matrisome	berberine	1	0.28621
Core matrisome	ECM Glycoproteins	COLQ	ENSG00000206561	matrisome	chloramphenicol	1	0.656829
Core matrisome	ECM Glycoproteins	COLQ	ENSG00000206561	matrisome	sulfamethoxazole	1	0.476443
Core matrisome	ECM Glycoproteins	COLQ	ENSG00000206561	matrisome	hydralazine	1	0.300154
Core matrisome	ECM Glycoproteins	COLQ	ENSG00000206561	matrisome	cortisone	1.11765	1.02671
Core matrisome	ECM Glycoproteins	COLQ	ENSG00000206561	matrisome	enalapril	1	-0.341759
Core matrisome	ECM Glycoproteins	COLQ	ENSG00000206561	matrisome	fenofibrate	1.06193	0.0663903
Core matrisome	ECM Glycoproteins	COLQ	ENSG00000206561	matrisome	naringin	1.03763	1.00724
Core matrisome	ECM Glycoproteins	COLQ	ENSG00000206561	matrisome	selegiline	0.97619	-0.0664074
Core matrisome	ECM Glycoproteins	COLQ	ENSG00000206561	matrisome	trimethadione	0.97619	-0.571366
Core matrisome	ECM Glycoproteins	COLQ	ENSG00000206561	matrisome	pregnenolone	1.03476	-0.383791
Core matrisome	ECM Glycoproteins	COLQ	ENSG00000206561	matrisome	kinetin	1.13657	1.44082
Core matrisome	ECM Glycoproteins	COLQ	ENSG00000206561	matrisome	nadide	0.92735	-1.28907
Core matrisome	ECM Glycoproteins	COLQ	ENSG00000206561	matrisome	metoprolol	0.92735	-1.17766
Core matrisome	ECM Glycoproteins	COLQ	ENSG00000206561	matrisome	demeclocycline	1.02703	1.03606
Core matrisome	ECM Glycoproteins	COLQ	ENSG00000206561	matrisome	ethoxyquin	0.916206	-1.11061
Core matrisome	ECM Glycoproteins	COLQ	ENSG00000206561	matrisome	simvastatin	0.962963	-0.0914678
Core matrisome	ECM Glycoproteins	COLQ	ENSG00000206561	matrisome	reserpine	0.913043	-0.117708
Core matrisome	ECM Glycoproteins	COLQ	ENSG00000206561	matrisome	luteolin	1.20499	1.96344
Core matrisome	ECM Glycoproteins	COLQ	ENSG00000206561	matrisome	rotenone	1.72798	4.60805
Core matrisome	ECM Glycoproteins	COMP	ENSG00000105664	matrisome	metformin	1.02989	-0.309122
Core matrisome	ECM Glycoproteins	COMP	ENSG00000105664	matrisome	celecoxib	1.19259	1.28295
Core matrisome	ECM Glycoproteins	COMP	ENSG00000105664	matrisome	clofibrate	1	-0.0346237
Core matrisome	ECM Glycoproteins	COMP	ENSG00000105664	matrisome	genistein	1.18375	1.37702
Core matrisome	ECM Glycoproteins	COMP	ENSG00000105664	matrisome	quercetin	1.09785	0.213468
Core matrisome	ECM Glycoproteins	COMP	ENSG00000105664	matrisome	staurosporine	1	0.330497
Core matrisome	ECM Glycoproteins	COMP	ENSG00000105664	matrisome	nitrendipine	1.11613	1.09645
Core matrisome	ECM Glycoproteins	COMP	ENSG00000105664	matrisome	butein	1	-0.0408107
Core matrisome	ECM Glycoproteins	COMP	ENSG00000105664	matrisome	resveratrol	1.02747	0.439503
Core matrisome	ECM Glycoproteins	COMP	ENSG00000105664	matrisome	celastrol	1	-0.0179261
Core matrisome	ECM Glycoproteins	COMP	ENSG00000105664	matrisome	doxycycline	1.09112	0.251369
Core matrisome	ECM Glycoproteins	COMP	ENSG00000105664	matrisome	minocycline	1	-0.137691
Core matrisome	ECM Glycoproteins	COMP	ENSG00000105664	matrisome	bezafibrate	0.99505	0.373429
Core matrisome	ECM Glycoproteins	COMP	ENSG00000105664	matrisome	hesperidin	1.38001	3.37057
Core matrisome	ECM Glycoproteins	COMP	ENSG00000105664	matrisome	myricetin	1.06497	-0.00545382
Core matrisome	ECM Glycoproteins	COMP	ENSG00000105664	matrisome	mianserin	1	-0.0271196
Core matrisome	ECM Glycoproteins	COMP	ENSG00000105664	matrisome	ethosuximide	1.31301	3.33415
Core matrisome	ECM Glycoproteins	COMP	ENSG00000105664	matrisome	captopril	1.01026	0.0816021
Core matrisome	ECM Glycoproteins	COMP	ENSG00000105664	matrisome	amoxapine	1.07619	1.14823
Core matrisome	ECM Glycoproteins	COMP	ENSG00000105664	matrisome	ampicillin	1	-0.287579
Core matrisome	ECM Glycoproteins	COMP	ENSG00000105664	matrisome	danazol	1.1135	-0.179048
Core matrisome	ECM Glycoproteins	COMP	ENSG00000105664	matrisome	vinpocetine	0.958716	-0.101729
Core matrisome	ECM Glycoproteins	COMP	ENSG00000105664	matrisome	cinnarizine	1.11541	1.17791
Core matrisome	ECM Glycoproteins	COMP	ENSG00000105664	matrisome	enoxacin	0.978469	-0.117428
Core matrisome	ECM Glycoproteins	COMP	ENSG00000105664	matrisome	metergoline	0.940529	-0.557587
Core matrisome	ECM Glycoproteins	COMP	ENSG00000105664	matrisome	kanamycin	1.13854	1.31014
Core matrisome	ECM Glycoproteins	COMP	ENSG00000105664	matrisome	allantoin	1.04444	0.8603
Core matrisome	ECM Glycoproteins	COMP	ENSG00000105664	matrisome	berberine	1.04346	0.702297
Core matrisome	ECM Glycoproteins	COMP	ENSG00000105664	matrisome	chloramphenicol	1.22464	2.88124
Core matrisome	ECM Glycoproteins	COMP	ENSG00000105664	matrisome	sulfamethoxazole	0.972093	0.153405
Core matrisome	ECM Glycoproteins	COMP	ENSG00000105664	matrisome	hydralazine	1.02542	0.612702
Core matrisome	ECM Glycoproteins	COMP	ENSG00000105664	matrisome	cortisone	1.03509	0.347706
Core matrisome	ECM Glycoproteins	COMP	ENSG00000105664	matrisome	enalapril	1.08498	0.695482
Core matrisome	ECM Glycoproteins	COMP	ENSG00000105664	matrisome	fenofibrate	1.06079	0.0559507
Core matrisome	ECM Glycoproteins	COMP	ENSG00000105664	matrisome	naringin	1.04453	1.06692
Core matrisome	ECM Glycoproteins	COMP	ENSG00000105664	matrisome	selegiline	1.12112	1.1318
Core matrisome	ECM Glycoproteins	COMP	ENSG00000105664	matrisome	trimethadione	1.02632	-0.0760749
Core matrisome	ECM Glycoproteins	COMP	ENSG00000105664	matrisome	pregnenolone	1.28954	1.32039
Core matrisome	ECM Glycoproteins	COMP	ENSG00000105664	matrisome	kinetin	0.997512	0.25352
Core matrisome	ECM Glycoproteins	COMP	ENSG00000105664	matrisome	nadide	0.997512	-0.632961
Core matrisome	ECM Glycoproteins	COMP	ENSG00000105664	matrisome	metoprolol	1.36262	1.99464
Core matrisome	ECM Glycoproteins	COMP	ENSG00000105664	matrisome	demeclocycline	1.01571	0.915326
Core matrisome	ECM Glycoproteins	COMP	ENSG00000105664	matrisome	ethoxyquin	1.00609	-0.243996
Core matrisome	ECM Glycoproteins	COMP	ENSG00000105664	matrisome	simvastatin	1.02275	0.396234
Core matrisome	ECM Glycoproteins	COMP	ENSG00000105664	matrisome	reserpine	0.862434	-0.501658
Core matrisome	ECM Glycoproteins	COMP	ENSG00000105664	matrisome	luteolin	0.99505	0.82588
Core matrisome	ECM Glycoproteins	COMP	ENSG00000105664	matrisome	rotenone	1.38496	2.34651
Core matrisome	ECM Glycoproteins	CRELD1	ENSG00000163703	matrisome	metformin	1.20671	1.52485
Core matrisome	ECM Glycoproteins	CRELD1	ENSG00000163703	matrisome	celecoxib	1.00457	-0.353805
Core matrisome	ECM Glycoproteins	CRELD1	ENSG00000163703	matrisome	clofibrate	1.23474	1.12694
Core matrisome	ECM Glycoproteins	CRELD1	ENSG00000163703	matrisome	genistein	1.15412	1.0251
Core matrisome	ECM Glycoproteins	CRELD1	ENSG00000163703	matrisome	quercetin	1.26428	1.51019
Core matrisome	ECM Glycoproteins	CRELD1	ENSG00000163703	matrisome	staurosporine	0.987294	0.250427
Core matrisome	ECM Glycoproteins	CRELD1	ENSG00000163703	matrisome	nitrendipine	0.709166	-2.48117
Core matrisome	ECM Glycoproteins	CRELD1	ENSG00000163703	matrisome	butein	1.53556	1.81265
Core matrisome	ECM Glycoproteins	CRELD1	ENSG00000163703	matrisome	resveratrol	1.27583	2.33858
Core matrisome	ECM Glycoproteins	CRELD1	ENSG00000163703	matrisome	celastrol	1.33918	0.19984
Core matrisome	ECM Glycoproteins	CRELD1	ENSG00000163703	matrisome	doxycycline	0.998025	-0.620662
Core matrisome	ECM Glycoproteins	CRELD1	ENSG00000163703	matrisome	minocycline	1.06592	0.59508
Core matrisome	ECM Glycoproteins	CRELD1	ENSG00000163703	matrisome	bezafibrate	0.817661	-1.49195
Core matrisome	ECM Glycoproteins	CRELD1	ENSG00000163703	matrisome	hesperidin	0.986989	-0.225244
Core matrisome	ECM Glycoproteins	CRELD1	ENSG00000163703	matrisome	myricetin	1.16761	0.904923
Core matrisome	ECM Glycoproteins	CRELD1	ENSG00000163703	matrisome	mianserin	1.09685	1.04735
Core matrisome	ECM Glycoproteins	CRELD1	ENSG00000163703	matrisome	ethosuximide	0.714319	-2.58342
Core matrisome	ECM Glycoproteins	CRELD1	ENSG00000163703	matrisome	captopril	1.05359	0.562693
Core matrisome	ECM Glycoproteins	CRELD1	ENSG00000163703	matrisome	amoxapine	0.94095	-0.349053
Core matrisome	ECM Glycoproteins	CRELD1	ENSG00000163703	matrisome	ampicillin	1.22799	2.29283
Core matrisome	ECM Glycoproteins	CRELD1	ENSG00000163703	matrisome	danazol	0.920923	-1.00849
Core matrisome	ECM Glycoproteins	CRELD1	ENSG00000163703	matrisome	vinpocetine	1.10937	1.30703
Core matrisome	ECM Glycoproteins	CRELD1	ENSG00000163703	matrisome	cinnarizine	1.00472	0.0534887
Core matrisome	ECM Glycoproteins	CRELD1	ENSG00000163703	matrisome	enoxacin	0.829374	-1.81835
Core matrisome	ECM Glycoproteins	CRELD1	ENSG00000163703	matrisome	metergoline	1.37808	3.10761
Core matrisome	ECM Glycoproteins	CRELD1	ENSG00000163703	matrisome	kanamycin	0.860552	-1.33957
Core matrisome	ECM Glycoproteins	CRELD1	ENSG00000163703	matrisome	allantoin	1.15573	2.11587
Core matrisome	ECM Glycoproteins	CRELD1	ENSG00000163703	matrisome	berberine	1.12619	1.49433
Core matrisome	ECM Glycoproteins	CRELD1	ENSG00000163703	matrisome	chloramphenicol	1.22232	2.8583
Core matrisome	ECM Glycoproteins	CRELD1	ENSG00000163703	matrisome	sulfamethoxazole	1.09326	1.55596
Core matrisome	ECM Glycoproteins	CRELD1	ENSG00000163703	matrisome	hydralazine	1.04536	0.857956
Core matrisome	ECM Glycoproteins	CRELD1	ENSG00000163703	matrisome	cortisone	1.24099	2.04109
Core matrisome	ECM Glycoproteins	CRELD1	ENSG00000163703	matrisome	enalapril	1.0258	-0.0268897
Core matrisome	ECM Glycoproteins	CRELD1	ENSG00000163703	matrisome	fenofibrate	0.923977	-1.19393
Core matrisome	ECM Glycoproteins	CRELD1	ENSG00000163703	matrisome	naringin	0.970163	0.423356
Core matrisome	ECM Glycoproteins	CRELD1	ENSG00000163703	matrisome	selegiline	0.99706	0.106135
Core matrisome	ECM Glycoproteins	CRELD1	ENSG00000163703	matrisome	trimethadione	0.90101	-1.31423
Core matrisome	ECM Glycoproteins	CRELD1	ENSG00000163703	matrisome	pregnenolone	0.945462	-0.981077
Core matrisome	ECM Glycoproteins	CRELD1	ENSG00000163703	matrisome	kinetin	1.14161	1.48384
Core matrisome	ECM Glycoproteins	CRELD1	ENSG00000163703	matrisome	nadide	1.4569	3.66287
Core matrisome	ECM Glycoproteins	CRELD1	ENSG00000163703	matrisome	metoprolol	1.23803	1.08657
Core matrisome	ECM Glycoproteins	CRELD1	ENSG00000163703	matrisome	demeclocycline	0.734752	-2.08115
Core matrisome	ECM Glycoproteins	CRELD1	ENSG00000163703	matrisome	ethoxyquin	1.09868	0.648654
Core matrisome	ECM Glycoproteins	CRELD1	ENSG00000163703	matrisome	simvastatin	0.983386	0.0751309
Core matrisome	ECM Glycoproteins	CRELD1	ENSG00000163703	matrisome	reserpine	0.958545	0.227486
Core matrisome	ECM Glycoproteins	CRELD1	ENSG00000163703	matrisome	luteolin	1.34094	2.70003
Core matrisome	ECM Glycoproteins	CRELD1	ENSG00000163703	matrisome	rotenone	1.53563	3.33991
Core matrisome	ECM Glycoproteins	CRELD2	ENSG00000184164	matrisome	metformin	1.04211	-0.182358
Core matrisome	ECM Glycoproteins	CRELD2	ENSG00000184164	matrisome	celecoxib	1.05247	0.0631815
Core matrisome	ECM Glycoproteins	CRELD2	ENSG00000184164	matrisome	clofibrate	1.0002	-0.0336339
Core matrisome	ECM Glycoproteins	CRELD2	ENSG00000184164	matrisome	genistein	1.15197	0.999575
Core matrisome	ECM Glycoproteins	CRELD2	ENSG00000184164	matrisome	quercetin	0.958441	-0.872681
Core matrisome	ECM Glycoproteins	CRELD2	ENSG00000184164	matrisome	staurosporine	1.04332	0.603454
Core matrisome	ECM Glycoproteins	CRELD2	ENSG00000184164	matrisome	nitrendipine	0.870296	-1.06467
Core matrisome	ECM Glycoproteins	CRELD2	ENSG00000184164	matrisome	butein	0.918498	-0.322871
Core matrisome	ECM Glycoproteins	CRELD2	ENSG00000184164	matrisome	resveratrol	0.936379	-0.256988
Core matrisome	ECM Glycoproteins	CRELD2	ENSG00000184164	matrisome	celastrol	1.20994	0.116865
Core matrisome	ECM Glycoproteins	CRELD2	ENSG00000184164	matrisome	doxycycline	1.02705	-0.348801
Core matrisome	ECM Glycoproteins	CRELD2	ENSG00000184164	matrisome	minocycline	0.970646	-0.46401
Core matrisome	ECM Glycoproteins	CRELD2	ENSG00000184164	matrisome	bezafibrate	0.931515	-0.294683
Core matrisome	ECM Glycoproteins	CRELD2	ENSG00000184164	matrisome	hesperidin	0.788631	-2.04007
Core matrisome	ECM Glycoproteins	CRELD2	ENSG00000184164	matrisome	myricetin	1.11668	0.453186
Core matrisome	ECM Glycoproteins	CRELD2	ENSG00000184164	matrisome	mianserin	0.979596	-0.253496
Core matrisome	ECM Glycoproteins	CRELD2	ENSG00000184164	matrisome	ethosuximide	1.00156	0.255769
Core matrisome	ECM Glycoproteins	CRELD2	ENSG00000184164	matrisome	captopril	0.916828	-0.955587
Core matrisome	ECM Glycoproteins	CRELD2	ENSG00000184164	matrisome	amoxapine	1.00981	0.413333
Core matrisome	ECM Glycoproteins	CRELD2	ENSG00000184164	matrisome	ampicillin	0.978184	-0.5345
Core matrisome	ECM Glycoproteins	CRELD2	ENSG00000184164	matrisome	danazol	1.09036	-0.278723
Core matrisome	ECM Glycoproteins	CRELD2	ENSG00000184164	matrisome	vinpocetine	0.966022	-0.0334112
Core matrisome	ECM Glycoproteins	CRELD2	ENSG00000184164	matrisome	cinnarizine	0.931598	-0.689329
Core matrisome	ECM Glycoproteins	CRELD2	ENSG00000184164	matrisome	enoxacin	0.945535	-0.49315
Core matrisome	ECM Glycoproteins	CRELD2	ENSG00000184164	matrisome	metergoline	0.963086	-0.368635
Core matrisome	ECM Glycoproteins	CRELD2	ENSG00000184164	matrisome	kanamycin	0.941414	-0.568814
Core matrisome	ECM Glycoproteins	CRELD2	ENSG00000184164	matrisome	allantoin	1.02535	0.64486
Core matrisome	ECM Glycoproteins	CRELD2	ENSG00000184164	matrisome	berberine	0.820888	-1.42859
Core matrisome	ECM Glycoproteins	CRELD2	ENSG00000184164	matrisome	chloramphenicol	0.972209	0.381632
Core matrisome	ECM Glycoproteins	CRELD2	ENSG00000184164	matrisome	sulfamethoxazole	0.98951	0.35502
Core matrisome	ECM Glycoproteins	CRELD2	ENSG00000184164	matrisome	hydralazine	1.06122	1.05299
Core matrisome	ECM Glycoproteins	CRELD2	ENSG00000184164	matrisome	cortisone	0.921285	-0.588249
Core matrisome	ECM Glycoproteins	CRELD2	ENSG00000184164	matrisome	enalapril	1.08772	0.728987
Core matrisome	ECM Glycoproteins	CRELD2	ENSG00000184164	matrisome	fenofibrate	1.10451	0.455416
Core matrisome	ECM Glycoproteins	CRELD2	ENSG00000184164	matrisome	naringin	0.946252	0.216443
Core matrisome	ECM Glycoproteins	CRELD2	ENSG00000184164	matrisome	selegiline	0.924886	-0.490571
Core matrisome	ECM Glycoproteins	CRELD2	ENSG00000184164	matrisome	trimethadione	1.02473	-0.0917537
Core matrisome	ECM Glycoproteins	CRELD2	ENSG00000184164	matrisome	pregnenolone	1.05212	-0.267702
Core matrisome	ECM Glycoproteins	CRELD2	ENSG00000184164	matrisome	kinetin	0.877801	-0.768599
Core matrisome	ECM Glycoproteins	CRELD2	ENSG00000184164	matrisome	nadide	1.1589	0.876197
Core matrisome	ECM Glycoproteins	CRELD2	ENSG00000184164	matrisome	metoprolol	1.04116	-0.348242
Core matrisome	ECM Glycoproteins	CRELD2	ENSG00000184164	matrisome	demeclocycline	0.924425	-0.0582307
Core matrisome	ECM Glycoproteins	CRELD2	ENSG00000184164	matrisome	ethoxyquin	1.04367	0.118347
Core matrisome	ECM Glycoproteins	CRELD2	ENSG00000184164	matrisome	simvastatin	1.11507	1.14932
Core matrisome	ECM Glycoproteins	CRELD2	ENSG00000184164	matrisome	reserpine	0.930006	0.0109761
Core matrisome	ECM Glycoproteins	CRELD2	ENSG00000184164	matrisome	luteolin	0.931495	0.481518
Core matrisome	ECM Glycoproteins	CRELD2	ENSG00000184164	matrisome	rotenone	0.97961	-0.325894
Core matrisome	ECM Glycoproteins	CRIM1	ENSG00000150938	matrisome	metformin	1.03545	-0.251404
Core matrisome	ECM Glycoproteins	CRIM1	ENSG00000150938	matrisome	celecoxib	1.13701	0.799056
Core matrisome	ECM Glycoproteins	CRIM1	ENSG00000150938	matrisome	clofibrate	0.588134	-2.07266
Core matrisome	ECM Glycoproteins	CRIM1	ENSG00000150938	matrisome	genistein	1.08257	0.175307
Core matrisome	ECM Glycoproteins	CRIM1	ENSG00000150938	matrisome	quercetin	1.17025	0.777638
Core matrisome	ECM Glycoproteins	CRIM1	ENSG00000150938	matrisome	staurosporine	0.904226	-0.273034
Core matrisome	ECM Glycoproteins	CRIM1	ENSG00000150938	matrisome	nitrendipine	0.896324	-0.835854
Core matrisome	ECM Glycoproteins	CRIM1	ENSG00000150938	matrisome	butein	0.977936	-0.117169
Core matrisome	ECM Glycoproteins	CRIM1	ENSG00000150938	matrisome	resveratrol	1.0112	0.315155
Core matrisome	ECM Glycoproteins	CRIM1	ENSG00000150938	matrisome	celastrol	1.01511	-0.00822277
Core matrisome	ECM Glycoproteins	CRIM1	ENSG00000150938	matrisome	doxycycline	1.09888	0.324049
Core matrisome	ECM Glycoproteins	CRIM1	ENSG00000150938	matrisome	minocycline	0.971455	-0.455013
Core matrisome	ECM Glycoproteins	CRIM1	ENSG00000150938	matrisome	bezafibrate	0.788642	-1.79711
Core matrisome	ECM Glycoproteins	CRIM1	ENSG00000150938	matrisome	hesperidin	1.07764	0.604182
Core matrisome	ECM Glycoproteins	CRIM1	ENSG00000150938	matrisome	myricetin	1.05683	-0.077664
Core matrisome	ECM Glycoproteins	CRIM1	ENSG00000150938	matrisome	mianserin	1.00765	0.0577491
Core matrisome	ECM Glycoproteins	CRIM1	ENSG00000150938	matrisome	ethosuximide	1.04516	0.686655
Core matrisome	ECM Glycoproteins	CRIM1	ENSG00000150938	matrisome	captopril	1.00896	0.0672264
Core matrisome	ECM Glycoproteins	CRIM1	ENSG00000150938	matrisome	amoxapine	0.932979	-0.437307
Core matrisome	ECM Glycoproteins	CRIM1	ENSG00000150938	matrisome	ampicillin	1.01094	-0.16371
Core matrisome	ECM Glycoproteins	CRIM1	ENSG00000150938	matrisome	danazol	1.08838	-0.287244
Core matrisome	ECM Glycoproteins	CRIM1	ENSG00000150938	matrisome	vinpocetine	0.942409	-0.254208
Core matrisome	ECM Glycoproteins	CRIM1	ENSG00000150938	matrisome	cinnarizine	1.12299	1.25493
Core matrisome	ECM Glycoproteins	CRIM1	ENSG00000150938	matrisome	enoxacin	0.901411	-0.99653
Core matrisome	ECM Glycoproteins	CRIM1	ENSG00000150938	matrisome	metergoline	1.00304	-0.0339676
Core matrisome	ECM Glycoproteins	CRIM1	ENSG00000150938	matrisome	kanamycin	0.944627	-0.538183
Core matrisome	ECM Glycoproteins	CRIM1	ENSG00000150938	matrisome	allantoin	0.960989	-0.0812969
Core matrisome	ECM Glycoproteins	CRIM1	ENSG00000150938	matrisome	berberine	0.99417	0.230391
Core matrisome	ECM Glycoproteins	CRIM1	ENSG00000150938	matrisome	chloramphenicol	0.934462	0.0078603
Core matrisome	ECM Glycoproteins	CRIM1	ENSG00000150938	matrisome	sulfamethoxazole	0.918002	-0.472725
Core matrisome	ECM Glycoproteins	CRIM1	ENSG00000150938	matrisome	hydralazine	0.910013	-0.806355
Core matrisome	ECM Glycoproteins	CRIM1	ENSG00000150938	matrisome	cortisone	0.895134	-0.803331
Core matrisome	ECM Glycoproteins	CRIM1	ENSG00000150938	matrisome	enalapril	1.01771	-0.125577
Core matrisome	ECM Glycoproteins	CRIM1	ENSG00000150938	matrisome	fenofibrate	1.12567	0.64868
Core matrisome	ECM Glycoproteins	CRIM1	ENSG00000150938	matrisome	naringin	0.839558	-0.706859
Core matrisome	ECM Glycoproteins	CRIM1	ENSG00000150938	matrisome	selegiline	0.888205	-0.793839
Core matrisome	ECM Glycoproteins	CRIM1	ENSG00000150938	matrisome	trimethadione	0.987451	-0.460105
Core matrisome	ECM Glycoproteins	CRIM1	ENSG00000150938	matrisome	pregnenolone	1.03809	-0.361497
Core matrisome	ECM Glycoproteins	CRIM1	ENSG00000150938	matrisome	kinetin	1.04061	0.62153
Core matrisome	ECM Glycoproteins	CRIM1	ENSG00000150938	matrisome	nadide	0.899282	-1.55154
Core matrisome	ECM Glycoproteins	CRIM1	ENSG00000150938	matrisome	metoprolol	1.00675	-0.599023
Core matrisome	ECM Glycoproteins	CRIM1	ENSG00000150938	matrisome	demeclocycline	0.784639	-1.5491
Core matrisome	ECM Glycoproteins	CRIM1	ENSG00000150938	matrisome	ethoxyquin	0.86697	-1.5853
Core matrisome	ECM Glycoproteins	CRIM1	ENSG00000150938	matrisome	simvastatin	0.811434	-1.32753
Core matrisome	ECM Glycoproteins	CRIM1	ENSG00000150938	matrisome	reserpine	0.738418	-1.4425
Core matrisome	ECM Glycoproteins	CRIM1	ENSG00000150938	matrisome	luteolin	0.634774	-1.12623
Core matrisome	ECM Glycoproteins	CRIM1	ENSG00000150938	matrisome	rotenone	1.06722	0.251704
Core matrisome	ECM Glycoproteins	CRISPLD2	ENSG00000103196	matrisome	metformin	1.12045	0.630195
Core matrisome	ECM Glycoproteins	CRISPLD2	ENSG00000103196	matrisome	celecoxib	1.13593	0.789725
Core matrisome	ECM Glycoproteins	CRISPLD2	ENSG00000103196	matrisome	clofibrate	0.927991	-0.390948
Core matrisome	ECM Glycoproteins	CRISPLD2	ENSG00000103196	matrisome	genistein	1.06184	-0.0709303
Core matrisome	ECM Glycoproteins	CRISPLD2	ENSG00000103196	matrisome	quercetin	0.858022	-1.65509
Core matrisome	ECM Glycoproteins	CRISPLD2	ENSG00000103196	matrisome	staurosporine	0.819186	-0.808924
Core matrisome	ECM Glycoproteins	CRISPLD2	ENSG00000103196	matrisome	nitrendipine	1.10077	0.96141
Core matrisome	ECM Glycoproteins	CRISPLD2	ENSG00000103196	matrisome	butein	1.42277	1.4223
Core matrisome	ECM Glycoproteins	CRISPLD2	ENSG00000103196	matrisome	resveratrol	0.980169	0.0778534
Core matrisome	ECM Glycoproteins	CRISPLD2	ENSG00000103196	matrisome	celastrol	1.23464	0.132719
Core matrisome	ECM Glycoproteins	CRISPLD2	ENSG00000103196	matrisome	doxycycline	1.07599	0.109671
Core matrisome	ECM Glycoproteins	CRISPLD2	ENSG00000103196	matrisome	minocycline	0.865586	-1.63194
Core matrisome	ECM Glycoproteins	CRISPLD2	ENSG00000103196	matrisome	bezafibrate	1.07162	1.17862
Core matrisome	ECM Glycoproteins	CRISPLD2	ENSG00000103196	matrisome	hesperidin	0.957541	-0.494667
Core matrisome	ECM Glycoproteins	CRISPLD2	ENSG00000103196	matrisome	myricetin	1.14547	0.708558
Core matrisome	ECM Glycoproteins	CRISPLD2	ENSG00000103196	matrisome	mianserin	1.06126	0.652577
Core matrisome	ECM Glycoproteins	CRISPLD2	ENSG00000103196	matrisome	ethosuximide	0.861394	-1.1297
Core matrisome	ECM Glycoproteins	CRISPLD2	ENSG00000103196	matrisome	captopril	1.06435	0.682083
Core matrisome	ECM Glycoproteins	CRISPLD2	ENSG00000103196	matrisome	amoxapine	1.00215	0.328546
Core matrisome	ECM Glycoproteins	CRISPLD2	ENSG00000103196	matrisome	ampicillin	1.00241	-0.260316
Core matrisome	ECM Glycoproteins	CRISPLD2	ENSG00000103196	matrisome	danazol	1.80982	2.82013
Core matrisome	ECM Glycoproteins	CRISPLD2	ENSG00000103196	matrisome	vinpocetine	0.966565	-0.0283284
Core matrisome	ECM Glycoproteins	CRISPLD2	ENSG00000103196	matrisome	cinnarizine	1.38491	3.9156
Core matrisome	ECM Glycoproteins	CRISPLD2	ENSG00000103196	matrisome	enoxacin	0.892939	-1.09317
Core matrisome	ECM Glycoproteins	CRISPLD2	ENSG00000103196	matrisome	metergoline	1.36495	2.99758
Core matrisome	ECM Glycoproteins	CRISPLD2	ENSG00000103196	matrisome	kanamycin	0.859523	-1.34938
Core matrisome	ECM Glycoproteins	CRISPLD2	ENSG00000103196	matrisome	allantoin	0.912752	-0.62554
Core matrisome	ECM Glycoproteins	CRISPLD2	ENSG00000103196	matrisome	berberine	0.916708	-0.511217
Core matrisome	ECM Glycoproteins	CRISPLD2	ENSG00000103196	matrisome	chloramphenicol	0.83329	-0.993978
Core matrisome	ECM Glycoproteins	CRISPLD2	ENSG00000103196	matrisome	sulfamethoxazole	0.909526	-0.570839
Core matrisome	ECM Glycoproteins	CRISPLD2	ENSG00000103196	matrisome	hydralazine	0.827037	-1.82665
Core matrisome	ECM Glycoproteins	CRISPLD2	ENSG00000103196	matrisome	cortisone	1.36628	3.07155
Core matrisome	ECM Glycoproteins	CRISPLD2	ENSG00000103196	matrisome	enalapril	1.1335	1.28775
Core matrisome	ECM Glycoproteins	CRISPLD2	ENSG00000103196	matrisome	fenofibrate	1.34715	2.67206
Core matrisome	ECM Glycoproteins	CRISPLD2	ENSG00000103196	matrisome	naringin	0.943307	0.190956
Core matrisome	ECM Glycoproteins	CRISPLD2	ENSG00000103196	matrisome	selegiline	0.743579	-1.98955
Core matrisome	ECM Glycoproteins	CRISPLD2	ENSG00000103196	matrisome	trimethadione	0.869754	-1.62307
Core matrisome	ECM Glycoproteins	CRISPLD2	ENSG00000103196	matrisome	pregnenolone	0.850788	-1.61433
Core matrisome	ECM Glycoproteins	CRISPLD2	ENSG00000103196	matrisome	kinetin	0.962596	-0.0445987
Core matrisome	ECM Glycoproteins	CRISPLD2	ENSG00000103196	matrisome	nadide	0.985943	-0.741154
Core matrisome	ECM Glycoproteins	CRISPLD2	ENSG00000103196	matrisome	metoprolol	1.45629	2.6773
Core matrisome	ECM Glycoproteins	CRISPLD2	ENSG00000103196	matrisome	demeclocycline	0.848261	-0.870547
Core matrisome	ECM Glycoproteins	CRISPLD2	ENSG00000103196	matrisome	ethoxyquin	0.990361	-0.395654
Core matrisome	ECM Glycoproteins	CRISPLD2	ENSG00000103196	matrisome	simvastatin	1.20877	1.91361
Core matrisome	ECM Glycoproteins	CRISPLD2	ENSG00000103196	matrisome	reserpine	0.798859	-0.983965
Core matrisome	ECM Glycoproteins	CRISPLD2	ENSG00000103196	matrisome	luteolin	0.455398	-2.09816
Core matrisome	ECM Glycoproteins	CRISPLD2	ENSG00000103196	matrisome	rotenone	1.09343	0.424504
Core matrisome	ECM Glycoproteins	DPT	ENSG00000143196	matrisome	metformin	1	-0.619074
Core matrisome	ECM Glycoproteins	DPT	ENSG00000143196	matrisome	celecoxib	1	-0.393588
Core matrisome	ECM Glycoproteins	DPT	ENSG00000143196	matrisome	clofibrate	1	-0.0346237
Core matrisome	ECM Glycoproteins	DPT	ENSG00000143196	matrisome	genistein	1	-0.805392
Core matrisome	ECM Glycoproteins	DPT	ENSG00000143196	matrisome	quercetin	1	-0.548882
Core matrisome	ECM Glycoproteins	DPT	ENSG00000143196	matrisome	staurosporine	1	0.330497
Core matrisome	ECM Glycoproteins	DPT	ENSG00000143196	matrisome	nitrendipine	1	0.0755609
Core matrisome	ECM Glycoproteins	DPT	ENSG00000143196	matrisome	butein	1	-0.0408107
Core matrisome	ECM Glycoproteins	DPT	ENSG00000143196	matrisome	resveratrol	1	0.229488
Core matrisome	ECM Glycoproteins	DPT	ENSG00000143196	matrisome	celastrol	1	-0.0179261
Core matrisome	ECM Glycoproteins	DPT	ENSG00000143196	matrisome	doxycycline	1	-0.602165
Core matrisome	ECM Glycoproteins	DPT	ENSG00000143196	matrisome	minocycline	1	-0.137691
Core matrisome	ECM Glycoproteins	DPT	ENSG00000143196	matrisome	bezafibrate	1	0.425488
Core matrisome	ECM Glycoproteins	DPT	ENSG00000143196	matrisome	hesperidin	1	-0.106203
Core matrisome	ECM Glycoproteins	DPT	ENSG00000143196	matrisome	myricetin	1	-0.581715
Core matrisome	ECM Glycoproteins	DPT	ENSG00000143196	matrisome	mianserin	1	-0.0271196
Core matrisome	ECM Glycoproteins	DPT	ENSG00000143196	matrisome	ethosuximide	1	0.240314
Core matrisome	ECM Glycoproteins	DPT	ENSG00000143196	matrisome	captopril	1	-0.0322593
Core matrisome	ECM Glycoproteins	DPT	ENSG00000143196	matrisome	amoxapine	1	0.304704
Core matrisome	ECM Glycoproteins	DPT	ENSG00000143196	matrisome	ampicillin	1	-0.287579
Core matrisome	ECM Glycoproteins	DPT	ENSG00000143196	matrisome	danazol	1	-0.667896
Core matrisome	ECM Glycoproteins	DPT	ENSG00000143196	matrisome	vinpocetine	1	0.284316
Core matrisome	ECM Glycoproteins	DPT	ENSG00000143196	matrisome	cinnarizine	1	0.00551697
Core matrisome	ECM Glycoproteins	DPT	ENSG00000143196	matrisome	enoxacin	1	0.128205
Core matrisome	ECM Glycoproteins	DPT	ENSG00000143196	matrisome	metergoline	1	-0.0594238
Core matrisome	ECM Glycoproteins	DPT	ENSG00000143196	matrisome	kanamycin	1	-0.010378
Core matrisome	ECM Glycoproteins	DPT	ENSG00000143196	matrisome	allantoin	1	0.358851
Core matrisome	ECM Glycoproteins	DPT	ENSG00000143196	matrisome	berberine	1	0.28621
Core matrisome	ECM Glycoproteins	DPT	ENSG00000143196	matrisome	chloramphenicol	1	0.656829
Core matrisome	ECM Glycoproteins	DPT	ENSG00000143196	matrisome	sulfamethoxazole	1	0.476443
Core matrisome	ECM Glycoproteins	DPT	ENSG00000143196	matrisome	hydralazine	1	0.300154
Core matrisome	ECM Glycoproteins	DPT	ENSG00000143196	matrisome	cortisone	1	0.0591312
Core matrisome	ECM Glycoproteins	DPT	ENSG00000143196	matrisome	enalapril	1	-0.341759
Core matrisome	ECM Glycoproteins	DPT	ENSG00000143196	matrisome	fenofibrate	1	-0.499396
Core matrisome	ECM Glycoproteins	DPT	ENSG00000143196	matrisome	naringin	1	0.68156
Core matrisome	ECM Glycoproteins	DPT	ENSG00000143196	matrisome	selegiline	1	0.13044
Core matrisome	ECM Glycoproteins	DPT	ENSG00000143196	matrisome	trimethadione	1	-0.336103
Core matrisome	ECM Glycoproteins	DPT	ENSG00000143196	matrisome	pregnenolone	1	-0.616288
Core matrisome	ECM Glycoproteins	DPT	ENSG00000143196	matrisome	kinetin	1	0.27476
Core matrisome	ECM Glycoproteins	DPT	ENSG00000143196	matrisome	nadide	1	-0.609699
Core matrisome	ECM Glycoproteins	DPT	ENSG00000143196	matrisome	metoprolol	1	-0.648188
Core matrisome	ECM Glycoproteins	DPT	ENSG00000143196	matrisome	demeclocycline	1	0.747807
Core matrisome	ECM Glycoproteins	DPT	ENSG00000143196	matrisome	ethoxyquin	1	-0.302725
Core matrisome	ECM Glycoproteins	DPT	ENSG00000143196	matrisome	simvastatin	1	0.210653
Core matrisome	ECM Glycoproteins	DPT	ENSG00000143196	matrisome	reserpine	1	0.541987
Core matrisome	ECM Glycoproteins	DPT	ENSG00000143196	matrisome	luteolin	1	0.852704
Core matrisome	ECM Glycoproteins	DPT	ENSG00000143196	matrisome	rotenone	1	-0.191461
Core matrisome	ECM Glycoproteins	ECM1	ENSG00000143369	matrisome	metformin	1.23902	1.8599
Core matrisome	ECM Glycoproteins	ECM1	ENSG00000143369	matrisome	celecoxib	1.15085	0.919558
Core matrisome	ECM Glycoproteins	ECM1	ENSG00000143369	matrisome	clofibrate	1.00988	0.0142568
Core matrisome	ECM Glycoproteins	ECM1	ENSG00000143369	matrisome	genistein	0.981778	-1.02181
Core matrisome	ECM Glycoproteins	ECM1	ENSG00000143369	matrisome	quercetin	1.20094	1.01673
Core matrisome	ECM Glycoproteins	ECM1	ENSG00000143369	matrisome	staurosporine	1.02357	0.479011
Core matrisome	ECM Glycoproteins	ECM1	ENSG00000143369	matrisome	nitrendipine	1.12837	1.20405
Core matrisome	ECM Glycoproteins	ECM1	ENSG00000143369	matrisome	butein	0.989757	-0.0762589
Core matrisome	ECM Glycoproteins	ECM1	ENSG00000143369	matrisome	resveratrol	0.935037	-0.267245
Core matrisome	ECM Glycoproteins	ECM1	ENSG00000143369	matrisome	celastrol	1	-0.0179261
Core matrisome	ECM Glycoproteins	ECM1	ENSG00000143369	matrisome	doxycycline	0.946256	-1.10561
Core matrisome	ECM Glycoproteins	ECM1	ENSG00000143369	matrisome	minocycline	0.91187	-1.11741
Core matrisome	ECM Glycoproteins	ECM1	ENSG00000143369	matrisome	bezafibrate	1.02442	0.682314
Core matrisome	ECM Glycoproteins	ECM1	ENSG00000143369	matrisome	hesperidin	0.934783	-0.702894
Core matrisome	ECM Glycoproteins	ECM1	ENSG00000143369	matrisome	myricetin	1.00918	-0.500266
Core matrisome	ECM Glycoproteins	ECM1	ENSG00000143369	matrisome	mianserin	0.92489	-0.860444
Core matrisome	ECM Glycoproteins	ECM1	ENSG00000143369	matrisome	ethosuximide	0.953881	-0.21554
Core matrisome	ECM Glycoproteins	ECM1	ENSG00000143369	matrisome	captopril	0.998218	-0.0520471
Core matrisome	ECM Glycoproteins	ECM1	ENSG00000143369	matrisome	amoxapine	0.899446	-0.808562
Core matrisome	ECM Glycoproteins	ECM1	ENSG00000143369	matrisome	ampicillin	1.13666	1.25921
Core matrisome	ECM Glycoproteins	ECM1	ENSG00000143369	matrisome	danazol	1.36201	0.891323
Core matrisome	ECM Glycoproteins	ECM1	ENSG00000143369	matrisome	vinpocetine	1.06944	0.933683
Core matrisome	ECM Glycoproteins	ECM1	ENSG00000143369	matrisome	cinnarizine	0.895397	-1.05708
Core matrisome	ECM Glycoproteins	ECM1	ENSG00000143369	matrisome	enoxacin	1.07723	1.00921
Core matrisome	ECM Glycoproteins	ECM1	ENSG00000143369	matrisome	metergoline	1.00869	0.0133933
Core matrisome	ECM Glycoproteins	ECM1	ENSG00000143369	matrisome	kanamycin	1.12097	1.14266
Core matrisome	ECM Glycoproteins	ECM1	ENSG00000143369	matrisome	allantoin	1.16623	2.23436
Core matrisome	ECM Glycoproteins	ECM1	ENSG00000143369	matrisome	berberine	0.994767	0.236109
Core matrisome	ECM Glycoproteins	ECM1	ENSG00000143369	matrisome	chloramphenicol	1.03137	0.967487
Core matrisome	ECM Glycoproteins	ECM1	ENSG00000143369	matrisome	sulfamethoxazole	0.829538	-1.49675
Core matrisome	ECM Glycoproteins	ECM1	ENSG00000143369	matrisome	hydralazine	1.32294	4.27107
Core matrisome	ECM Glycoproteins	ECM1	ENSG00000143369	matrisome	cortisone	1.2723	2.29863
Core matrisome	ECM Glycoproteins	ECM1	ENSG00000143369	matrisome	enalapril	0.938649	-1.09064
Core matrisome	ECM Glycoproteins	ECM1	ENSG00000143369	matrisome	fenofibrate	1.52767	4.32128
Core matrisome	ECM Glycoproteins	ECM1	ENSG00000143369	matrisome	naringin	0.980025	0.508699
Core matrisome	ECM Glycoproteins	ECM1	ENSG00000143369	matrisome	selegiline	0.877467	-0.882611
Core matrisome	ECM Glycoproteins	ECM1	ENSG00000143369	matrisome	trimethadione	1.1118	0.768564
Core matrisome	ECM Glycoproteins	ECM1	ENSG00000143369	matrisome	pregnenolone	1.25467	1.08712
Core matrisome	ECM Glycoproteins	ECM1	ENSG00000143369	matrisome	kinetin	1.19203	1.91435
Core matrisome	ECM Glycoproteins	ECM1	ENSG00000143369	matrisome	nadide	1.028	-0.347849
Core matrisome	ECM Glycoproteins	ECM1	ENSG00000143369	matrisome	metoprolol	1.04895	-0.291429
Core matrisome	ECM Glycoproteins	ECM1	ENSG00000143369	matrisome	demeclocycline	1.00986	0.852917
Core matrisome	ECM Glycoproteins	ECM1	ENSG00000143369	matrisome	ethoxyquin	1.22991	1.91392
Core matrisome	ECM Glycoproteins	ECM1	ENSG00000143369	matrisome	simvastatin	0.945759	-0.231808
Core matrisome	ECM Glycoproteins	ECM1	ENSG00000143369	matrisome	reserpine	0.904729	-0.180784
Core matrisome	ECM Glycoproteins	ECM1	ENSG00000143369	matrisome	luteolin	1.21851	2.03669
Core matrisome	ECM Glycoproteins	ECM1	ENSG00000143369	matrisome	rotenone	1.34647	2.09277
Core matrisome	ECM Glycoproteins	ECM2	ENSG00000106823	matrisome	metformin	0.964825	-0.983889
Core matrisome	ECM Glycoproteins	ECM2	ENSG00000106823	matrisome	celecoxib	1.26597	1.92167
Core matrisome	ECM Glycoproteins	ECM2	ENSG00000106823	matrisome	clofibrate	0.853282	-0.76063
Core matrisome	ECM Glycoproteins	ECM2	ENSG00000106823	matrisome	genistein	1.0236	-0.525046
Core matrisome	ECM Glycoproteins	ECM2	ENSG00000106823	matrisome	quercetin	1.0913	0.162433
Core matrisome	ECM Glycoproteins	ECM2	ENSG00000106823	matrisome	staurosporine	0.855872	-0.577745
Core matrisome	ECM Glycoproteins	ECM2	ENSG00000106823	matrisome	nitrendipine	1.13391	1.25278
Core matrisome	ECM Glycoproteins	ECM2	ENSG00000106823	matrisome	butein	1.09388	0.284094
Core matrisome	ECM Glycoproteins	ECM2	ENSG00000106823	matrisome	resveratrol	1.01257	0.32561
Core matrisome	ECM Glycoproteins	ECM2	ENSG00000106823	matrisome	celastrol	1	-0.0179261
Core matrisome	ECM Glycoproteins	ECM2	ENSG00000106823	matrisome	doxycycline	1	-0.602165
Core matrisome	ECM Glycoproteins	ECM2	ENSG00000106823	matrisome	minocycline	1.03716	0.275391
Core matrisome	ECM Glycoproteins	ECM2	ENSG00000106823	matrisome	bezafibrate	1.04348	0.882696
Core matrisome	ECM Glycoproteins	ECM2	ENSG00000106823	matrisome	hesperidin	1	-0.106203
Core matrisome	ECM Glycoproteins	ECM2	ENSG00000106823	matrisome	myricetin	1.0788	0.117212
Core matrisome	ECM Glycoproteins	ECM2	ENSG00000106823	matrisome	mianserin	1.13333	1.45217
Core matrisome	ECM Glycoproteins	ECM2	ENSG00000106823	matrisome	ethosuximide	1	0.240314
Core matrisome	ECM Glycoproteins	ECM2	ENSG00000106823	matrisome	captopril	1.03716	0.380255
Core matrisome	ECM Glycoproteins	ECM2	ENSG00000106823	matrisome	amoxapine	1.15944	2.06992
Core matrisome	ECM Glycoproteins	ECM2	ENSG00000106823	matrisome	ampicillin	0.987949	-0.42397
Core matrisome	ECM Glycoproteins	ECM2	ENSG00000106823	matrisome	danazol	1.57929	1.82721
Core matrisome	ECM Glycoproteins	ECM2	ENSG00000106823	matrisome	vinpocetine	1	0.284316
Core matrisome	ECM Glycoproteins	ECM2	ENSG00000106823	matrisome	cinnarizine	1	0.00551697
Core matrisome	ECM Glycoproteins	ECM2	ENSG00000106823	matrisome	enoxacin	1.21166	2.54283
Core matrisome	ECM Glycoproteins	ECM2	ENSG00000106823	matrisome	metergoline	1.0291	0.184337
Core matrisome	ECM Glycoproteins	ECM2	ENSG00000106823	matrisome	kanamycin	1.4434	4.216
Core matrisome	ECM Glycoproteins	ECM2	ENSG00000106823	matrisome	allantoin	1	0.358851
Core matrisome	ECM Glycoproteins	ECM2	ENSG00000106823	matrisome	berberine	1.04945	0.759644
Core matrisome	ECM Glycoproteins	ECM2	ENSG00000106823	matrisome	chloramphenicol	1	0.656829
Core matrisome	ECM Glycoproteins	ECM2	ENSG00000106823	matrisome	sulfamethoxazole	0.996639	0.437543
Core matrisome	ECM Glycoproteins	ECM2	ENSG00000106823	matrisome	hydralazine	1.19065	2.64439
Core matrisome	ECM Glycoproteins	ECM2	ENSG00000106823	matrisome	cortisone	1	0.0591312
Core matrisome	ECM Glycoproteins	ECM2	ENSG00000106823	matrisome	enalapril	1	-0.341759
Core matrisome	ECM Glycoproteins	ECM2	ENSG00000106823	matrisome	fenofibrate	1	-0.499396
Core matrisome	ECM Glycoproteins	ECM2	ENSG00000106823	matrisome	naringin	0.997512	0.660033
Core matrisome	ECM Glycoproteins	ECM2	ENSG00000106823	matrisome	selegiline	1.17018	1.53745
Core matrisome	ECM Glycoproteins	ECM2	ENSG00000106823	matrisome	trimethadione	0.897312	-1.35077
Core matrisome	ECM Glycoproteins	ECM2	ENSG00000106823	matrisome	pregnenolone	1.42424	2.22136
Core matrisome	ECM Glycoproteins	ECM2	ENSG00000106823	matrisome	kinetin	1.17568	1.77471
Core matrisome	ECM Glycoproteins	ECM2	ENSG00000106823	matrisome	nadide	1	-0.609699
Core matrisome	ECM Glycoproteins	ECM2	ENSG00000106823	matrisome	metoprolol	1.25095	1.18078
Core matrisome	ECM Glycoproteins	ECM2	ENSG00000106823	matrisome	demeclocycline	1.12256	2.05497
Core matrisome	ECM Glycoproteins	ECM2	ENSG00000106823	matrisome	ethoxyquin	1.14457	1.09113
Core matrisome	ECM Glycoproteins	ECM2	ENSG00000106823	matrisome	simvastatin	1.15222	1.45236
Core matrisome	ECM Glycoproteins	ECM2	ENSG00000106823	matrisome	reserpine	0.984164	0.421848
Core matrisome	ECM Glycoproteins	ECM2	ENSG00000106823	matrisome	luteolin	1.17985	1.82721
Core matrisome	ECM Glycoproteins	ECM2	ENSG00000106823	matrisome	rotenone	0.989011	-0.263911
Core matrisome	ECM Glycoproteins	EDIL3	ENSG00000164176	matrisome	metformin	1.02508	-0.358928
Core matrisome	ECM Glycoproteins	EDIL3	ENSG00000164176	matrisome	celecoxib	1.00582	-0.342958
Core matrisome	ECM Glycoproteins	EDIL3	ENSG00000164176	matrisome	clofibrate	1.04712	0.198542
Core matrisome	ECM Glycoproteins	EDIL3	ENSG00000164176	matrisome	genistein	0.885503	-2.16528
Core matrisome	ECM Glycoproteins	EDIL3	ENSG00000164176	matrisome	quercetin	0.970429	-0.77928
Core matrisome	ECM Glycoproteins	EDIL3	ENSG00000164176	matrisome	staurosporine	0.873134	-0.468964
Core matrisome	ECM Glycoproteins	EDIL3	ENSG00000164176	matrisome	nitrendipine	1.34297	3.09064
Core matrisome	ECM Glycoproteins	EDIL3	ENSG00000164176	matrisome	butein	1.0055	-0.0217716
Core matrisome	ECM Glycoproteins	EDIL3	ENSG00000164176	matrisome	resveratrol	0.993182	0.177355
Core matrisome	ECM Glycoproteins	EDIL3	ENSG00000164176	matrisome	celastrol	1	-0.0179261
Core matrisome	ECM Glycoproteins	EDIL3	ENSG00000164176	matrisome	doxycycline	1.25574	1.79345
Core matrisome	ECM Glycoproteins	EDIL3	ENSG00000164176	matrisome	minocycline	0.907692	-1.16385
Core matrisome	ECM Glycoproteins	EDIL3	ENSG00000164176	matrisome	bezafibrate	0.983092	0.247684
Core matrisome	ECM Glycoproteins	EDIL3	ENSG00000164176	matrisome	hesperidin	0.869004	-1.30472
Core matrisome	ECM Glycoproteins	EDIL3	ENSG00000164176	matrisome	myricetin	1.08824	0.20088
Core matrisome	ECM Glycoproteins	EDIL3	ENSG00000164176	matrisome	mianserin	1.20606	2.25906
Core matrisome	ECM Glycoproteins	EDIL3	ENSG00000164176	matrisome	ethosuximide	1.21942	2.40915
Core matrisome	ECM Glycoproteins	EDIL3	ENSG00000164176	matrisome	captopril	0.993373	-0.105831
Core matrisome	ECM Glycoproteins	EDIL3	ENSG00000164176	matrisome	amoxapine	1.09484	1.35469
Core matrisome	ECM Glycoproteins	EDIL3	ENSG00000164176	matrisome	ampicillin	1	-0.287579
Core matrisome	ECM Glycoproteins	EDIL3	ENSG00000164176	matrisome	danazol	1	-0.667896
Core matrisome	ECM Glycoproteins	EDIL3	ENSG00000164176	matrisome	vinpocetine	1	0.284316
Core matrisome	ECM Glycoproteins	EDIL3	ENSG00000164176	matrisome	cinnarizine	1	0.00551697
Core matrisome	ECM Glycoproteins	EDIL3	ENSG00000164176	matrisome	enoxacin	1.12893	1.59909
Core matrisome	ECM Glycoproteins	EDIL3	ENSG00000164176	matrisome	metergoline	1.82192	6.82542
Core matrisome	ECM Glycoproteins	EDIL3	ENSG00000164176	matrisome	kanamycin	1.0988	0.931389
Core matrisome	ECM Glycoproteins	EDIL3	ENSG00000164176	matrisome	allantoin	0.938983	-0.32958
Core matrisome	ECM Glycoproteins	EDIL3	ENSG00000164176	matrisome	berberine	1.03476	0.618992
Core matrisome	ECM Glycoproteins	EDIL3	ENSG00000164176	matrisome	chloramphenicol	0.942478	0.087231
Core matrisome	ECM Glycoproteins	EDIL3	ENSG00000164176	matrisome	sulfamethoxazole	1.14327	2.13482
Core matrisome	ECM Glycoproteins	EDIL3	ENSG00000164176	matrisome	hydralazine	1.04279	0.826286
Core matrisome	ECM Glycoproteins	EDIL3	ENSG00000164176	matrisome	cortisone	1.03509	0.347706
Core matrisome	ECM Glycoproteins	EDIL3	ENSG00000164176	matrisome	enalapril	1	-0.341759
Core matrisome	ECM Glycoproteins	EDIL3	ENSG00000164176	matrisome	fenofibrate	1	-0.499396
Core matrisome	ECM Glycoproteins	EDIL3	ENSG00000164176	matrisome	naringin	1	0.68156
Core matrisome	ECM Glycoproteins	EDIL3	ENSG00000164176	matrisome	selegiline	1.25188	2.21288
Core matrisome	ECM Glycoproteins	EDIL3	ENSG00000164176	matrisome	trimethadione	1.5493	5.09157
Core matrisome	ECM Glycoproteins	EDIL3	ENSG00000164176	matrisome	pregnenolone	1.04348	-0.325473
Core matrisome	ECM Glycoproteins	EDIL3	ENSG00000164176	matrisome	kinetin	1.10237	1.14879
Core matrisome	ECM Glycoproteins	EDIL3	ENSG00000164176	matrisome	nadide	1	-0.609699
Core matrisome	ECM Glycoproteins	EDIL3	ENSG00000164176	matrisome	metoprolol	1.03763	-0.373905
Core matrisome	ECM Glycoproteins	EDIL3	ENSG00000164176	matrisome	demeclocycline	1.07239	1.51988
Core matrisome	ECM Glycoproteins	EDIL3	ENSG00000164176	matrisome	ethoxyquin	1.08446	0.51161
Core matrisome	ECM Glycoproteins	EDIL3	ENSG00000164176	matrisome	simvastatin	1.01196	0.308247
Core matrisome	ECM Glycoproteins	EDIL3	ENSG00000164176	matrisome	reserpine	1	0.541987
Core matrisome	ECM Glycoproteins	EDIL3	ENSG00000164176	matrisome	luteolin	1.34284	2.71033
Core matrisome	ECM Glycoproteins	EDIL3	ENSG00000164176	matrisome	rotenone	1.209	1.18645
Core matrisome	ECM Glycoproteins	EFEMP1	ENSG00000115380	matrisome	metformin	0.990992	-0.712503
Core matrisome	ECM Glycoproteins	EFEMP1	ENSG00000115380	matrisome	celecoxib	1.06756	0.194523
Core matrisome	ECM Glycoproteins	EFEMP1	ENSG00000115380	matrisome	clofibrate	0.917913	-0.440817
Core matrisome	ECM Glycoproteins	EFEMP1	ENSG00000115380	matrisome	genistein	1.06218	-0.0668729
Core matrisome	ECM Glycoproteins	EFEMP1	ENSG00000115380	matrisome	quercetin	1.07284	0.0186658
Core matrisome	ECM Glycoproteins	EFEMP1	ENSG00000115380	matrisome	staurosporine	0.917639	-0.188512
Core matrisome	ECM Glycoproteins	EFEMP1	ENSG00000115380	matrisome	nitrendipine	0.93126	-0.52873
Core matrisome	ECM Glycoproteins	EFEMP1	ENSG00000115380	matrisome	butein	1.21236	0.694115
Core matrisome	ECM Glycoproteins	EFEMP1	ENSG00000115380	matrisome	resveratrol	0.905191	-0.495463
Core matrisome	ECM Glycoproteins	EFEMP1	ENSG00000115380	matrisome	celastrol	0.673283	-0.22769
Core matrisome	ECM Glycoproteins	EFEMP1	ENSG00000115380	matrisome	doxycycline	1.10083	0.342401
Core matrisome	ECM Glycoproteins	EFEMP1	ENSG00000115380	matrisome	minocycline	1.03074	0.20401
Core matrisome	ECM Glycoproteins	EFEMP1	ENSG00000115380	matrisome	bezafibrate	0.824584	-1.41916
Core matrisome	ECM Glycoproteins	EFEMP1	ENSG00000115380	matrisome	hesperidin	0.931687	-0.731214
Core matrisome	ECM Glycoproteins	EFEMP1	ENSG00000115380	matrisome	myricetin	1.08745	0.193883
Core matrisome	ECM Glycoproteins	EFEMP1	ENSG00000115380	matrisome	mianserin	1.12132	1.31888
Core matrisome	ECM Glycoproteins	EFEMP1	ENSG00000115380	matrisome	ethosuximide	0.937168	-0.380733
Core matrisome	ECM Glycoproteins	EFEMP1	ENSG00000115380	matrisome	captopril	1.07232	0.77062
Core matrisome	ECM Glycoproteins	EFEMP1	ENSG00000115380	matrisome	amoxapine	0.920631	-0.57402
Core matrisome	ECM Glycoproteins	EFEMP1	ENSG00000115380	matrisome	ampicillin	1.08626	0.688685
Core matrisome	ECM Glycoproteins	EFEMP1	ENSG00000115380	matrisome	danazol	0.992859	-0.698652
Core matrisome	ECM Glycoproteins	EFEMP1	ENSG00000115380	matrisome	vinpocetine	0.974733	0.0480494
Core matrisome	ECM Glycoproteins	EFEMP1	ENSG00000115380	matrisome	cinnarizine	1.01949	0.20355
Core matrisome	ECM Glycoproteins	EFEMP1	ENSG00000115380	matrisome	enoxacin	0.918057	-0.806622
Core matrisome	ECM Glycoproteins	EFEMP1	ENSG00000115380	matrisome	metergoline	0.965828	-0.345665
Core matrisome	ECM Glycoproteins	EFEMP1	ENSG00000115380	matrisome	kanamycin	0.90948	-0.873199
Core matrisome	ECM Glycoproteins	EFEMP1	ENSG00000115380	matrisome	allantoin	0.931651	-0.412302
Core matrisome	ECM Glycoproteins	EFEMP1	ENSG00000115380	matrisome	berberine	0.903635	-0.636376
Core matrisome	ECM Glycoproteins	EFEMP1	ENSG00000115380	matrisome	chloramphenicol	0.975393	0.413168
Core matrisome	ECM Glycoproteins	EFEMP1	ENSG00000115380	matrisome	sulfamethoxazole	0.91419	-0.516854
Core matrisome	ECM Glycoproteins	EFEMP1	ENSG00000115380	matrisome	hydralazine	0.947647	-0.34359
Core matrisome	ECM Glycoproteins	EFEMP1	ENSG00000115380	matrisome	cortisone	0.907398	-0.702467
Core matrisome	ECM Glycoproteins	EFEMP1	ENSG00000115380	matrisome	enalapril	0.943003	-1.03748
Core matrisome	ECM Glycoproteins	EFEMP1	ENSG00000115380	matrisome	fenofibrate	1.07493	0.185109
Core matrisome	ECM Glycoproteins	EFEMP1	ENSG00000115380	matrisome	naringin	0.938917	0.152967
Core matrisome	ECM Glycoproteins	EFEMP1	ENSG00000115380	matrisome	selegiline	0.957309	-0.222508
Core matrisome	ECM Glycoproteins	EFEMP1	ENSG00000115380	matrisome	trimethadione	0.965785	-0.674181
Core matrisome	ECM Glycoproteins	EFEMP1	ENSG00000115380	matrisome	pregnenolone	0.864305	-1.52392
Core matrisome	ECM Glycoproteins	EFEMP1	ENSG00000115380	matrisome	kinetin	0.990155	0.190702
Core matrisome	ECM Glycoproteins	EFEMP1	ENSG00000115380	matrisome	nadide	0.854408	-1.97117
Core matrisome	ECM Glycoproteins	EFEMP1	ENSG00000115380	matrisome	metoprolol	1.14022	0.37375
Core matrisome	ECM Glycoproteins	EFEMP1	ENSG00000115380	matrisome	demeclocycline	0.891628	-0.408021
Core matrisome	ECM Glycoproteins	EFEMP1	ENSG00000115380	matrisome	ethoxyquin	0.906379	-1.20534
Core matrisome	ECM Glycoproteins	EFEMP1	ENSG00000115380	matrisome	simvastatin	0.880621	-0.763153
Core matrisome	ECM Glycoproteins	EFEMP1	ENSG00000115380	matrisome	reserpine	0.859569	-0.52339
Core matrisome	ECM Glycoproteins	EFEMP1	ENSG00000115380	matrisome	luteolin	0.866297	0.128249
Core matrisome	ECM Glycoproteins	EFEMP1	ENSG00000115380	matrisome	rotenone	0.990495	-0.254127
Core matrisome	ECM Glycoproteins	EFEMP2	ENSG00000172638	matrisome	metformin	0.951633	-1.12071
Core matrisome	ECM Glycoproteins	EFEMP2	ENSG00000172638	matrisome	celecoxib	1.02568	-0.170013
Core matrisome	ECM Glycoproteins	EFEMP2	ENSG00000172638	matrisome	clofibrate	0.861168	-0.721609
Core matrisome	ECM Glycoproteins	EFEMP2	ENSG00000172638	matrisome	genistein	1.0302	-0.446685
Core matrisome	ECM Glycoproteins	EFEMP2	ENSG00000172638	matrisome	quercetin	1.10063	0.23517
Core matrisome	ECM Glycoproteins	EFEMP2	ENSG00000172638	matrisome	staurosporine	0.893041	-0.343522
Core matrisome	ECM Glycoproteins	EFEMP2	ENSG00000172638	matrisome	nitrendipine	1.15158	1.4081
Core matrisome	ECM Glycoproteins	EFEMP2	ENSG00000172638	matrisome	butein	1.39361	1.3214
Core matrisome	ECM Glycoproteins	EFEMP2	ENSG00000172638	matrisome	resveratrol	1.06389	0.718037
Core matrisome	ECM Glycoproteins	EFEMP2	ENSG00000172638	matrisome	celastrol	1	-0.0179261
Core matrisome	ECM Glycoproteins	EFEMP2	ENSG00000172638	matrisome	doxycycline	1.06507	0.00734638
Core matrisome	ECM Glycoproteins	EFEMP2	ENSG00000172638	matrisome	minocycline	1.00388	-0.0945894
Core matrisome	ECM Glycoproteins	EFEMP2	ENSG00000172638	matrisome	bezafibrate	1.03023	0.743394
Core matrisome	ECM Glycoproteins	EFEMP2	ENSG00000172638	matrisome	hesperidin	1.05599	0.406036
Core matrisome	ECM Glycoproteins	EFEMP2	ENSG00000172638	matrisome	myricetin	1.00695	-0.520051
Core matrisome	ECM Glycoproteins	EFEMP2	ENSG00000172638	matrisome	mianserin	1.0349	0.360101
Core matrisome	ECM Glycoproteins	EFEMP2	ENSG00000172638	matrisome	ethosuximide	1.06902	0.922561
Core matrisome	ECM Glycoproteins	EFEMP2	ENSG00000172638	matrisome	captopril	1.01915	0.180338
Core matrisome	ECM Glycoproteins	EFEMP2	ENSG00000172638	matrisome	amoxapine	1.12721	1.71308
Core matrisome	ECM Glycoproteins	EFEMP2	ENSG00000172638	matrisome	ampicillin	1.06348	0.430923
Core matrisome	ECM Glycoproteins	EFEMP2	ENSG00000172638	matrisome	danazol	1.31546	0.690842
Core matrisome	ECM Glycoproteins	EFEMP2	ENSG00000172638	matrisome	vinpocetine	1.0477	0.730311
Core matrisome	ECM Glycoproteins	EFEMP2	ENSG00000172638	matrisome	cinnarizine	1.21685	2.20837
Core matrisome	ECM Glycoproteins	EFEMP2	ENSG00000172638	matrisome	enoxacin	1.04907	0.687958
Core matrisome	ECM Glycoproteins	EFEMP2	ENSG00000172638	matrisome	metergoline	1.1721	1.38216
Core matrisome	ECM Glycoproteins	EFEMP2	ENSG00000172638	matrisome	kanamycin	1.12899	1.21911
Core matrisome	ECM Glycoproteins	EFEMP2	ENSG00000172638	matrisome	allantoin	1.14901	2.04007
Core matrisome	ECM Glycoproteins	EFEMP2	ENSG00000172638	matrisome	berberine	1.28253	2.99107
Core matrisome	ECM Glycoproteins	EFEMP2	ENSG00000172638	matrisome	chloramphenicol	0.870272	-0.627765
Core matrisome	ECM Glycoproteins	EFEMP2	ENSG00000172638	matrisome	sulfamethoxazole	1.0437	0.982241
Core matrisome	ECM Glycoproteins	EFEMP2	ENSG00000172638	matrisome	hydralazine	0.98386	0.101695
Core matrisome	ECM Glycoproteins	EFEMP2	ENSG00000172638	matrisome	cortisone	0.996295	0.0286632
Core matrisome	ECM Glycoproteins	EFEMP2	ENSG00000172638	matrisome	enalapril	0.99328	-0.423787
Core matrisome	ECM Glycoproteins	EFEMP2	ENSG00000172638	matrisome	fenofibrate	1.11374	0.539689
Core matrisome	ECM Glycoproteins	EFEMP2	ENSG00000172638	matrisome	naringin	0.832386	-0.768923
Core matrisome	ECM Glycoproteins	EFEMP2	ENSG00000172638	matrisome	selegiline	1.02492	0.33647
Core matrisome	ECM Glycoproteins	EFEMP2	ENSG00000172638	matrisome	trimethadione	0.987109	-0.463482
Core matrisome	ECM Glycoproteins	EFEMP2	ENSG00000172638	matrisome	pregnenolone	1.15149	0.397005
Core matrisome	ECM Glycoproteins	EFEMP2	ENSG00000172638	matrisome	kinetin	1.08558	1.00543
Core matrisome	ECM Glycoproteins	EFEMP2	ENSG00000172638	matrisome	nadide	1.06228	-0.0273326
Core matrisome	ECM Glycoproteins	EFEMP2	ENSG00000172638	matrisome	metoprolol	1.16536	0.556993
Core matrisome	ECM Glycoproteins	EFEMP2	ENSG00000172638	matrisome	demeclocycline	0.951217	0.227522
Core matrisome	ECM Glycoproteins	EFEMP2	ENSG00000172638	matrisome	ethoxyquin	1.05736	0.250303
Core matrisome	ECM Glycoproteins	EFEMP2	ENSG00000172638	matrisome	simvastatin	1.00475	0.249416
Core matrisome	ECM Glycoproteins	EFEMP2	ENSG00000172638	matrisome	reserpine	1.0685	1.06164
Core matrisome	ECM Glycoproteins	EFEMP2	ENSG00000172638	matrisome	luteolin	0.996248	0.832375
Core matrisome	ECM Glycoproteins	EFEMP2	ENSG00000172638	matrisome	rotenone	1.20231	1.14238
Core matrisome	ECM Glycoproteins	ELN	ENSG00000049540	matrisome	metformin	0.972503	-0.904258
Core matrisome	ECM Glycoproteins	ELN	ENSG00000049540	matrisome	celecoxib	1.09356	0.420846
Core matrisome	ECM Glycoproteins	ELN	ENSG00000049540	matrisome	clofibrate	1.03043	0.115977
Core matrisome	ECM Glycoproteins	ELN	ENSG00000049540	matrisome	genistein	0.991374	-0.907841
Core matrisome	ECM Glycoproteins	ELN	ENSG00000049540	matrisome	quercetin	1.20319	1.03426
Core matrisome	ECM Glycoproteins	ELN	ENSG00000049540	matrisome	staurosporine	0.952878	0.0335525
Core matrisome	ECM Glycoproteins	ELN	ENSG00000049540	matrisome	nitrendipine	0.956537	-0.306522
Core matrisome	ECM Glycoproteins	ELN	ENSG00000049540	matrisome	butein	0.934013	-0.269177
Core matrisome	ECM Glycoproteins	ELN	ENSG00000049540	matrisome	resveratrol	1.02615	0.429422
Core matrisome	ECM Glycoproteins	ELN	ENSG00000049540	matrisome	celastrol	1	-0.0179261
Core matrisome	ECM Glycoproteins	ELN	ENSG00000049540	matrisome	doxycycline	1.09758	0.311924
Core matrisome	ECM Glycoproteins	ELN	ENSG00000049540	matrisome	minocycline	1.03058	0.202283
Core matrisome	ECM Glycoproteins	ELN	ENSG00000049540	matrisome	bezafibrate	1.03204	0.762393
Core matrisome	ECM Glycoproteins	ELN	ENSG00000049540	matrisome	hesperidin	0.969732	-0.383136
Core matrisome	ECM Glycoproteins	ELN	ENSG00000049540	matrisome	myricetin	0.984757	-0.716911
Core matrisome	ECM Glycoproteins	ELN	ENSG00000049540	matrisome	mianserin	1.0011	-0.0148789
Core matrisome	ECM Glycoproteins	ELN	ENSG00000049540	matrisome	ethosuximide	1.03238	0.560395
Core matrisome	ECM Glycoproteins	ELN	ENSG00000049540	matrisome	captopril	1.05013	0.524238
Core matrisome	ECM Glycoproteins	ELN	ENSG00000049540	matrisome	amoxapine	1.08179	1.21018
Core matrisome	ECM Glycoproteins	ELN	ENSG00000049540	matrisome	ampicillin	1.0584	0.373378
Core matrisome	ECM Glycoproteins	ELN	ENSG00000049540	matrisome	danazol	1.358	0.874057
Core matrisome	ECM Glycoproteins	ELN	ENSG00000049540	matrisome	vinpocetine	1.03553	0.616578
Core matrisome	ECM Glycoproteins	ELN	ENSG00000049540	matrisome	cinnarizine	1.01544	0.162372
Core matrisome	ECM Glycoproteins	ELN	ENSG00000049540	matrisome	enoxacin	0.930744	-0.661882
Core matrisome	ECM Glycoproteins	ELN	ENSG00000049540	matrisome	metergoline	1.01827	0.0935992
Core matrisome	ECM Glycoproteins	ELN	ENSG00000049540	matrisome	kanamycin	0.992274	-0.0840165
Core matrisome	ECM Glycoproteins	ELN	ENSG00000049540	matrisome	allantoin	1.02799	0.67465
Core matrisome	ECM Glycoproteins	ELN	ENSG00000049540	matrisome	berberine	1.09488	1.19459
Core matrisome	ECM Glycoproteins	ELN	ENSG00000049540	matrisome	chloramphenicol	1.06845	1.3346
Core matrisome	ECM Glycoproteins	ELN	ENSG00000049540	matrisome	sulfamethoxazole	0.998129	0.454784
Core matrisome	ECM Glycoproteins	ELN	ENSG00000049540	matrisome	hydralazine	0.960944	-0.180088
Core matrisome	ECM Glycoproteins	ELN	ENSG00000049540	matrisome	cortisone	0.966658	-0.215084
Core matrisome	ECM Glycoproteins	ELN	ENSG00000049540	matrisome	enalapril	0.98261	-0.554033
Core matrisome	ECM Glycoproteins	ELN	ENSG00000049540	matrisome	fenofibrate	1.02909	-0.233676
Core matrisome	ECM Glycoproteins	ELN	ENSG00000049540	matrisome	naringin	1.04721	1.09014
Core matrisome	ECM Glycoproteins	ELN	ENSG00000049540	matrisome	selegiline	0.976815	-0.0612408
Core matrisome	ECM Glycoproteins	ELN	ENSG00000049540	matrisome	trimethadione	0.954988	-0.780869
Core matrisome	ECM Glycoproteins	ELN	ENSG00000049540	matrisome	pregnenolone	1.17794	0.573923
Core matrisome	ECM Glycoproteins	ELN	ENSG00000049540	matrisome	kinetin	1.15541	1.60166
Core matrisome	ECM Glycoproteins	ELN	ENSG00000049540	matrisome	nadide	1.09208	0.251364
Core matrisome	ECM Glycoproteins	ELN	ENSG00000049540	matrisome	metoprolol	1.13501	0.335783
Core matrisome	ECM Glycoproteins	ELN	ENSG00000049540	matrisome	demeclocycline	0.944632	0.157285
Core matrisome	ECM Glycoproteins	ELN	ENSG00000049540	matrisome	ethoxyquin	1.00332	-0.2707
Core matrisome	ECM Glycoproteins	ELN	ENSG00000049540	matrisome	simvastatin	0.952116	-0.179947
Core matrisome	ECM Glycoproteins	ELN	ENSG00000049540	matrisome	reserpine	0.970579	0.318782
Core matrisome	ECM Glycoproteins	ELN	ENSG00000049540	matrisome	luteolin	0.988887	0.792489
Core matrisome	ECM Glycoproteins	ELN	ENSG00000049540	matrisome	rotenone	1.14474	0.762779
Core matrisome	ECM Glycoproteins	EMID1	ENSG00000186998	matrisome	metformin	1.21903	1.65261
Core matrisome	ECM Glycoproteins	EMID1	ENSG00000186998	matrisome	celecoxib	1.11124	0.574784
Core matrisome	ECM Glycoproteins	EMID1	ENSG00000186998	matrisome	clofibrate	1.90476	4.44241
Core matrisome	ECM Glycoproteins	EMID1	ENSG00000186998	matrisome	genistein	1.02636	-0.492311
Core matrisome	ECM Glycoproteins	EMID1	ENSG00000186998	matrisome	quercetin	1.14393	0.572518
Core matrisome	ECM Glycoproteins	EMID1	ENSG00000186998	matrisome	staurosporine	1	0.330497
Core matrisome	ECM Glycoproteins	EMID1	ENSG00000186998	matrisome	nitrendipine	1.02685	0.311586
Core matrisome	ECM Glycoproteins	EMID1	ENSG00000186998	matrisome	butein	0.921659	-0.311932
Core matrisome	ECM Glycoproteins	EMID1	ENSG00000186998	matrisome	resveratrol	1.34238	2.84749
Core matrisome	ECM Glycoproteins	EMID1	ENSG00000186998	matrisome	celastrol	0.666667	-0.231937
Core matrisome	ECM Glycoproteins	EMID1	ENSG00000186998	matrisome	doxycycline	0.932453	-1.23491
Core matrisome	ECM Glycoproteins	EMID1	ENSG00000186998	matrisome	minocycline	1.16577	1.70509
Core matrisome	ECM Glycoproteins	EMID1	ENSG00000186998	matrisome	bezafibrate	1.00006	0.426098
Core matrisome	ECM Glycoproteins	EMID1	ENSG00000186998	matrisome	hesperidin	1.17114	1.45961
Core matrisome	ECM Glycoproteins	EMID1	ENSG00000186998	matrisome	myricetin	1.36909	2.69193
Core matrisome	ECM Glycoproteins	EMID1	ENSG00000186998	matrisome	mianserin	1.0199	0.193633
Core matrisome	ECM Glycoproteins	EMID1	ENSG00000186998	matrisome	ethosuximide	1.11166	1.34398
Core matrisome	ECM Glycoproteins	EMID1	ENSG00000186998	matrisome	captopril	0.924964	-0.865265
Core matrisome	ECM Glycoproteins	EMID1	ENSG00000186998	matrisome	amoxapine	1.0765	1.1517
Core matrisome	ECM Glycoproteins	EMID1	ENSG00000186998	matrisome	ampicillin	1.1437	1.3388
Core matrisome	ECM Glycoproteins	EMID1	ENSG00000186998	matrisome	danazol	1.44996	1.27015
Core matrisome	ECM Glycoproteins	EMID1	ENSG00000186998	matrisome	vinpocetine	0.851163	-1.10744
Core matrisome	ECM Glycoproteins	EMID1	ENSG00000186998	matrisome	cinnarizine	1.0787	0.80501
Core matrisome	ECM Glycoproteins	EMID1	ENSG00000186998	matrisome	enoxacin	1.0701	0.927909
Core matrisome	ECM Glycoproteins	EMID1	ENSG00000186998	matrisome	metergoline	0.799711	-1.73715
Core matrisome	ECM Glycoproteins	EMID1	ENSG00000186998	matrisome	kanamycin	0.941098	-0.571825
Core matrisome	ECM Glycoproteins	EMID1	ENSG00000186998	matrisome	allantoin	0.94188	-0.296891
Core matrisome	ECM Glycoproteins	EMID1	ENSG00000186998	matrisome	berberine	1.30027	3.16092
Core matrisome	ECM Glycoproteins	EMID1	ENSG00000186998	matrisome	chloramphenicol	0.92735	-0.0625646
Core matrisome	ECM Glycoproteins	EMID1	ENSG00000186998	matrisome	sulfamethoxazole	1.05949	1.16504
Core matrisome	ECM Glycoproteins	EMID1	ENSG00000186998	matrisome	hydralazine	1.04748	0.883922
Core matrisome	ECM Glycoproteins	EMID1	ENSG00000186998	matrisome	cortisone	1.04635	0.440297
Core matrisome	ECM Glycoproteins	EMID1	ENSG00000186998	matrisome	enalapril	1.03476	0.0825282
Core matrisome	ECM Glycoproteins	EMID1	ENSG00000186998	matrisome	fenofibrate	1.21634	1.477
Core matrisome	ECM Glycoproteins	EMID1	ENSG00000186998	matrisome	naringin	0.869603	-0.44686
Core matrisome	ECM Glycoproteins	EMID1	ENSG00000186998	matrisome	selegiline	1.2735	2.39164
Core matrisome	ECM Glycoproteins	EMID1	ENSG00000186998	matrisome	trimethadione	0.968359	-0.648748
Core matrisome	ECM Glycoproteins	EMID1	ENSG00000186998	matrisome	pregnenolone	1.47613	2.56846
Core matrisome	ECM Glycoproteins	EMID1	ENSG00000186998	matrisome	kinetin	1.19701	1.95687
Core matrisome	ECM Glycoproteins	EMID1	ENSG00000186998	matrisome	nadide	1.0612	-0.0374047
Core matrisome	ECM Glycoproteins	EMID1	ENSG00000186998	matrisome	metoprolol	0.985437	-0.754326
Core matrisome	ECM Glycoproteins	EMID1	ENSG00000186998	matrisome	demeclocycline	1.15643	2.41623
Core matrisome	ECM Glycoproteins	EMID1	ENSG00000186998	matrisome	ethoxyquin	1.34785	3.05096
Core matrisome	ECM Glycoproteins	EMID1	ENSG00000186998	matrisome	simvastatin	0.960548	-0.111169
Core matrisome	ECM Glycoproteins	EMID1	ENSG00000186998	matrisome	reserpine	0.836862	-0.695655
Core matrisome	ECM Glycoproteins	EMID1	ENSG00000186998	matrisome	luteolin	0.859524	0.0915519
Core matrisome	ECM Glycoproteins	EMID1	ENSG00000186998	matrisome	rotenone	1.0403	0.0742335
Core matrisome	ECM Glycoproteins	EMILIN1	ENSG00000138080	matrisome	metformin	1	-0.619074
Core matrisome	ECM Glycoproteins	EMILIN1	ENSG00000138080	matrisome	celecoxib	1	-0.393588
Core matrisome	ECM Glycoproteins	EMILIN1	ENSG00000138080	matrisome	clofibrate	1	-0.0346237
Core matrisome	ECM Glycoproteins	EMILIN1	ENSG00000138080	matrisome	genistein	1.00179	-0.784114
Core matrisome	ECM Glycoproteins	EMILIN1	ENSG00000138080	matrisome	quercetin	1.03699	-0.260695
Core matrisome	ECM Glycoproteins	EMILIN1	ENSG00000138080	matrisome	staurosporine	1	0.330497
Core matrisome	ECM Glycoproteins	EMILIN1	ENSG00000138080	matrisome	nitrendipine	1	0.0755609
Core matrisome	ECM Glycoproteins	EMILIN1	ENSG00000138080	matrisome	butein	1	-0.0408107
Core matrisome	ECM Glycoproteins	EMILIN1	ENSG00000138080	matrisome	resveratrol	1.02469	0.418289
Core matrisome	ECM Glycoproteins	EMILIN1	ENSG00000138080	matrisome	celastrol	1	-0.0179261
Core matrisome	ECM Glycoproteins	EMILIN1	ENSG00000138080	matrisome	doxycycline	1.17971	1.08127
Core matrisome	ECM Glycoproteins	EMILIN1	ENSG00000138080	matrisome	minocycline	1	-0.137691
Core matrisome	ECM Glycoproteins	EMILIN1	ENSG00000138080	matrisome	bezafibrate	1	0.425488
Core matrisome	ECM Glycoproteins	EMILIN1	ENSG00000138080	matrisome	hesperidin	1.33333	2.94355
Core matrisome	ECM Glycoproteins	EMILIN1	ENSG00000138080	matrisome	myricetin	1	-0.581715
Core matrisome	ECM Glycoproteins	EMILIN1	ENSG00000138080	matrisome	mianserin	1	-0.0271196
Core matrisome	ECM Glycoproteins	EMILIN1	ENSG00000138080	matrisome	ethosuximide	1.0814	1.04484
Core matrisome	ECM Glycoproteins	EMILIN1	ENSG00000138080	matrisome	captopril	1	-0.0322593
Core matrisome	ECM Glycoproteins	EMILIN1	ENSG00000138080	matrisome	amoxapine	1	0.304704
Core matrisome	ECM Glycoproteins	EMILIN1	ENSG00000138080	matrisome	ampicillin	1.00761	-0.201399
Core matrisome	ECM Glycoproteins	EMILIN1	ENSG00000138080	matrisome	danazol	1	-0.667896
Core matrisome	ECM Glycoproteins	EMILIN1	ENSG00000138080	matrisome	vinpocetine	1	0.284316
Core matrisome	ECM Glycoproteins	EMILIN1	ENSG00000138080	matrisome	cinnarizine	1	0.00551697
Core matrisome	ECM Glycoproteins	EMILIN1	ENSG00000138080	matrisome	enoxacin	1	0.128205
Core matrisome	ECM Glycoproteins	EMILIN1	ENSG00000138080	matrisome	metergoline	1	-0.0594238
Core matrisome	ECM Glycoproteins	EMILIN1	ENSG00000138080	matrisome	kanamycin	1	-0.010378
Core matrisome	ECM Glycoproteins	EMILIN1	ENSG00000138080	matrisome	allantoin	1	0.358851
Core matrisome	ECM Glycoproteins	EMILIN1	ENSG00000138080	matrisome	berberine	1	0.28621
Core matrisome	ECM Glycoproteins	EMILIN1	ENSG00000138080	matrisome	chloramphenicol	1.16667	2.3072
Core matrisome	ECM Glycoproteins	EMILIN1	ENSG00000138080	matrisome	sulfamethoxazole	1	0.476443
Core matrisome	ECM Glycoproteins	EMILIN1	ENSG00000138080	matrisome	hydralazine	1	0.300154
Core matrisome	ECM Glycoproteins	EMILIN1	ENSG00000138080	matrisome	cortisone	1	0.0591312
Core matrisome	ECM Glycoproteins	EMILIN1	ENSG00000138080	matrisome	enalapril	1	-0.341759
Core matrisome	ECM Glycoproteins	EMILIN1	ENSG00000138080	matrisome	fenofibrate	1	-0.499396
Core matrisome	ECM Glycoproteins	EMILIN1	ENSG00000138080	matrisome	naringin	1	0.68156
Core matrisome	ECM Glycoproteins	EMILIN1	ENSG00000138080	matrisome	selegiline	1	0.13044
Core matrisome	ECM Glycoproteins	EMILIN1	ENSG00000138080	matrisome	trimethadione	1.01546	-0.183303
Core matrisome	ECM Glycoproteins	EMILIN1	ENSG00000138080	matrisome	pregnenolone	1.48039	2.59693
Core matrisome	ECM Glycoproteins	EMILIN1	ENSG00000138080	matrisome	kinetin	1	0.27476
Core matrisome	ECM Glycoproteins	EMILIN1	ENSG00000138080	matrisome	nadide	1.07471	0.0889601
Core matrisome	ECM Glycoproteins	EMILIN1	ENSG00000138080	matrisome	metoprolol	1.0848	-0.0301924
Core matrisome	ECM Glycoproteins	EMILIN1	ENSG00000138080	matrisome	demeclocycline	1.04762	1.25568
Core matrisome	ECM Glycoproteins	EMILIN1	ENSG00000138080	matrisome	ethoxyquin	1	-0.302725
Core matrisome	ECM Glycoproteins	EMILIN1	ENSG00000138080	matrisome	simvastatin	0.959238	-0.121852
Core matrisome	ECM Glycoproteins	EMILIN1	ENSG00000138080	matrisome	reserpine	0.891213	-0.283322
Core matrisome	ECM Glycoproteins	EMILIN1	ENSG00000138080	matrisome	luteolin	0.923729	0.439438
Core matrisome	ECM Glycoproteins	EMILIN1	ENSG00000138080	matrisome	rotenone	1.01813	-0.071901
Core matrisome	ECM Glycoproteins	EMILIN2	ENSG00000132205	matrisome	metformin	1.00772	-0.53902
Core matrisome	ECM Glycoproteins	EMILIN2	ENSG00000132205	matrisome	celecoxib	1.13652	0.794807
Core matrisome	ECM Glycoproteins	EMILIN2	ENSG00000132205	matrisome	clofibrate	1.85185	4.1806
Core matrisome	ECM Glycoproteins	EMILIN2	ENSG00000132205	matrisome	genistein	1.02242	-0.539068
Core matrisome	ECM Glycoproteins	EMILIN2	ENSG00000132205	matrisome	quercetin	1.1548	0.657191
Core matrisome	ECM Glycoproteins	EMILIN2	ENSG00000132205	matrisome	staurosporine	1.08632	0.874432
Core matrisome	ECM Glycoproteins	EMILIN2	ENSG00000132205	matrisome	nitrendipine	1.00231	0.0958576
Core matrisome	ECM Glycoproteins	EMILIN2	ENSG00000132205	matrisome	butein	1.22699	0.744766
Core matrisome	ECM Glycoproteins	EMILIN2	ENSG00000132205	matrisome	resveratrol	1.13502	1.26192
Core matrisome	ECM Glycoproteins	EMILIN2	ENSG00000132205	matrisome	celastrol	1	-0.0179261
Core matrisome	ECM Glycoproteins	EMILIN2	ENSG00000132205	matrisome	doxycycline	0.883688	-1.69171
Core matrisome	ECM Glycoproteins	EMILIN2	ENSG00000132205	matrisome	minocycline	1.23325	2.45529
Core matrisome	ECM Glycoproteins	EMILIN2	ENSG00000132205	matrisome	bezafibrate	1.29892	3.56887
Core matrisome	ECM Glycoproteins	EMILIN2	ENSG00000132205	matrisome	hesperidin	1.06818	0.517611
Core matrisome	ECM Glycoproteins	EMILIN2	ENSG00000132205	matrisome	myricetin	1.13694	0.632886
Core matrisome	ECM Glycoproteins	EMILIN2	ENSG00000132205	matrisome	mianserin	1.01578	0.147908
Core matrisome	ECM Glycoproteins	EMILIN2	ENSG00000132205	matrisome	ethosuximide	1	0.240314
Core matrisome	ECM Glycoproteins	EMILIN2	ENSG00000132205	matrisome	captopril	0.986473	-0.182424
Core matrisome	ECM Glycoproteins	EMILIN2	ENSG00000132205	matrisome	amoxapine	1.02781	0.61257
Core matrisome	ECM Glycoproteins	EMILIN2	ENSG00000132205	matrisome	ampicillin	1.02041	-0.0565935
Core matrisome	ECM Glycoproteins	EMILIN2	ENSG00000132205	matrisome	danazol	1.64943	2.12928
Core matrisome	ECM Glycoproteins	EMILIN2	ENSG00000132205	matrisome	vinpocetine	1	0.284316
Core matrisome	ECM Glycoproteins	EMILIN2	ENSG00000132205	matrisome	cinnarizine	1.12893	1.31524
Core matrisome	ECM Glycoproteins	EMILIN2	ENSG00000132205	matrisome	enoxacin	1	0.128205
Core matrisome	ECM Glycoproteins	EMILIN2	ENSG00000132205	matrisome	metergoline	1.02632	0.161011
Core matrisome	ECM Glycoproteins	EMILIN2	ENSG00000132205	matrisome	kanamycin	1	-0.010378
Core matrisome	ECM Glycoproteins	EMILIN2	ENSG00000132205	matrisome	allantoin	1.05455	0.974266
Core matrisome	ECM Glycoproteins	EMILIN2	ENSG00000132205	matrisome	berberine	1	0.28621
Core matrisome	ECM Glycoproteins	EMILIN2	ENSG00000132205	matrisome	chloramphenicol	1.11362	1.78191
Core matrisome	ECM Glycoproteins	EMILIN2	ENSG00000132205	matrisome	sulfamethoxazole	1.0005	0.482234
Core matrisome	ECM Glycoproteins	EMILIN2	ENSG00000132205	matrisome	hydralazine	1.1961	2.71148
Core matrisome	ECM Glycoproteins	EMILIN2	ENSG00000132205	matrisome	cortisone	1.15133	1.30372
Core matrisome	ECM Glycoproteins	EMILIN2	ENSG00000132205	matrisome	enalapril	0.871747	-1.90727
Core matrisome	ECM Glycoproteins	EMILIN2	ENSG00000132205	matrisome	fenofibrate	1.09962	0.410682
Core matrisome	ECM Glycoproteins	EMILIN2	ENSG00000132205	matrisome	naringin	0.819489	-0.880535
Core matrisome	ECM Glycoproteins	EMILIN2	ENSG00000132205	matrisome	selegiline	1.08478	0.831343
Core matrisome	ECM Glycoproteins	EMILIN2	ENSG00000132205	matrisome	trimethadione	1	-0.336103
Core matrisome	ECM Glycoproteins	EMILIN2	ENSG00000132205	matrisome	pregnenolone	0.97619	-0.775544
Core matrisome	ECM Glycoproteins	EMILIN2	ENSG00000132205	matrisome	kinetin	0.895257	-0.619554
Core matrisome	ECM Glycoproteins	EMILIN2	ENSG00000132205	matrisome	nadide	1.14935	0.786921
Core matrisome	ECM Glycoproteins	EMILIN2	ENSG00000132205	matrisome	metoprolol	0.895257	-1.41157
Core matrisome	ECM Glycoproteins	EMILIN2	ENSG00000132205	matrisome	demeclocycline	1.1221	2.05007
Core matrisome	ECM Glycoproteins	EMILIN2	ENSG00000132205	matrisome	ethoxyquin	0.938742	-0.89333
Core matrisome	ECM Glycoproteins	EMILIN2	ENSG00000132205	matrisome	simvastatin	0.993442	0.157156
Core matrisome	ECM Glycoproteins	EMILIN2	ENSG00000132205	matrisome	reserpine	0.980583	0.394677
Core matrisome	ECM Glycoproteins	EMILIN2	ENSG00000132205	matrisome	luteolin	0.896773	0.293382
Core matrisome	ECM Glycoproteins	EMILIN2	ENSG00000132205	matrisome	rotenone	1	-0.191461
Core matrisome	ECM Glycoproteins	FBLN1	ENSG00000077942	matrisome	metformin	1.00333	-0.584561
Core matrisome	ECM Glycoproteins	FBLN1	ENSG00000077942	matrisome	celecoxib	1.05455	0.0812357
Core matrisome	ECM Glycoproteins	FBLN1	ENSG00000077942	matrisome	clofibrate	1.0101	0.0153592
Core matrisome	ECM Glycoproteins	FBLN1	ENSG00000077942	matrisome	genistein	1.01636	-0.61103
Core matrisome	ECM Glycoproteins	FBLN1	ENSG00000077942	matrisome	quercetin	1.01031	-0.468559
Core matrisome	ECM Glycoproteins	FBLN1	ENSG00000077942	matrisome	staurosporine	0.911523	-0.227055
Core matrisome	ECM Glycoproteins	FBLN1	ENSG00000077942	matrisome	nitrendipine	0.963636	-0.244112
Core matrisome	ECM Glycoproteins	FBLN1	ENSG00000077942	matrisome	butein	0.930233	-0.282261
Core matrisome	ECM Glycoproteins	FBLN1	ENSG00000077942	matrisome	resveratrol	1.01501	0.344233
Core matrisome	ECM Glycoproteins	FBLN1	ENSG00000077942	matrisome	celastrol	1	-0.0179261
Core matrisome	ECM Glycoproteins	FBLN1	ENSG00000077942	matrisome	doxycycline	1	-0.602165
Core matrisome	ECM Glycoproteins	FBLN1	ENSG00000077942	matrisome	minocycline	1.01026	-0.0236726
Core matrisome	ECM Glycoproteins	FBLN1	ENSG00000077942	matrisome	bezafibrate	0.990196	0.322392
Core matrisome	ECM Glycoproteins	FBLN1	ENSG00000077942	matrisome	hesperidin	0.954545	-0.522079
Core matrisome	ECM Glycoproteins	FBLN1	ENSG00000077942	matrisome	myricetin	0.997512	-0.603779
Core matrisome	ECM Glycoproteins	FBLN1	ENSG00000077942	matrisome	mianserin	1	-0.0271196
Core matrisome	ECM Glycoproteins	FBLN1	ENSG00000077942	matrisome	ethosuximide	0.946429	-0.289197
Core matrisome	ECM Glycoproteins	FBLN1	ENSG00000077942	matrisome	captopril	1.00201	-0.00994477
Core matrisome	ECM Glycoproteins	FBLN1	ENSG00000077942	matrisome	amoxapine	1	0.304704
Core matrisome	ECM Glycoproteins	FBLN1	ENSG00000077942	matrisome	ampicillin	1.05556	0.341214
Core matrisome	ECM Glycoproteins	FBLN1	ENSG00000077942	matrisome	danazol	1.29365	0.596902
Core matrisome	ECM Glycoproteins	FBLN1	ENSG00000077942	matrisome	vinpocetine	0.978469	0.0829816
Core matrisome	ECM Glycoproteins	FBLN1	ENSG00000077942	matrisome	cinnarizine	1.10334	1.05531
Core matrisome	ECM Glycoproteins	FBLN1	ENSG00000077942	matrisome	enoxacin	1.01282	0.274465
Core matrisome	ECM Glycoproteins	FBLN1	ENSG00000077942	matrisome	metergoline	1.02083	0.115087
Core matrisome	ECM Glycoproteins	FBLN1	ENSG00000077942	matrisome	kanamycin	1	-0.010378
Core matrisome	ECM Glycoproteins	FBLN1	ENSG00000077942	matrisome	allantoin	0.999132	0.349055
Core matrisome	ECM Glycoproteins	FBLN1	ENSG00000077942	matrisome	berberine	1	0.28621
Core matrisome	ECM Glycoproteins	FBLN1	ENSG00000077942	matrisome	chloramphenicol	1.05249	1.17656
Core matrisome	ECM Glycoproteins	FBLN1	ENSG00000077942	matrisome	sulfamethoxazole	1.0155	0.65592
Core matrisome	ECM Glycoproteins	FBLN1	ENSG00000077942	matrisome	hydralazine	1.00846	0.404132
Core matrisome	ECM Glycoproteins	FBLN1	ENSG00000077942	matrisome	cortisone	1	0.0591312
Core matrisome	ECM Glycoproteins	FBLN1	ENSG00000077942	matrisome	enalapril	1	-0.341759
Core matrisome	ECM Glycoproteins	FBLN1	ENSG00000077942	matrisome	fenofibrate	1	-0.499396
Core matrisome	ECM Glycoproteins	FBLN1	ENSG00000077942	matrisome	naringin	0.970009	0.422029
Core matrisome	ECM Glycoproteins	FBLN1	ENSG00000077942	matrisome	selegiline	0.966206	-0.148954
Core matrisome	ECM Glycoproteins	FBLN1	ENSG00000077942	matrisome	trimethadione	1.16767	1.32066
Core matrisome	ECM Glycoproteins	FBLN1	ENSG00000077942	matrisome	pregnenolone	1.17059	0.524755
Core matrisome	ECM Glycoproteins	FBLN1	ENSG00000077942	matrisome	kinetin	1.03191	0.547254
Core matrisome	ECM Glycoproteins	FBLN1	ENSG00000077942	matrisome	nadide	1	-0.609699
Core matrisome	ECM Glycoproteins	FBLN1	ENSG00000077942	matrisome	metoprolol	1.04853	-0.294506
Core matrisome	ECM Glycoproteins	FBLN1	ENSG00000077942	matrisome	demeclocycline	1	0.747807
Core matrisome	ECM Glycoproteins	FBLN1	ENSG00000077942	matrisome	ethoxyquin	1.06462	0.320259
Core matrisome	ECM Glycoproteins	FBLN1	ENSG00000077942	matrisome	simvastatin	1.02302	0.39847
Core matrisome	ECM Glycoproteins	FBLN1	ENSG00000077942	matrisome	reserpine	0.953488	0.189127
Core matrisome	ECM Glycoproteins	FBLN1	ENSG00000077942	matrisome	luteolin	1	0.852704
Core matrisome	ECM Glycoproteins	FBLN1	ENSG00000077942	matrisome	rotenone	0.99696	-0.211501
Core matrisome	ECM Glycoproteins	FBLN2	ENSG00000163520	matrisome	metformin	1	-0.619074
Core matrisome	ECM Glycoproteins	FBLN2	ENSG00000163520	matrisome	celecoxib	1	-0.393588
Core matrisome	ECM Glycoproteins	FBLN2	ENSG00000163520	matrisome	clofibrate	1	-0.0346237
Core matrisome	ECM Glycoproteins	FBLN2	ENSG00000163520	matrisome	genistein	1	-0.805392
Core matrisome	ECM Glycoproteins	FBLN2	ENSG00000163520	matrisome	quercetin	1	-0.548882
Core matrisome	ECM Glycoproteins	FBLN2	ENSG00000163520	matrisome	staurosporine	1	0.330497
Core matrisome	ECM Glycoproteins	FBLN2	ENSG00000163520	matrisome	nitrendipine	1	0.0755609
Core matrisome	ECM Glycoproteins	FBLN2	ENSG00000163520	matrisome	butein	1	-0.0408107
Core matrisome	ECM Glycoproteins	FBLN2	ENSG00000163520	matrisome	resveratrol	1	0.229488
Core matrisome	ECM Glycoproteins	FBLN2	ENSG00000163520	matrisome	celastrol	1	-0.0179261
Core matrisome	ECM Glycoproteins	FBLN2	ENSG00000163520	matrisome	doxycycline	1	-0.602165
Core matrisome	ECM Glycoproteins	FBLN2	ENSG00000163520	matrisome	minocycline	1	-0.137691
Core matrisome	ECM Glycoproteins	FBLN2	ENSG00000163520	matrisome	bezafibrate	1	0.425488
Core matrisome	ECM Glycoproteins	FBLN2	ENSG00000163520	matrisome	hesperidin	1	-0.106203
Core matrisome	ECM Glycoproteins	FBLN2	ENSG00000163520	matrisome	myricetin	1	-0.581715
Core matrisome	ECM Glycoproteins	FBLN2	ENSG00000163520	matrisome	mianserin	1	-0.0271196
Core matrisome	ECM Glycoproteins	FBLN2	ENSG00000163520	matrisome	ethosuximide	1	0.240314
Core matrisome	ECM Glycoproteins	FBLN2	ENSG00000163520	matrisome	captopril	1	-0.0322593
Core matrisome	ECM Glycoproteins	FBLN2	ENSG00000163520	matrisome	amoxapine	1	0.304704
Core matrisome	ECM Glycoproteins	FBLN2	ENSG00000163520	matrisome	ampicillin	1	-0.287579
Core matrisome	ECM Glycoproteins	FBLN2	ENSG00000163520	matrisome	danazol	1	-0.667896
Core matrisome	ECM Glycoproteins	FBLN2	ENSG00000163520	matrisome	vinpocetine	1	0.284316
Core matrisome	ECM Glycoproteins	FBLN2	ENSG00000163520	matrisome	cinnarizine	1	0.00551697
Core matrisome	ECM Glycoproteins	FBLN2	ENSG00000163520	matrisome	enoxacin	1	0.128205
Core matrisome	ECM Glycoproteins	FBLN2	ENSG00000163520	matrisome	metergoline	1	-0.0594238
Core matrisome	ECM Glycoproteins	FBLN2	ENSG00000163520	matrisome	kanamycin	1	-0.010378
Core matrisome	ECM Glycoproteins	FBLN2	ENSG00000163520	matrisome	allantoin	1	0.358851
Core matrisome	ECM Glycoproteins	FBLN2	ENSG00000163520	matrisome	berberine	1	0.28621
Core matrisome	ECM Glycoproteins	FBLN2	ENSG00000163520	matrisome	chloramphenicol	1	0.656829
Core matrisome	ECM Glycoproteins	FBLN2	ENSG00000163520	matrisome	sulfamethoxazole	1	0.476443
Core matrisome	ECM Glycoproteins	FBLN2	ENSG00000163520	matrisome	hydralazine	1.04331	0.832762
Core matrisome	ECM Glycoproteins	FBLN2	ENSG00000163520	matrisome	cortisone	1	0.0591312
Core matrisome	ECM Glycoproteins	FBLN2	ENSG00000163520	matrisome	enalapril	1	-0.341759
Core matrisome	ECM Glycoproteins	FBLN2	ENSG00000163520	matrisome	fenofibrate	1	-0.499396
Core matrisome	ECM Glycoproteins	FBLN2	ENSG00000163520	matrisome	naringin	1	0.68156
Core matrisome	ECM Glycoproteins	FBLN2	ENSG00000163520	matrisome	selegiline	1	0.13044
Core matrisome	ECM Glycoproteins	FBLN2	ENSG00000163520	matrisome	trimethadione	1	-0.336103
Core matrisome	ECM Glycoproteins	FBLN2	ENSG00000163520	matrisome	pregnenolone	1	-0.616288
Core matrisome	ECM Glycoproteins	FBLN2	ENSG00000163520	matrisome	kinetin	1.09524	1.08792
Core matrisome	ECM Glycoproteins	FBLN2	ENSG00000163520	matrisome	nadide	1	-0.609699
Core matrisome	ECM Glycoproteins	FBLN2	ENSG00000163520	matrisome	metoprolol	1	-0.648188
Core matrisome	ECM Glycoproteins	FBLN2	ENSG00000163520	matrisome	demeclocycline	1	0.747807
Core matrisome	ECM Glycoproteins	FBLN2	ENSG00000163520	matrisome	ethoxyquin	1	-0.302725
Core matrisome	ECM Glycoproteins	FBLN2	ENSG00000163520	matrisome	simvastatin	1	0.210653
Core matrisome	ECM Glycoproteins	FBLN2	ENSG00000163520	matrisome	reserpine	1	0.541987
Core matrisome	ECM Glycoproteins	FBLN2	ENSG00000163520	matrisome	luteolin	1	0.852704
Core matrisome	ECM Glycoproteins	FBLN2	ENSG00000163520	matrisome	rotenone	1	-0.191461
Core matrisome	ECM Glycoproteins	FBLN5	ENSG00000140092	matrisome	metformin	1	-0.619074
Core matrisome	ECM Glycoproteins	FBLN5	ENSG00000140092	matrisome	celecoxib	1	-0.393588
Core matrisome	ECM Glycoproteins	FBLN5	ENSG00000140092	matrisome	clofibrate	0.760456	-1.21996
Core matrisome	ECM Glycoproteins	FBLN5	ENSG00000140092	matrisome	genistein	0.982054	-1.01854
Core matrisome	ECM Glycoproteins	FBLN5	ENSG00000140092	matrisome	quercetin	1	-0.548882
Core matrisome	ECM Glycoproteins	FBLN5	ENSG00000140092	matrisome	staurosporine	0.887021	-0.381452
Core matrisome	ECM Glycoproteins	FBLN5	ENSG00000140092	matrisome	nitrendipine	1	0.0755609
Core matrisome	ECM Glycoproteins	FBLN5	ENSG00000140092	matrisome	butein	1.41844	1.40732
Core matrisome	ECM Glycoproteins	FBLN5	ENSG00000140092	matrisome	resveratrol	0.960677	-0.0711955
Core matrisome	ECM Glycoproteins	FBLN5	ENSG00000140092	matrisome	celastrol	1	-0.0179261
Core matrisome	ECM Glycoproteins	FBLN5	ENSG00000140092	matrisome	doxycycline	1	-0.602165
Core matrisome	ECM Glycoproteins	FBLN5	ENSG00000140092	matrisome	minocycline	1	-0.137691
Core matrisome	ECM Glycoproteins	FBLN5	ENSG00000140092	matrisome	bezafibrate	1	0.425488
Core matrisome	ECM Glycoproteins	FBLN5	ENSG00000140092	matrisome	hesperidin	1	-0.106203
Core matrisome	ECM Glycoproteins	FBLN5	ENSG00000140092	matrisome	myricetin	1	-0.581715
Core matrisome	ECM Glycoproteins	FBLN5	ENSG00000140092	matrisome	mianserin	1	-0.0271196
Core matrisome	ECM Glycoproteins	FBLN5	ENSG00000140092	matrisome	ethosuximide	1	0.240314
Core matrisome	ECM Glycoproteins	FBLN5	ENSG00000140092	matrisome	captopril	1	-0.0322593
Core matrisome	ECM Glycoproteins	FBLN5	ENSG00000140092	matrisome	amoxapine	1	0.304704
Core matrisome	ECM Glycoproteins	FBLN5	ENSG00000140092	matrisome	ampicillin	1	-0.287579
Core matrisome	ECM Glycoproteins	FBLN5	ENSG00000140092	matrisome	danazol	1	-0.667896
Core matrisome	ECM Glycoproteins	FBLN5	ENSG00000140092	matrisome	vinpocetine	1	0.284316
Core matrisome	ECM Glycoproteins	FBLN5	ENSG00000140092	matrisome	cinnarizine	1	0.00551697
Core matrisome	ECM Glycoproteins	FBLN5	ENSG00000140092	matrisome	enoxacin	1	0.128205
Core matrisome	ECM Glycoproteins	FBLN5	ENSG00000140092	matrisome	metergoline	1	-0.0594238
Core matrisome	ECM Glycoproteins	FBLN5	ENSG00000140092	matrisome	kanamycin	1	-0.010378
Core matrisome	ECM Glycoproteins	FBLN5	ENSG00000140092	matrisome	allantoin	1	0.358851
Core matrisome	ECM Glycoproteins	FBLN5	ENSG00000140092	matrisome	berberine	1	0.28621
Core matrisome	ECM Glycoproteins	FBLN5	ENSG00000140092	matrisome	chloramphenicol	1	0.656829
Core matrisome	ECM Glycoproteins	FBLN5	ENSG00000140092	matrisome	sulfamethoxazole	1	0.476443
Core matrisome	ECM Glycoproteins	FBLN5	ENSG00000140092	matrisome	hydralazine	1	0.300154
Core matrisome	ECM Glycoproteins	FBLN5	ENSG00000140092	matrisome	cortisone	1	0.0591312
Core matrisome	ECM Glycoproteins	FBLN5	ENSG00000140092	matrisome	enalapril	1	-0.341759
Core matrisome	ECM Glycoproteins	FBLN5	ENSG00000140092	matrisome	fenofibrate	1	-0.499396
Core matrisome	ECM Glycoproteins	FBLN5	ENSG00000140092	matrisome	naringin	1	0.68156
Core matrisome	ECM Glycoproteins	FBLN5	ENSG00000140092	matrisome	selegiline	1	0.13044
Core matrisome	ECM Glycoproteins	FBLN5	ENSG00000140092	matrisome	trimethadione	1	-0.336103
Core matrisome	ECM Glycoproteins	FBLN5	ENSG00000140092	matrisome	pregnenolone	1	-0.616288
Core matrisome	ECM Glycoproteins	FBLN5	ENSG00000140092	matrisome	kinetin	1	0.27476
Core matrisome	ECM Glycoproteins	FBLN5	ENSG00000140092	matrisome	nadide	1	-0.609699
Core matrisome	ECM Glycoproteins	FBLN5	ENSG00000140092	matrisome	metoprolol	1	-0.648188
Core matrisome	ECM Glycoproteins	FBLN5	ENSG00000140092	matrisome	demeclocycline	1	0.747807
Core matrisome	ECM Glycoproteins	FBLN5	ENSG00000140092	matrisome	ethoxyquin	1	-0.302725
Core matrisome	ECM Glycoproteins	FBLN5	ENSG00000140092	matrisome	simvastatin	1	0.210653
Core matrisome	ECM Glycoproteins	FBLN5	ENSG00000140092	matrisome	reserpine	1	0.541987
Core matrisome	ECM Glycoproteins	FBLN5	ENSG00000140092	matrisome	luteolin	1	0.852704
Core matrisome	ECM Glycoproteins	FBLN5	ENSG00000140092	matrisome	rotenone	1	-0.191461
Core matrisome	ECM Glycoproteins	FBN1	ENSG00000166147	matrisome	metformin	1.00571	-0.559827
Core matrisome	ECM Glycoproteins	FBN1	ENSG00000166147	matrisome	celecoxib	0.987522	-0.502214
Core matrisome	ECM Glycoproteins	FBN1	ENSG00000166147	matrisome	clofibrate	0.938723	-0.337841
Core matrisome	ECM Glycoproteins	FBN1	ENSG00000166147	matrisome	genistein	1.05734	-0.124401
Core matrisome	ECM Glycoproteins	FBN1	ENSG00000166147	matrisome	quercetin	1.05636	-0.109786
Core matrisome	ECM Glycoproteins	FBN1	ENSG00000166147	matrisome	staurosporine	0.985424	0.238645
Core matrisome	ECM Glycoproteins	FBN1	ENSG00000166147	matrisome	nitrendipine	1.10684	1.01483
Core matrisome	ECM Glycoproteins	FBN1	ENSG00000166147	matrisome	butein	0.863347	-0.513739
Core matrisome	ECM Glycoproteins	FBN1	ENSG00000166147	matrisome	resveratrol	0.994674	0.188764
Core matrisome	ECM Glycoproteins	FBN1	ENSG00000166147	matrisome	celastrol	1	-0.0179261
Core matrisome	ECM Glycoproteins	FBN1	ENSG00000166147	matrisome	doxycycline	1.02355	-0.381573
Core matrisome	ECM Glycoproteins	FBN1	ENSG00000166147	matrisome	minocycline	0.914554	-1.08757
Core matrisome	ECM Glycoproteins	FBN1	ENSG00000166147	matrisome	bezafibrate	0.983182	0.248631
Core matrisome	ECM Glycoproteins	FBN1	ENSG00000166147	matrisome	hesperidin	1.10791	0.881062
Core matrisome	ECM Glycoproteins	FBN1	ENSG00000166147	matrisome	myricetin	0.953972	-0.989956
Core matrisome	ECM Glycoproteins	FBN1	ENSG00000166147	matrisome	mianserin	0.994169	-0.0918158
Core matrisome	ECM Glycoproteins	FBN1	ENSG00000166147	matrisome	ethosuximide	0.890517	-0.841837
Core matrisome	ECM Glycoproteins	FBN1	ENSG00000166147	matrisome	captopril	0.978758	-0.268075
Core matrisome	ECM Glycoproteins	FBN1	ENSG00000166147	matrisome	amoxapine	0.981472	0.0995747
Core matrisome	ECM Glycoproteins	FBN1	ENSG00000166147	matrisome	ampicillin	1.04825	0.258513
Core matrisome	ECM Glycoproteins	FBN1	ENSG00000166147	matrisome	danazol	1.03855	-0.501871
Core matrisome	ECM Glycoproteins	FBN1	ENSG00000166147	matrisome	vinpocetine	0.926146	-0.406286
Core matrisome	ECM Glycoproteins	FBN1	ENSG00000166147	matrisome	cinnarizine	1.02746	0.284468
Core matrisome	ECM Glycoproteins	FBN1	ENSG00000166147	matrisome	enoxacin	0.94926	-0.450655
Core matrisome	ECM Glycoproteins	FBN1	ENSG00000166147	matrisome	metergoline	1.02443	0.145197
Core matrisome	ECM Glycoproteins	FBN1	ENSG00000166147	matrisome	kanamycin	1.00583	0.0452185
Core matrisome	ECM Glycoproteins	FBN1	ENSG00000166147	matrisome	allantoin	0.947564	-0.232759
Core matrisome	ECM Glycoproteins	FBN1	ENSG00000166147	matrisome	berberine	0.985166	0.144194
Core matrisome	ECM Glycoproteins	FBN1	ENSG00000166147	matrisome	chloramphenicol	0.987001	0.528105
Core matrisome	ECM Glycoproteins	FBN1	ENSG00000166147	matrisome	sulfamethoxazole	1.03056	0.83014
Core matrisome	ECM Glycoproteins	FBN1	ENSG00000166147	matrisome	hydralazine	1.15606	2.21909
Core matrisome	ECM Glycoproteins	FBN1	ENSG00000166147	matrisome	cortisone	0.904403	-0.727092
Core matrisome	ECM Glycoproteins	FBN1	ENSG00000166147	matrisome	enalapril	1.02227	-0.0699091
Core matrisome	ECM Glycoproteins	FBN1	ENSG00000166147	matrisome	fenofibrate	0.98033	-0.679099
Core matrisome	ECM Glycoproteins	FBN1	ENSG00000166147	matrisome	naringin	1.02493	0.89733
Core matrisome	ECM Glycoproteins	FBN1	ENSG00000166147	matrisome	selegiline	0.922736	-0.508349
Core matrisome	ECM Glycoproteins	FBN1	ENSG00000166147	matrisome	trimethadione	1.10994	0.750266
Core matrisome	ECM Glycoproteins	FBN1	ENSG00000166147	matrisome	pregnenolone	1.02364	-0.458137
Core matrisome	ECM Glycoproteins	FBN1	ENSG00000166147	matrisome	kinetin	1.26286	2.51908
Core matrisome	ECM Glycoproteins	FBN1	ENSG00000166147	matrisome	nadide	1.08856	0.218469
Core matrisome	ECM Glycoproteins	FBN1	ENSG00000166147	matrisome	metoprolol	1.0714	-0.127788
Core matrisome	ECM Glycoproteins	FBN1	ENSG00000166147	matrisome	demeclocycline	1.02548	1.0196
Core matrisome	ECM Glycoproteins	FBN1	ENSG00000166147	matrisome	ethoxyquin	0.952564	-0.760063
Core matrisome	ECM Glycoproteins	FBN1	ENSG00000166147	matrisome	simvastatin	1.05493	0.65874
Core matrisome	ECM Glycoproteins	FBN1	ENSG00000166147	matrisome	reserpine	0.996675	0.516762
Core matrisome	ECM Glycoproteins	FBN1	ENSG00000166147	matrisome	luteolin	0.992394	0.81149
Core matrisome	ECM Glycoproteins	FBN1	ENSG00000166147	matrisome	rotenone	1.07954	0.332969
Core matrisome	ECM Glycoproteins	FGL2	ENSG00000127951	matrisome	metformin	1.06048	0.00815607
Core matrisome	ECM Glycoproteins	FGL2	ENSG00000127951	matrisome	celecoxib	0.881992	-1.42086
Core matrisome	ECM Glycoproteins	FGL2	ENSG00000127951	matrisome	clofibrate	1.11732	0.545904
Core matrisome	ECM Glycoproteins	FGL2	ENSG00000127951	matrisome	genistein	1.07867	0.128964
Core matrisome	ECM Glycoproteins	FGL2	ENSG00000127951	matrisome	quercetin	1.24061	1.32583
Core matrisome	ECM Glycoproteins	FGL2	ENSG00000127951	matrisome	staurosporine	0.944444	-0.0195936
Core matrisome	ECM Glycoproteins	FGL2	ENSG00000127951	matrisome	nitrendipine	1.44171	3.95861
Core matrisome	ECM Glycoproteins	FGL2	ENSG00000127951	matrisome	butein	1	-0.0408107
Core matrisome	ECM Glycoproteins	FGL2	ENSG00000127951	matrisome	resveratrol	0.94884	-0.161707
Core matrisome	ECM Glycoproteins	FGL2	ENSG00000127951	matrisome	celastrol	1	-0.0179261
Core matrisome	ECM Glycoproteins	FGL2	ENSG00000127951	matrisome	doxycycline	0.985124	-0.741515
Core matrisome	ECM Glycoproteins	FGL2	ENSG00000127951	matrisome	minocycline	1.07955	0.7466
Core matrisome	ECM Glycoproteins	FGL2	ENSG00000127951	matrisome	bezafibrate	1.02497	0.688108
Core matrisome	ECM Glycoproteins	FGL2	ENSG00000127951	matrisome	hesperidin	1.01282	0.0110956
Core matrisome	ECM Glycoproteins	FGL2	ENSG00000127951	matrisome	myricetin	1.08498	0.171963
Core matrisome	ECM Glycoproteins	FGL2	ENSG00000127951	matrisome	mianserin	0.995169	-0.0807224
Core matrisome	ECM Glycoproteins	FGL2	ENSG00000127951	matrisome	ethosuximide	1.01546	0.393162
Core matrisome	ECM Glycoproteins	FGL2	ENSG00000127951	matrisome	captopril	0.978753	-0.268135
Core matrisome	ECM Glycoproteins	FGL2	ENSG00000127951	matrisome	amoxapine	1.03415	0.682767
Core matrisome	ECM Glycoproteins	FGL2	ENSG00000127951	matrisome	ampicillin	0.98474	-0.460294
Core matrisome	ECM Glycoproteins	FGL2	ENSG00000127951	matrisome	danazol	1.05556	-0.42861
Core matrisome	ECM Glycoproteins	FGL2	ENSG00000127951	matrisome	vinpocetine	0.973035	0.0321698
Core matrisome	ECM Glycoproteins	FGL2	ENSG00000127951	matrisome	cinnarizine	0.885437	-1.15825
Core matrisome	ECM Glycoproteins	FGL2	ENSG00000127951	matrisome	enoxacin	0.959908	-0.329172
Core matrisome	ECM Glycoproteins	FGL2	ENSG00000127951	matrisome	metergoline	1.34252	2.80973
Core matrisome	ECM Glycoproteins	FGL2	ENSG00000127951	matrisome	kanamycin	1.14516	1.37327
Core matrisome	ECM Glycoproteins	FGL2	ENSG00000127951	matrisome	allantoin	1.13189	1.84691
Core matrisome	ECM Glycoproteins	FGL2	ENSG00000127951	matrisome	berberine	1.1802	2.0114
Core matrisome	ECM Glycoproteins	FGL2	ENSG00000127951	matrisome	chloramphenicol	0.991289	0.570574
Core matrisome	ECM Glycoproteins	FGL2	ENSG00000127951	matrisome	sulfamethoxazole	1.1429	2.1306
Core matrisome	ECM Glycoproteins	FGL2	ENSG00000127951	matrisome	hydralazine	1.07885	1.26968
Core matrisome	ECM Glycoproteins	FGL2	ENSG00000127951	matrisome	cortisone	0.974359	-0.15175
Core matrisome	ECM Glycoproteins	FGL2	ENSG00000127951	matrisome	enalapril	1.12648	1.20205
Core matrisome	ECM Glycoproteins	FGL2	ENSG00000127951	matrisome	fenofibrate	1	-0.499396
Core matrisome	ECM Glycoproteins	FGL2	ENSG00000127951	matrisome	naringin	1.01828	0.839739
Core matrisome	ECM Glycoproteins	FGL2	ENSG00000127951	matrisome	selegiline	1.15895	1.44462
Core matrisome	ECM Glycoproteins	FGL2	ENSG00000127951	matrisome	trimethadione	1.32122	2.83792
Core matrisome	ECM Glycoproteins	FGL2	ENSG00000127951	matrisome	pregnenolone	1.41337	2.14861
Core matrisome	ECM Glycoproteins	FGL2	ENSG00000127951	matrisome	kinetin	0.947992	-0.169297
Core matrisome	ECM Glycoproteins	FGL2	ENSG00000127951	matrisome	nadide	1.03778	-0.256364
Core matrisome	ECM Glycoproteins	FGL2	ENSG00000127951	matrisome	metoprolol	1.02815	-0.443007
Core matrisome	ECM Glycoproteins	FGL2	ENSG00000127951	matrisome	demeclocycline	1.1891	2.7646
Core matrisome	ECM Glycoproteins	FGL2	ENSG00000127951	matrisome	ethoxyquin	1.16975	1.33386
Core matrisome	ECM Glycoproteins	FGL2	ENSG00000127951	matrisome	simvastatin	1.06161	0.713246
Core matrisome	ECM Glycoproteins	FGL2	ENSG00000127951	matrisome	reserpine	1.05276	0.942262
Core matrisome	ECM Glycoproteins	FGL2	ENSG00000127951	matrisome	luteolin	0.90692	0.348362
Core matrisome	ECM Glycoproteins	FGL2	ENSG00000127951	matrisome	rotenone	1.89326	5.69774
Core matrisome	ECM Glycoproteins	FN1	ENSG00000115414	matrisome	metformin	1.06111	0.0147028
Core matrisome	ECM Glycoproteins	FN1	ENSG00000115414	matrisome	celecoxib	1.00554	-0.345401
Core matrisome	ECM Glycoproteins	FN1	ENSG00000115414	matrisome	clofibrate	1.02068	0.067689
Core matrisome	ECM Glycoproteins	FN1	ENSG00000115414	matrisome	genistein	1.02726	-0.481659
Core matrisome	ECM Glycoproteins	FN1	ENSG00000115414	matrisome	quercetin	1.00359	-0.520879
Core matrisome	ECM Glycoproteins	FN1	ENSG00000115414	matrisome	staurosporine	0.965465	0.112871
Core matrisome	ECM Glycoproteins	FN1	ENSG00000115414	matrisome	nitrendipine	0.954972	-0.320277
Core matrisome	ECM Glycoproteins	FN1	ENSG00000115414	matrisome	butein	0.782638	-0.793054
Core matrisome	ECM Glycoproteins	FN1	ENSG00000115414	matrisome	resveratrol	0.98177	0.0900955
Core matrisome	ECM Glycoproteins	FN1	ENSG00000115414	matrisome	celastrol	0.687593	-0.218502
Core matrisome	ECM Glycoproteins	FN1	ENSG00000115414	matrisome	doxycycline	1.05011	-0.132799
Core matrisome	ECM Glycoproteins	FN1	ENSG00000115414	matrisome	minocycline	0.964391	-0.533542
Core matrisome	ECM Glycoproteins	FN1	ENSG00000115414	matrisome	bezafibrate	0.968361	0.0927817
Core matrisome	ECM Glycoproteins	FN1	ENSG00000115414	matrisome	hesperidin	0.965668	-0.420317
Core matrisome	ECM Glycoproteins	FN1	ENSG00000115414	matrisome	myricetin	1.07677	0.0992024
Core matrisome	ECM Glycoproteins	FN1	ENSG00000115414	matrisome	mianserin	1.0919	0.992463
Core matrisome	ECM Glycoproteins	FN1	ENSG00000115414	matrisome	ethosuximide	1.00135	0.253684
Core matrisome	ECM Glycoproteins	FN1	ENSG00000115414	matrisome	captopril	0.945932	-0.632498
Core matrisome	ECM Glycoproteins	FN1	ENSG00000115414	matrisome	amoxapine	1.03527	0.695231
Core matrisome	ECM Glycoproteins	FN1	ENSG00000115414	matrisome	ampicillin	0.982312	-0.487778
Core matrisome	ECM Glycoproteins	FN1	ENSG00000115414	matrisome	danazol	0.925654	-0.988116
Core matrisome	ECM Glycoproteins	FN1	ENSG00000115414	matrisome	vinpocetine	0.961617	-0.0746007
Core matrisome	ECM Glycoproteins	FN1	ENSG00000115414	matrisome	cinnarizine	0.965776	-0.342141
Core matrisome	ECM Glycoproteins	FN1	ENSG00000115414	matrisome	enoxacin	0.975693	-0.149102
Core matrisome	ECM Glycoproteins	FN1	ENSG00000115414	matrisome	metergoline	1.02824	0.177117
Core matrisome	ECM Glycoproteins	FN1	ENSG00000115414	matrisome	kanamycin	1.0126	0.109743
Core matrisome	ECM Glycoproteins	FN1	ENSG00000115414	matrisome	allantoin	0.968127	-0.000760202
Core matrisome	ECM Glycoproteins	FN1	ENSG00000115414	matrisome	berberine	0.977364	0.0694985
Core matrisome	ECM Glycoproteins	FN1	ENSG00000115414	matrisome	chloramphenicol	1.02321	0.886691
Core matrisome	ECM Glycoproteins	FN1	ENSG00000115414	matrisome	sulfamethoxazole	0.988933	0.348335
Core matrisome	ECM Glycoproteins	FN1	ENSG00000115414	matrisome	hydralazine	0.973632	-0.0240777
Core matrisome	ECM Glycoproteins	FN1	ENSG00000115414	matrisome	cortisone	0.923738	-0.568077
Core matrisome	ECM Glycoproteins	FN1	ENSG00000115414	matrisome	enalapril	0.963825	-0.783329
Core matrisome	ECM Glycoproteins	FN1	ENSG00000115414	matrisome	fenofibrate	0.949162	-0.963838
Core matrisome	ECM Glycoproteins	FN1	ENSG00000115414	matrisome	naringin	0.90195	-0.166941
Core matrisome	ECM Glycoproteins	FN1	ENSG00000115414	matrisome	selegiline	0.990856	0.0548414
Core matrisome	ECM Glycoproteins	FN1	ENSG00000115414	matrisome	trimethadione	0.949841	-0.83173
Core matrisome	ECM Glycoproteins	FN1	ENSG00000115414	matrisome	pregnenolone	1.0438	-0.323293
Core matrisome	ECM Glycoproteins	FN1	ENSG00000115414	matrisome	kinetin	1.11434	1.25105
Core matrisome	ECM Glycoproteins	FN1	ENSG00000115414	matrisome	nadide	1.00662	-0.547765
Core matrisome	ECM Glycoproteins	FN1	ENSG00000115414	matrisome	metoprolol	1.37736	2.10207
Core matrisome	ECM Glycoproteins	FN1	ENSG00000115414	matrisome	demeclocycline	0.982933	0.565777
Core matrisome	ECM Glycoproteins	FN1	ENSG00000115414	matrisome	ethoxyquin	1.04175	0.0998085
Core matrisome	ECM Glycoproteins	FN1	ENSG00000115414	matrisome	simvastatin	1.0853	0.906467
Core matrisome	ECM Glycoproteins	FN1	ENSG00000115414	matrisome	reserpine	0.87236	-0.426355
Core matrisome	ECM Glycoproteins	FN1	ENSG00000115414	matrisome	luteolin	0.795653	-0.254524
Core matrisome	ECM Glycoproteins	FN1	ENSG00000115414	matrisome	rotenone	1.00715	-0.144298
Core matrisome	ECM Glycoproteins	FRAS1	ENSG00000138759	matrisome	metformin	1.02501	-0.359715
Core matrisome	ECM Glycoproteins	FRAS1	ENSG00000138759	matrisome	celecoxib	1.15916	0.991905
Core matrisome	ECM Glycoproteins	FRAS1	ENSG00000138759	matrisome	clofibrate	2.27367	6.26789
Core matrisome	ECM Glycoproteins	FRAS1	ENSG00000138759	matrisome	genistein	0.938855	-1.53162
Core matrisome	ECM Glycoproteins	FRAS1	ENSG00000138759	matrisome	quercetin	1.02043	-0.389706
Core matrisome	ECM Glycoproteins	FRAS1	ENSG00000138759	matrisome	staurosporine	1.10628	1.00026
Core matrisome	ECM Glycoproteins	FRAS1	ENSG00000138759	matrisome	nitrendipine	1.11948	1.12592
Core matrisome	ECM Glycoproteins	FRAS1	ENSG00000138759	matrisome	butein	1.06767	0.193378
Core matrisome	ECM Glycoproteins	FRAS1	ENSG00000138759	matrisome	resveratrol	1.11052	1.07459
Core matrisome	ECM Glycoproteins	FRAS1	ENSG00000138759	matrisome	celastrol	1	-0.0179261
Core matrisome	ECM Glycoproteins	FRAS1	ENSG00000138759	matrisome	doxycycline	1	-0.602165
Core matrisome	ECM Glycoproteins	FRAS1	ENSG00000138759	matrisome	minocycline	1	-0.137691
Core matrisome	ECM Glycoproteins	FRAS1	ENSG00000138759	matrisome	bezafibrate	1	0.425488
Core matrisome	ECM Glycoproteins	FRAS1	ENSG00000138759	matrisome	hesperidin	1.11788	0.972283
Core matrisome	ECM Glycoproteins	FRAS1	ENSG00000138759	matrisome	myricetin	1.09172	0.231752
Core matrisome	ECM Glycoproteins	FRAS1	ENSG00000138759	matrisome	mianserin	0.977358	-0.27832
Core matrisome	ECM Glycoproteins	FRAS1	ENSG00000138759	matrisome	ethosuximide	1.03439	0.580246
Core matrisome	ECM Glycoproteins	FRAS1	ENSG00000138759	matrisome	captopril	1	-0.0322593
Core matrisome	ECM Glycoproteins	FRAS1	ENSG00000138759	matrisome	amoxapine	1.12737	1.71481
Core matrisome	ECM Glycoproteins	FRAS1	ENSG00000138759	matrisome	ampicillin	1	-0.287579
Core matrisome	ECM Glycoproteins	FRAS1	ENSG00000138759	matrisome	danazol	1	-0.667896
Core matrisome	ECM Glycoproteins	FRAS1	ENSG00000138759	matrisome	vinpocetine	1	0.284316
Core matrisome	ECM Glycoproteins	FRAS1	ENSG00000138759	matrisome	cinnarizine	1	0.00551697
Core matrisome	ECM Glycoproteins	FRAS1	ENSG00000138759	matrisome	enoxacin	0.877463	-1.26973
Core matrisome	ECM Glycoproteins	FRAS1	ENSG00000138759	matrisome	metergoline	1	-0.0594238
Core matrisome	ECM Glycoproteins	FRAS1	ENSG00000138759	matrisome	kanamycin	1	-0.010378
Core matrisome	ECM Glycoproteins	FRAS1	ENSG00000138759	matrisome	allantoin	1.08889	1.36175
Core matrisome	ECM Glycoproteins	FRAS1	ENSG00000138759	matrisome	berberine	1.29169	3.07881
Core matrisome	ECM Glycoproteins	FRAS1	ENSG00000138759	matrisome	chloramphenicol	1.125	1.89461
Core matrisome	ECM Glycoproteins	FRAS1	ENSG00000138759	matrisome	sulfamethoxazole	0.972093	0.153405
Core matrisome	ECM Glycoproteins	FRAS1	ENSG00000138759	matrisome	hydralazine	1.02652	0.626196
Core matrisome	ECM Glycoproteins	FRAS1	ENSG00000138759	matrisome	cortisone	1	0.0591312
Core matrisome	ECM Glycoproteins	FRAS1	ENSG00000138759	matrisome	enalapril	1	-0.341759
Core matrisome	ECM Glycoproteins	FRAS1	ENSG00000138759	matrisome	fenofibrate	1	-0.499396
Core matrisome	ECM Glycoproteins	FRAS1	ENSG00000138759	matrisome	naringin	1.00505	0.725266
Core matrisome	ECM Glycoproteins	FRAS1	ENSG00000138759	matrisome	selegiline	0.91841	-0.544113
Core matrisome	ECM Glycoproteins	FRAS1	ENSG00000138759	matrisome	trimethadione	0.950247	-0.82772
Core matrisome	ECM Glycoproteins	FRAS1	ENSG00000138759	matrisome	pregnenolone	1.02356	-0.458699
Core matrisome	ECM Glycoproteins	FRAS1	ENSG00000138759	matrisome	kinetin	1.09859	1.11653
Core matrisome	ECM Glycoproteins	FRAS1	ENSG00000138759	matrisome	nadide	1.07471	0.0889601
Core matrisome	ECM Glycoproteins	FRAS1	ENSG00000138759	matrisome	metoprolol	0.957447	-0.95832
Core matrisome	ECM Glycoproteins	FRAS1	ENSG00000138759	matrisome	demeclocycline	0.931861	0.0210853
Core matrisome	ECM Glycoproteins	FRAS1	ENSG00000138759	matrisome	ethoxyquin	1.28355	2.43106
Core matrisome	ECM Glycoproteins	FRAS1	ENSG00000138759	matrisome	simvastatin	0.987805	0.111174
Core matrisome	ECM Glycoproteins	FRAS1	ENSG00000138759	matrisome	reserpine	1.25926	2.50886
Core matrisome	ECM Glycoproteins	FRAS1	ENSG00000138759	matrisome	luteolin	1.0848	1.31216
Core matrisome	ECM Glycoproteins	FRAS1	ENSG00000138759	matrisome	rotenone	1.14825	0.785955
Core matrisome	ECM Glycoproteins	GAS6	ENSG00000183087	matrisome	metformin	1.07716	0.181205
Core matrisome	ECM Glycoproteins	GAS6	ENSG00000183087	matrisome	celecoxib	1.07161	0.229823
Core matrisome	ECM Glycoproteins	GAS6	ENSG00000183087	matrisome	clofibrate	1.11972	0.557775
Core matrisome	ECM Glycoproteins	GAS6	ENSG00000183087	matrisome	genistein	1.04675	-0.250155
Core matrisome	ECM Glycoproteins	GAS6	ENSG00000183087	matrisome	quercetin	1.01443	-0.436446
Core matrisome	ECM Glycoproteins	GAS6	ENSG00000183087	matrisome	staurosporine	0.986352	0.24449
Core matrisome	ECM Glycoproteins	GAS6	ENSG00000183087	matrisome	nitrendipine	1.08566	0.828629
Core matrisome	ECM Glycoproteins	GAS6	ENSG00000183087	matrisome	butein	1.35133	1.17507
Core matrisome	ECM Glycoproteins	GAS6	ENSG00000183087	matrisome	resveratrol	1.16409	1.48421
Core matrisome	ECM Glycoproteins	GAS6	ENSG00000183087	matrisome	celastrol	0.75873	-0.172829
Core matrisome	ECM Glycoproteins	GAS6	ENSG00000183087	matrisome	doxycycline	1.09755	0.311601
Core matrisome	ECM Glycoproteins	GAS6	ENSG00000183087	matrisome	minocycline	0.979647	-0.363955
Core matrisome	ECM Glycoproteins	GAS6	ENSG00000183087	matrisome	bezafibrate	0.875286	-0.885977
Core matrisome	ECM Glycoproteins	GAS6	ENSG00000183087	matrisome	hesperidin	0.999367	-0.111991
Core matrisome	ECM Glycoproteins	GAS6	ENSG00000183087	matrisome	myricetin	1.02342	-0.374005
Core matrisome	ECM Glycoproteins	GAS6	ENSG00000183087	matrisome	mianserin	0.974405	-0.311083
Core matrisome	ECM Glycoproteins	GAS6	ENSG00000183087	matrisome	ethosuximide	0.988563	0.127271
Core matrisome	ECM Glycoproteins	GAS6	ENSG00000183087	matrisome	captopril	0.843181	-1.77318
Core matrisome	ECM Glycoproteins	GAS6	ENSG00000183087	matrisome	amoxapine	1.05294	0.890804
Core matrisome	ECM Glycoproteins	GAS6	ENSG00000183087	matrisome	ampicillin	0.854484	-1.93457
Core matrisome	ECM Glycoproteins	GAS6	ENSG00000183087	matrisome	danazol	1.04048	-0.493548
Core matrisome	ECM Glycoproteins	GAS6	ENSG00000183087	matrisome	vinpocetine	0.895425	-0.693552
Core matrisome	ECM Glycoproteins	GAS6	ENSG00000183087	matrisome	cinnarizine	1.03994	0.411231
Core matrisome	ECM Glycoproteins	GAS6	ENSG00000183087	matrisome	enoxacin	0.906691	-0.936294
Core matrisome	ECM Glycoproteins	GAS6	ENSG00000183087	matrisome	metergoline	1.02071	0.114048
Core matrisome	ECM Glycoproteins	GAS6	ENSG00000183087	matrisome	kanamycin	1.07392	0.694219
Core matrisome	ECM Glycoproteins	GAS6	ENSG00000183087	matrisome	allantoin	1.01862	0.56892
Core matrisome	ECM Glycoproteins	GAS6	ENSG00000183087	matrisome	berberine	0.961615	-0.0812822
Core matrisome	ECM Glycoproteins	GAS6	ENSG00000183087	matrisome	chloramphenicol	0.945574	0.117886
Core matrisome	ECM Glycoproteins	GAS6	ENSG00000183087	matrisome	sulfamethoxazole	0.999078	0.46577
Core matrisome	ECM Glycoproteins	GAS6	ENSG00000183087	matrisome	hydralazine	0.978931	0.0410816
Core matrisome	ECM Glycoproteins	GAS6	ENSG00000183087	matrisome	cortisone	0.992621	-0.00155649
Core matrisome	ECM Glycoproteins	GAS6	ENSG00000183087	matrisome	enalapril	0.957495	-0.86059
Core matrisome	ECM Glycoproteins	GAS6	ENSG00000183087	matrisome	fenofibrate	1.11022	0.507533
Core matrisome	ECM Glycoproteins	GAS6	ENSG00000183087	matrisome	naringin	0.881978	-0.339771
Core matrisome	ECM Glycoproteins	GAS6	ENSG00000183087	matrisome	selegiline	0.899288	-0.702204
Core matrisome	ECM Glycoproteins	GAS6	ENSG00000183087	matrisome	trimethadione	0.905248	-1.27236
Core matrisome	ECM Glycoproteins	GAS6	ENSG00000183087	matrisome	pregnenolone	0.996292	-0.641089
Core matrisome	ECM Glycoproteins	GAS6	ENSG00000183087	matrisome	kinetin	0.916407	-0.438973
Core matrisome	ECM Glycoproteins	GAS6	ENSG00000183087	matrisome	nadide	1.00151	-0.595542
Core matrisome	ECM Glycoproteins	GAS6	ENSG00000183087	matrisome	metoprolol	0.997886	-0.663597
Core matrisome	ECM Glycoproteins	GAS6	ENSG00000183087	matrisome	demeclocycline	0.844499	-0.910665
Core matrisome	ECM Glycoproteins	GAS6	ENSG00000183087	matrisome	ethoxyquin	0.991568	-0.384018
Core matrisome	ECM Glycoproteins	GAS6	ENSG00000183087	matrisome	simvastatin	0.933142	-0.334722
Core matrisome	ECM Glycoproteins	GAS6	ENSG00000183087	matrisome	reserpine	0.85027	-0.593935
Core matrisome	ECM Glycoproteins	GAS6	ENSG00000183087	matrisome	luteolin	0.834935	-0.0416803
Core matrisome	ECM Glycoproteins	GAS6	ENSG00000183087	matrisome	rotenone	1.18575	1.03315
Core matrisome	ECM Glycoproteins	IGFALS	ENSG00000099769	matrisome	metformin	1.18557	1.3056
Core matrisome	ECM Glycoproteins	IGFALS	ENSG00000099769	matrisome	celecoxib	0.960164	-0.740365
Core matrisome	ECM Glycoproteins	IGFALS	ENSG00000099769	matrisome	clofibrate	1.06383	0.281225
Core matrisome	ECM Glycoproteins	IGFALS	ENSG00000099769	matrisome	genistein	1.09408	0.311989
Core matrisome	ECM Glycoproteins	IGFALS	ENSG00000099769	matrisome	quercetin	1.33361	2.05039
Core matrisome	ECM Glycoproteins	IGFALS	ENSG00000099769	matrisome	staurosporine	0.846729	-0.635359
Core matrisome	ECM Glycoproteins	IGFALS	ENSG00000099769	matrisome	nitrendipine	1.40038	3.59534
Core matrisome	ECM Glycoproteins	IGFALS	ENSG00000099769	matrisome	butein	0.796263	-0.745901
Core matrisome	ECM Glycoproteins	IGFALS	ENSG00000099769	matrisome	resveratrol	1.11271	1.0913
Core matrisome	ECM Glycoproteins	IGFALS	ENSG00000099769	matrisome	celastrol	1	-0.0179261
Core matrisome	ECM Glycoproteins	IGFALS	ENSG00000099769	matrisome	doxycycline	1.33746	2.55897
Core matrisome	ECM Glycoproteins	IGFALS	ENSG00000099769	matrisome	minocycline	1.08193	0.77308
Core matrisome	ECM Glycoproteins	IGFALS	ENSG00000099769	matrisome	bezafibrate	1.04678	0.917403
Core matrisome	ECM Glycoproteins	IGFALS	ENSG00000099769	matrisome	hesperidin	1.41958	3.73267
Core matrisome	ECM Glycoproteins	IGFALS	ENSG00000099769	matrisome	myricetin	0.906863	-1.40779
Core matrisome	ECM Glycoproteins	IGFALS	ENSG00000099769	matrisome	mianserin	1.00292	0.00522405
Core matrisome	ECM Glycoproteins	IGFALS	ENSG00000099769	matrisome	ethosuximide	0.95045	-0.249444
Core matrisome	ECM Glycoproteins	IGFALS	ENSG00000099769	matrisome	captopril	0.963862	-0.433446
Core matrisome	ECM Glycoproteins	IGFALS	ENSG00000099769	matrisome	amoxapine	0.990297	0.197275
Core matrisome	ECM Glycoproteins	IGFALS	ENSG00000099769	matrisome	ampicillin	1	-0.287579
Core matrisome	ECM Glycoproteins	IGFALS	ENSG00000099769	matrisome	danazol	1.63636	2.07302
Core matrisome	ECM Glycoproteins	IGFALS	ENSG00000099769	matrisome	vinpocetine	1.34384	3.49952
Core matrisome	ECM Glycoproteins	IGFALS	ENSG00000099769	matrisome	cinnarizine	0.973167	-0.267061
Core matrisome	ECM Glycoproteins	IGFALS	ENSG00000099769	matrisome	enoxacin	0.837457	-1.72613
Core matrisome	ECM Glycoproteins	IGFALS	ENSG00000099769	matrisome	metergoline	1.26263	2.14047
Core matrisome	ECM Glycoproteins	IGFALS	ENSG00000099769	matrisome	kanamycin	1.39865	3.78951
Core matrisome	ECM Glycoproteins	IGFALS	ENSG00000099769	matrisome	allantoin	1.05714	1.00357
Core matrisome	ECM Glycoproteins	IGFALS	ENSG00000099769	matrisome	berberine	1.30687	3.2241
Core matrisome	ECM Glycoproteins	IGFALS	ENSG00000099769	matrisome	chloramphenicol	1	0.656829
Core matrisome	ECM Glycoproteins	IGFALS	ENSG00000099769	matrisome	sulfamethoxazole	1.02257	0.737739
Core matrisome	ECM Glycoproteins	IGFALS	ENSG00000099769	matrisome	hydralazine	0.922051	-0.658325
Core matrisome	ECM Glycoproteins	IGFALS	ENSG00000099769	matrisome	cortisone	1.5332	4.44438
Core matrisome	ECM Glycoproteins	IGFALS	ENSG00000099769	matrisome	enalapril	1.0499	0.26731
Core matrisome	ECM Glycoproteins	IGFALS	ENSG00000099769	matrisome	fenofibrate	0.971292	-0.761667
Core matrisome	ECM Glycoproteins	IGFALS	ENSG00000099769	matrisome	naringin	1.03525	0.986562
Core matrisome	ECM Glycoproteins	IGFALS	ENSG00000099769	matrisome	selegiline	0.8906	-0.774033
Core matrisome	ECM Glycoproteins	IGFALS	ENSG00000099769	matrisome	trimethadione	1.26807	2.31272
Core matrisome	ECM Glycoproteins	IGFALS	ENSG00000099769	matrisome	pregnenolone	1.3643	1.82044
Core matrisome	ECM Glycoproteins	IGFALS	ENSG00000099769	matrisome	kinetin	0.982854	0.128368
Core matrisome	ECM Glycoproteins	IGFALS	ENSG00000099769	matrisome	nadide	1.07293	0.0722627
Core matrisome	ECM Glycoproteins	IGFALS	ENSG00000099769	matrisome	metoprolol	1.23278	1.04833
Core matrisome	ECM Glycoproteins	IGFALS	ENSG00000099769	matrisome	demeclocycline	0.925988	-0.041561
Core matrisome	ECM Glycoproteins	IGFALS	ENSG00000099769	matrisome	ethoxyquin	0.881048	-1.44957
Core matrisome	ECM Glycoproteins	IGFALS	ENSG00000099769	matrisome	simvastatin	1.02079	0.380224
Core matrisome	ECM Glycoproteins	IGFALS	ENSG00000099769	matrisome	reserpine	1.02519	0.73307
Core matrisome	ECM Glycoproteins	IGFALS	ENSG00000099769	matrisome	luteolin	1.15072	1.66936
Core matrisome	ECM Glycoproteins	IGFALS	ENSG00000099769	matrisome	rotenone	1.21641	1.23533
Core matrisome	ECM Glycoproteins	IGFBP2	ENSG00000115457	matrisome	metformin	1.06715	0.077325
Core matrisome	ECM Glycoproteins	IGFBP2	ENSG00000115457	matrisome	celecoxib	0.952637	-0.805889
Core matrisome	ECM Glycoproteins	IGFBP2	ENSG00000115457	matrisome	clofibrate	1.27316	1.31707
Core matrisome	ECM Glycoproteins	IGFBP2	ENSG00000115457	matrisome	genistein	1.12152	0.637927
Core matrisome	ECM Glycoproteins	IGFBP2	ENSG00000115457	matrisome	quercetin	1.143	0.565252
Core matrisome	ECM Glycoproteins	IGFBP2	ENSG00000115457	matrisome	staurosporine	1.05598	0.683235
Core matrisome	ECM Glycoproteins	IGFBP2	ENSG00000115457	matrisome	nitrendipine	1.03452	0.378991
Core matrisome	ECM Glycoproteins	IGFBP2	ENSG00000115457	matrisome	butein	1.03934	0.0953278
Core matrisome	ECM Glycoproteins	IGFBP2	ENSG00000115457	matrisome	resveratrol	0.972098	0.0161341
Core matrisome	ECM Glycoproteins	IGFBP2	ENSG00000115457	matrisome	celastrol	0.851852	-0.113042
Core matrisome	ECM Glycoproteins	IGFBP2	ENSG00000115457	matrisome	doxycycline	1.06501	0.00680745
Core matrisome	ECM Glycoproteins	IGFBP2	ENSG00000115457	matrisome	minocycline	0.92899	-0.927086
Core matrisome	ECM Glycoproteins	IGFBP2	ENSG00000115457	matrisome	bezafibrate	1.02576	0.696398
Core matrisome	ECM Glycoproteins	IGFBP2	ENSG00000115457	matrisome	hesperidin	1.16331	1.38796
Core matrisome	ECM Glycoproteins	IGFBP2	ENSG00000115457	matrisome	myricetin	1.11312	0.421624
Core matrisome	ECM Glycoproteins	IGFBP2	ENSG00000115457	matrisome	mianserin	1.00743	0.055316
Core matrisome	ECM Glycoproteins	IGFBP2	ENSG00000115457	matrisome	ethosuximide	0.946682	-0.286696
Core matrisome	ECM Glycoproteins	IGFBP2	ENSG00000115457	matrisome	captopril	0.897982	-1.16481
Core matrisome	ECM Glycoproteins	IGFBP2	ENSG00000115457	matrisome	amoxapine	0.98159	0.100878
Core matrisome	ECM Glycoproteins	IGFBP2	ENSG00000115457	matrisome	ampicillin	1.13658	1.25832
Core matrisome	ECM Glycoproteins	IGFBP2	ENSG00000115457	matrisome	danazol	1.03435	-0.519928
Core matrisome	ECM Glycoproteins	IGFBP2	ENSG00000115457	matrisome	vinpocetine	0.969634	0.0003666
Core matrisome	ECM Glycoproteins	IGFBP2	ENSG00000115457	matrisome	cinnarizine	0.981526	-0.182145
Core matrisome	ECM Glycoproteins	IGFBP2	ENSG00000115457	matrisome	enoxacin	0.917087	-0.817695
Core matrisome	ECM Glycoproteins	IGFBP2	ENSG00000115457	matrisome	metergoline	0.96423	-0.359055
Core matrisome	ECM Glycoproteins	IGFBP2	ENSG00000115457	matrisome	kanamycin	1.01003	0.0852328
Core matrisome	ECM Glycoproteins	IGFBP2	ENSG00000115457	matrisome	allantoin	0.961936	-0.0706064
Core matrisome	ECM Glycoproteins	IGFBP2	ENSG00000115457	matrisome	berberine	0.95092	-0.18368
Core matrisome	ECM Glycoproteins	IGFBP2	ENSG00000115457	matrisome	chloramphenicol	0.827783	-1.0485
Core matrisome	ECM Glycoproteins	IGFBP2	ENSG00000115457	matrisome	sulfamethoxazole	0.789351	-1.96193
Core matrisome	ECM Glycoproteins	IGFBP2	ENSG00000115457	matrisome	hydralazine	0.971735	-0.0473984
Core matrisome	ECM Glycoproteins	IGFBP2	ENSG00000115457	matrisome	cortisone	0.89418	-0.811174
Core matrisome	ECM Glycoproteins	IGFBP2	ENSG00000115457	matrisome	enalapril	0.956731	-0.869917
Core matrisome	ECM Glycoproteins	IGFBP2	ENSG00000115457	matrisome	fenofibrate	1.10372	0.448195
Core matrisome	ECM Glycoproteins	IGFBP2	ENSG00000115457	matrisome	naringin	0.856999	-0.555931
Core matrisome	ECM Glycoproteins	IGFBP2	ENSG00000115457	matrisome	selegiline	1.14036	1.29086
Core matrisome	ECM Glycoproteins	IGFBP2	ENSG00000115457	matrisome	trimethadione	1.24472	2.08195
Core matrisome	ECM Glycoproteins	IGFBP2	ENSG00000115457	matrisome	pregnenolone	1.18839	0.643814
Core matrisome	ECM Glycoproteins	IGFBP2	ENSG00000115457	matrisome	kinetin	1.08281	0.981772
Core matrisome	ECM Glycoproteins	IGFBP2	ENSG00000115457	matrisome	nadide	1.2521	1.74774
Core matrisome	ECM Glycoproteins	IGFBP2	ENSG00000115457	matrisome	metoprolol	1.21309	0.904836
Core matrisome	ECM Glycoproteins	IGFBP2	ENSG00000115457	matrisome	demeclocycline	0.857188	-0.775337
Core matrisome	ECM Glycoproteins	IGFBP2	ENSG00000115457	matrisome	ethoxyquin	1.0877	0.542828
Core matrisome	ECM Glycoproteins	IGFBP2	ENSG00000115457	matrisome	simvastatin	0.845956	-1.04592
Core matrisome	ECM Glycoproteins	IGFBP2	ENSG00000115457	matrisome	reserpine	1.01692	0.670339
Core matrisome	ECM Glycoproteins	IGFBP2	ENSG00000115457	matrisome	luteolin	0.72399	-0.642824
Core matrisome	ECM Glycoproteins	IGFBP2	ENSG00000115457	matrisome	rotenone	1.07782	0.321574
Core matrisome	ECM Glycoproteins	IGFBP3	ENSG00000146674	matrisome	metformin	1.01876	-0.424517
Core matrisome	ECM Glycoproteins	IGFBP3	ENSG00000146674	matrisome	celecoxib	0.977599	-0.588592
Core matrisome	ECM Glycoproteins	IGFBP3	ENSG00000146674	matrisome	clofibrate	1.07824	0.352546
Core matrisome	ECM Glycoproteins	IGFBP3	ENSG00000146674	matrisome	genistein	1.06751	-0.00352342
Core matrisome	ECM Glycoproteins	IGFBP3	ENSG00000146674	matrisome	quercetin	1.09466	0.188674
Core matrisome	ECM Glycoproteins	IGFBP3	ENSG00000146674	matrisome	staurosporine	0.951209	0.0230363
Core matrisome	ECM Glycoproteins	IGFBP3	ENSG00000146674	matrisome	nitrendipine	0.986505	-0.0430696
Core matrisome	ECM Glycoproteins	IGFBP3	ENSG00000146674	matrisome	butein	1.21993	0.720314
Core matrisome	ECM Glycoproteins	IGFBP3	ENSG00000146674	matrisome	resveratrol	0.961305	-0.0663916
Core matrisome	ECM Glycoproteins	IGFBP3	ENSG00000146674	matrisome	celastrol	1.00501	-0.0147079
Core matrisome	ECM Glycoproteins	IGFBP3	ENSG00000146674	matrisome	doxycycline	1.14492	0.755381
Core matrisome	ECM Glycoproteins	IGFBP3	ENSG00000146674	matrisome	minocycline	1.08031	0.75511
Core matrisome	ECM Glycoproteins	IGFBP3	ENSG00000146674	matrisome	bezafibrate	1.07492	1.21335
Core matrisome	ECM Glycoproteins	IGFBP3	ENSG00000146674	matrisome	hesperidin	1.15977	1.35557
Core matrisome	ECM Glycoproteins	IGFBP3	ENSG00000146674	matrisome	myricetin	1.04607	-0.173137
Core matrisome	ECM Glycoproteins	IGFBP3	ENSG00000146674	matrisome	mianserin	0.959194	-0.47985
Core matrisome	ECM Glycoproteins	IGFBP3	ENSG00000146674	matrisome	ethosuximide	1.01951	0.433201
Core matrisome	ECM Glycoproteins	IGFBP3	ENSG00000146674	matrisome	captopril	0.923034	-0.886694
Core matrisome	ECM Glycoproteins	IGFBP3	ENSG00000146674	matrisome	amoxapine	0.991027	0.205367
Core matrisome	ECM Glycoproteins	IGFBP3	ENSG00000146674	matrisome	ampicillin	1.01513	-0.11628
Core matrisome	ECM Glycoproteins	IGFBP3	ENSG00000146674	matrisome	danazol	1.23951	0.363724
Core matrisome	ECM Glycoproteins	IGFBP3	ENSG00000146674	matrisome	vinpocetine	0.8068	-1.52228
Core matrisome	ECM Glycoproteins	IGFBP3	ENSG00000146674	matrisome	cinnarizine	1.0519	0.532735
Core matrisome	ECM Glycoproteins	IGFBP3	ENSG00000146674	matrisome	enoxacin	0.795128	-2.20904
Core matrisome	ECM Glycoproteins	IGFBP3	ENSG00000146674	matrisome	metergoline	1.09264	0.71661
Core matrisome	ECM Glycoproteins	IGFBP3	ENSG00000146674	matrisome	kanamycin	1.03397	0.31342
Core matrisome	ECM Glycoproteins	IGFBP3	ENSG00000146674	matrisome	allantoin	1.0919	1.39578
Core matrisome	ECM Glycoproteins	IGFBP3	ENSG00000146674	matrisome	berberine	0.942791	-0.261503
Core matrisome	ECM Glycoproteins	IGFBP3	ENSG00000146674	matrisome	chloramphenicol	1.0211	0.8658
Core matrisome	ECM Glycoproteins	IGFBP3	ENSG00000146674	matrisome	sulfamethoxazole	0.91613	-0.494396
Core matrisome	ECM Glycoproteins	IGFBP3	ENSG00000146674	matrisome	hydralazine	0.93177	-0.538823
Core matrisome	ECM Glycoproteins	IGFBP3	ENSG00000146674	matrisome	cortisone	1.16344	1.40335
Core matrisome	ECM Glycoproteins	IGFBP3	ENSG00000146674	matrisome	enalapril	1.06396	0.439001
Core matrisome	ECM Glycoproteins	IGFBP3	ENSG00000146674	matrisome	fenofibrate	1.06608	0.104329
Core matrisome	ECM Glycoproteins	IGFBP3	ENSG00000146674	matrisome	naringin	0.966381	0.390633
Core matrisome	ECM Glycoproteins	IGFBP3	ENSG00000146674	matrisome	selegiline	1.04633	0.51349
Core matrisome	ECM Glycoproteins	IGFBP3	ENSG00000146674	matrisome	trimethadione	1.02557	-0.0834562
Core matrisome	ECM Glycoproteins	IGFBP3	ENSG00000146674	matrisome	pregnenolone	1.05071	-0.277103
Core matrisome	ECM Glycoproteins	IGFBP3	ENSG00000146674	matrisome	kinetin	1.06356	0.817433
Core matrisome	ECM Glycoproteins	IGFBP3	ENSG00000146674	matrisome	nadide	1.25307	1.75682
Core matrisome	ECM Glycoproteins	IGFBP3	ENSG00000146674	matrisome	metoprolol	1.35139	1.91277
Core matrisome	ECM Glycoproteins	IGFBP3	ENSG00000146674	matrisome	demeclocycline	0.826775	-1.0997
Core matrisome	ECM Glycoproteins	IGFBP3	ENSG00000146674	matrisome	ethoxyquin	1.09423	0.605796
Core matrisome	ECM Glycoproteins	IGFBP3	ENSG00000146674	matrisome	simvastatin	0.830227	-1.17423
Core matrisome	ECM Glycoproteins	IGFBP3	ENSG00000146674	matrisome	reserpine	0.85887	-0.528695
Core matrisome	ECM Glycoproteins	IGFBP3	ENSG00000146674	matrisome	luteolin	1.02263	0.975336
Core matrisome	ECM Glycoproteins	IGFBP3	ENSG00000146674	matrisome	rotenone	0.954336	-0.492521
Core matrisome	ECM Glycoproteins	IGFBP4	ENSG00000141753	matrisome	metformin	1.07077	0.114888
Core matrisome	ECM Glycoproteins	IGFBP4	ENSG00000141753	matrisome	celecoxib	1.02526	-0.17367
Core matrisome	ECM Glycoproteins	IGFBP4	ENSG00000141753	matrisome	clofibrate	1.74799	3.66667
Core matrisome	ECM Glycoproteins	IGFBP4	ENSG00000141753	matrisome	genistein	1.07121	0.0403848
Core matrisome	ECM Glycoproteins	IGFBP4	ENSG00000141753	matrisome	quercetin	1.28447	1.66756
Core matrisome	ECM Glycoproteins	IGFBP4	ENSG00000141753	matrisome	staurosporine	0.995067	0.299414
Core matrisome	ECM Glycoproteins	IGFBP4	ENSG00000141753	matrisome	nitrendipine	1.20635	1.88961
Core matrisome	ECM Glycoproteins	IGFBP4	ENSG00000141753	matrisome	butein	1.19377	0.629797
Core matrisome	ECM Glycoproteins	IGFBP4	ENSG00000141753	matrisome	resveratrol	1.13882	1.29093
Core matrisome	ECM Glycoproteins	IGFBP4	ENSG00000141753	matrisome	celastrol	0.694915	-0.213801
Core matrisome	ECM Glycoproteins	IGFBP4	ENSG00000141753	matrisome	doxycycline	1.09054	0.245965
Core matrisome	ECM Glycoproteins	IGFBP4	ENSG00000141753	matrisome	minocycline	0.969691	-0.474626
Core matrisome	ECM Glycoproteins	IGFBP4	ENSG00000141753	matrisome	bezafibrate	0.960166	0.00659929
Core matrisome	ECM Glycoproteins	IGFBP4	ENSG00000141753	matrisome	hesperidin	0.979689	-0.292037
Core matrisome	ECM Glycoproteins	IGFBP4	ENSG00000141753	matrisome	myricetin	1.14903	0.740112
Core matrisome	ECM Glycoproteins	IGFBP4	ENSG00000141753	matrisome	mianserin	0.954006	-0.537413
Core matrisome	ECM Glycoproteins	IGFBP4	ENSG00000141753	matrisome	ethosuximide	0.928854	-0.462907
Core matrisome	ECM Glycoproteins	IGFBP4	ENSG00000141753	matrisome	captopril	0.999044	-0.0428711
Core matrisome	ECM Glycoproteins	IGFBP4	ENSG00000141753	matrisome	amoxapine	0.999992	0.304619
Core matrisome	ECM Glycoproteins	IGFBP4	ENSG00000141753	matrisome	ampicillin	0.994042	-0.355017
Core matrisome	ECM Glycoproteins	IGFBP4	ENSG00000141753	matrisome	danazol	1.30813	0.659266
Core matrisome	ECM Glycoproteins	IGFBP4	ENSG00000141753	matrisome	vinpocetine	0.977061	0.0698199
Core matrisome	ECM Glycoproteins	IGFBP4	ENSG00000141753	matrisome	cinnarizine	0.937667	-0.627682
Core matrisome	ECM Glycoproteins	IGFBP4	ENSG00000141753	matrisome	enoxacin	0.907389	-0.928331
Core matrisome	ECM Glycoproteins	IGFBP4	ENSG00000141753	matrisome	metergoline	0.933652	-0.615187
Core matrisome	ECM Glycoproteins	IGFBP4	ENSG00000141753	matrisome	kanamycin	0.977803	-0.221955
Core matrisome	ECM Glycoproteins	IGFBP4	ENSG00000141753	matrisome	allantoin	1.00814	0.450712
Core matrisome	ECM Glycoproteins	IGFBP4	ENSG00000141753	matrisome	berberine	0.973331	0.0308854
Core matrisome	ECM Glycoproteins	IGFBP4	ENSG00000141753	matrisome	chloramphenicol	0.903914	-0.294634
Core matrisome	ECM Glycoproteins	IGFBP4	ENSG00000141753	matrisome	sulfamethoxazole	1.0623	1.19762
Core matrisome	ECM Glycoproteins	IGFBP4	ENSG00000141753	matrisome	hydralazine	1.0219	0.569402
Core matrisome	ECM Glycoproteins	IGFBP4	ENSG00000141753	matrisome	cortisone	1.16939	1.45225
Core matrisome	ECM Glycoproteins	IGFBP4	ENSG00000141753	matrisome	enalapril	0.989114	-0.474639
Core matrisome	ECM Glycoproteins	IGFBP4	ENSG00000141753	matrisome	fenofibrate	1.04929	-0.0491187
Core matrisome	ECM Glycoproteins	IGFBP4	ENSG00000141753	matrisome	naringin	1.16309	2.09289
Core matrisome	ECM Glycoproteins	IGFBP4	ENSG00000141753	matrisome	selegiline	0.982212	-0.0166277
Core matrisome	ECM Glycoproteins	IGFBP4	ENSG00000141753	matrisome	trimethadione	1.33651	2.98898
Core matrisome	ECM Glycoproteins	IGFBP4	ENSG00000141753	matrisome	pregnenolone	1.36071	1.79639
Core matrisome	ECM Glycoproteins	IGFBP4	ENSG00000141753	matrisome	kinetin	1.10189	1.14468
Core matrisome	ECM Glycoproteins	IGFBP4	ENSG00000141753	matrisome	nadide	1.12954	0.601694
Core matrisome	ECM Glycoproteins	IGFBP4	ENSG00000141753	matrisome	metoprolol	1.21554	0.922702
Core matrisome	ECM Glycoproteins	IGFBP4	ENSG00000141753	matrisome	demeclocycline	0.941454	0.123391
Core matrisome	ECM Glycoproteins	IGFBP4	ENSG00000141753	matrisome	ethoxyquin	0.985198	-0.445431
Core matrisome	ECM Glycoproteins	IGFBP4	ENSG00000141753	matrisome	simvastatin	1.1836	1.70829
Core matrisome	ECM Glycoproteins	IGFBP4	ENSG00000141753	matrisome	reserpine	0.916693	-0.09002
Core matrisome	ECM Glycoproteins	IGFBP4	ENSG00000141753	matrisome	luteolin	1.05022	1.1248
Core matrisome	ECM Glycoproteins	IGFBP4	ENSG00000141753	matrisome	rotenone	0.93997	-0.587231
Core matrisome	ECM Glycoproteins	IGFBP5	ENSG00000115461	matrisome	metformin	0.967525	-0.95589
Core matrisome	ECM Glycoproteins	IGFBP5	ENSG00000115461	matrisome	celecoxib	1.0063	-0.338781
Core matrisome	ECM Glycoproteins	IGFBP5	ENSG00000115461	matrisome	clofibrate	0.865623	-0.699562
Core matrisome	ECM Glycoproteins	IGFBP5	ENSG00000115461	matrisome	genistein	1.02082	-0.558161
Core matrisome	ECM Glycoproteins	IGFBP5	ENSG00000115461	matrisome	quercetin	1.09962	0.227271
Core matrisome	ECM Glycoproteins	IGFBP5	ENSG00000115461	matrisome	staurosporine	0.960829	0.0836589
Core matrisome	ECM Glycoproteins	IGFBP5	ENSG00000115461	matrisome	nitrendipine	1.00002	0.0757367
Core matrisome	ECM Glycoproteins	IGFBP5	ENSG00000115461	matrisome	butein	0.997808	-0.0483971
Core matrisome	ECM Glycoproteins	IGFBP5	ENSG00000115461	matrisome	resveratrol	0.981651	0.0891861
Core matrisome	ECM Glycoproteins	IGFBP5	ENSG00000115461	matrisome	celastrol	1	-0.0179261
Core matrisome	ECM Glycoproteins	IGFBP5	ENSG00000115461	matrisome	doxycycline	0.982775	-0.763518
Core matrisome	ECM Glycoproteins	IGFBP5	ENSG00000115461	matrisome	minocycline	1.01026	-0.0236726
Core matrisome	ECM Glycoproteins	IGFBP5	ENSG00000115461	matrisome	bezafibrate	1.03881	0.833604
Core matrisome	ECM Glycoproteins	IGFBP5	ENSG00000115461	matrisome	hesperidin	1.15436	1.30606
Core matrisome	ECM Glycoproteins	IGFBP5	ENSG00000115461	matrisome	myricetin	0.983796	-0.725433
Core matrisome	ECM Glycoproteins	IGFBP5	ENSG00000115461	matrisome	mianserin	1.05016	0.529359
Core matrisome	ECM Glycoproteins	IGFBP5	ENSG00000115461	matrisome	ethosuximide	1.02445	0.481946
Core matrisome	ECM Glycoproteins	IGFBP5	ENSG00000115461	matrisome	captopril	0.961647	-0.458035
Core matrisome	ECM Glycoproteins	IGFBP5	ENSG00000115461	matrisome	amoxapine	0.972093	-0.00426283
Core matrisome	ECM Glycoproteins	IGFBP5	ENSG00000115461	matrisome	ampicillin	0.93702	-1.0004
Core matrisome	ECM Glycoproteins	IGFBP5	ENSG00000115461	matrisome	danazol	1.30645	0.652037
Core matrisome	ECM Glycoproteins	IGFBP5	ENSG00000115461	matrisome	vinpocetine	0.995025	0.237795
Core matrisome	ECM Glycoproteins	IGFBP5	ENSG00000115461	matrisome	cinnarizine	1.01813	0.189735
Core matrisome	ECM Glycoproteins	IGFBP5	ENSG00000115461	matrisome	enoxacin	0.87735	-1.27102
Core matrisome	ECM Glycoproteins	IGFBP5	ENSG00000115461	matrisome	metergoline	0.878884	-1.07396
Core matrisome	ECM Glycoproteins	IGFBP5	ENSG00000115461	matrisome	kanamycin	0.973934	-0.258838
Core matrisome	ECM Glycoproteins	IGFBP5	ENSG00000115461	matrisome	allantoin	0.978534	0.116654
Core matrisome	ECM Glycoproteins	IGFBP5	ENSG00000115461	matrisome	berberine	1	0.28621
Core matrisome	ECM Glycoproteins	IGFBP5	ENSG00000115461	matrisome	chloramphenicol	0.950943	0.171055
Core matrisome	ECM Glycoproteins	IGFBP5	ENSG00000115461	matrisome	sulfamethoxazole	0.973832	0.173532
Core matrisome	ECM Glycoproteins	IGFBP5	ENSG00000115461	matrisome	hydralazine	0.96168	-0.171038
Core matrisome	ECM Glycoproteins	IGFBP5	ENSG00000115461	matrisome	cortisone	1	0.0591312
Core matrisome	ECM Glycoproteins	IGFBP5	ENSG00000115461	matrisome	enalapril	1.01546	-0.153
Core matrisome	ECM Glycoproteins	IGFBP5	ENSG00000115461	matrisome	fenofibrate	1	-0.499396
Core matrisome	ECM Glycoproteins	IGFBP5	ENSG00000115461	matrisome	naringin	0.924234	0.0259021
Core matrisome	ECM Glycoproteins	IGFBP5	ENSG00000115461	matrisome	selegiline	1.05371	0.574483
Core matrisome	ECM Glycoproteins	IGFBP5	ENSG00000115461	matrisome	trimethadione	1.04439	0.102552
Core matrisome	ECM Glycoproteins	IGFBP5	ENSG00000115461	matrisome	pregnenolone	1.10898	0.112624
Core matrisome	ECM Glycoproteins	IGFBP5	ENSG00000115461	matrisome	kinetin	0.976749	0.0762355
Core matrisome	ECM Glycoproteins	IGFBP5	ENSG00000115461	matrisome	nadide	1.06648	0.0119563
Core matrisome	ECM Glycoproteins	IGFBP5	ENSG00000115461	matrisome	metoprolol	1.07462	-0.104364
Core matrisome	ECM Glycoproteins	IGFBP5	ENSG00000115461	matrisome	demeclocycline	0.994001	0.683827
Core matrisome	ECM Glycoproteins	IGFBP5	ENSG00000115461	matrisome	ethoxyquin	1.01708	-0.138037
Core matrisome	ECM Glycoproteins	IGFBP5	ENSG00000115461	matrisome	simvastatin	0.879861	-0.769349
Core matrisome	ECM Glycoproteins	IGFBP5	ENSG00000115461	matrisome	reserpine	0.928571	9.46431e-05
Core matrisome	ECM Glycoproteins	IGFBP5	ENSG00000115461	matrisome	luteolin	0.89902	0.305558
Core matrisome	ECM Glycoproteins	IGFBP5	ENSG00000115461	matrisome	rotenone	1.20212	1.14107
Core matrisome	ECM Glycoproteins	IGFBP6	ENSG00000167779	matrisome	metformin	1.00777	-0.538508
Core matrisome	ECM Glycoproteins	IGFBP6	ENSG00000167779	matrisome	celecoxib	1.24072	1.7019
Core matrisome	ECM Glycoproteins	IGFBP6	ENSG00000167779	matrisome	clofibrate	0.976094	-0.152917
Core matrisome	ECM Glycoproteins	IGFBP6	ENSG00000167779	matrisome	genistein	0.966104	-1.20797
Core matrisome	ECM Glycoproteins	IGFBP6	ENSG00000167779	matrisome	quercetin	1.08985	0.151182
Core matrisome	ECM Glycoproteins	IGFBP6	ENSG00000167779	matrisome	staurosporine	0.969604	0.138953
Core matrisome	ECM Glycoproteins	IGFBP6	ENSG00000167779	matrisome	nitrendipine	0.813602	-1.56306
Core matrisome	ECM Glycoproteins	IGFBP6	ENSG00000167779	matrisome	butein	0.934414	-0.267789
Core matrisome	ECM Glycoproteins	IGFBP6	ENSG00000167779	matrisome	resveratrol	1.029	0.451257
Core matrisome	ECM Glycoproteins	IGFBP6	ENSG00000167779	matrisome	celastrol	0.762115	-0.170657
Core matrisome	ECM Glycoproteins	IGFBP6	ENSG00000167779	matrisome	doxycycline	0.889373	-1.63846
Core matrisome	ECM Glycoproteins	IGFBP6	ENSG00000167779	matrisome	minocycline	1.05923	0.520786
Core matrisome	ECM Glycoproteins	IGFBP6	ENSG00000167779	matrisome	bezafibrate	0.845987	-1.19408
Core matrisome	ECM Glycoproteins	IGFBP6	ENSG00000167779	matrisome	hesperidin	0.959025	-0.48109
Core matrisome	ECM Glycoproteins	IGFBP6	ENSG00000167779	matrisome	myricetin	1.14573	0.710864
Core matrisome	ECM Glycoproteins	IGFBP6	ENSG00000167779	matrisome	mianserin	0.973989	-0.315702
Core matrisome	ECM Glycoproteins	IGFBP6	ENSG00000167779	matrisome	ethosuximide	1.02584	0.495742
Core matrisome	ECM Glycoproteins	IGFBP6	ENSG00000167779	matrisome	captopril	1.00686	0.0438431
Core matrisome	ECM Glycoproteins	IGFBP6	ENSG00000167779	matrisome	amoxapine	1.06271	0.998961
Core matrisome	ECM Glycoproteins	IGFBP6	ENSG00000167779	matrisome	ampicillin	1.43626	4.65015
Core matrisome	ECM Glycoproteins	IGFBP6	ENSG00000167779	matrisome	danazol	1.26788	0.485923
Core matrisome	ECM Glycoproteins	IGFBP6	ENSG00000167779	matrisome	vinpocetine	1.30782	3.16267
Core matrisome	ECM Glycoproteins	IGFBP6	ENSG00000167779	matrisome	cinnarizine	0.813057	-1.89351
Core matrisome	ECM Glycoproteins	IGFBP6	ENSG00000167779	matrisome	enoxacin	0.879465	-1.24689
Core matrisome	ECM Glycoproteins	IGFBP6	ENSG00000167779	matrisome	metergoline	1.01838	0.0945713
Core matrisome	ECM Glycoproteins	IGFBP6	ENSG00000167779	matrisome	kanamycin	1.0272	0.248925
Core matrisome	ECM Glycoproteins	IGFBP6	ENSG00000167779	matrisome	allantoin	0.961541	-0.0750658
Core matrisome	ECM Glycoproteins	IGFBP6	ENSG00000167779	matrisome	berberine	1.12287	1.46253
Core matrisome	ECM Glycoproteins	IGFBP6	ENSG00000167779	matrisome	chloramphenicol	1.10289	1.67568
Core matrisome	ECM Glycoproteins	IGFBP6	ENSG00000167779	matrisome	sulfamethoxazole	1.1009	1.64447
Core matrisome	ECM Glycoproteins	IGFBP6	ENSG00000167779	matrisome	hydralazine	1.16975	2.3875
Core matrisome	ECM Glycoproteins	IGFBP6	ENSG00000167779	matrisome	cortisone	1.19967	1.70128
Core matrisome	ECM Glycoproteins	IGFBP6	ENSG00000167779	matrisome	enalapril	1.08232	0.663077
Core matrisome	ECM Glycoproteins	IGFBP6	ENSG00000167779	matrisome	fenofibrate	1.06471	0.0917352
Core matrisome	ECM Glycoproteins	IGFBP6	ENSG00000167779	matrisome	naringin	1.02154	0.867922
Core matrisome	ECM Glycoproteins	IGFBP6	ENSG00000167779	matrisome	selegiline	0.994225	0.0826988
Core matrisome	ECM Glycoproteins	IGFBP6	ENSG00000167779	matrisome	trimethadione	1.05935	0.250372
Core matrisome	ECM Glycoproteins	IGFBP6	ENSG00000167779	matrisome	pregnenolone	1.0791	-0.0872224
Core matrisome	ECM Glycoproteins	IGFBP6	ENSG00000167779	matrisome	kinetin	1.1092	1.20714
Core matrisome	ECM Glycoproteins	IGFBP6	ENSG00000167779	matrisome	nadide	1.21726	1.42197
Core matrisome	ECM Glycoproteins	IGFBP6	ENSG00000167779	matrisome	metoprolol	0.981	-0.786659
Core matrisome	ECM Glycoproteins	IGFBP6	ENSG00000167779	matrisome	demeclocycline	0.995063	0.695154
Core matrisome	ECM Glycoproteins	IGFBP6	ENSG00000167779	matrisome	ethoxyquin	0.816122	-2.07553
Core matrisome	ECM Glycoproteins	IGFBP6	ENSG00000167779	matrisome	simvastatin	1.27749	2.47422
Core matrisome	ECM Glycoproteins	IGFBP6	ENSG00000167779	matrisome	reserpine	1.27783	2.64973
Core matrisome	ECM Glycoproteins	IGFBP6	ENSG00000167779	matrisome	luteolin	0.915337	0.393966
Core matrisome	ECM Glycoproteins	IGFBP6	ENSG00000167779	matrisome	rotenone	0.873574	-1.02498
Core matrisome	ECM Glycoproteins	IGFBP7	ENSG00000163453	matrisome	metformin	1.07936	0.204031
Core matrisome	ECM Glycoproteins	IGFBP7	ENSG00000163453	matrisome	celecoxib	0.97825	-0.582921
Core matrisome	ECM Glycoproteins	IGFBP7	ENSG00000163453	matrisome	clofibrate	1	-0.0346237
Core matrisome	ECM Glycoproteins	IGFBP7	ENSG00000163453	matrisome	genistein	0.984085	-0.994411
Core matrisome	ECM Glycoproteins	IGFBP7	ENSG00000163453	matrisome	quercetin	1.01007	-0.470438
Core matrisome	ECM Glycoproteins	IGFBP7	ENSG00000163453	matrisome	staurosporine	1.00125	0.338394
Core matrisome	ECM Glycoproteins	IGFBP7	ENSG00000163453	matrisome	nitrendipine	0.99682	0.0476064
Core matrisome	ECM Glycoproteins	IGFBP7	ENSG00000163453	matrisome	butein	1	-0.0408107
Core matrisome	ECM Glycoproteins	IGFBP7	ENSG00000163453	matrisome	resveratrol	0.985531	0.11885
Core matrisome	ECM Glycoproteins	IGFBP7	ENSG00000163453	matrisome	celastrol	1	-0.0179261
Core matrisome	ECM Glycoproteins	IGFBP7	ENSG00000163453	matrisome	doxycycline	1.03618	-0.263287
Core matrisome	ECM Glycoproteins	IGFBP7	ENSG00000163453	matrisome	minocycline	1.02177	0.104281
Core matrisome	ECM Glycoproteins	IGFBP7	ENSG00000163453	matrisome	bezafibrate	0.955885	-0.0384186
Core matrisome	ECM Glycoproteins	IGFBP7	ENSG00000163453	matrisome	hesperidin	1.03767	0.23846
Core matrisome	ECM Glycoproteins	IGFBP7	ENSG00000163453	matrisome	myricetin	1.03189	-0.298892
Core matrisome	ECM Glycoproteins	IGFBP7	ENSG00000163453	matrisome	mianserin	0.94353	-0.65364
Core matrisome	ECM Glycoproteins	IGFBP7	ENSG00000163453	matrisome	ethosuximide	0.8801	-0.944802
Core matrisome	ECM Glycoproteins	IGFBP7	ENSG00000163453	matrisome	captopril	1.04552	0.473067
Core matrisome	ECM Glycoproteins	IGFBP7	ENSG00000163453	matrisome	amoxapine	0.975662	0.0352485
Core matrisome	ECM Glycoproteins	IGFBP7	ENSG00000163453	matrisome	ampicillin	0.982211	-0.488916
Core matrisome	ECM Glycoproteins	IGFBP7	ENSG00000163453	matrisome	danazol	0.982357	-0.743889
Core matrisome	ECM Glycoproteins	IGFBP7	ENSG00000163453	matrisome	vinpocetine	1.07591	0.994095
Core matrisome	ECM Glycoproteins	IGFBP7	ENSG00000163453	matrisome	cinnarizine	1.08584	0.877499
Core matrisome	ECM Glycoproteins	IGFBP7	ENSG00000163453	matrisome	enoxacin	1.1131	1.41849
Core matrisome	ECM Glycoproteins	IGFBP7	ENSG00000163453	matrisome	metergoline	1.04178	0.290576
Core matrisome	ECM Glycoproteins	IGFBP7	ENSG00000163453	matrisome	kanamycin	1.09671	0.911465
Core matrisome	ECM Glycoproteins	IGFBP7	ENSG00000163453	matrisome	allantoin	0.940342	-0.31425
Core matrisome	ECM Glycoproteins	IGFBP7	ENSG00000163453	matrisome	berberine	0.978427	0.0796724
Core matrisome	ECM Glycoproteins	IGFBP7	ENSG00000163453	matrisome	chloramphenicol	0.900682	-0.326638
Core matrisome	ECM Glycoproteins	IGFBP7	ENSG00000163453	matrisome	sulfamethoxazole	1.12234	1.89261
Core matrisome	ECM Glycoproteins	IGFBP7	ENSG00000163453	matrisome	hydralazine	0.971337	-0.0523013
Core matrisome	ECM Glycoproteins	IGFBP7	ENSG00000163453	matrisome	cortisone	1.03147	0.317923
Core matrisome	ECM Glycoproteins	IGFBP7	ENSG00000163453	matrisome	enalapril	1.00125	-0.326447
Core matrisome	ECM Glycoproteins	IGFBP7	ENSG00000163453	matrisome	fenofibrate	0.983739	-0.647948
Core matrisome	ECM Glycoproteins	IGFBP7	ENSG00000163453	matrisome	naringin	0.880558	-0.352057
Core matrisome	ECM Glycoproteins	IGFBP7	ENSG00000163453	matrisome	selegiline	1.09772	0.938326
Core matrisome	ECM Glycoproteins	IGFBP7	ENSG00000163453	matrisome	trimethadione	0.996263	-0.373024
Core matrisome	ECM Glycoproteins	IGFBP7	ENSG00000163453	matrisome	pregnenolone	1.0667	-0.170124
Core matrisome	ECM Glycoproteins	IGFBP7	ENSG00000163453	matrisome	kinetin	0.920388	-0.404984
Core matrisome	ECM Glycoproteins	IGFBP7	ENSG00000163453	matrisome	nadide	1.02495	-0.376406
Core matrisome	ECM Glycoproteins	IGFBP7	ENSG00000163453	matrisome	metoprolol	0.95601	-0.968789
Core matrisome	ECM Glycoproteins	IGFBP7	ENSG00000163453	matrisome	demeclocycline	0.959543	0.316322
Core matrisome	ECM Glycoproteins	IGFBP7	ENSG00000163453	matrisome	ethoxyquin	0.957108	-0.716258
Core matrisome	ECM Glycoproteins	IGFBP7	ENSG00000163453	matrisome	simvastatin	1.204	1.87473
Core matrisome	ECM Glycoproteins	IGFBP7	ENSG00000163453	matrisome	reserpine	0.839102	-0.678668
Core matrisome	ECM Glycoproteins	IGFBP7	ENSG00000163453	matrisome	luteolin	0.890248	0.258026
Core matrisome	ECM Glycoproteins	IGFBP7	ENSG00000163453	matrisome	rotenone	1.01605	-0.0856301
Core matrisome	ECM Glycoproteins	LAMA2	ENSG00000196569	matrisome	metformin	1	-0.619074
Core matrisome	ECM Glycoproteins	LAMA2	ENSG00000196569	matrisome	celecoxib	1	-0.393588
Core matrisome	ECM Glycoproteins	LAMA2	ENSG00000196569	matrisome	clofibrate	1	-0.0346237
Core matrisome	ECM Glycoproteins	LAMA2	ENSG00000196569	matrisome	genistein	1.01841	-0.586756
Core matrisome	ECM Glycoproteins	LAMA2	ENSG00000196569	matrisome	quercetin	1.01754	-0.412192
Core matrisome	ECM Glycoproteins	LAMA2	ENSG00000196569	matrisome	staurosporine	1	0.330497
Core matrisome	ECM Glycoproteins	LAMA2	ENSG00000196569	matrisome	nitrendipine	0.964493	-0.236584
Core matrisome	ECM Glycoproteins	LAMA2	ENSG00000196569	matrisome	butein	1	-0.0408107
Core matrisome	ECM Glycoproteins	LAMA2	ENSG00000196569	matrisome	resveratrol	1	0.229488
Core matrisome	ECM Glycoproteins	LAMA2	ENSG00000196569	matrisome	celastrol	1	-0.0179261
Core matrisome	ECM Glycoproteins	LAMA2	ENSG00000196569	matrisome	doxycycline	1	-0.602165
Core matrisome	ECM Glycoproteins	LAMA2	ENSG00000196569	matrisome	minocycline	1.00404	-0.0927744
Core matrisome	ECM Glycoproteins	LAMA2	ENSG00000196569	matrisome	bezafibrate	1	0.425488
Core matrisome	ECM Glycoproteins	LAMA2	ENSG00000196569	matrisome	hesperidin	1.18857	1.61905
Core matrisome	ECM Glycoproteins	LAMA2	ENSG00000196569	matrisome	myricetin	1	-0.581715
Core matrisome	ECM Glycoproteins	LAMA2	ENSG00000196569	matrisome	mianserin	1	-0.0271196
Core matrisome	ECM Glycoproteins	LAMA2	ENSG00000196569	matrisome	ethosuximide	1	0.240314
Core matrisome	ECM Glycoproteins	LAMA2	ENSG00000196569	matrisome	captopril	1	-0.0322593
Core matrisome	ECM Glycoproteins	LAMA2	ENSG00000196569	matrisome	amoxapine	1	0.304704
Core matrisome	ECM Glycoproteins	LAMA2	ENSG00000196569	matrisome	ampicillin	1	-0.287579
Core matrisome	ECM Glycoproteins	LAMA2	ENSG00000196569	matrisome	danazol	1.22993	0.322434
Core matrisome	ECM Glycoproteins	LAMA2	ENSG00000196569	matrisome	vinpocetine	1	0.284316
Core matrisome	ECM Glycoproteins	LAMA2	ENSG00000196569	matrisome	cinnarizine	1	0.00551697
Core matrisome	ECM Glycoproteins	LAMA2	ENSG00000196569	matrisome	enoxacin	1.02632	0.428424
Core matrisome	ECM Glycoproteins	LAMA2	ENSG00000196569	matrisome	metergoline	1.03476	0.231738
Core matrisome	ECM Glycoproteins	LAMA2	ENSG00000196569	matrisome	kanamycin	1	-0.010378
Core matrisome	ECM Glycoproteins	LAMA2	ENSG00000196569	matrisome	allantoin	1	0.358851
Core matrisome	ECM Glycoproteins	LAMA2	ENSG00000196569	matrisome	berberine	1	0.28621
Core matrisome	ECM Glycoproteins	LAMA2	ENSG00000196569	matrisome	chloramphenicol	1	0.656829
Core matrisome	ECM Glycoproteins	LAMA2	ENSG00000196569	matrisome	sulfamethoxazole	1	0.476443
Core matrisome	ECM Glycoproteins	LAMA2	ENSG00000196569	matrisome	hydralazine	1.03704	0.755572
Core matrisome	ECM Glycoproteins	LAMA2	ENSG00000196569	matrisome	cortisone	1	0.0591312
Core matrisome	ECM Glycoproteins	LAMA2	ENSG00000196569	matrisome	enalapril	1	-0.341759
Core matrisome	ECM Glycoproteins	LAMA2	ENSG00000196569	matrisome	fenofibrate	1	-0.499396
Core matrisome	ECM Glycoproteins	LAMA2	ENSG00000196569	matrisome	naringin	1	0.68156
Core matrisome	ECM Glycoproteins	LAMA2	ENSG00000196569	matrisome	selegiline	1.08159	0.804967
Core matrisome	ECM Glycoproteins	LAMA2	ENSG00000196569	matrisome	trimethadione	1.01798	-0.158476
Core matrisome	ECM Glycoproteins	LAMA2	ENSG00000196569	matrisome	pregnenolone	1.22993	0.921636
Core matrisome	ECM Glycoproteins	LAMA2	ENSG00000196569	matrisome	kinetin	1.03476	0.571541
Core matrisome	ECM Glycoproteins	LAMA2	ENSG00000196569	matrisome	nadide	1.04054	-0.230593
Core matrisome	ECM Glycoproteins	LAMA2	ENSG00000196569	matrisome	metoprolol	1.38916	2.18802
Core matrisome	ECM Glycoproteins	LAMA2	ENSG00000196569	matrisome	demeclocycline	1	0.747807
Core matrisome	ECM Glycoproteins	LAMA2	ENSG00000196569	matrisome	ethoxyquin	1.01667	-0.142037
Core matrisome	ECM Glycoproteins	LAMA2	ENSG00000196569	matrisome	simvastatin	1	0.210653
Core matrisome	ECM Glycoproteins	LAMA2	ENSG00000196569	matrisome	reserpine	1	0.541987
Core matrisome	ECM Glycoproteins	LAMA2	ENSG00000196569	matrisome	luteolin	1.09172	1.34966
Core matrisome	ECM Glycoproteins	LAMA2	ENSG00000196569	matrisome	rotenone	1.02083	-0.0541093
Core matrisome	ECM Glycoproteins	LAMA3	ENSG00000053747	matrisome	metformin	1.2398	1.86798
Core matrisome	ECM Glycoproteins	LAMA3	ENSG00000053747	matrisome	celecoxib	1.21663	1.49219
Core matrisome	ECM Glycoproteins	LAMA3	ENSG00000053747	matrisome	clofibrate	1.08108	0.36659
Core matrisome	ECM Glycoproteins	LAMA3	ENSG00000053747	matrisome	genistein	1.34501	3.29228
Core matrisome	ECM Glycoproteins	LAMA3	ENSG00000053747	matrisome	quercetin	1.40768	2.62753
Core matrisome	ECM Glycoproteins	LAMA3	ENSG00000053747	matrisome	staurosporine	1.11623	1.06294
Core matrisome	ECM Glycoproteins	LAMA3	ENSG00000053747	matrisome	nitrendipine	0.823593	-1.47523
Core matrisome	ECM Glycoproteins	LAMA3	ENSG00000053747	matrisome	butein	0.943396	-0.236704
Core matrisome	ECM Glycoproteins	LAMA3	ENSG00000053747	matrisome	resveratrol	0.918016	-0.397395
Core matrisome	ECM Glycoproteins	LAMA3	ENSG00000053747	matrisome	celastrol	0.550388	-0.306592
Core matrisome	ECM Glycoproteins	LAMA3	ENSG00000053747	matrisome	doxycycline	1.00867	-0.520995
Core matrisome	ECM Glycoproteins	LAMA3	ENSG00000053747	matrisome	minocycline	1.1577	1.61543
Core matrisome	ECM Glycoproteins	LAMA3	ENSG00000053747	matrisome	bezafibrate	1.03235	0.765668
Core matrisome	ECM Glycoproteins	LAMA3	ENSG00000053747	matrisome	hesperidin	0.926157	-0.78181
Core matrisome	ECM Glycoproteins	LAMA3	ENSG00000053747	matrisome	myricetin	1.05403	-0.102508
Core matrisome	ECM Glycoproteins	LAMA3	ENSG00000053747	matrisome	mianserin	0.945924	-0.62708
Core matrisome	ECM Glycoproteins	LAMA3	ENSG00000053747	matrisome	ethosuximide	0.945319	-0.30016
Core matrisome	ECM Glycoproteins	LAMA3	ENSG00000053747	matrisome	captopril	1.01139	0.0941945
Core matrisome	ECM Glycoproteins	LAMA3	ENSG00000053747	matrisome	amoxapine	1.05733	0.93944
Core matrisome	ECM Glycoproteins	LAMA3	ENSG00000053747	matrisome	ampicillin	0.835413	-2.15042
Core matrisome	ECM Glycoproteins	LAMA3	ENSG00000053747	matrisome	danazol	1.04407	-0.478084
Core matrisome	ECM Glycoproteins	LAMA3	ENSG00000053747	matrisome	vinpocetine	1.18741	2.03675
Core matrisome	ECM Glycoproteins	LAMA3	ENSG00000053747	matrisome	cinnarizine	1.03835	0.395057
Core matrisome	ECM Glycoproteins	LAMA3	ENSG00000053747	matrisome	enoxacin	0.922894	-0.751448
Core matrisome	ECM Glycoproteins	LAMA3	ENSG00000053747	matrisome	metergoline	1.13143	1.0415
Core matrisome	ECM Glycoproteins	LAMA3	ENSG00000053747	matrisome	kanamycin	0.968341	-0.312145
Core matrisome	ECM Glycoproteins	LAMA3	ENSG00000053747	matrisome	allantoin	0.98842	0.228193
Core matrisome	ECM Glycoproteins	LAMA3	ENSG00000053747	matrisome	berberine	0.812052	-1.51319
Core matrisome	ECM Glycoproteins	LAMA3	ENSG00000053747	matrisome	chloramphenicol	0.964863	0.308898
Core matrisome	ECM Glycoproteins	LAMA3	ENSG00000053747	matrisome	sulfamethoxazole	0.905158	-0.621406
Core matrisome	ECM Glycoproteins	LAMA3	ENSG00000053747	matrisome	hydralazine	0.986118	0.129454
Core matrisome	ECM Glycoproteins	LAMA3	ENSG00000053747	matrisome	cortisone	1.1765	1.51075
Core matrisome	ECM Glycoproteins	LAMA3	ENSG00000053747	matrisome	enalapril	1.17289	1.76864
Core matrisome	ECM Glycoproteins	LAMA3	ENSG00000053747	matrisome	fenofibrate	1.13696	0.751851
Core matrisome	ECM Glycoproteins	LAMA3	ENSG00000053747	matrisome	naringin	0.890321	-0.267573
Core matrisome	ECM Glycoproteins	LAMA3	ENSG00000053747	matrisome	selegiline	0.811337	-1.42935
Core matrisome	ECM Glycoproteins	LAMA3	ENSG00000053747	matrisome	trimethadione	0.945721	-0.872437
Core matrisome	ECM Glycoproteins	LAMA3	ENSG00000053747	matrisome	pregnenolone	1.06759	-0.164227
Core matrisome	ECM Glycoproteins	LAMA3	ENSG00000053747	matrisome	kinetin	1.06351	0.817002
Core matrisome	ECM Glycoproteins	LAMA3	ENSG00000053747	matrisome	nadide	0.899313	-1.55125
Core matrisome	ECM Glycoproteins	LAMA3	ENSG00000053747	matrisome	metoprolol	1.33995	1.8294
Core matrisome	ECM Glycoproteins	LAMA3	ENSG00000053747	matrisome	demeclocycline	0.961202	0.334009
Core matrisome	ECM Glycoproteins	LAMA3	ENSG00000053747	matrisome	ethoxyquin	1.14776	1.12185
Core matrisome	ECM Glycoproteins	LAMA3	ENSG00000053747	matrisome	simvastatin	1.21885	1.99588
Core matrisome	ECM Glycoproteins	LAMA3	ENSG00000053747	matrisome	reserpine	1.05571	0.964603
Core matrisome	ECM Glycoproteins	LAMA3	ENSG00000053747	matrisome	luteolin	0.811966	-0.166137
Core matrisome	ECM Glycoproteins	LAMA3	ENSG00000053747	matrisome	rotenone	1.02105	-0.0527102
Core matrisome	ECM Glycoproteins	LAMA4	ENSG00000112769	matrisome	metformin	1	-0.619074
Core matrisome	ECM Glycoproteins	LAMA4	ENSG00000112769	matrisome	celecoxib	1	-0.393588
Core matrisome	ECM Glycoproteins	LAMA4	ENSG00000112769	matrisome	clofibrate	1	-0.0346237
Core matrisome	ECM Glycoproteins	LAMA4	ENSG00000112769	matrisome	genistein	0.988562	-0.941244
Core matrisome	ECM Glycoproteins	LAMA4	ENSG00000112769	matrisome	quercetin	1.02509	-0.3534
Core matrisome	ECM Glycoproteins	LAMA4	ENSG00000112769	matrisome	staurosporine	1	0.330497
Core matrisome	ECM Glycoproteins	LAMA4	ENSG00000112769	matrisome	nitrendipine	1.01667	0.222078
Core matrisome	ECM Glycoproteins	LAMA4	ENSG00000112769	matrisome	butein	1	-0.0408107
Core matrisome	ECM Glycoproteins	LAMA4	ENSG00000112769	matrisome	resveratrol	0.990431	0.156316
Core matrisome	ECM Glycoproteins	LAMA4	ENSG00000112769	matrisome	celastrol	1	-0.0179261
Core matrisome	ECM Glycoproteins	LAMA4	ENSG00000112769	matrisome	doxycycline	1.00816	-0.525695
Core matrisome	ECM Glycoproteins	LAMA4	ENSG00000112769	matrisome	minocycline	1.05198	0.440129
Core matrisome	ECM Glycoproteins	LAMA4	ENSG00000112769	matrisome	bezafibrate	1	0.425488
Core matrisome	ECM Glycoproteins	LAMA4	ENSG00000112769	matrisome	hesperidin	1	-0.106203
Core matrisome	ECM Glycoproteins	LAMA4	ENSG00000112769	matrisome	myricetin	1	-0.581715
Core matrisome	ECM Glycoproteins	LAMA4	ENSG00000112769	matrisome	mianserin	1	-0.0271196
Core matrisome	ECM Glycoproteins	LAMA4	ENSG00000112769	matrisome	ethosuximide	1	0.240314
Core matrisome	ECM Glycoproteins	LAMA4	ENSG00000112769	matrisome	captopril	0.986473	-0.182424
Core matrisome	ECM Glycoproteins	LAMA4	ENSG00000112769	matrisome	amoxapine	1	0.304704
Core matrisome	ECM Glycoproteins	LAMA4	ENSG00000112769	matrisome	ampicillin	1	-0.287579
Core matrisome	ECM Glycoproteins	LAMA4	ENSG00000112769	matrisome	danazol	1	-0.667896
Core matrisome	ECM Glycoproteins	LAMA4	ENSG00000112769	matrisome	vinpocetine	1	0.284316
Core matrisome	ECM Glycoproteins	LAMA4	ENSG00000112769	matrisome	cinnarizine	1.0102	0.109173
Core matrisome	ECM Glycoproteins	LAMA4	ENSG00000112769	matrisome	enoxacin	0.97619	-0.143421
Core matrisome	ECM Glycoproteins	LAMA4	ENSG00000112769	matrisome	metergoline	0.973934	-0.277769
Core matrisome	ECM Glycoproteins	LAMA4	ENSG00000112769	matrisome	kanamycin	1	-0.010378
Core matrisome	ECM Glycoproteins	LAMA4	ENSG00000112769	matrisome	allantoin	1	0.358851
Core matrisome	ECM Glycoproteins	LAMA4	ENSG00000112769	matrisome	berberine	1	0.28621
Core matrisome	ECM Glycoproteins	LAMA4	ENSG00000112769	matrisome	chloramphenicol	0.958716	0.248021
Core matrisome	ECM Glycoproteins	LAMA4	ENSG00000112769	matrisome	sulfamethoxazole	1.03716	0.906572
Core matrisome	ECM Glycoproteins	LAMA4	ENSG00000112769	matrisome	hydralazine	0.976744	0.0141932
Core matrisome	ECM Glycoproteins	LAMA4	ENSG00000112769	matrisome	cortisone	1	0.0591312
Core matrisome	ECM Glycoproteins	LAMA4	ENSG00000112769	matrisome	enalapril	1	-0.341759
Core matrisome	ECM Glycoproteins	LAMA4	ENSG00000112769	matrisome	fenofibrate	1	-0.499396
Core matrisome	ECM Glycoproteins	LAMA4	ENSG00000112769	matrisome	naringin	1	0.68156
Core matrisome	ECM Glycoproteins	LAMA4	ENSG00000112769	matrisome	selegiline	1	0.13044
Core matrisome	ECM Glycoproteins	LAMA4	ENSG00000112769	matrisome	trimethadione	0.988638	-0.448371
Core matrisome	ECM Glycoproteins	LAMA4	ENSG00000112769	matrisome	pregnenolone	1	-0.616288
Core matrisome	ECM Glycoproteins	LAMA4	ENSG00000112769	matrisome	kinetin	1.01546	0.406793
Core matrisome	ECM Glycoproteins	LAMA4	ENSG00000112769	matrisome	nadide	1	-0.609699
Core matrisome	ECM Glycoproteins	LAMA4	ENSG00000112769	matrisome	metoprolol	1	-0.648188
Core matrisome	ECM Glycoproteins	LAMA4	ENSG00000112769	matrisome	demeclocycline	1.01754	0.934918
Core matrisome	ECM Glycoproteins	LAMA4	ENSG00000112769	matrisome	ethoxyquin	1.01026	-0.20384
Core matrisome	ECM Glycoproteins	LAMA4	ENSG00000112769	matrisome	simvastatin	1	0.210653
Core matrisome	ECM Glycoproteins	LAMA4	ENSG00000112769	matrisome	reserpine	1	0.541987
Core matrisome	ECM Glycoproteins	LAMA4	ENSG00000112769	matrisome	luteolin	0.90326	0.328529
Core matrisome	ECM Glycoproteins	LAMA4	ENSG00000112769	matrisome	rotenone	1.02083	-0.0541093
Core matrisome	ECM Glycoproteins	LAMA5	ENSG00000130702	matrisome	metformin	1.10232	0.442163
Core matrisome	ECM Glycoproteins	LAMA5	ENSG00000130702	matrisome	celecoxib	1.04483	-0.0033265
Core matrisome	ECM Glycoproteins	LAMA5	ENSG00000130702	matrisome	clofibrate	0.980975	-0.128766
Core matrisome	ECM Glycoproteins	LAMA5	ENSG00000130702	matrisome	genistein	1.05708	-0.127492
Core matrisome	ECM Glycoproteins	LAMA5	ENSG00000130702	matrisome	quercetin	1.06842	-0.0157852
Core matrisome	ECM Glycoproteins	LAMA5	ENSG00000130702	matrisome	staurosporine	0.831569	-0.730893
Core matrisome	ECM Glycoproteins	LAMA5	ENSG00000130702	matrisome	nitrendipine	0.903985	-0.768505
Core matrisome	ECM Glycoproteins	LAMA5	ENSG00000130702	matrisome	butein	0.9473	-0.223194
Core matrisome	ECM Glycoproteins	LAMA5	ENSG00000130702	matrisome	resveratrol	0.807801	-1.24015
Core matrisome	ECM Glycoproteins	LAMA5	ENSG00000130702	matrisome	celastrol	0.777778	-0.1606
Core matrisome	ECM Glycoproteins	LAMA5	ENSG00000130702	matrisome	doxycycline	1.08411	0.185739
Core matrisome	ECM Glycoproteins	LAMA5	ENSG00000130702	matrisome	minocycline	0.836441	-1.95594
Core matrisome	ECM Glycoproteins	LAMA5	ENSG00000130702	matrisome	bezafibrate	1.05353	0.988431
Core matrisome	ECM Glycoproteins	LAMA5	ENSG00000130702	matrisome	hesperidin	0.972206	-0.360498
Core matrisome	ECM Glycoproteins	LAMA5	ENSG00000130702	matrisome	myricetin	1.04822	-0.154008
Core matrisome	ECM Glycoproteins	LAMA5	ENSG00000130702	matrisome	mianserin	0.945219	-0.6349
Core matrisome	ECM Glycoproteins	LAMA5	ENSG00000130702	matrisome	ethosuximide	0.859331	-1.15009
Core matrisome	ECM Glycoproteins	LAMA5	ENSG00000130702	matrisome	captopril	0.96018	-0.474321
Core matrisome	ECM Glycoproteins	LAMA5	ENSG00000130702	matrisome	amoxapine	1.01065	0.422668
Core matrisome	ECM Glycoproteins	LAMA5	ENSG00000130702	matrisome	ampicillin	1.04687	0.242919
Core matrisome	ECM Glycoproteins	LAMA5	ENSG00000130702	matrisome	danazol	1.578	1.82162
Core matrisome	ECM Glycoproteins	LAMA5	ENSG00000130702	matrisome	vinpocetine	0.995635	0.243501
Core matrisome	ECM Glycoproteins	LAMA5	ENSG00000130702	matrisome	cinnarizine	0.990035	-0.0957059
Core matrisome	ECM Glycoproteins	LAMA5	ENSG00000130702	matrisome	enoxacin	0.922441	-0.75661
Core matrisome	ECM Glycoproteins	LAMA5	ENSG00000130702	matrisome	metergoline	1.06188	0.458931
Core matrisome	ECM Glycoproteins	LAMA5	ENSG00000130702	matrisome	kanamycin	0.915158	-0.819077
Core matrisome	ECM Glycoproteins	LAMA5	ENSG00000130702	matrisome	allantoin	1.24984	3.17772
Core matrisome	ECM Glycoproteins	LAMA5	ENSG00000130702	matrisome	berberine	0.882735	-0.836472
Core matrisome	ECM Glycoproteins	LAMA5	ENSG00000130702	matrisome	chloramphenicol	1.02343	0.888861
Core matrisome	ECM Glycoproteins	LAMA5	ENSG00000130702	matrisome	sulfamethoxazole	1.01546	0.65537
Core matrisome	ECM Glycoproteins	LAMA5	ENSG00000130702	matrisome	hydralazine	1.0262	0.622269
Core matrisome	ECM Glycoproteins	LAMA5	ENSG00000130702	matrisome	cortisone	0.871322	-0.999165
Core matrisome	ECM Glycoproteins	LAMA5	ENSG00000130702	matrisome	enalapril	1.17445	1.78766
Core matrisome	ECM Glycoproteins	LAMA5	ENSG00000130702	matrisome	fenofibrate	1.05286	-0.0164585
Core matrisome	ECM Glycoproteins	LAMA5	ENSG00000130702	matrisome	naringin	0.95735	0.312481
Core matrisome	ECM Glycoproteins	LAMA5	ENSG00000130702	matrisome	selegiline	1.20126	1.79435
Core matrisome	ECM Glycoproteins	LAMA5	ENSG00000130702	matrisome	trimethadione	0.954332	-0.787353
Core matrisome	ECM Glycoproteins	LAMA5	ENSG00000130702	matrisome	pregnenolone	1.06191	-0.202174
Core matrisome	ECM Glycoproteins	LAMA5	ENSG00000130702	matrisome	kinetin	1.09182	1.05877
Core matrisome	ECM Glycoproteins	LAMA5	ENSG00000130702	matrisome	nadide	1.0546	-0.0991169
Core matrisome	ECM Glycoproteins	LAMA5	ENSG00000130702	matrisome	metoprolol	1.13111	0.307345
Core matrisome	ECM Glycoproteins	LAMA5	ENSG00000130702	matrisome	demeclocycline	0.927353	-0.0270007
Core matrisome	ECM Glycoproteins	LAMA5	ENSG00000130702	matrisome	ethoxyquin	1.07378	0.408561
Core matrisome	ECM Glycoproteins	LAMA5	ENSG00000130702	matrisome	simvastatin	1.02494	0.414128
Core matrisome	ECM Glycoproteins	LAMA5	ENSG00000130702	matrisome	reserpine	0.915711	-0.09747
Core matrisome	ECM Glycoproteins	LAMA5	ENSG00000130702	matrisome	luteolin	0.943707	0.547685
Core matrisome	ECM Glycoproteins	LAMA5	ENSG00000130702	matrisome	rotenone	1.08755	0.385725
Core matrisome	ECM Glycoproteins	LAMB1	ENSG00000091136	matrisome	metformin	1.10259	0.444914
Core matrisome	ECM Glycoproteins	LAMB1	ENSG00000091136	matrisome	celecoxib	0.961853	-0.725664
Core matrisome	ECM Glycoproteins	LAMB1	ENSG00000091136	matrisome	clofibrate	1.07443	0.333686
Core matrisome	ECM Glycoproteins	LAMB1	ENSG00000091136	matrisome	genistein	1.10376	0.426939
Core matrisome	ECM Glycoproteins	LAMB1	ENSG00000091136	matrisome	quercetin	0.950737	-0.932708
Core matrisome	ECM Glycoproteins	LAMB1	ENSG00000091136	matrisome	staurosporine	0.870599	-0.484939
Core matrisome	ECM Glycoproteins	LAMB1	ENSG00000091136	matrisome	nitrendipine	0.8977	-0.823761
Core matrisome	ECM Glycoproteins	LAMB1	ENSG00000091136	matrisome	butein	0.902791	-0.377231
Core matrisome	ECM Glycoproteins	LAMB1	ENSG00000091136	matrisome	resveratrol	0.860731	-0.835428
Core matrisome	ECM Glycoproteins	LAMB1	ENSG00000091136	matrisome	celastrol	0.608349	-0.269379
Core matrisome	ECM Glycoproteins	LAMB1	ENSG00000091136	matrisome	doxycycline	1.03941	-0.232966
Core matrisome	ECM Glycoproteins	LAMB1	ENSG00000091136	matrisome	minocycline	0.989171	-0.258078
Core matrisome	ECM Glycoproteins	LAMB1	ENSG00000091136	matrisome	bezafibrate	0.847319	-1.18007
Core matrisome	ECM Glycoproteins	LAMB1	ENSG00000091136	matrisome	hesperidin	0.874269	-1.25655
Core matrisome	ECM Glycoproteins	LAMB1	ENSG00000091136	matrisome	myricetin	0.882961	-1.61979
Core matrisome	ECM Glycoproteins	LAMB1	ENSG00000091136	matrisome	mianserin	0.984963	-0.193949
Core matrisome	ECM Glycoproteins	LAMB1	ENSG00000091136	matrisome	ethosuximide	0.919086	-0.559456
Core matrisome	ECM Glycoproteins	LAMB1	ENSG00000091136	matrisome	captopril	0.98732	-0.173023
Core matrisome	ECM Glycoproteins	LAMB1	ENSG00000091136	matrisome	amoxapine	0.84206	-1.4439
Core matrisome	ECM Glycoproteins	LAMB1	ENSG00000091136	matrisome	ampicillin	1.10037	0.848411
Core matrisome	ECM Glycoproteins	LAMB1	ENSG00000091136	matrisome	danazol	1.05065	-0.449731
Core matrisome	ECM Glycoproteins	LAMB1	ENSG00000091136	matrisome	vinpocetine	0.812287	-1.47096
Core matrisome	ECM Glycoproteins	LAMB1	ENSG00000091136	matrisome	cinnarizine	0.951629	-0.485847
Core matrisome	ECM Glycoproteins	LAMB1	ENSG00000091136	matrisome	enoxacin	0.92506	-0.726735
Core matrisome	ECM Glycoproteins	LAMB1	ENSG00000091136	matrisome	metergoline	0.940256	-0.559871
Core matrisome	ECM Glycoproteins	LAMB1	ENSG00000091136	matrisome	kanamycin	0.981973	-0.182205
Core matrisome	ECM Glycoproteins	LAMB1	ENSG00000091136	matrisome	allantoin	1.05823	1.01589
Core matrisome	ECM Glycoproteins	LAMB1	ENSG00000091136	matrisome	berberine	0.919235	-0.48703
Core matrisome	ECM Glycoproteins	LAMB1	ENSG00000091136	matrisome	chloramphenicol	0.922427	-0.111315
Core matrisome	ECM Glycoproteins	LAMB1	ENSG00000091136	matrisome	sulfamethoxazole	0.933928	-0.288373
Core matrisome	ECM Glycoproteins	LAMB1	ENSG00000091136	matrisome	hydralazine	0.900101	-0.928234
Core matrisome	ECM Glycoproteins	LAMB1	ENSG00000091136	matrisome	cortisone	0.92588	-0.550456
Core matrisome	ECM Glycoproteins	LAMB1	ENSG00000091136	matrisome	enalapril	0.919164	-1.32848
Core matrisome	ECM Glycoproteins	LAMB1	ENSG00000091136	matrisome	fenofibrate	1.057	0.0213815
Core matrisome	ECM Glycoproteins	LAMB1	ENSG00000091136	matrisome	naringin	0.975387	0.468567
Core matrisome	ECM Glycoproteins	LAMB1	ENSG00000091136	matrisome	selegiline	0.994049	0.0812428
Core matrisome	ECM Glycoproteins	LAMB1	ENSG00000091136	matrisome	trimethadione	0.994626	-0.389205
Core matrisome	ECM Glycoproteins	LAMB1	ENSG00000091136	matrisome	pregnenolone	0.925057	-1.11756
Core matrisome	ECM Glycoproteins	LAMB1	ENSG00000091136	matrisome	kinetin	1.01647	0.415371
Core matrisome	ECM Glycoproteins	LAMB1	ENSG00000091136	matrisome	nadide	1.10953	0.414513
Core matrisome	ECM Glycoproteins	LAMB1	ENSG00000091136	matrisome	metoprolol	1.23107	1.03587
Core matrisome	ECM Glycoproteins	LAMB1	ENSG00000091136	matrisome	demeclocycline	0.876584	-0.568465
Core matrisome	ECM Glycoproteins	LAMB1	ENSG00000091136	matrisome	ethoxyquin	0.967946	-0.611764
Core matrisome	ECM Glycoproteins	LAMB1	ENSG00000091136	matrisome	simvastatin	0.857527	-0.951535
Core matrisome	ECM Glycoproteins	LAMB1	ENSG00000091136	matrisome	reserpine	0.842774	-0.650807
Core matrisome	ECM Glycoproteins	LAMB1	ENSG00000091136	matrisome	luteolin	0.746409	-0.521348
Core matrisome	ECM Glycoproteins	LAMB1	ENSG00000091136	matrisome	rotenone	0.864641	-1.08387
Core matrisome	ECM Glycoproteins	LAMB2	ENSG00000172037	matrisome	metformin	0.955925	-1.0762
Core matrisome	ECM Glycoproteins	LAMB2	ENSG00000172037	matrisome	celecoxib	1.07614	0.26918
Core matrisome	ECM Glycoproteins	LAMB2	ENSG00000172037	matrisome	clofibrate	0.831456	-0.868631
Core matrisome	ECM Glycoproteins	LAMB2	ENSG00000172037	matrisome	genistein	1.14381	0.902685
Core matrisome	ECM Glycoproteins	LAMB2	ENSG00000172037	matrisome	quercetin	1.01531	-0.42962
Core matrisome	ECM Glycoproteins	LAMB2	ENSG00000172037	matrisome	staurosporine	0.970028	0.141623
Core matrisome	ECM Glycoproteins	LAMB2	ENSG00000172037	matrisome	nitrendipine	1.05485	0.557773
Core matrisome	ECM Glycoproteins	LAMB2	ENSG00000172037	matrisome	butein	1.02592	0.0489055
Core matrisome	ECM Glycoproteins	LAMB2	ENSG00000172037	matrisome	resveratrol	1.11144	1.08162
Core matrisome	ECM Glycoproteins	LAMB2	ENSG00000172037	matrisome	celastrol	0.526718	-0.321789
Core matrisome	ECM Glycoproteins	LAMB2	ENSG00000172037	matrisome	doxycycline	1.11732	0.496852
Core matrisome	ECM Glycoproteins	LAMB2	ENSG00000172037	matrisome	minocycline	0.90153	-1.23236
Core matrisome	ECM Glycoproteins	LAMB2	ENSG00000172037	matrisome	bezafibrate	1.04842	0.934614
Core matrisome	ECM Glycoproteins	LAMB2	ENSG00000172037	matrisome	hesperidin	0.913992	-0.893112
Core matrisome	ECM Glycoproteins	LAMB2	ENSG00000172037	matrisome	myricetin	0.983661	-0.726629
Core matrisome	ECM Glycoproteins	LAMB2	ENSG00000172037	matrisome	mianserin	1.09659	1.0445
Core matrisome	ECM Glycoproteins	LAMB2	ENSG00000172037	matrisome	ethosuximide	0.990918	0.150541
Core matrisome	ECM Glycoproteins	LAMB2	ENSG00000172037	matrisome	captopril	1.04433	0.459829
Core matrisome	ECM Glycoproteins	LAMB2	ENSG00000172037	matrisome	amoxapine	1.07077	1.08823
Core matrisome	ECM Glycoproteins	LAMB2	ENSG00000172037	matrisome	ampicillin	1.0525	0.306683
Core matrisome	ECM Glycoproteins	LAMB2	ENSG00000172037	matrisome	danazol	1.3093	0.664294
Core matrisome	ECM Glycoproteins	LAMB2	ENSG00000172037	matrisome	vinpocetine	0.969229	-0.00341946
Core matrisome	ECM Glycoproteins	LAMB2	ENSG00000172037	matrisome	cinnarizine	0.802529	-2.00045
Core matrisome	ECM Glycoproteins	LAMB2	ENSG00000172037	matrisome	enoxacin	0.902765	-0.981081
Core matrisome	ECM Glycoproteins	LAMB2	ENSG00000172037	matrisome	metergoline	1.23902	1.94272
[truncated: 473,970+ more rows]

## Sheet: FigS9
division	category	Gene Symbol	ensembl	in_matrisome	drug	expression	expr_drug_scaled
Core matrisome	ECM Glycoproteins	ABI3BP	ENSG00000154175	matrisome	phenformin	1.13078	1.41337
Core matrisome	ECM Glycoproteins	ABI3BP	ENSG00000154175	matrisome	tretinoin	0.996856	-0.029883
Core matrisome	ECM Glycoproteins	ABI3BP	ENSG00000154175	matrisome	genistein	1.0338	-0.404006
Core matrisome	ECM Glycoproteins	ABI3BP	ENSG00000154175	matrisome	acetylsalicylic.acid	0.965811	0.164449
Core matrisome	ECM Glycoproteins	AEBP1	ENSG00000106624	matrisome	phenformin	1	-0.170667
Core matrisome	ECM Glycoproteins	AEBP1	ENSG00000106624	matrisome	tretinoin	0.993266	-0.0441279
Core matrisome	ECM Glycoproteins	AEBP1	ENSG00000106624	matrisome	genistein	1.03266	-0.417488
Core matrisome	ECM Glycoproteins	AEBP1	ENSG00000106624	matrisome	acetylsalicylic.acid	1.06537	1.57775
Core matrisome	ECM Glycoproteins	AGRN	ENSG00000188157	matrisome	phenformin	1.01055	-0.0429103
Core matrisome	ECM Glycoproteins	AGRN	ENSG00000188157	matrisome	tretinoin	0.92218	-0.32621
Core matrisome	ECM Glycoproteins	AGRN	ENSG00000188157	matrisome	genistein	0.968606	-1.17826
Core matrisome	ECM Glycoproteins	AGRN	ENSG00000188157	matrisome	acetylsalicylic.acid	0.98907	0.494639
Core matrisome	ECM Glycoproteins	BGLAP	ENSG00000242252	matrisome	phenformin	1.07676	0.759098
Core matrisome	ECM Glycoproteins	BGLAP	ENSG00000242252	matrisome	tretinoin	1.07881	0.295319
Core matrisome	ECM Glycoproteins	BGLAP	ENSG00000242252	matrisome	genistein	0.941392	-1.50148
Core matrisome	ECM Glycoproteins	BGLAP	ENSG00000242252	matrisome	acetylsalicylic.acid	1.04779	1.32825
Core matrisome	ECM Glycoproteins	CILP	ENSG00000138615	matrisome	phenformin	0.976293	-0.457813
Core matrisome	ECM Glycoproteins	CILP	ENSG00000138615	matrisome	tretinoin	1.1132	0.431812
Core matrisome	ECM Glycoproteins	CILP	ENSG00000138615	matrisome	genistein	1.0732	0.0640032
Core matrisome	ECM Glycoproteins	CILP	ENSG00000138615	matrisome	acetylsalicylic.acid	1.1707	3.07308
Core matrisome	ECM Glycoproteins	COCH	ENSG00000100473	matrisome	phenformin	0.930598	-1.01127
Core matrisome	ECM Glycoproteins	COCH	ENSG00000100473	matrisome	tretinoin	0.890149	-0.453315
Core matrisome	ECM Glycoproteins	COCH	ENSG00000100473	matrisome	genistein	0.94398	-1.47075
Core matrisome	ECM Glycoproteins	COCH	ENSG00000100473	matrisome	acetylsalicylic.acid	0.902134	-0.739534
Core matrisome	ECM Glycoproteins	COLQ	ENSG00000206561	matrisome	phenformin	1	-0.170667
Core matrisome	ECM Glycoproteins	COLQ	ENSG00000206561	matrisome	tretinoin	1.22352	0.869555
Core matrisome	ECM Glycoproteins	COLQ	ENSG00000206561	matrisome	genistein	1.00184	-0.78351
Core matrisome	ECM Glycoproteins	COLQ	ENSG00000206561	matrisome	acetylsalicylic.acid	0.995259	0.5825
Core matrisome	ECM Glycoproteins	COMP	ENSG00000105664	matrisome	phenformin	1.10128	1.05604
Core matrisome	ECM Glycoproteins	COMP	ENSG00000105664	matrisome	tretinoin	1.03374	0.116493
Core matrisome	ECM Glycoproteins	COMP	ENSG00000105664	matrisome	genistein	1.18375	1.37702
Core matrisome	ECM Glycoproteins	COMP	ENSG00000105664	matrisome	acetylsalicylic.acid	1.07194	1.67107
Core matrisome	ECM Glycoproteins	CRELD1	ENSG00000163703	matrisome	phenformin	1.15028	1.64959
Core matrisome	ECM Glycoproteins	CRELD1	ENSG00000163703	matrisome	tretinoin	0.974501	-0.118592
Core matrisome	ECM Glycoproteins	CRELD1	ENSG00000163703	matrisome	genistein	1.15412	1.0251
Core matrisome	ECM Glycoproteins	CRELD1	ENSG00000163703	matrisome	acetylsalicylic.acid	0.977054	0.324052
Core matrisome	ECM Glycoproteins	CRELD2	ENSG00000184164	matrisome	phenformin	0.965716	-0.585926
Core matrisome	ECM Glycoproteins	CRELD2	ENSG00000184164	matrisome	tretinoin	0.886152	-0.469176
Core matrisome	ECM Glycoproteins	CRELD2	ENSG00000184164	matrisome	genistein	1.15197	0.999575
Core matrisome	ECM Glycoproteins	CRELD2	ENSG00000184164	matrisome	acetylsalicylic.acid	0.926125	-0.398941
Core matrisome	ECM Glycoproteins	CRIM1	ENSG00000150938	matrisome	phenformin	0.968329	-0.554273
Core matrisome	ECM Glycoproteins	CRIM1	ENSG00000150938	matrisome	tretinoin	0.773972	-0.914329
Core matrisome	ECM Glycoproteins	CRIM1	ENSG00000150938	matrisome	genistein	1.08257	0.175307
Core matrisome	ECM Glycoproteins	CRIM1	ENSG00000150938	matrisome	acetylsalicylic.acid	0.829025	-1.7774
Core matrisome	ECM Glycoproteins	CRISPLD2	ENSG00000103196	matrisome	phenformin	0.893724	-1.4579
Core matrisome	ECM Glycoproteins	CRISPLD2	ENSG00000103196	matrisome	tretinoin	1.92675	3.6601
Core matrisome	ECM Glycoproteins	CRISPLD2	ENSG00000103196	matrisome	genistein	1.06184	-0.0709303
Core matrisome	ECM Glycoproteins	CRISPLD2	ENSG00000103196	matrisome	acetylsalicylic.acid	0.929194	-0.35538
Core matrisome	ECM Glycoproteins	DPT	ENSG00000143196	matrisome	phenformin	1	-0.170667
Core matrisome	ECM Glycoproteins	DPT	ENSG00000143196	matrisome	tretinoin	1	-0.017406
Core matrisome	ECM Glycoproteins	DPT	ENSG00000143196	matrisome	genistein	1	-0.805392
Core matrisome	ECM Glycoproteins	DPT	ENSG00000143196	matrisome	acetylsalicylic.acid	1	0.649804
Core matrisome	ECM Glycoproteins	ECM1	ENSG00000143369	matrisome	phenformin	1.15394	1.69391
Core matrisome	ECM Glycoproteins	ECM1	ENSG00000143369	matrisome	tretinoin	1.06869	0.255177
Core matrisome	ECM Glycoproteins	ECM1	ENSG00000143369	matrisome	genistein	0.981778	-1.02181
Core matrisome	ECM Glycoproteins	ECM1	ENSG00000143369	matrisome	acetylsalicylic.acid	0.871376	-1.17618
Core matrisome	ECM Glycoproteins	ECM2	ENSG00000106823	matrisome	phenformin	1.14494	1.58489
Core matrisome	ECM Glycoproteins	ECM2	ENSG00000106823	matrisome	tretinoin	1.00699	0.0103382
Core matrisome	ECM Glycoproteins	ECM2	ENSG00000106823	matrisome	genistein	1.0236	-0.525046
Core matrisome	ECM Glycoproteins	ECM2	ENSG00000106823	matrisome	acetylsalicylic.acid	0.996798	0.604344
Core matrisome	ECM Glycoproteins	EDIL3	ENSG00000164176	matrisome	phenformin	1.11518	1.22448
Core matrisome	ECM Glycoproteins	EDIL3	ENSG00000164176	matrisome	tretinoin	0.980971	-0.0929157
Core matrisome	ECM Glycoproteins	EDIL3	ENSG00000164176	matrisome	genistein	0.885503	-2.16528
Core matrisome	ECM Glycoproteins	EDIL3	ENSG00000164176	matrisome	acetylsalicylic.acid	0.978408	0.343284
Core matrisome	ECM Glycoproteins	EFEMP1	ENSG00000115380	matrisome	phenformin	0.998243	-0.19195
Core matrisome	ECM Glycoproteins	EFEMP1	ENSG00000115380	matrisome	tretinoin	0.781581	-0.884134
Core matrisome	ECM Glycoproteins	EFEMP1	ENSG00000115380	matrisome	genistein	1.06218	-0.0668729
Core matrisome	ECM Glycoproteins	EFEMP1	ENSG00000115380	matrisome	acetylsalicylic.acid	0.921684	-0.461984
Core matrisome	ECM Glycoproteins	EFEMP2	ENSG00000172638	matrisome	phenformin	1.29707	3.42747
Core matrisome	ECM Glycoproteins	EFEMP2	ENSG00000172638	matrisome	tretinoin	0.999398	-0.0197966
Core matrisome	ECM Glycoproteins	EFEMP2	ENSG00000172638	matrisome	genistein	1.0302	-0.446685
Core matrisome	ECM Glycoproteins	EFEMP2	ENSG00000172638	matrisome	acetylsalicylic.acid	1.02144	0.954174
Core matrisome	ECM Glycoproteins	ELN	ENSG00000049540	matrisome	phenformin	1.04451	0.368441
Core matrisome	ECM Glycoproteins	ELN	ENSG00000049540	matrisome	tretinoin	0.940743	-0.252549
Core matrisome	ECM Glycoproteins	ELN	ENSG00000049540	matrisome	genistein	0.991374	-0.907841
Core matrisome	ECM Glycoproteins	ELN	ENSG00000049540	matrisome	acetylsalicylic.acid	1.01305	0.834999
Core matrisome	ECM Glycoproteins	EMID1	ENSG00000186998	matrisome	phenformin	0.985897	-0.341481
Core matrisome	ECM Glycoproteins	EMID1	ENSG00000186998	matrisome	tretinoin	1.24474	0.953763
Core matrisome	ECM Glycoproteins	EMID1	ENSG00000186998	matrisome	genistein	1.02636	-0.492311
Core matrisome	ECM Glycoproteins	EMID1	ENSG00000186998	matrisome	acetylsalicylic.acid	1.01892	0.918339
Core matrisome	ECM Glycoproteins	EMILIN1	ENSG00000138080	matrisome	phenformin	1	-0.170667
Core matrisome	ECM Glycoproteins	EMILIN1	ENSG00000138080	matrisome	tretinoin	0.988142	-0.0644597
Core matrisome	ECM Glycoproteins	EMILIN1	ENSG00000138080	matrisome	genistein	1.00179	-0.784114
Core matrisome	ECM Glycoproteins	EMILIN1	ENSG00000138080	matrisome	acetylsalicylic.acid	1.01144	0.812263
Core matrisome	ECM Glycoproteins	EMILIN2	ENSG00000132205	matrisome	phenformin	1.22879	2.60046
Core matrisome	ECM Glycoproteins	EMILIN2	ENSG00000132205	matrisome	tretinoin	0.961117	-0.171701
Core matrisome	ECM Glycoproteins	EMILIN2	ENSG00000132205	matrisome	genistein	1.02242	-0.539068
Core matrisome	ECM Glycoproteins	EMILIN2	ENSG00000132205	matrisome	acetylsalicylic.acid	0.996441	0.599277
Core matrisome	ECM Glycoproteins	FBLN1	ENSG00000077942	matrisome	phenformin	1.0254	0.136987
Core matrisome	ECM Glycoproteins	FBLN1	ENSG00000077942	matrisome	tretinoin	1.01135	0.0276163
Core matrisome	ECM Glycoproteins	FBLN1	ENSG00000077942	matrisome	genistein	1.01636	-0.61103
Core matrisome	ECM Glycoproteins	FBLN1	ENSG00000077942	matrisome	acetylsalicylic.acid	1.00065	0.658973
Core matrisome	ECM Glycoproteins	FBLN2	ENSG00000163520	matrisome	phenformin	1.02694	0.155665
Core matrisome	ECM Glycoproteins	FBLN2	ENSG00000163520	matrisome	tretinoin	1	-0.017406
Core matrisome	ECM Glycoproteins	FBLN2	ENSG00000163520	matrisome	genistein	1	-0.805392
Core matrisome	ECM Glycoproteins	FBLN2	ENSG00000163520	matrisome	acetylsalicylic.acid	1	0.649804
Core matrisome	ECM Glycoproteins	FBLN5	ENSG00000140092	matrisome	phenformin	1	-0.170667
Core matrisome	ECM Glycoproteins	FBLN5	ENSG00000140092	matrisome	tretinoin	0.978245	-0.103732
Core matrisome	ECM Glycoproteins	FBLN5	ENSG00000140092	matrisome	genistein	0.982054	-1.01854
Core matrisome	ECM Glycoproteins	FBLN5	ENSG00000140092	matrisome	acetylsalicylic.acid	0.966817	0.178736
Core matrisome	ECM Glycoproteins	FBN1	ENSG00000166147	matrisome	phenformin	0.984979	-0.352607
Core matrisome	ECM Glycoproteins	FBN1	ENSG00000166147	matrisome	tretinoin	0.995863	-0.0338215
Core matrisome	ECM Glycoproteins	FBN1	ENSG00000166147	matrisome	genistein	1.05734	-0.124401
Core matrisome	ECM Glycoproteins	FBN1	ENSG00000166147	matrisome	acetylsalicylic.acid	1.10054	2.07705
Core matrisome	ECM Glycoproteins	FGL2	ENSG00000127951	matrisome	phenformin	1.13012	1.40543
Core matrisome	ECM Glycoproteins	FGL2	ENSG00000127951	matrisome	tretinoin	0.96876	-0.141371
Core matrisome	ECM Glycoproteins	FGL2	ENSG00000127951	matrisome	genistein	1.07867	0.128964
Core matrisome	ECM Glycoproteins	FGL2	ENSG00000127951	matrisome	acetylsalicylic.acid	0.984507	0.429855
Core matrisome	ECM Glycoproteins	FN1	ENSG00000115414	matrisome	phenformin	0.992599	-0.260307
Core matrisome	ECM Glycoproteins	FN1	ENSG00000115414	matrisome	tretinoin	1.06571	0.243346
Core matrisome	ECM Glycoproteins	FN1	ENSG00000115414	matrisome	genistein	1.02726	-0.481659
Core matrisome	ECM Glycoproteins	FN1	ENSG00000115414	matrisome	acetylsalicylic.acid	0.973831	0.278303
Core matrisome	ECM Glycoproteins	FRAS1	ENSG00000138759	matrisome	phenformin	1.11831	1.26229
Core matrisome	ECM Glycoproteins	FRAS1	ENSG00000138759	matrisome	tretinoin	1.06984	0.259723
Core matrisome	ECM Glycoproteins	FRAS1	ENSG00000138759	matrisome	genistein	0.938855	-1.53162
Core matrisome	ECM Glycoproteins	FRAS1	ENSG00000138759	matrisome	acetylsalicylic.acid	1.00162	0.672752
Core matrisome	ECM Glycoproteins	GAS6	ENSG00000183087	matrisome	phenformin	1.01822	0.0500273
Core matrisome	ECM Glycoproteins	GAS6	ENSG00000183087	matrisome	tretinoin	0.872335	-0.524007
Core matrisome	ECM Glycoproteins	GAS6	ENSG00000183087	matrisome	genistein	1.04675	-0.250155
Core matrisome	ECM Glycoproteins	GAS6	ENSG00000183087	matrisome	acetylsalicylic.acid	0.872108	-1.16579
Core matrisome	ECM Glycoproteins	IGFALS	ENSG00000099769	matrisome	phenformin	1.1104	1.16657
Core matrisome	ECM Glycoproteins	IGFALS	ENSG00000099769	matrisome	tretinoin	1.01335	0.0355526
Core matrisome	ECM Glycoproteins	IGFALS	ENSG00000099769	matrisome	genistein	1.09408	0.311989
Core matrisome	ECM Glycoproteins	IGFALS	ENSG00000099769	matrisome	acetylsalicylic.acid	1.02697	1.03269
Core matrisome	ECM Glycoproteins	IGFBP2	ENSG00000115457	matrisome	phenformin	1.07933	0.790141
Core matrisome	ECM Glycoproteins	IGFBP2	ENSG00000115457	matrisome	tretinoin	0.903676	-0.399638
Core matrisome	ECM Glycoproteins	IGFBP2	ENSG00000115457	matrisome	genistein	1.12152	0.637927
Core matrisome	ECM Glycoproteins	IGFBP2	ENSG00000115457	matrisome	acetylsalicylic.acid	0.905064	-0.697935
Core matrisome	ECM Glycoproteins	IGFBP3	ENSG00000146674	matrisome	phenformin	1.1048	1.0987
Core matrisome	ECM Glycoproteins	IGFBP3	ENSG00000146674	matrisome	tretinoin	1.72864	2.87397
Core matrisome	ECM Glycoproteins	IGFBP3	ENSG00000146674	matrisome	genistein	1.06751	-0.00352342
Core matrisome	ECM Glycoproteins	IGFBP3	ENSG00000146674	matrisome	acetylsalicylic.acid	0.958522	0.0609749
Core matrisome	ECM Glycoproteins	IGFBP4	ENSG00000141753	matrisome	phenformin	1.09724	1.0071
Core matrisome	ECM Glycoproteins	IGFBP4	ENSG00000141753	matrisome	tretinoin	1.29155	1.13952
Core matrisome	ECM Glycoproteins	IGFBP4	ENSG00000141753	matrisome	genistein	1.07121	0.0403848
Core matrisome	ECM Glycoproteins	IGFBP4	ENSG00000141753	matrisome	acetylsalicylic.acid	0.866323	-1.24791
Core matrisome	ECM Glycoproteins	IGFBP5	ENSG00000115461	matrisome	phenformin	1.00602	-0.0977059
Core matrisome	ECM Glycoproteins	IGFBP5	ENSG00000115461	matrisome	tretinoin	0.991833	-0.0498124
Core matrisome	ECM Glycoproteins	IGFBP5	ENSG00000115461	matrisome	genistein	1.02082	-0.558161
Core matrisome	ECM Glycoproteins	IGFBP5	ENSG00000115461	matrisome	acetylsalicylic.acid	1.00738	0.75455
Core matrisome	ECM Glycoproteins	IGFBP6	ENSG00000167779	matrisome	phenformin	1.18519	2.07244
Core matrisome	ECM Glycoproteins	IGFBP6	ENSG00000167779	matrisome	tretinoin	1.37482	1.46995
Core matrisome	ECM Glycoproteins	IGFBP6	ENSG00000167779	matrisome	genistein	0.966104	-1.20797
Core matrisome	ECM Glycoproteins	IGFBP6	ENSG00000167779	matrisome	acetylsalicylic.acid	1.03617	1.16323
Core matrisome	ECM Glycoproteins	IGFBP7	ENSG00000163453	matrisome	phenformin	1.0129	-0.0144794
Core matrisome	ECM Glycoproteins	IGFBP7	ENSG00000163453	matrisome	tretinoin	0.993262	-0.0441449
Core matrisome	ECM Glycoproteins	IGFBP7	ENSG00000163453	matrisome	genistein	0.984085	-0.994411
Core matrisome	ECM Glycoproteins	IGFBP7	ENSG00000163453	matrisome	acetylsalicylic.acid	0.986277	0.454994
Core matrisome	ECM Glycoproteins	LAMA2	ENSG00000196569	matrisome	phenformin	1.08365	0.8425
Core matrisome	ECM Glycoproteins	LAMA2	ENSG00000196569	matrisome	tretinoin	1.01124	0.0271804
Core matrisome	ECM Glycoproteins	LAMA2	ENSG00000196569	matrisome	genistein	1.01841	-0.586756
Core matrisome	ECM Glycoproteins	LAMA2	ENSG00000196569	matrisome	acetylsalicylic.acid	1.03809	1.19049
Core matrisome	ECM Glycoproteins	LAMA3	ENSG00000053747	matrisome	phenformin	1.07186	0.699745
Core matrisome	ECM Glycoproteins	LAMA3	ENSG00000053747	matrisome	tretinoin	1.56795	2.23634
Core matrisome	ECM Glycoproteins	LAMA3	ENSG00000053747	matrisome	genistein	1.34501	3.29228
Core matrisome	ECM Glycoproteins	LAMA3	ENSG00000053747	matrisome	acetylsalicylic.acid	0.961456	0.102624
Core matrisome	ECM Glycoproteins	LAMA4	ENSG00000112769	matrisome	phenformin	0.982952	-0.377151
Core matrisome	ECM Glycoproteins	LAMA4	ENSG00000112769	matrisome	tretinoin	1.01358	0.0364984
Core matrisome	ECM Glycoproteins	LAMA4	ENSG00000112769	matrisome	genistein	0.988562	-0.941244
Core matrisome	ECM Glycoproteins	LAMA4	ENSG00000112769	matrisome	acetylsalicylic.acid	1.00234	0.683063
Core matrisome	ECM Glycoproteins	LAMA5	ENSG00000130702	matrisome	phenformin	1.04126	0.329133
Core matrisome	ECM Glycoproteins	LAMA5	ENSG00000130702	matrisome	tretinoin	0.919222	-0.337951
Core matrisome	ECM Glycoproteins	LAMA5	ENSG00000130702	matrisome	genistein	1.05708	-0.127492
Core matrisome	ECM Glycoproteins	LAMA5	ENSG00000130702	matrisome	acetylsalicylic.acid	0.954149	-0.00110942
Core matrisome	ECM Glycoproteins	LAMB1	ENSG00000091136	matrisome	phenformin	0.902102	-1.35643
Core matrisome	ECM Glycoproteins	LAMB1	ENSG00000091136	matrisome	tretinoin	1.03211	0.109994
Core matrisome	ECM Glycoproteins	LAMB1	ENSG00000091136	matrisome	genistein	1.10376	0.426939
Core matrisome	ECM Glycoproteins	LAMB1	ENSG00000091136	matrisome	acetylsalicylic.acid	0.829526	-1.77028
Core matrisome	ECM Glycoproteins	LAMB2	ENSG00000172037	matrisome	phenformin	0.925537	-1.07257
Core matrisome	ECM Glycoproteins	LAMB2	ENSG00000172037	matrisome	tretinoin	0.930646	-0.292615
Core matrisome	ECM Glycoproteins	LAMB2	ENSG00000172037	matrisome	genistein	1.14381	0.902685
Core matrisome	ECM Glycoproteins	LAMB2	ENSG00000172037	matrisome	acetylsalicylic.acid	0.956724	0.0354447
Core matrisome	ECM Glycoproteins	LAMB3	ENSG00000196878	matrisome	phenformin	0.943567	-0.854198
Core matrisome	ECM Glycoproteins	LAMB3	ENSG00000196878	matrisome	tretinoin	1.56033	2.2061
Core matrisome	ECM Glycoproteins	LAMB3	ENSG00000196878	matrisome	genistein	1.08823	0.242462
Core matrisome	ECM Glycoproteins	LAMB3	ENSG00000196878	matrisome	acetylsalicylic.acid	1.005	0.720853
Core matrisome	ECM Glycoproteins	LAMC1	ENSG00000135862	matrisome	phenformin	1.023	0.107876
Core matrisome	ECM Glycoproteins	LAMC1	ENSG00000135862	matrisome	tretinoin	1.14373	0.55296
Core matrisome	ECM Glycoproteins	LAMC1	ENSG00000135862	matrisome	genistein	1.0484	-0.230515
Core matrisome	ECM Glycoproteins	LAMC1	ENSG00000135862	matrisome	acetylsalicylic.acid	0.909598	-0.633572
Core matrisome	ECM Glycoproteins	LAMC2	ENSG00000058085	matrisome	phenformin	1.02265	0.103668
Core matrisome	ECM Glycoproteins	LAMC2	ENSG00000058085	matrisome	tretinoin	0.944187	-0.238882
Core matrisome	ECM Glycoproteins	LAMC2	ENSG00000058085	matrisome	genistein	0.975532	-1.096
Core matrisome	ECM Glycoproteins	LAMC2	ENSG00000058085	matrisome	acetylsalicylic.acid	1.01162	0.814707
Core matrisome	ECM Glycoproteins	LAMC3	ENSG00000050555	matrisome	phenformin	1.01348	-0.00736237
Core matrisome	ECM Glycoproteins	LAMC3	ENSG00000050555	matrisome	tretinoin	0.987032	-0.0688645
Core matrisome	ECM Glycoproteins	LAMC3	ENSG00000050555	matrisome	genistein	1.07718	0.111283
Core matrisome	ECM Glycoproteins	LAMC3	ENSG00000050555	matrisome	acetylsalicylic.acid	1.09958	2.06342
Core matrisome	ECM Glycoproteins	LGI2	ENSG00000153012	matrisome	phenformin	1	-0.170667
Core matrisome	ECM Glycoproteins	LGI2	ENSG00000153012	matrisome	tretinoin	1	-0.017406
Core matrisome	ECM Glycoproteins	LGI2	ENSG00000153012	matrisome	genistein	1	-0.805392
Core matrisome	ECM Glycoproteins	LGI2	ENSG00000153012	matrisome	acetylsalicylic.acid	1	0.649804
Core matrisome	ECM Glycoproteins	LTBP1	ENSG00000049323	matrisome	phenformin	0.927578	-1.04786
Core matrisome	ECM Glycoproteins	LTBP1	ENSG00000049323	matrisome	tretinoin	0.842364	-0.642938
Core matrisome	ECM Glycoproteins	LTBP1	ENSG00000049323	matrisome	genistein	1.01239	-0.658282
Core matrisome	ECM Glycoproteins	LTBP1	ENSG00000049323	matrisome	acetylsalicylic.acid	0.949666	-0.0647567
Core matrisome	ECM Glycoproteins	LTBP2	ENSG00000119681	matrisome	phenformin	1.33364	3.87046
Core matrisome	ECM Glycoproteins	LTBP2	ENSG00000119681	matrisome	tretinoin	1.06553	0.242632
Core matrisome	ECM Glycoproteins	LTBP2	ENSG00000119681	matrisome	genistein	1.22644	1.88402
Core matrisome	ECM Glycoproteins	LTBP2	ENSG00000119681	matrisome	acetylsalicylic.acid	0.990067	0.50879
Core matrisome	ECM Glycoproteins	LTBP3	ENSG00000168056	matrisome	phenformin	1.1098	1.15928
Core matrisome	ECM Glycoproteins	LTBP3	ENSG00000168056	matrisome	tretinoin	1.00387	-0.00204485
Core matrisome	ECM Glycoproteins	LTBP3	ENSG00000168056	matrisome	genistein	1.08723	0.230649
Core matrisome	ECM Glycoproteins	LTBP3	ENSG00000168056	matrisome	acetylsalicylic.acid	1.0234	0.981928
Core matrisome	ECM Glycoproteins	LTBP4	ENSG00000090006	matrisome	phenformin	1.0171	0.0364386
Core matrisome	ECM Glycoproteins	LTBP4	ENSG00000090006	matrisome	tretinoin	0.963045	-0.164052
Core matrisome	ECM Glycoproteins	LTBP4	ENSG00000090006	matrisome	genistein	1.00031	-0.801678
Core matrisome	ECM Glycoproteins	LTBP4	ENSG00000090006	matrisome	acetylsalicylic.acid	0.992307	0.540587
Core matrisome	ECM Glycoproteins	MATN1	ENSG00000162510	matrisome	phenformin	1.02495	0.131524
Core matrisome	ECM Glycoproteins	MATN1	ENSG00000162510	matrisome	tretinoin	1.09024	0.340684
Core matrisome	ECM Glycoproteins	MATN1	ENSG00000162510	matrisome	genistein	1.02575	-0.499518
Core matrisome	ECM Glycoproteins	MATN1	ENSG00000162510	matrisome	acetylsalicylic.acid	1.07113	1.65953
Core matrisome	ECM Glycoproteins	MATN2	ENSG00000132561	matrisome	phenformin	1.06365	0.600312
Core matrisome	ECM Glycoproteins	MATN2	ENSG00000132561	matrisome	tretinoin	1.05003	0.181134
Core matrisome	ECM Glycoproteins	MATN2	ENSG00000132561	matrisome	genistein	1.17948	1.32627
Core matrisome	ECM Glycoproteins	MATN2	ENSG00000132561	matrisome	acetylsalicylic.acid	0.930255	-0.340318
Core matrisome	ECM Glycoproteins	MATN3	ENSG00000132031	matrisome	phenformin	1.0293	0.184268
Core matrisome	ECM Glycoproteins	MATN3	ENSG00000132031	matrisome	tretinoin	1.0033	-0.0042966
Core matrisome	ECM Glycoproteins	MATN3	ENSG00000132031	matrisome	genistein	1.05701	-0.12833
Core matrisome	ECM Glycoproteins	MATN3	ENSG00000132031	matrisome	acetylsalicylic.acid	0.96118	0.098708
Core matrisome	ECM Glycoproteins	MFAP1	ENSG00000140259	matrisome	phenformin	0.922682	-1.10716
Core matrisome	ECM Glycoproteins	MFAP1	ENSG00000140259	matrisome	tretinoin	0.962482	-0.166285
Core matrisome	ECM Glycoproteins	MFAP1	ENSG00000140259	matrisome	genistein	1.09146	0.280891
Core matrisome	ECM Glycoproteins	MFAP1	ENSG00000140259	matrisome	acetylsalicylic.acid	0.963396	0.130158
Core matrisome	ECM Glycoproteins	MFAP2	ENSG00000117122	matrisome	phenformin	0.962497	-0.624916
Core matrisome	ECM Glycoproteins	MFAP2	ENSG00000117122	matrisome	tretinoin	0.922095	-0.326549
Core matrisome	ECM Glycoproteins	MFAP2	ENSG00000117122	matrisome	genistein	1.05735	-0.124288
Core matrisome	ECM Glycoproteins	MFAP2	ENSG00000117122	matrisome	acetylsalicylic.acid	0.877929	-1.08314
Core matrisome	ECM Glycoproteins	MFAP3	ENSG00000037749	matrisome	phenformin	1.18136	2.026
Core matrisome	ECM Glycoproteins	MFAP3	ENSG00000037749	matrisome	tretinoin	1.10854	0.413287
Core matrisome	ECM Glycoproteins	MFAP3	ENSG00000037749	matrisome	genistein	1.20416	1.61942
Core matrisome	ECM Glycoproteins	MFAP3	ENSG00000037749	matrisome	acetylsalicylic.acid	1.02552	1.01206
Core matrisome	ECM Glycoproteins	MFAP4	ENSG00000166482	matrisome	phenformin	1	-0.170667
Core matrisome	ECM Glycoproteins	MFAP4	ENSG00000166482	matrisome	tretinoin	1	-0.017406
Core matrisome	ECM Glycoproteins	MFAP4	ENSG00000166482	matrisome	genistein	1	-0.805392
Core matrisome	ECM Glycoproteins	MFAP4	ENSG00000166482	matrisome	acetylsalicylic.acid	1	0.649804
Core matrisome	ECM Glycoproteins	MFAP5	ENSG00000197614	matrisome	phenformin	1.0119	-0.0264738
Core matrisome	ECM Glycoproteins	MFAP5	ENSG00000197614	matrisome	tretinoin	1.02782	0.0930057
Core matrisome	ECM Glycoproteins	MFAP5	ENSG00000197614	matrisome	genistein	1	-0.805392
Core matrisome	ECM Glycoproteins	MFAP5	ENSG00000197614	matrisome	acetylsalicylic.acid	1	0.649804
Core matrisome	ECM Glycoproteins	MFGE8	ENSG00000140545	matrisome	phenformin	1.13969	1.52132
Core matrisome	ECM Glycoproteins	MFGE8	ENSG00000140545	matrisome	tretinoin	1.05689	0.208354
Core matrisome	ECM Glycoproteins	MFGE8	ENSG00000140545	matrisome	genistein	1.0255	-0.50248
Core matrisome	ECM Glycoproteins	MFGE8	ENSG00000140545	matrisome	acetylsalicylic.acid	0.994982	0.578572
Core matrisome	ECM Glycoproteins	MGP	ENSG00000111341	matrisome	phenformin	0.982603	-0.381389
Core matrisome	ECM Glycoproteins	MGP	ENSG00000111341	matrisome	tretinoin	0.922134	-0.326394
Core matrisome	ECM Glycoproteins	MGP	ENSG00000111341	matrisome	genistein	1.11794	0.595429
Core matrisome	ECM Glycoproteins	MGP	ENSG00000111341	matrisome	acetylsalicylic.acid	0.850696	-1.46976
Core matrisome	ECM Glycoproteins	MMRN1	ENSG00000138722	matrisome	phenformin	1	-0.170667
Core matrisome	ECM Glycoproteins	MMRN1	ENSG00000138722	matrisome	tretinoin	1.0183	0.0552044
Core matrisome	ECM Glycoproteins	MMRN1	ENSG00000138722	matrisome	genistein	0.987654	-0.95203
Core matrisome	ECM Glycoproteins	MMRN1	ENSG00000138722	matrisome	acetylsalicylic.acid	0.995519	0.586191
Core matrisome	ECM Glycoproteins	MMRN2	ENSG00000173269	matrisome	phenformin	1.04764	0.406302
Core matrisome	ECM Glycoproteins	MMRN2	ENSG00000173269	matrisome	tretinoin	0.982198	-0.0880481
Core matrisome	ECM Glycoproteins	MMRN2	ENSG00000173269	matrisome	genistein	1.00816	-0.708513
Core matrisome	ECM Glycoproteins	MMRN2	ENSG00000173269	matrisome	acetylsalicylic.acid	0.966847	0.179148
Core matrisome	ECM Glycoproteins	MXRA5	ENSG00000101825	matrisome	phenformin	0.930736	-1.00961
Core matrisome	ECM Glycoproteins	MXRA5	ENSG00000101825	matrisome	tretinoin	1.01563	0.0445972
Core matrisome	ECM Glycoproteins	MXRA5	ENSG00000101825	matrisome	genistein	1.08976	0.260745
Core matrisome	ECM Glycoproteins	MXRA5	ENSG00000101825	matrisome	acetylsalicylic.acid	1.01522	0.865808
Core matrisome	ECM Glycoproteins	NDNF	ENSG00000173376	matrisome	phenformin	1.29561	3.40977
Core matrisome	ECM Glycoproteins	NDNF	ENSG00000173376	matrisome	tretinoin	1.02141	0.0675534
Core matrisome	ECM Glycoproteins	NDNF	ENSG00000173376	matrisome	genistein	1.04509	-0.269896
Core matrisome	ECM Glycoproteins	NDNF	ENSG00000173376	matrisome	acetylsalicylic.acid	1.16331	2.9682
Core matrisome	ECM Glycoproteins	NELL2	ENSG00000184613	matrisome	phenformin	1.35487	4.12755
Core matrisome	ECM Glycoproteins	NELL2	ENSG00000184613	matrisome	tretinoin	0.973495	-0.122583
Core matrisome	ECM Glycoproteins	NELL2	ENSG00000184613	matrisome	genistein	1.30148	2.77529
Core matrisome	ECM Glycoproteins	NELL2	ENSG00000184613	matrisome	acetylsalicylic.acid	1.0483	1.33548
Core matrisome	ECM Glycoproteins	NID1	ENSG00000116962	matrisome	phenformin	0.984003	-0.364427
Core matrisome	ECM Glycoproteins	NID1	ENSG00000116962	matrisome	tretinoin	0.979194	-0.0999669
Core matrisome	ECM Glycoproteins	NID1	ENSG00000116962	matrisome	genistein	0.938258	-1.53871
Core matrisome	ECM Glycoproteins	NID1	ENSG00000116962	matrisome	acetylsalicylic.acid	1.00406	0.707422
Core matrisome	ECM Glycoproteins	NID2	ENSG00000087303	matrisome	phenformin	0.961862	-0.632607
Core matrisome	ECM Glycoproteins	NID2	ENSG00000087303	matrisome	tretinoin	0.958578	-0.181776
Core matrisome	ECM Glycoproteins	NID2	ENSG00000087303	matrisome	genistein	1.01062	-0.679211
Core matrisome	ECM Glycoproteins	NID2	ENSG00000087303	matrisome	acetylsalicylic.acid	0.984906	0.435519
Core matrisome	ECM Glycoproteins	NTN1	ENSG00000065320	matrisome	phenformin	1.04732	0.402469
Core matrisome	ECM Glycoproteins	NTN1	ENSG00000065320	matrisome	tretinoin	0.971468	-0.130625
Core matrisome	ECM Glycoproteins	NTN1	ENSG00000065320	matrisome	genistein	1.1811	1.34553
Core matrisome	ECM Glycoproteins	NTN1	ENSG00000065320	matrisome	acetylsalicylic.acid	1.01606	0.877758
Core matrisome	ECM Glycoproteins	PCOLCE	ENSG00000106333	matrisome	phenformin	1.1176	1.25375
Core matrisome	ECM Glycoproteins	PCOLCE	ENSG00000106333	matrisome	tretinoin	0.965334	-0.154966
Core matrisome	ECM Glycoproteins	PCOLCE	ENSG00000106333	matrisome	genistein	0.977379	-1.07406
Core matrisome	ECM Glycoproteins	PCOLCE	ENSG00000106333	matrisome	acetylsalicylic.acid	1.05916	1.48964
Core matrisome	ECM Glycoproteins	PCOLCE2	ENSG00000163710	matrisome	phenformin	1.07174	0.698299
Core matrisome	ECM Glycoproteins	PCOLCE2	ENSG00000163710	matrisome	tretinoin	0.890776	-0.450829
Core matrisome	ECM Glycoproteins	PCOLCE2	ENSG00000163710	matrisome	genistein	1.10391	0.428721
Core matrisome	ECM Glycoproteins	PCOLCE2	ENSG00000163710	matrisome	acetylsalicylic.acid	0.898806	-0.78678
Core matrisome	ECM Glycoproteins	POSTN	ENSG00000133110	matrisome	phenformin	1.0288	0.178138
Core matrisome	ECM Glycoproteins	POSTN	ENSG00000133110	matrisome	tretinoin	1.03996	0.141161
Core matrisome	ECM Glycoproteins	POSTN	ENSG00000133110	matrisome	genistein	0.973225	-1.12339
Core matrisome	ECM Glycoproteins	POSTN	ENSG00000133110	matrisome	acetylsalicylic.acid	1.0203	0.93797
Core matrisome	ECM Glycoproteins	PXDN	ENSG00000130508	matrisome	phenformin	1.04609	0.387544
Core matrisome	ECM Glycoproteins	PXDN	ENSG00000130508	matrisome	tretinoin	0.850667	-0.60999
Core matrisome	ECM Glycoproteins	PXDN	ENSG00000130508	matrisome	genistein	1.03244	-0.420047
Core matrisome	ECM Glycoproteins	PXDN	ENSG00000130508	matrisome	acetylsalicylic.acid	0.953637	-0.00838115
Core matrisome	ECM Glycoproteins	RELN	ENSG00000189056	matrisome	phenformin	0.947164	-0.810627
Core matrisome	ECM Glycoproteins	RELN	ENSG00000189056	matrisome	tretinoin	0.979647	-0.098169
Core matrisome	ECM Glycoproteins	RELN	ENSG00000189056	matrisome	genistein	1.0564	-0.135519
Core matrisome	ECM Glycoproteins	RELN	ENSG00000189056	matrisome	acetylsalicylic.acid	1.08125	1.80323
Core matrisome	ECM Glycoproteins	SBSPON	ENSG00000164764	matrisome	phenformin	1.04651	0.392692
Core matrisome	ECM Glycoproteins	SBSPON	ENSG00000164764	matrisome	tretinoin	1.00138	-0.0119125
Core matrisome	ECM Glycoproteins	SBSPON	ENSG00000164764	matrisome	genistein	1.05255	-0.181233
Core matrisome	ECM Glycoproteins	SBSPON	ENSG00000164764	matrisome	acetylsalicylic.acid	1	0.649804
Core matrisome	ECM Glycoproteins	SLIT2	ENSG00000145147	matrisome	phenformin	1.10298	1.0766
Core matrisome	ECM Glycoproteins	SLIT2	ENSG00000145147	matrisome	tretinoin	1.00524	0.00339015
Core matrisome	ECM Glycoproteins	SLIT2	ENSG00000145147	matrisome	genistein	1.10121	0.396695
Core matrisome	ECM Glycoproteins	SLIT2	ENSG00000145147	matrisome	acetylsalicylic.acid	0.977906	0.336151
Core matrisome	ECM Glycoproteins	SLIT3	ENSG00000184347	matrisome	phenformin	1	-0.170667
Core matrisome	ECM Glycoproteins	SLIT3	ENSG00000184347	matrisome	tretinoin	1.00529	0.00358971
Core matrisome	ECM Glycoproteins	SLIT3	ENSG00000184347	matrisome	genistein	1	-0.805392
Core matrisome	ECM Glycoproteins	SLIT3	ENSG00000184347	matrisome	acetylsalicylic.acid	1	0.649804
Core matrisome	ECM Glycoproteins	SNED1	ENSG00000162804	matrisome	phenformin	1.10286	1.07522
Core matrisome	ECM Glycoproteins	SNED1	ENSG00000162804	matrisome	tretinoin	1.06832	0.253691
Core matrisome	ECM Glycoproteins	SNED1	ENSG00000162804	matrisome	genistein	1.07466	0.0814025
Core matrisome	ECM Glycoproteins	SNED1	ENSG00000162804	matrisome	acetylsalicylic.acid	1.07811	1.75869
Core matrisome	ECM Glycoproteins	SPARC	ENSG00000113140	matrisome	phenformin	1.00745	-0.0804897
Core matrisome	ECM Glycoproteins	SPARC	ENSG00000113140	matrisome	tretinoin	1.01601	0.0461083
Core matrisome	ECM Glycoproteins	SPARC	ENSG00000113140	matrisome	genistein	0.999982	-0.805602
Core matrisome	ECM Glycoproteins	SPARC	ENSG00000113140	matrisome	acetylsalicylic.acid	1.00896	0.777053
Core matrisome	ECM Glycoproteins	SPARCL1	ENSG00000152583	matrisome	phenformin	1.1463	1.60136
Core matrisome	ECM Glycoproteins	SPARCL1	ENSG00000152583	matrisome	tretinoin	0.995548	-0.0350726
Core matrisome	ECM Glycoproteins	SPARCL1	ENSG00000152583	matrisome	genistein	1.09368	0.307309
Core matrisome	ECM Glycoproteins	SPARCL1	ENSG00000152583	matrisome	acetylsalicylic.acid	1.02765	1.04238
Core matrisome	ECM Glycoproteins	SPON2	ENSG00000159674	matrisome	phenformin	0.968931	-0.546984
Core matrisome	ECM Glycoproteins	SPON2	ENSG00000159674	matrisome	tretinoin	0.941696	-0.248767
Core matrisome	ECM Glycoproteins	SPON2	ENSG00000159674	matrisome	genistein	0.94968	-1.40305
Core matrisome	ECM Glycoproteins	SPON2	ENSG00000159674	matrisome	acetylsalicylic.acid	0.96427	0.142566
Core matrisome	ECM Glycoproteins	SPP1	ENSG00000118785	matrisome	phenformin	1.05869	0.54018
Core matrisome	ECM Glycoproteins	SPP1	ENSG00000118785	matrisome	tretinoin	1.0534	0.194507
Core matrisome	ECM Glycoproteins	SPP1	ENSG00000118785	matrisome	genistein	1.00069	-0.797219
Core matrisome	ECM Glycoproteins	SPP1	ENSG00000118785	matrisome	acetylsalicylic.acid	1.07463	1.70921
Core matrisome	ECM Glycoproteins	SRPX	ENSG00000101955	matrisome	phenformin	0.922326	-1.11147
Core matrisome	ECM Glycoproteins	SRPX	ENSG00000101955	matrisome	tretinoin	0.995299	-0.0360616
Core matrisome	ECM Glycoproteins	SRPX	ENSG00000101955	matrisome	genistein	1.12794	0.714147
Core matrisome	ECM Glycoproteins	SRPX	ENSG00000101955	matrisome	acetylsalicylic.acid	1.06153	1.5233
Core matrisome	ECM Glycoproteins	SRPX2	ENSG00000102359	matrisome	phenformin	1.15126	1.66143
Core matrisome	ECM Glycoproteins	SRPX2	ENSG00000102359	matrisome	tretinoin	1.03843	0.135104
Core matrisome	ECM Glycoproteins	SRPX2	ENSG00000102359	matrisome	genistein	1.02992	-0.450048
Core matrisome	ECM Glycoproteins	SRPX2	ENSG00000102359	matrisome	acetylsalicylic.acid	1.00514	0.722746
Core matrisome	ECM Glycoproteins	SVEP1	ENSG00000165124	matrisome	phenformin	1.00446	-0.116699
Core matrisome	ECM Glycoproteins	SVEP1	ENSG00000165124	matrisome	tretinoin	1.01576	0.0451372
Core matrisome	ECM Glycoproteins	SVEP1	ENSG00000165124	matrisome	genistein	1.02301	-0.532092
Core matrisome	ECM Glycoproteins	SVEP1	ENSG00000165124	matrisome	acetylsalicylic.acid	1.01265	0.829371
Core matrisome	ECM Glycoproteins	TECTA	ENSG00000109927	matrisome	phenformin	1.15545	1.71212
Core matrisome	ECM Glycoproteins	TECTA	ENSG00000109927	matrisome	tretinoin	1.05483	0.200153
Core matrisome	ECM Glycoproteins	TECTA	ENSG00000109927	matrisome	genistein	1.14996	0.975639
Core matrisome	ECM Glycoproteins	TECTA	ENSG00000109927	matrisome	acetylsalicylic.acid	1.07424	1.70378
Core matrisome	ECM Glycoproteins	TGFBI	ENSG00000120708	matrisome	phenformin	1.03788	0.288105
Core matrisome	ECM Glycoproteins	TGFBI	ENSG00000120708	matrisome	tretinoin	2.70488	6.74789
Core matrisome	ECM Glycoproteins	TGFBI	ENSG00000120708	matrisome	genistein	1.03646	-0.372382
Core matrisome	ECM Glycoproteins	TGFBI	ENSG00000120708	matrisome	acetylsalicylic.acid	0.972547	0.260074
Core matrisome	ECM Glycoproteins	THBS1	ENSG00000137801	matrisome	phenformin	0.951485	-0.758287
Core matrisome	ECM Glycoproteins	THBS1	ENSG00000137801	matrisome	tretinoin	0.862129	-0.564505
Core matrisome	ECM Glycoproteins	THBS1	ENSG00000137801	matrisome	genistein	1.45839	4.63898
Core matrisome	ECM Glycoproteins	THBS1	ENSG00000137801	matrisome	acetylsalicylic.acid	0.902721	-0.731191
Core matrisome	ECM Glycoproteins	THBS2	ENSG00000186340	matrisome	phenformin	1.03713	0.27902
Core matrisome	ECM Glycoproteins	THBS2	ENSG00000186340	matrisome	tretinoin	1.02509	0.0821675
Core matrisome	ECM Glycoproteins	THBS2	ENSG00000186340	matrisome	genistein	1.06684	-0.0115438
Core matrisome	ECM Glycoproteins	THBS2	ENSG00000186340	matrisome	acetylsalicylic.acid	1.04414	1.27649
Core matrisome	ECM Glycoproteins	THBS3	ENSG00000169231	matrisome	phenformin	1.04909	0.42397
Core matrisome	ECM Glycoproteins	THBS3	ENSG00000169231	matrisome	tretinoin	1.12485	0.478013
Core matrisome	ECM Glycoproteins	THBS3	ENSG00000169231	matrisome	genistein	0.930133	-1.6352
Core matrisome	ECM Glycoproteins	THBS3	ENSG00000169231	matrisome	acetylsalicylic.acid	0.889041	-0.925395
Core matrisome	ECM Glycoproteins	THBS4	ENSG00000113296	matrisome	phenformin	1.18563	2.07773
Core matrisome	ECM Glycoproteins	THBS4	ENSG00000113296	matrisome	tretinoin	1.0256	0.0841964
Core matrisome	ECM Glycoproteins	THBS4	ENSG00000113296	matrisome	genistein	1.00134	-0.789428
Core matrisome	ECM Glycoproteins	THBS4	ENSG00000113296	matrisome	acetylsalicylic.acid	0.983631	0.417429
Core matrisome	ECM Glycoproteins	THSD4	ENSG00000187720	matrisome	phenformin	1.31204	3.60877
Core matrisome	ECM Glycoproteins	THSD4	ENSG00000187720	matrisome	tretinoin	1.05559	0.203205
Core matrisome	ECM Glycoproteins	THSD4	ENSG00000187720	matrisome	genistein	1.07507	0.086262
Core matrisome	ECM Glycoproteins	THSD4	ENSG00000187720	matrisome	acetylsalicylic.acid	1.07636	1.73384
Core matrisome	ECM Glycoproteins	TINAGL1	ENSG00000142910	matrisome	phenformin	1.17027	1.8917
Core matrisome	ECM Glycoproteins	TINAGL1	ENSG00000142910	matrisome	tretinoin	1.08116	0.30465
Core matrisome	ECM Glycoproteins	TINAGL1	ENSG00000142910	matrisome	genistein	0.891276	-2.09672
Core matrisome	ECM Glycoproteins	TINAGL1	ENSG00000142910	matrisome	acetylsalicylic.acid	1.0404	1.22338
Core matrisome	ECM Glycoproteins	TNC	ENSG00000041982	matrisome	phenformin	1.04735	0.402859
Core matrisome	ECM Glycoproteins	TNC	ENSG00000041982	matrisome	tretinoin	0.963536	-0.162101
Core matrisome	ECM Glycoproteins	TNC	ENSG00000041982	matrisome	genistein	0.949002	-1.4111
Core matrisome	ECM Glycoproteins	TNC	ENSG00000041982	matrisome	acetylsalicylic.acid	0.980085	0.36709
Core matrisome	ECM Glycoproteins	TNFAIP6	ENSG00000123610	matrisome	phenformin	0.964398	-0.601887
Core matrisome	ECM Glycoproteins	TNFAIP6	ENSG00000123610	matrisome	tretinoin	1.32506	1.2725
Core matrisome	ECM Glycoproteins	TNFAIP6	ENSG00000123610	matrisome	genistein	1.2565	2.24104
Core matrisome	ECM Glycoproteins	TNFAIP6	ENSG00000123610	matrisome	acetylsalicylic.acid	0.946197	-0.113998
Core matrisome	ECM Glycoproteins	TSKU	ENSG00000182704	matrisome	phenformin	1.01659	0.0302612
Core matrisome	ECM Glycoproteins	TSKU	ENSG00000182704	matrisome	tretinoin	1.74685	2.94626
Core matrisome	ECM Glycoproteins	TSKU	ENSG00000182704	matrisome	genistein	0.943795	-1.47295
Core matrisome	ECM Glycoproteins	TSKU	ENSG00000182704	matrisome	acetylsalicylic.acid	0.991461	0.528586
Core matrisome	ECM Glycoproteins	VTN	ENSG00000109072	matrisome	phenformin	1.10301	1.07704
Core matrisome	ECM Glycoproteins	VTN	ENSG00000109072	matrisome	tretinoin	1.04955	0.179206
Core matrisome	ECM Glycoproteins	VTN	ENSG00000109072	matrisome	genistein	1.01235	-0.658714
Core matrisome	ECM Glycoproteins	VTN	ENSG00000109072	matrisome	acetylsalicylic.acid	1.15943	2.91306
Core matrisome	ECM Glycoproteins	VWA1	ENSG00000179403	matrisome	phenformin	1.01655	0.0298344
Core matrisome	ECM Glycoproteins	VWA1	ENSG00000179403	matrisome	tretinoin	0.984597	-0.0785277
Core matrisome	ECM Glycoproteins	VWA1	ENSG00000179403	matrisome	genistein	1.12442	0.672295
Core matrisome	ECM Glycoproteins	VWA1	ENSG00000179403	matrisome	acetylsalicylic.acid	1.06712	1.60263
Core matrisome	ECM Glycoproteins	VWA5A	ENSG00000110002	matrisome	phenformin	0.978778	-0.427709
Core matrisome	ECM Glycoproteins	VWA5A	ENSG00000110002	matrisome	tretinoin	1.00957	0.020553
Core matrisome	ECM Glycoproteins	VWA5A	ENSG00000110002	matrisome	genistein	1.0326	-0.418245
Core matrisome	ECM Glycoproteins	VWA5A	ENSG00000110002	matrisome	acetylsalicylic.acid	0.992103	0.537698
Core matrisome	ECM Glycoproteins	VWF	ENSG00000110799	matrisome	phenformin	1	-0.170667
Core matrisome	ECM Glycoproteins	VWF	ENSG00000110799	matrisome	tretinoin	1	-0.017406
Core matrisome	ECM Glycoproteins	VWF	ENSG00000110799	matrisome	genistein	1	-0.805392
Core matrisome	ECM Glycoproteins	VWF	ENSG00000110799	matrisome	acetylsalicylic.acid	1.03263	1.11309
Core matrisome	ECM Glycoproteins	ZP3	ENSG00000188372	matrisome	phenformin	0.985911	-0.341316
Core matrisome	ECM Glycoproteins	ZP3	ENSG00000188372	matrisome	tretinoin	0.963028	-0.164118
Core matrisome	ECM Glycoproteins	ZP3	ENSG00000188372	matrisome	genistein	1.05553	-0.145869
Core matrisome	ECM Glycoproteins	ZP3	ENSG00000188372	matrisome	acetylsalicylic.acid	0.873666	-1.14367
Core matrisome	Collagens	COL13A1	ENSG00000197467	matrisome	phenformin	1.03124	0.207675
Core matrisome	Collagens	COL13A1	ENSG00000197467	matrisome	tretinoin	0.961975	-0.168295
Core matrisome	Collagens	COL13A1	ENSG00000197467	matrisome	genistein	0.981596	-1.02397
Core matrisome	Collagens	COL13A1	ENSG00000197467	matrisome	acetylsalicylic.acid	0.997161	0.609505
Core matrisome	Collagens	COL14A1	ENSG00000187955	matrisome	phenformin	0.978836	-0.42701
Core matrisome	Collagens	COL14A1	ENSG00000187955	matrisome	tretinoin	1.00191	-0.0098207
Core matrisome	Collagens	COL14A1	ENSG00000187955	matrisome	genistein	1.01681	-0.605778
Core matrisome	Collagens	COL14A1	ENSG00000187955	matrisome	acetylsalicylic.acid	1.00077	0.660779
Core matrisome	Collagens	COL15A1	ENSG00000204291	matrisome	phenformin	1.04235	0.342253
Core matrisome	Collagens	COL15A1	ENSG00000204291	matrisome	tretinoin	0.992877	-0.0456727
Core matrisome	Collagens	COL15A1	ENSG00000204291	matrisome	genistein	0.994513	-0.870566
Core matrisome	Collagens	COL15A1	ENSG00000204291	matrisome	acetylsalicylic.acid	1.04947	1.35203
Core matrisome	Collagens	COL16A1	ENSG00000084636	matrisome	phenformin	1.10162	1.0602
Core matrisome	Collagens	COL16A1	ENSG00000084636	matrisome	tretinoin	1.01109	0.026616
Core matrisome	Collagens	COL16A1	ENSG00000084636	matrisome	genistein	1.00818	-0.708254
Core matrisome	Collagens	COL16A1	ENSG00000084636	matrisome	acetylsalicylic.acid	1.06314	1.54619
Core matrisome	Collagens	COL17A1	ENSG00000065618	matrisome	phenformin	0.977617	-0.441777
Core matrisome	Collagens	COL17A1	ENSG00000065618	matrisome	tretinoin	1.04925	0.17803
Core matrisome	Collagens	COL17A1	ENSG00000065618	matrisome	genistein	1.04462	-0.275382
Core matrisome	Collagens	COL17A1	ENSG00000065618	matrisome	acetylsalicylic.acid	1	0.649804
Core matrisome	Collagens	COL18A1	ENSG00000182871	matrisome	phenformin	1.02508	0.133104
Core matrisome	Collagens	COL18A1	ENSG00000182871	matrisome	tretinoin	1.06046	0.222512
Core matrisome	Collagens	COL18A1	ENSG00000182871	matrisome	genistein	1.20797	1.66466
Core matrisome	Collagens	COL18A1	ENSG00000182871	matrisome	acetylsalicylic.acid	0.985696	0.446737
Core matrisome	Collagens	COL1A1	ENSG00000108821	matrisome	phenformin	1.04001	0.313976
Core matrisome	Collagens	COL1A1	ENSG00000108821	matrisome	tretinoin	1.00432	-0.000266587
Core matrisome	Collagens	COL1A1	ENSG00000108821	matrisome	genistein	1.01249	-0.657004
Core matrisome	Collagens	COL1A1	ENSG00000108821	matrisome	acetylsalicylic.acid	1.00476	0.717351
Core matrisome	Collagens	COL1A2	ENSG00000164692	matrisome	phenformin	1.0679	0.651712
Core matrisome	Collagens	COL1A2	ENSG00000164692	matrisome	tretinoin	1.04718	0.169794
Core matrisome	Collagens	COL1A2	ENSG00000164692	matrisome	genistein	1.08442	0.197291
Core matrisome	Collagens	COL1A2	ENSG00000164692	matrisome	acetylsalicylic.acid	1.11604	2.2972
Core matrisome	Collagens	COL21A1	ENSG00000124749	matrisome	phenformin	1.13217	1.43026
Core matrisome	Collagens	COL21A1	ENSG00000124749	matrisome	tretinoin	0.992546	-0.0469845
Core matrisome	Collagens	COL21A1	ENSG00000124749	matrisome	genistein	0.974615	-1.10689
Core matrisome	Collagens	COL21A1	ENSG00000124749	matrisome	acetylsalicylic.acid	1.13933	2.62783
Core matrisome	Collagens	COL3A1	ENSG00000168542	matrisome	phenformin	1.10944	1.15487
Core matrisome	Collagens	COL3A1	ENSG00000168542	matrisome	tretinoin	1.01346	0.0359887
Core matrisome	Collagens	COL3A1	ENSG00000168542	matrisome	genistein	1.00919	-0.696238
Core matrisome	Collagens	COL3A1	ENSG00000168542	matrisome	acetylsalicylic.acid	1.02822	1.05043
Core matrisome	Collagens	COL4A1	ENSG00000187498	matrisome	phenformin	1.05594	0.506867
Core matrisome	Collagens	COL4A1	ENSG00000187498	matrisome	tretinoin	1.01568	0.0448148
Core matrisome	Collagens	COL4A1	ENSG00000187498	matrisome	genistein	1.02619	-0.494381
Core matrisome	Collagens	COL4A1	ENSG00000187498	matrisome	acetylsalicylic.acid	1.03441	1.1383
Core matrisome	Collagens	COL4A2	ENSG00000134871	matrisome	phenformin	1.0425	0.344066
Core matrisome	Collagens	COL4A2	ENSG00000134871	matrisome	tretinoin	1.18186	0.704269
Core matrisome	Collagens	COL4A2	ENSG00000134871	matrisome	genistein	0.933949	-1.58989
Core matrisome	Collagens	COL4A2	ENSG00000134871	matrisome	acetylsalicylic.acid	1.05346	1.40878
Core matrisome	Collagens	COL4A3	ENSG00000169031	matrisome	phenformin	0.979991	-0.413016
Core matrisome	Collagens	COL4A3	ENSG00000169031	matrisome	tretinoin	0.995079	-0.036935
Core matrisome	Collagens	COL4A3	ENSG00000169031	matrisome	genistein	1.02325	-0.529212
Core matrisome	Collagens	COL4A3	ENSG00000169031	matrisome	acetylsalicylic.acid	1.01076	0.802564
Core matrisome	Collagens	COL4A4	ENSG00000081052	matrisome	phenformin	1	-0.170667
Core matrisome	Collagens	COL4A4	ENSG00000081052	matrisome	tretinoin	1	-0.017406
Core matrisome	Collagens	COL4A4	ENSG00000081052	matrisome	genistein	1	-0.805392
Core matrisome	Collagens	COL4A4	ENSG00000081052	matrisome	acetylsalicylic.acid	1.00155	0.671865
Core matrisome	Collagens	COL4A5	ENSG00000188153	matrisome	phenformin	0.905436	-1.31605
Core matrisome	Collagens	COL4A5	ENSG00000188153	matrisome	tretinoin	0.845737	-0.629553
Core matrisome	Collagens	COL4A5	ENSG00000188153	matrisome	genistein	1.04335	-0.290507
Core matrisome	Collagens	COL4A5	ENSG00000188153	matrisome	acetylsalicylic.acid	1.08052	1.79294
Core matrisome	Collagens	COL4A6	ENSG00000197565	matrisome	phenformin	1.01168	-0.0292326
Core matrisome	Collagens	COL4A6	ENSG00000197565	matrisome	tretinoin	1.00233	-0.00815616
Core matrisome	Collagens	COL4A6	ENSG00000197565	matrisome	genistein	0.972367	-1.13359
Core matrisome	Collagens	COL4A6	ENSG00000197565	matrisome	acetylsalicylic.acid	1.03428	1.13649
Core matrisome	Collagens	COL5A1	ENSG00000130635	matrisome	phenformin	1.03404	0.24158
Core matrisome	Collagens	COL5A1	ENSG00000130635	matrisome	tretinoin	0.948049	-0.223559
Core matrisome	Collagens	COL5A1	ENSG00000130635	matrisome	genistein	1.00202	-0.781364
Core matrisome	Collagens	COL5A1	ENSG00000130635	matrisome	acetylsalicylic.acid	0.956284	0.0291994
Core matrisome	Collagens	COL5A2	ENSG00000204262	matrisome	phenformin	0.98836	-0.311648
Core matrisome	Collagens	COL5A2	ENSG00000204262	matrisome	tretinoin	0.982158	-0.0882071
Core matrisome	Collagens	COL5A2	ENSG00000204262	matrisome	genistein	0.973612	-1.11881
Core matrisome	Collagens	COL5A2	ENSG00000204262	matrisome	acetylsalicylic.acid	1.00694	0.748394
Core matrisome	Collagens	COL5A3	ENSG00000080573	matrisome	phenformin	1.03211	0.218213
Core matrisome	Collagens	COL5A3	ENSG00000080573	matrisome	tretinoin	0.948181	-0.223034
Core matrisome	Collagens	COL5A3	ENSG00000080573	matrisome	genistein	0.976542	-1.08401
Core matrisome	Collagens	COL5A3	ENSG00000080573	matrisome	acetylsalicylic.acid	1.02392	0.989387
Core matrisome	Collagens	COL6A1	ENSG00000142156	matrisome	phenformin	1.06923	0.667919
Core matrisome	Collagens	COL6A1	ENSG00000142156	matrisome	tretinoin	0.996586	-0.0309516
Core matrisome	Collagens	COL6A1	ENSG00000142156	matrisome	genistein	1.01093	-0.675608
Core matrisome	Collagens	COL6A1	ENSG00000142156	matrisome	acetylsalicylic.acid	1.0111	0.807451
Core matrisome	Collagens	COL6A2	ENSG00000142173	matrisome	phenformin	1.14531	1.58935
Core matrisome	Collagens	COL6A2	ENSG00000142173	matrisome	tretinoin	0.963038	-0.164078
Core matrisome	Collagens	COL6A2	ENSG00000142173	matrisome	genistein	1.01953	-0.573405
Core matrisome	Collagens	COL6A2	ENSG00000142173	matrisome	acetylsalicylic.acid	1.01357	0.842482
Core matrisome	Collagens	COL6A3	ENSG00000163359	matrisome	phenformin	0.972263	-0.506619
Core matrisome	Collagens	COL6A3	ENSG00000163359	matrisome	tretinoin	1.0857	0.322652
Core matrisome	Collagens	COL6A3	ENSG00000163359	matrisome	genistein	1.10211	0.407423
Core matrisome	Collagens	COL6A3	ENSG00000163359	matrisome	acetylsalicylic.acid	1.04336	1.26535
Core matrisome	Collagens	COL7A1	ENSG00000114270	matrisome	phenformin	1.08145	0.815826
Core matrisome	Collagens	COL7A1	ENSG00000114270	matrisome	tretinoin	1.08451	0.317937
Core matrisome	Collagens	COL7A1	ENSG00000114270	matrisome	genistein	0.947493	-1.42902
Core matrisome	Collagens	COL7A1	ENSG00000114270	matrisome	acetylsalicylic.acid	0.93879	-0.219146
Core matrisome	Collagens	COL8A1	ENSG00000144810	matrisome	phenformin	1.0983	1.02
Core matrisome	Collagens	COL8A1	ENSG00000144810	matrisome	tretinoin	0.99082	-0.0538326
Core matrisome	Collagens	COL8A1	ENSG00000144810	matrisome	genistein	1.0923	0.290892
Core matrisome	Collagens	COL8A1	ENSG00000144810	matrisome	acetylsalicylic.acid	0.99327	0.55426
Core matrisome	Collagens	COL8A2	ENSG00000171812	matrisome	phenformin	1.06558	0.623683
Core matrisome	Collagens	COL8A2	ENSG00000171812	matrisome	tretinoin	0.990453	-0.0552903
Core matrisome	Collagens	COL8A2	ENSG00000171812	matrisome	genistein	1.01659	-0.608319
Core matrisome	Collagens	COL8A2	ENSG00000171812	matrisome	acetylsalicylic.acid	1.0567	1.45478
Core matrisome	Collagens	COL9A2	ENSG00000049089	matrisome	phenformin	0.95053	-0.769863
Core matrisome	Collagens	COL9A2	ENSG00000049089	matrisome	tretinoin	1.10738	0.408713
Core matrisome	Collagens	COL9A2	ENSG00000049089	matrisome	genistein	0.948711	-1.41455
Core matrisome	Collagens	COL9A2	ENSG00000049089	matrisome	acetylsalicylic.acid	0.893904	-0.856357
Core matrisome	Collagens	COL9A3	ENSG00000092758	matrisome	phenformin	1.23927	2.72738
Core matrisome	Collagens	COL9A3	ENSG00000092758	matrisome	tretinoin	1.01496	0.0419544
Core matrisome	Collagens	COL9A3	ENSG00000092758	matrisome	genistein	1.09017	0.265536
Core matrisome	Collagens	COL9A3	ENSG00000092758	matrisome	acetylsalicylic.acid	1.08825	1.90265
Core matrisome	Proteoglycans	ASPN	ENSG00000106819	matrisome	phenformin	1.08281	0.832375
Core matrisome	Proteoglycans	ASPN	ENSG00000106819	matrisome	tretinoin	1.09281	0.350873
Core matrisome	Proteoglycans	ASPN	ENSG00000106819	matrisome	genistein	1.04834	-0.231212
Core matrisome	Proteoglycans	ASPN	ENSG00000106819	matrisome	acetylsalicylic.acid	1.00877	0.774338
Core matrisome	Proteoglycans	BCAN	ENSG00000132692	matrisome	phenformin	1.01168	-0.0292326
Core matrisome	Proteoglycans	BCAN	ENSG00000132692	matrisome	tretinoin	0.999548	-0.0192008
Core matrisome	Proteoglycans	BCAN	ENSG00000132692	matrisome	genistein	0.969166	-1.17161
Core matrisome	Proteoglycans	BCAN	ENSG00000132692	matrisome	acetylsalicylic.acid	1	0.649804
Core matrisome	Proteoglycans	BGN	ENSG00000182492	matrisome	phenformin	1.05816	0.533724
Core matrisome	Proteoglycans	BGN	ENSG00000182492	matrisome	tretinoin	1.02222	0.0707661
Core matrisome	Proteoglycans	BGN	ENSG00000182492	matrisome	genistein	1.02575	-0.499579
Core matrisome	Proteoglycans	BGN	ENSG00000182492	matrisome	acetylsalicylic.acid	1.11249	2.24672
Core matrisome	Proteoglycans	CHAD	ENSG00000136457	matrisome	phenformin	1	-0.170667
Core matrisome	Proteoglycans	CHAD	ENSG00000136457	matrisome	tretinoin	1	-0.017406
Core matrisome	Proteoglycans	CHAD	ENSG00000136457	matrisome	genistein	1	-0.805392
Core matrisome	Proteoglycans	CHAD	ENSG00000136457	matrisome	acetylsalicylic.acid	1	0.649804
Core matrisome	Proteoglycans	DCN	ENSG00000011465	matrisome	phenformin	0.961222	-0.640359
Core matrisome	Proteoglycans	DCN	ENSG00000011465	matrisome	tretinoin	1.01457	0.0404273
Core matrisome	Proteoglycans	DCN	ENSG00000011465	matrisome	genistein	0.995837	-0.854841
Core matrisome	Proteoglycans	DCN	ENSG00000011465	matrisome	acetylsalicylic.acid	1.07114	1.65979
Core matrisome	Proteoglycans	FMOD	ENSG00000122176	matrisome	phenformin	1.11815	1.26038
Core matrisome	Proteoglycans	FMOD	ENSG00000122176	matrisome	tretinoin	0.994779	-0.0381254
Core matrisome	Proteoglycans	FMOD	ENSG00000122176	matrisome	genistein	0.95868	-1.29615
Core matrisome	Proteoglycans	FMOD	ENSG00000122176	matrisome	acetylsalicylic.acid	1.09968	2.06495
Core matrisome	Proteoglycans	HAPLN2	ENSG00000132702	matrisome	phenformin	1.15725	1.73402
Core matrisome	Proteoglycans	HAPLN2	ENSG00000132702	matrisome	tretinoin	1.02137	0.0673774
Core matrisome	Proteoglycans	HAPLN2	ENSG00000132702	matrisome	genistein	1.15601	1.04757
Core matrisome	Proteoglycans	HAPLN2	ENSG00000132702	matrisome	acetylsalicylic.acid	0.970843	0.235883
Core matrisome	Proteoglycans	HSPG2	ENSG00000142798	matrisome	phenformin	1.07002	0.677405
Core matrisome	Proteoglycans	HSPG2	ENSG00000142798	matrisome	tretinoin	1.00934	0.0196677
Core matrisome	Proteoglycans	HSPG2	ENSG00000142798	matrisome	genistein	1.0187	-0.58332
Core matrisome	Proteoglycans	HSPG2	ENSG00000142798	matrisome	acetylsalicylic.acid	1.00559	0.729139
Core matrisome	Proteoglycans	LUM	ENSG00000139329	matrisome	phenformin	0.977617	-0.441777
Core matrisome	Proteoglycans	LUM	ENSG00000139329	matrisome	tretinoin	1.01348	0.0360731
Core matrisome	Proteoglycans	LUM	ENSG00000139329	matrisome	genistein	1.06218	-0.0668559
Core matrisome	Proteoglycans	LUM	ENSG00000139329	matrisome	acetylsalicylic.acid	1.05315	1.40433
Core matrisome	Proteoglycans	OGN	ENSG00000106809	matrisome	phenformin	1	-0.170667
Core matrisome	Proteoglycans	OGN	ENSG00000106809	matrisome	tretinoin	1.01604	0.0462549
Core matrisome	Proteoglycans	OGN	ENSG00000106809	matrisome	genistein	1.00954	-0.692098
Core matrisome	Proteoglycans	OGN	ENSG00000106809	matrisome	acetylsalicylic.acid	1	0.649804
Core matrisome	Proteoglycans	OMD	ENSG00000127083	matrisome	phenformin	1.02858	0.175484
Core matrisome	Proteoglycans	OMD	ENSG00000127083	matrisome	tretinoin	1.01339	0.035721
Core matrisome	Proteoglycans	OMD	ENSG00000127083	matrisome	genistein	1.06308	-0.0561908
Core matrisome	Proteoglycans	OMD	ENSG00000127083	matrisome	acetylsalicylic.acid	0.939459	-0.209646
Core matrisome	Proteoglycans	PRELP	ENSG00000188783	matrisome	phenformin	1.09648	0.997944
Core matrisome	Proteoglycans	PRELP	ENSG00000188783	matrisome	tretinoin	1.01622	0.046957
Core matrisome	Proteoglycans	PRELP	ENSG00000188783	matrisome	genistein	1.0078	-0.712732
Core matrisome	Proteoglycans	PRELP	ENSG00000188783	matrisome	acetylsalicylic.acid	1.06182	1.52745
Core matrisome	Proteoglycans	PRG2	ENSG00000186652	matrisome	phenformin	1.01663	0.0307457
Core matrisome	Proteoglycans	PRG2	ENSG00000186652	matrisome	tretinoin	0.966254	-0.151317
Core matrisome	Proteoglycans	PRG2	ENSG00000186652	matrisome	genistein	0.999184	-0.815081
Core matrisome	Proteoglycans	PRG2	ENSG00000186652	matrisome	acetylsalicylic.acid	0.977387	0.328789
Core matrisome	Proteoglycans	PRG4	ENSG00000116690	matrisome	phenformin	1.07969	0.79454
Core matrisome	Proteoglycans	PRG4	ENSG00000116690	matrisome	tretinoin	1.05655	0.206985
Core matrisome	Proteoglycans	PRG4	ENSG00000116690	matrisome	genistein	1.00898	-0.698794
Core matrisome	Proteoglycans	PRG4	ENSG00000116690	matrisome	acetylsalicylic.acid	1	0.649804
Core matrisome	Proteoglycans	SPOCK1	ENSG00000152377	matrisome	phenformin	1.01934	0.063571
Core matrisome	Proteoglycans	SPOCK1	ENSG00000152377	matrisome	tretinoin	1.29087	1.13681
Core matrisome	Proteoglycans	SPOCK1	ENSG00000152377	matrisome	genistein	0.993829	-0.878682
Core matrisome	Proteoglycans	SPOCK1	ENSG00000152377	matrisome	acetylsalicylic.acid	0.971593	0.246534
Core matrisome	Proteoglycans	SPOCK2	ENSG00000107742	matrisome	phenformin	1.3362	3.90151
Core matrisome	Proteoglycans	SPOCK2	ENSG00000107742	matrisome	tretinoin	1.02459	0.0801571
Core matrisome	Proteoglycans	SPOCK2	ENSG00000107742	matrisome	genistein	1.12833	0.7188
Core matrisome	Proteoglycans	SPOCK2	ENSG00000107742	matrisome	acetylsalicylic.acid	1.12528	2.42827
Core matrisome	Proteoglycans	SRGN	ENSG00000122862	matrisome	phenformin	1.02532	0.135974
Core matrisome	Proteoglycans	SRGN	ENSG00000122862	matrisome	tretinoin	0.993345	-0.043815
Core matrisome	Proteoglycans	SRGN	ENSG00000122862	matrisome	genistein	1.02242	-0.539166
Core matrisome	Proteoglycans	SRGN	ENSG00000122862	matrisome	acetylsalicylic.acid	0.983809	0.419951
Core matrisome	Proteoglycans	VCAN	ENSG00000038427	matrisome	phenformin	1.06203	0.580612
Core matrisome	Proteoglycans	VCAN	ENSG00000038427	matrisome	tretinoin	0.925951	-0.311246
Core matrisome	Proteoglycans	VCAN	ENSG00000038427	matrisome	genistein	0.993256	-0.885491
Core matrisome	Proteoglycans	VCAN	ENSG00000038427	matrisome	acetylsalicylic.acid	0.984252	0.426235
Matrisome-associated	ECM-affiliated Proteins	ANXA1	ENSG00000135046	matrisome	phenformin	0.984175	-0.362338
Matrisome-associated	ECM-affiliated Proteins	ANXA1	ENSG00000135046	matrisome	tretinoin	0.774129	-0.913705
Matrisome-associated	ECM-affiliated Proteins	ANXA1	ENSG00000135046	matrisome	genistein	1.05545	-0.146832
Matrisome-associated	ECM-affiliated Proteins	ANXA1	ENSG00000135046	matrisome	acetylsalicylic.acid	0.913352	-0.580271
Matrisome-associated	ECM-affiliated Proteins	ANXA11	ENSG00000122359	matrisome	phenformin	1.02571	0.14077
Matrisome-associated	ECM-affiliated Proteins	ANXA11	ENSG00000122359	matrisome	tretinoin	1.05282	0.192206
Matrisome-associated	ECM-affiliated Proteins	ANXA11	ENSG00000122359	matrisome	genistein	1.01878	-0.58238
Matrisome-associated	ECM-affiliated Proteins	ANXA11	ENSG00000122359	matrisome	acetylsalicylic.acid	0.93295	-0.302051
Matrisome-associated	ECM-affiliated Proteins	ANXA2	ENSG00000182718	matrisome	phenformin	0.985844	-0.34213
Matrisome-associated	ECM-affiliated Proteins	ANXA2	ENSG00000182718	matrisome	tretinoin	0.93614	-0.270815
Matrisome-associated	ECM-affiliated Proteins	ANXA2	ENSG00000182718	matrisome	genistein	1.13393	0.785353
Matrisome-associated	ECM-affiliated Proteins	ANXA2	ENSG00000182718	matrisome	acetylsalicylic.acid	0.9872	0.46809
Matrisome-associated	ECM-affiliated Proteins	ANXA3	ENSG00000138772	matrisome	phenformin	0.952111	-0.750714
Matrisome-associated	ECM-affiliated Proteins	ANXA3	ENSG00000138772	matrisome	tretinoin	0.800551	-0.808859
Matrisome-associated	ECM-affiliated Proteins	ANXA3	ENSG00000138772	matrisome	genistein	1.00442	-0.752837
Matrisome-associated	ECM-affiliated Proteins	ANXA3	ENSG00000138772	matrisome	acetylsalicylic.acid	0.895977	-0.826928
Matrisome-associated	ECM-affiliated Proteins	ANXA4	ENSG00000196975	matrisome	phenformin	0.999958	-0.171181
Matrisome-associated	ECM-affiliated Proteins	ANXA4	ENSG00000196975	matrisome	tretinoin	0.942209	-0.246731
Matrisome-associated	ECM-affiliated Proteins	ANXA4	ENSG00000196975	matrisome	genistein	1.10247	0.4116
Matrisome-associated	ECM-affiliated Proteins	ANXA4	ENSG00000196975	matrisome	acetylsalicylic.acid	0.939152	-0.214008
Matrisome-associated	ECM-affiliated Proteins	ANXA5	ENSG00000164111	matrisome	phenformin	0.944791	-0.839368
Matrisome-associated	ECM-affiliated Proteins	ANXA5	ENSG00000164111	matrisome	tretinoin	0.927733	-0.304174
Matrisome-associated	ECM-affiliated Proteins	ANXA5	ENSG00000164111	matrisome	genistein	1.16258	1.12561
Matrisome-associated	ECM-affiliated Proteins	ANXA5	ENSG00000164111	matrisome	acetylsalicylic.acid	0.970679	0.233556
Matrisome-associated	ECM-affiliated Proteins	ANXA6	ENSG00000197043	matrisome	phenformin	0.900438	-1.37659
Matrisome-associated	ECM-affiliated Proteins	ANXA6	ENSG00000197043	matrisome	tretinoin	0.86437	-0.555612
Matrisome-associated	ECM-affiliated Proteins	ANXA6	ENSG00000197043	matrisome	genistein	1.00068	-0.7973
Matrisome-associated	ECM-affiliated Proteins	ANXA6	ENSG00000197043	matrisome	acetylsalicylic.acid	0.907753	-0.659756
Matrisome-associated	ECM-affiliated Proteins	ANXA7	ENSG00000138279	matrisome	phenformin	1.00591	-0.0990936
Matrisome-associated	ECM-affiliated Proteins	ANXA7	ENSG00000138279	matrisome	tretinoin	0.97723	-0.107762
Matrisome-associated	ECM-affiliated Proteins	ANXA7	ENSG00000138279	matrisome	genistein	1.12569	0.687437
Matrisome-associated	ECM-affiliated Proteins	ANXA7	ENSG00000138279	matrisome	acetylsalicylic.acid	0.941722	-0.177532
Matrisome-associated	ECM-affiliated Proteins	ANXA9	ENSG00000143412	matrisome	phenformin	1.11933	1.2747
Matrisome-associated	ECM-affiliated Proteins	ANXA9	ENSG00000143412	matrisome	tretinoin	1.19348	0.750348
Matrisome-associated	ECM-affiliated Proteins	ANXA9	ENSG00000143412	matrisome	genistein	1.06758	-0.00272467
Matrisome-associated	ECM-affiliated Proteins	ANXA9	ENSG00000143412	matrisome	acetylsalicylic.acid	0.919844	-0.488114
Matrisome-associated	ECM-affiliated Proteins	C1QA	ENSG00000173372	matrisome	phenformin	1	-0.170667
Matrisome-associated	ECM-affiliated Proteins	C1QA	ENSG00000173372	matrisome	tretinoin	0.987447	-0.0672195
Matrisome-associated	ECM-affiliated Proteins	C1QA	ENSG00000173372	matrisome	genistein	1.01318	-0.648882
Matrisome-associated	ECM-affiliated Proteins	C1QA	ENSG00000173372	matrisome	acetylsalicylic.acid	1.05983	1.49915
Matrisome-associated	ECM-affiliated Proteins	C1QB	ENSG00000173369	matrisome	phenformin	1.53235	6.27728
Matrisome-associated	ECM-affiliated Proteins	C1QB	ENSG00000173369	matrisome	tretinoin	0.915488	-0.352766
Matrisome-associated	ECM-affiliated Proteins	C1QB	ENSG00000173369	matrisome	genistein	1.20325	1.60863
Matrisome-associated	ECM-affiliated Proteins	C1QB	ENSG00000173369	matrisome	acetylsalicylic.acid	1.10444	2.1324
Matrisome-associated	ECM-affiliated Proteins	C1QL1	ENSG00000131094	matrisome	phenformin	1.09382	0.965742
Matrisome-associated	ECM-affiliated Proteins	C1QL1	ENSG00000131094	matrisome	tretinoin	1.15368	0.592441
Matrisome-associated	ECM-affiliated Proteins	C1QL1	ENSG00000131094	matrisome	genistein	0.983579	-1.00043
Matrisome-associated	ECM-affiliated Proteins	C1QL1	ENSG00000131094	matrisome	acetylsalicylic.acid	1.04256	1.25393
Matrisome-associated	ECM-affiliated Proteins	C1QTNF1	ENSG00000173918	matrisome	phenformin	1.00853	-0.0673009
Matrisome-associated	ECM-affiliated Proteins	C1QTNF1	ENSG00000173918	matrisome	tretinoin	1.04807	0.173339
Matrisome-associated	ECM-affiliated Proteins	C1QTNF1	ENSG00000173918	matrisome	genistein	1.05603	-0.139883
Matrisome-associated	ECM-affiliated Proteins	C1QTNF1	ENSG00000173918	matrisome	acetylsalicylic.acid	0.993536	0.558038
Matrisome-associated	ECM-affiliated Proteins	C1QTNF3	ENSG00000082196	matrisome	phenformin	1.14862	1.6294
Matrisome-associated	ECM-affiliated Proteins	C1QTNF3	ENSG00000082196	matrisome	tretinoin	1.07648	0.286069
Matrisome-associated	ECM-affiliated Proteins	C1QTNF3	ENSG00000082196	matrisome	genistein	1.02898	-0.461246
Matrisome-associated	ECM-affiliated Proteins	C1QTNF3	ENSG00000082196	matrisome	acetylsalicylic.acid	1.0125	0.827191
Matrisome-associated	ECM-affiliated Proteins	CD209	ENSG00000090659	matrisome	phenformin	0.997706	-0.198455
Matrisome-associated	ECM-affiliated Proteins	CD209	ENSG00000090659	matrisome	tretinoin	1.01699	0.0499983
Matrisome-associated	ECM-affiliated Proteins	CD209	ENSG00000090659	matrisome	genistein	0.99732	-0.837217
Matrisome-associated	ECM-affiliated Proteins	CD209	ENSG00000090659	matrisome	acetylsalicylic.acid	0.985426	0.4429
Matrisome-associated	ECM-affiliated Proteins	CLEC10A	ENSG00000132514	matrisome	phenformin	0.946574	-0.817777
Matrisome-associated	ECM-affiliated Proteins	CLEC10A	ENSG00000132514	matrisome	tretinoin	0.983866	-0.081427
Matrisome-associated	ECM-affiliated Proteins	CLEC10A	ENSG00000132514	matrisome	genistein	1.08176	0.165735
Matrisome-associated	ECM-affiliated Proteins	CLEC10A	ENSG00000132514	matrisome	acetylsalicylic.acid	1.09866	2.05042
Matrisome-associated	ECM-affiliated Proteins	CLEC11A	ENSG00000105472	matrisome	phenformin	0.99245	-0.262115
Matrisome-associated	ECM-affiliated Proteins	CLEC11A	ENSG00000105472	matrisome	tretinoin	0.93147	-0.289346
Matrisome-associated	ECM-affiliated Proteins	CLEC11A	ENSG00000105472	matrisome	genistein	1.02841	-0.467961
Matrisome-associated	ECM-affiliated Proteins	CLEC11A	ENSG00000105472	matrisome	acetylsalicylic.acid	0.907654	-0.66116
Matrisome-associated	ECM-affiliated Proteins	CLEC1A	ENSG00000150048	matrisome	phenformin	1.20303	2.28845
Matrisome-associated	ECM-affiliated Proteins	CLEC1A	ENSG00000150048	matrisome	tretinoin	1.03692	0.129118
Matrisome-associated	ECM-affiliated Proteins	CLEC1A	ENSG00000150048	matrisome	genistein	0.993852	-0.878408
Matrisome-associated	ECM-affiliated Proteins	CLEC1A	ENSG00000150048	matrisome	acetylsalicylic.acid	1.21226	3.66306
Matrisome-associated	ECM-affiliated Proteins	CLEC2B	ENSG00000110852	matrisome	phenformin	1.24135	2.75258
Matrisome-associated	ECM-affiliated Proteins	CLEC2B	ENSG00000110852	matrisome	tretinoin	1.01485	0.0415249
Matrisome-associated	ECM-affiliated Proteins	CLEC2B	ENSG00000110852	matrisome	genistein	1.17137	1.22999
Matrisome-associated	ECM-affiliated Proteins	CLEC2B	ENSG00000110852	matrisome	acetylsalicylic.acid	0.974856	0.292857
Matrisome-associated	ECM-affiliated Proteins	CLEC2D	ENSG00000069493	matrisome	phenformin	1.0329	0.227801
Matrisome-associated	ECM-affiliated Proteins	CLEC2D	ENSG00000069493	matrisome	tretinoin	1.00421	-0.000709989
Matrisome-associated	ECM-affiliated Proteins	CLEC2D	ENSG00000069493	matrisome	genistein	1.0089	-0.6997
Matrisome-associated	ECM-affiliated Proteins	CLEC2D	ENSG00000069493	matrisome	acetylsalicylic.acid	0.979378	0.357047
Matrisome-associated	ECM-affiliated Proteins	CLEC3B	ENSG00000163815	matrisome	phenformin	1.02717	0.15842
Matrisome-associated	ECM-affiliated Proteins	CLEC3B	ENSG00000163815	matrisome	tretinoin	1.05667	0.207465
Matrisome-associated	ECM-affiliated Proteins	CLEC3B	ENSG00000163815	matrisome	genistein	1.02921	-0.458509
Matrisome-associated	ECM-affiliated Proteins	CLEC3B	ENSG00000163815	matrisome	acetylsalicylic.acid	1.06604	1.5873
Matrisome-associated	ECM-affiliated Proteins	CLEC4A	ENSG00000111729	matrisome	phenformin	0.979578	-0.418028
Matrisome-associated	ECM-affiliated Proteins	CLEC4A	ENSG00000111729	matrisome	tretinoin	1.0152	0.0429227
Matrisome-associated	ECM-affiliated Proteins	CLEC4A	ENSG00000111729	matrisome	genistein	1.00957	-0.691737
Matrisome-associated	ECM-affiliated Proteins	CLEC4A	ENSG00000111729	matrisome	acetylsalicylic.acid	0.981741	0.390587
Matrisome-associated	ECM-affiliated Proteins	CLEC4E	ENSG00000166523	matrisome	phenformin	0.8804	-1.61929
Matrisome-associated	ECM-affiliated Proteins	CLEC4E	ENSG00000166523	matrisome	tretinoin	1.0474	0.170682
Matrisome-associated	ECM-affiliated Proteins	CLEC4E	ENSG00000166523	matrisome	genistein	1.36061	3.47761
Matrisome-associated	ECM-affiliated Proteins	CLEC4E	ENSG00000166523	matrisome	acetylsalicylic.acid	0.965212	0.155948
Matrisome-associated	ECM-affiliated Proteins	CLEC7A	ENSG00000172243	matrisome	phenformin	0.87677	-1.66326
Matrisome-associated	ECM-affiliated Proteins	CLEC7A	ENSG00000172243	matrisome	tretinoin	0.923065	-0.322699
Matrisome-associated	ECM-affiliated Proteins	CLEC7A	ENSG00000172243	matrisome	genistein	1.05123	-0.196889
Matrisome-associated	ECM-affiliated Proteins	CLEC7A	ENSG00000172243	matrisome	acetylsalicylic.acid	0.924458	-0.422606
Matrisome-associated	ECM-affiliated Proteins	COLEC11	ENSG00000118004	matrisome	phenformin	1.0799	0.797151
Matrisome-associated	ECM-affiliated Proteins	COLEC11	ENSG00000118004	matrisome	tretinoin	1.03651	0.127454
Matrisome-associated	ECM-affiliated Proteins	COLEC11	ENSG00000118004	matrisome	genistein	1.03023	-0.446385
Matrisome-associated	ECM-affiliated Proteins	COLEC11	ENSG00000118004	matrisome	acetylsalicylic.acid	1.01857	0.913437
Matrisome-associated	ECM-affiliated Proteins	COLEC12	ENSG00000158270	matrisome	phenformin	1.0312	0.207218
Matrisome-associated	ECM-affiliated Proteins	COLEC12	ENSG00000158270	matrisome	tretinoin	1.58852	2.31794
Matrisome-associated	ECM-affiliated Proteins	COLEC12	ENSG00000158270	matrisome	genistein	0.959254	-1.28934
Matrisome-associated	ECM-affiliated Proteins	COLEC12	ENSG00000158270	matrisome	acetylsalicylic.acid	0.970294	0.228095
Matrisome-associated	ECM-affiliated Proteins	CSPG4	ENSG00000173546	matrisome	phenformin	1.02275	0.104906
Matrisome-associated	ECM-affiliated Proteins	CSPG4	ENSG00000173546	matrisome	tretinoin	1.01757	0.0523157
Matrisome-associated	ECM-affiliated Proteins	CSPG4	ENSG00000173546	matrisome	genistein	1.0016	-0.786384
Matrisome-associated	ECM-affiliated Proteins	CSPG4	ENSG00000173546	matrisome	acetylsalicylic.acid	1.01893	0.918481
Matrisome-associated	ECM-affiliated Proteins	CSPG5	ENSG00000114646	matrisome	phenformin	0.940329	-0.89342
Matrisome-associated	ECM-affiliated Proteins	CSPG5	ENSG00000114646	matrisome	tretinoin	0.958656	-0.181468
Matrisome-associated	ECM-affiliated Proteins	CSPG5	ENSG00000114646	matrisome	genistein	1.05118	-0.197558
Matrisome-associated	ECM-affiliated Proteins	CSPG5	ENSG00000114646	matrisome	acetylsalicylic.acid	0.973005	0.266577
Matrisome-associated	ECM-affiliated Proteins	EMCN	ENSG00000164035	matrisome	phenformin	1.05365	0.47915
Matrisome-associated	ECM-affiliated Proteins	EMCN	ENSG00000164035	matrisome	tretinoin	1.06228	0.229734
Matrisome-associated	ECM-affiliated Proteins	EMCN	ENSG00000164035	matrisome	genistein	1.03945	-0.336885
Matrisome-associated	ECM-affiliated Proteins	EMCN	ENSG00000164035	matrisome	acetylsalicylic.acid	1.03151	1.09714
Matrisome-associated	ECM-affiliated Proteins	FCN1	ENSG00000085265	matrisome	phenformin	1.27111	3.11304
Matrisome-associated	ECM-affiliated Proteins	FCN1	ENSG00000085265	matrisome	tretinoin	1.08458	0.318208
Matrisome-associated	ECM-affiliated Proteins	FCN1	ENSG00000085265	matrisome	genistein	1.07331	0.0652861
Matrisome-associated	ECM-affiliated Proteins	FCN1	ENSG00000085265	matrisome	acetylsalicylic.acid	0.932913	-0.302578
Matrisome-associated	ECM-affiliated Proteins	FCN3	ENSG00000142748	matrisome	phenformin	0.959205	-0.664789
Matrisome-associated	ECM-affiliated Proteins	FCN3	ENSG00000142748	matrisome	tretinoin	1.03074	0.104592
Matrisome-associated	ECM-affiliated Proteins	FCN3	ENSG00000142748	matrisome	genistein	1.0294	-0.456168
Matrisome-associated	ECM-affiliated Proteins	FCN3	ENSG00000142748	matrisome	acetylsalicylic.acid	1	0.649804
Matrisome-associated	ECM-affiliated Proteins	GPC1	ENSG00000063660	matrisome	phenformin	1.00946	-0.056037
Matrisome-associated	ECM-affiliated Proteins	GPC1	ENSG00000063660	matrisome	tretinoin	0.917701	-0.343986
Matrisome-associated	ECM-affiliated Proteins	GPC1	ENSG00000063660	matrisome	genistein	1.14705	0.941084
Matrisome-associated	ECM-affiliated Proteins	GPC1	ENSG00000063660	matrisome	acetylsalicylic.acid	0.847211	-1.51923
Matrisome-associated	ECM-affiliated Proteins	GPC3	ENSG00000147257	matrisome	phenformin	1.23498	2.67546
Matrisome-associated	ECM-affiliated Proteins	GPC3	ENSG00000147257	matrisome	tretinoin	0.980927	-0.0930934
Matrisome-associated	ECM-affiliated Proteins	GPC3	ENSG00000147257	matrisome	genistein	1.32298	3.03066
Matrisome-associated	ECM-affiliated Proteins	GPC3	ENSG00000147257	matrisome	acetylsalicylic.acid	1.23641	4.0059
Matrisome-associated	ECM-affiliated Proteins	GPC4	ENSG00000076716	matrisome	phenformin	0.959247	-0.664276
Matrisome-associated	ECM-affiliated Proteins	GPC4	ENSG00000076716	matrisome	tretinoin	0.933364	-0.281831
Matrisome-associated	ECM-affiliated Proteins	GPC4	ENSG00000076716	matrisome	genistein	1.0542	-0.161665
Matrisome-associated	ECM-affiliated Proteins	GPC4	ENSG00000076716	matrisome	acetylsalicylic.acid	0.993352	0.555428
Matrisome-associated	ECM-affiliated Proteins	HPX	ENSG00000110169	matrisome	phenformin	1.05765	0.52765
Matrisome-associated	ECM-affiliated Proteins	HPX	ENSG00000110169	matrisome	tretinoin	0.997875	-0.025838
Matrisome-associated	ECM-affiliated Proteins	HPX	ENSG00000110169	matrisome	genistein	0.969084	-1.17258
Matrisome-associated	ECM-affiliated Proteins	HPX	ENSG00000110169	matrisome	acetylsalicylic.acid	1.04465	1.28364
Matrisome-associated	ECM-affiliated Proteins	LGALS1	ENSG00000100097	matrisome	phenformin	1.04826	0.413832
Matrisome-associated	ECM-affiliated Proteins	LGALS1	ENSG00000100097	matrisome	tretinoin	0.955052	-0.195769
Matrisome-associated	ECM-affiliated Proteins	LGALS1	ENSG00000100097	matrisome	genistein	1.11916	0.609856
Matrisome-associated	ECM-affiliated Proteins	LGALS1	ENSG00000100097	matrisome	acetylsalicylic.acid	0.993678	0.560061
Matrisome-associated	ECM-affiliated Proteins	LGALS2	ENSG00000100079	matrisome	phenformin	1.15725	1.73402
Matrisome-associated	ECM-affiliated Proteins	LGALS2	ENSG00000100079	matrisome	tretinoin	1.03362	0.11602
Matrisome-associated	ECM-affiliated Proteins	LGALS2	ENSG00000100079	matrisome	genistein	1.08875	0.248712
Matrisome-associated	ECM-affiliated Proteins	LGALS2	ENSG00000100079	matrisome	acetylsalicylic.acid	1.00725	0.752717
Matrisome-associated	ECM-affiliated Proteins	LGALS3	ENSG00000131981	matrisome	phenformin	0.915185	-1.19797
Matrisome-associated	ECM-affiliated Proteins	LGALS3	ENSG00000131981	matrisome	tretinoin	0.960727	-0.173249
Matrisome-associated	ECM-affiliated Proteins	LGALS3	ENSG00000131981	matrisome	genistein	1.02211	-0.542807
Matrisome-associated	ECM-affiliated Proteins	LGALS3	ENSG00000131981	matrisome	acetylsalicylic.acid	1.01575	0.873385
Matrisome-associated	ECM-affiliated Proteins	LGALS8	ENSG00000116977	matrisome	phenformin	1.01046	-0.0439744
Matrisome-associated	ECM-affiliated Proteins	LGALS8	ENSG00000116977	matrisome	tretinoin	1.2286	0.889709
Matrisome-associated	ECM-affiliated Proteins	LGALS8	ENSG00000116977	matrisome	genistein	1.08783	0.237742
Matrisome-associated	ECM-affiliated Proteins	LGALS8	ENSG00000116977	matrisome	acetylsalicylic.acid	0.891769	-0.886669
Matrisome-associated	ECM-affiliated Proteins	LGALS9	ENSG00000168961	matrisome	phenformin	1.05877	0.541112
Matrisome-associated	ECM-affiliated Proteins	LGALS9	ENSG00000168961	matrisome	tretinoin	1.00945	0.02009
Matrisome-associated	ECM-affiliated Proteins	LGALS9	ENSG00000168961	matrisome	genistein	1.009	-0.698511
Matrisome-associated	ECM-affiliated Proteins	LGALS9	ENSG00000168961	matrisome	acetylsalicylic.acid	0.976959	0.322707
Matrisome-associated	ECM-affiliated Proteins	LMAN1	ENSG00000074695	matrisome	phenformin	0.860446	-1.86097
Matrisome-associated	ECM-affiliated Proteins	LMAN1	ENSG00000074695	matrisome	tretinoin	1.07968	0.298785
Matrisome-associated	ECM-affiliated Proteins	LMAN1	ENSG00000074695	matrisome	genistein	1.14538	0.921346
Matrisome-associated	ECM-affiliated Proteins	LMAN1	ENSG00000074695	matrisome	acetylsalicylic.acid	0.985835	0.448707
Matrisome-associated	ECM-affiliated Proteins	MUC1	ENSG00000185499	matrisome	phenformin	0.991952	-0.268151
Matrisome-associated	ECM-affiliated Proteins	MUC1	ENSG00000185499	matrisome	tretinoin	0.948532	-0.221642
Matrisome-associated	ECM-affiliated Proteins	MUC1	ENSG00000185499	matrisome	genistein	0.986105	-0.970426
Matrisome-associated	ECM-affiliated Proteins	MUC1	ENSG00000185499	matrisome	acetylsalicylic.acid	0.942607	-0.16496
Matrisome-associated	ECM-affiliated Proteins	OVGP1	ENSG00000085465	matrisome	phenformin	0.916559	-1.18133
Matrisome-associated	ECM-affiliated Proteins	OVGP1	ENSG00000085465	matrisome	tretinoin	1.12014	0.459342
Matrisome-associated	ECM-affiliated Proteins	OVGP1	ENSG00000085465	matrisome	genistein	0.941608	-1.49891
Matrisome-associated	ECM-affiliated Proteins	OVGP1	ENSG00000085465	matrisome	acetylsalicylic.acid	0.921237	-0.468333
Matrisome-associated	ECM-affiliated Proteins	PARM1	ENSG00000169116	matrisome	phenformin	0.934831	-0.960013
Matrisome-associated	ECM-affiliated Proteins	PARM1	ENSG00000169116	matrisome	tretinoin	0.917487	-0.344832
Matrisome-associated	ECM-affiliated Proteins	PARM1	ENSG00000169116	matrisome	genistein	0.947313	-1.43116
Matrisome-associated	ECM-affiliated Proteins	PARM1	ENSG00000169116	matrisome	acetylsalicylic.acid	0.98163	0.389025
Matrisome-associated	ECM-affiliated Proteins	PLXDC1	ENSG00000161381	matrisome	phenformin	1.0158	0.0207139
Matrisome-associated	ECM-affiliated Proteins	PLXDC1	ENSG00000161381	matrisome	tretinoin	1.0427	0.152039
Matrisome-associated	ECM-affiliated Proteins	PLXDC1	ENSG00000161381	matrisome	genistein	1.00049	-0.799526
Matrisome-associated	ECM-affiliated Proteins	PLXDC1	ENSG00000161381	matrisome	acetylsalicylic.acid	1.0421	1.24745
Matrisome-associated	ECM-affiliated Proteins	PLXDC2	ENSG00000120594	matrisome	phenformin	1.02856	0.175268
Matrisome-associated	ECM-affiliated Proteins	PLXDC2	ENSG00000120594	matrisome	tretinoin	0.822737	-0.720821
Matrisome-associated	ECM-affiliated Proteins	PLXDC2	ENSG00000120594	matrisome	genistein	0.974979	-1.10257
Matrisome-associated	ECM-affiliated Proteins	PLXDC2	ENSG00000120594	matrisome	acetylsalicylic.acid	0.9978	0.618567
Matrisome-associated	ECM-affiliated Proteins	PLXNA1	ENSG00000114554	matrisome	phenformin	0.95853	-0.672963
Matrisome-associated	ECM-affiliated Proteins	PLXNA1	ENSG00000114554	matrisome	tretinoin	0.933328	-0.281974
Matrisome-associated	ECM-affiliated Proteins	PLXNA1	ENSG00000114554	matrisome	genistein	1.03234	-0.421264
Matrisome-associated	ECM-affiliated Proteins	PLXNA1	ENSG00000114554	matrisome	acetylsalicylic.acid	0.933678	-0.291725
Matrisome-associated	ECM-affiliated Proteins	PLXNA2	ENSG00000076356	matrisome	phenformin	1.03342	0.234127
Matrisome-associated	ECM-affiliated Proteins	PLXNA2	ENSG00000076356	matrisome	tretinoin	0.989602	-0.058667
Matrisome-associated	ECM-affiliated Proteins	PLXNA2	ENSG00000076356	matrisome	genistein	1.02772	-0.476138
Matrisome-associated	ECM-affiliated Proteins	PLXNA2	ENSG00000076356	matrisome	acetylsalicylic.acid	1.05184	1.3857
Matrisome-associated	ECM-affiliated Proteins	PLXNA3	ENSG00000130827	matrisome	phenformin	1.06434	0.608638
Matrisome-associated	ECM-affiliated Proteins	PLXNA3	ENSG00000130827	matrisome	tretinoin	0.889617	-0.455429
Matrisome-associated	ECM-affiliated Proteins	PLXNA3	ENSG00000130827	matrisome	genistein	1.0255	-0.502585
Matrisome-associated	ECM-affiliated Proteins	PLXNA3	ENSG00000130827	matrisome	acetylsalicylic.acid	0.962525	0.1178
Matrisome-associated	ECM-affiliated Proteins	PLXNB1	ENSG00000164050	matrisome	phenformin	1.06841	0.657955
Matrisome-associated	ECM-affiliated Proteins	PLXNB1	ENSG00000164050	matrisome	tretinoin	1.03541	0.123108
Matrisome-associated	ECM-affiliated Proteins	PLXNB1	ENSG00000164050	matrisome	genistein	0.916211	-1.80056
Matrisome-associated	ECM-affiliated Proteins	PLXNB1	ENSG00000164050	matrisome	acetylsalicylic.acid	1.05154	1.38147
Matrisome-associated	ECM-affiliated Proteins	PLXNB2	ENSG00000196576	matrisome	phenformin	1.04112	0.327417
Matrisome-associated	ECM-affiliated Proteins	PLXNB2	ENSG00000196576	matrisome	tretinoin	0.974463	-0.118743
Matrisome-associated	ECM-affiliated Proteins	PLXNB2	ENSG00000196576	matrisome	genistein	1.03023	-0.446352
Matrisome-associated	ECM-affiliated Proteins	PLXNB2	ENSG00000196576	matrisome	acetylsalicylic.acid	0.870868	-1.18339
Matrisome-associated	ECM-affiliated Proteins	PLXNB3	ENSG00000198753	matrisome	phenformin	1.39741	4.64289
Matrisome-associated	ECM-affiliated Proteins	PLXNB3	ENSG00000198753	matrisome	tretinoin	1.01595	0.0458758
Matrisome-associated	ECM-affiliated Proteins	PLXNB3	ENSG00000198753	matrisome	genistein	0.989755	-0.927068
Matrisome-associated	ECM-affiliated Proteins	PLXNB3	ENSG00000198753	matrisome	acetylsalicylic.acid	1.00919	0.780305
Matrisome-associated	ECM-affiliated Proteins	PLXNC1	ENSG00000136040	matrisome	phenformin	1.05652	0.513943
Matrisome-associated	ECM-affiliated Proteins	PLXNC1	ENSG00000136040	matrisome	tretinoin	0.964424	-0.158579
Matrisome-associated	ECM-affiliated Proteins	PLXNC1	ENSG00000136040	matrisome	genistein	1.10475	0.43876
Matrisome-associated	ECM-affiliated Proteins	PLXNC1	ENSG00000136040	matrisome	acetylsalicylic.acid	1.01695	0.890426
Matrisome-associated	ECM-affiliated Proteins	PLXND1	ENSG00000004399	matrisome	phenformin	1.06527	0.619923
Matrisome-associated	ECM-affiliated Proteins	PLXND1	ENSG00000004399	matrisome	tretinoin	1.01276	0.0332115
Matrisome-associated	ECM-affiliated Proteins	PLXND1	ENSG00000004399	matrisome	genistein	1.03502	-0.389432
Matrisome-associated	ECM-affiliated Proteins	PLXND1	ENSG00000004399	matrisome	acetylsalicylic.acid	1.00094	0.663166
Matrisome-associated	ECM-affiliated Proteins	REG1A	ENSG00000115386	matrisome	phenformin	1.07136	0.693617
Matrisome-associated	ECM-affiliated Proteins	REG1A	ENSG00000115386	matrisome	tretinoin	1.06055	0.222878
Matrisome-associated	ECM-affiliated Proteins	REG1A	ENSG00000115386	matrisome	genistein	1.04673	-0.250436
Matrisome-associated	ECM-affiliated Proteins	REG1A	ENSG00000115386	matrisome	acetylsalicylic.acid	1.01213	0.82203
Matrisome-associated	ECM-affiliated Proteins	SDC1	ENSG00000115884	matrisome	phenformin	1.01992	0.0706421
Matrisome-associated	ECM-affiliated Proteins	SDC1	ENSG00000115884	matrisome	tretinoin	1.03988	0.14085
Matrisome-associated	ECM-affiliated Proteins	SDC1	ENSG00000115884	matrisome	genistein	1.03792	-0.354977
Matrisome-associated	ECM-affiliated Proteins	SDC1	ENSG00000115884	matrisome	acetylsalicylic.acid	0.962902	0.123151
Matrisome-associated	ECM-affiliated Proteins	SDC2	ENSG00000169439	matrisome	phenformin	0.999334	-0.178736
Matrisome-associated	ECM-affiliated Proteins	SDC2	ENSG00000169439	matrisome	tretinoin	0.848706	-0.617772
Matrisome-associated	ECM-affiliated Proteins	SDC2	ENSG00000169439	matrisome	genistein	1.19185	1.47319
Matrisome-associated	ECM-affiliated Proteins	SDC2	ENSG00000169439	matrisome	acetylsalicylic.acid	0.981446	0.386404
Matrisome-associated	ECM-affiliated Proteins	SDC3	ENSG00000162512	matrisome	phenformin	0.950822	-0.766328
Matrisome-associated	ECM-affiliated Proteins	SDC3	ENSG00000162512	matrisome	tretinoin	0.927001	-0.30708
Matrisome-associated	ECM-affiliated Proteins	SDC3	ENSG00000162512	matrisome	genistein	1.21035	1.69294
Matrisome-associated	ECM-affiliated Proteins	SDC3	ENSG00000162512	matrisome	acetylsalicylic.acid	0.864477	-1.27411
Matrisome-associated	ECM-affiliated Proteins	SDC4	ENSG00000124145	matrisome	phenformin	0.927246	-1.05188
Matrisome-associated	ECM-affiliated Proteins	SDC4	ENSG00000124145	matrisome	tretinoin	1.13307	0.510656
Matrisome-associated	ECM-affiliated Proteins	SDC4	ENSG00000124145	matrisome	genistein	1.12341	0.660346
Matrisome-associated	ECM-affiliated Proteins	SDC4	ENSG00000124145	matrisome	acetylsalicylic.acid	0.927474	-0.3798
Matrisome-associated	ECM-affiliated Proteins	SEMA3A	ENSG00000075213	matrisome	phenformin	1.03574	0.262265
Matrisome-associated	ECM-affiliated Proteins	SEMA3A	ENSG00000075213	matrisome	tretinoin	1.02289	0.0734396
Matrisome-associated	ECM-affiliated Proteins	SEMA3A	ENSG00000075213	matrisome	genistein	0.964149	-1.23119
Matrisome-associated	ECM-affiliated Proteins	SEMA3A	ENSG00000075213	matrisome	acetylsalicylic.acid	1.03754	1.18278
Matrisome-associated	ECM-affiliated Proteins	SEMA3B	ENSG00000012171	matrisome	phenformin	1.10042	1.04559
Matrisome-associated	ECM-affiliated Proteins	SEMA3B	ENSG00000012171	matrisome	tretinoin	1.43822	1.72154
Matrisome-associated	ECM-affiliated Proteins	SEMA3B	ENSG00000012171	matrisome	genistein	1.53853	5.59082
Matrisome-associated	ECM-affiliated Proteins	SEMA3B	ENSG00000012171	matrisome	acetylsalicylic.acid	0.942806	-0.162137
Matrisome-associated	ECM-affiliated Proteins	SEMA3C	ENSG00000075223	matrisome	phenformin	0.954169	-0.725779
Matrisome-associated	ECM-affiliated Proteins	SEMA3C	ENSG00000075223	matrisome	tretinoin	0.807475	-0.781383
Matrisome-associated	ECM-affiliated Proteins	SEMA3C	ENSG00000075223	matrisome	genistein	1.10951	0.495239
Matrisome-associated	ECM-affiliated Proteins	SEMA3C	ENSG00000075223	matrisome	acetylsalicylic.acid	0.975745	0.305466
Matrisome-associated	ECM-affiliated Proteins	SEMA3D	ENSG00000153993	matrisome	phenformin	1.04709	0.399755
Matrisome-associated	ECM-affiliated Proteins	SEMA3D	ENSG00000153993	matrisome	tretinoin	1.02569	0.0845531
Matrisome-associated	ECM-affiliated Proteins	SEMA3D	ENSG00000153993	matrisome	genistein	1.0214	-0.551211
Matrisome-associated	ECM-affiliated Proteins	SEMA3D	ENSG00000153993	matrisome	acetylsalicylic.acid	0.990647	0.517025
Matrisome-associated	ECM-affiliated Proteins	SEMA3F	ENSG00000001617	matrisome	phenformin	1.00325	-0.131275
Matrisome-associated	ECM-affiliated Proteins	SEMA3F	ENSG00000001617	matrisome	tretinoin	0.927325	-0.305796
Matrisome-associated	ECM-affiliated Proteins	SEMA3F	ENSG00000001617	matrisome	genistein	1.01744	-0.598289
Matrisome-associated	ECM-affiliated Proteins	SEMA3F	ENSG00000001617	matrisome	acetylsalicylic.acid	0.941036	-0.18726
Matrisome-associated	ECM-affiliated Proteins	SEMA3G	ENSG00000010319	matrisome	phenformin	0.952052	-0.751429
Matrisome-associated	ECM-affiliated Proteins	SEMA3G	ENSG00000010319	matrisome	tretinoin	0.956571	-0.189742
Matrisome-associated	ECM-affiliated Proteins	SEMA3G	ENSG00000010319	matrisome	genistein	1.00041	-0.800561
Matrisome-associated	ECM-affiliated Proteins	SEMA3G	ENSG00000010319	matrisome	acetylsalicylic.acid	1.03449	1.13947
Matrisome-associated	ECM-affiliated Proteins	SEMA4A	ENSG00000196189	matrisome	phenformin	0.902015	-1.35749
Matrisome-associated	ECM-affiliated Proteins	SEMA4A	ENSG00000196189	matrisome	tretinoin	0.924324	-0.317703
Matrisome-associated	ECM-affiliated Proteins	SEMA4A	ENSG00000196189	matrisome	genistein	0.937261	-1.55054
Matrisome-associated	ECM-affiliated Proteins	SEMA4A	ENSG00000196189	matrisome	acetylsalicylic.acid	0.922632	-0.448535
Matrisome-associated	ECM-affiliated Proteins	SEMA4C	ENSG00000168758	matrisome	phenformin	0.9005	-1.37583
Matrisome-associated	ECM-affiliated Proteins	SEMA4C	ENSG00000168758	matrisome	tretinoin	1.02371	0.0766784
Matrisome-associated	ECM-affiliated Proteins	SEMA4C	ENSG00000168758	matrisome	genistein	0.992659	-0.892582
Matrisome-associated	ECM-affiliated Proteins	SEMA4C	ENSG00000168758	matrisome	acetylsalicylic.acid	1.03059	1.08411
Matrisome-associated	ECM-affiliated Proteins	SEMA4D	ENSG00000187764	matrisome	phenformin	1.1443	1.5771
Matrisome-associated	ECM-affiliated Proteins	SEMA4D	ENSG00000187764	matrisome	tretinoin	1.19462	0.754881
Matrisome-associated	ECM-affiliated Proteins	SEMA4D	ENSG00000187764	matrisome	genistein	1.16102	1.10711
Matrisome-associated	ECM-affiliated Proteins	SEMA4D	ENSG00000187764	matrisome	acetylsalicylic.acid	0.965007	0.153034
Matrisome-associated	ECM-affiliated Proteins	SEMA4F	ENSG00000135622	matrisome	phenformin	1.07378	0.72297
Matrisome-associated	ECM-affiliated Proteins	SEMA4F	ENSG00000135622	matrisome	tretinoin	0.92184	-0.327561
Matrisome-associated	ECM-affiliated Proteins	SEMA4F	ENSG00000135622	matrisome	genistein	1.0209	-0.557162
Matrisome-associated	ECM-affiliated Proteins	SEMA4F	ENSG00000135622	matrisome	acetylsalicylic.acid	1.04012	1.2194
Matrisome-associated	ECM-affiliated Proteins	SEMA4G	ENSG00000095539	matrisome	phenformin	1.01491	0.00997568
Matrisome-associated	ECM-affiliated Proteins	SEMA4G	ENSG00000095539	matrisome	tretinoin	1.07117	0.265
Matrisome-associated	ECM-affiliated Proteins	SEMA4G	ENSG00000095539	matrisome	genistein	0.986242	-0.968796
Matrisome-associated	ECM-affiliated Proteins	SEMA4G	ENSG00000095539	matrisome	acetylsalicylic.acid	1.0383	1.19354
Matrisome-associated	ECM-affiliated Proteins	SEMA5A	ENSG00000112902	matrisome	phenformin	1.06387	0.602904
Matrisome-associated	ECM-affiliated Proteins	SEMA5A	ENSG00000112902	matrisome	tretinoin	0.950416	-0.214165
Matrisome-associated	ECM-affiliated Proteins	SEMA5A	ENSG00000112902	matrisome	genistein	1.00423	-0.755178
Matrisome-associated	ECM-affiliated Proteins	SEMA5A	ENSG00000112902	matrisome	acetylsalicylic.acid	0.972183	0.254901
Matrisome-associated	ECM-affiliated Proteins	SEMA6A	ENSG00000092421	matrisome	phenformin	1.02575	0.141179
Matrisome-associated	ECM-affiliated Proteins	SEMA6A	ENSG00000092421	matrisome	tretinoin	0.996093	-0.0329079
Matrisome-associated	ECM-affiliated Proteins	SEMA6A	ENSG00000092421	matrisome	genistein	1.11617	0.574328
Matrisome-associated	ECM-affiliated Proteins	SEMA6A	ENSG00000092421	matrisome	acetylsalicylic.acid	1.0623	1.53427
Matrisome-associated	ECM-affiliated Proteins	SEMA6B	ENSG00000167680	matrisome	phenformin	1.38319	4.47066
Matrisome-associated	ECM-affiliated Proteins	SEMA6B	ENSG00000167680	matrisome	tretinoin	1.70089	2.76385
Matrisome-associated	ECM-affiliated Proteins	SEMA6B	ENSG00000167680	matrisome	genistein	1.05853	-0.110186
Matrisome-associated	ECM-affiliated Proteins	SEMA6B	ENSG00000167680	matrisome	acetylsalicylic.acid	1.1327	2.53361
Matrisome-associated	ECM-affiliated Proteins	SEMA6C	ENSG00000143434	matrisome	phenformin	1.04651	0.392692
Matrisome-associated	ECM-affiliated Proteins	SEMA6C	ENSG00000143434	matrisome	tretinoin	1	-0.017406
Matrisome-associated	ECM-affiliated Proteins	SEMA6C	ENSG00000143434	matrisome	genistein	0.963762	-1.23579
Matrisome-associated	ECM-affiliated Proteins	SEMA6C	ENSG00000143434	matrisome	acetylsalicylic.acid	1.02412	0.9922
Matrisome-associated	ECM-affiliated Proteins	SEMA6D	ENSG00000137872	matrisome	phenformin	1.01824	0.0502821
Matrisome-associated	ECM-affiliated Proteins	SEMA6D	ENSG00000137872	matrisome	tretinoin	1.01543	0.0438089
Matrisome-associated	ECM-affiliated Proteins	SEMA6D	ENSG00000137872	matrisome	genistein	1.09927	0.373653
Matrisome-associated	ECM-affiliated Proteins	SEMA6D	ENSG00000137872	matrisome	acetylsalicylic.acid	1.07201	1.67211
Matrisome-associated	ECM-affiliated Proteins	SFTPA2	ENSG00000185303	matrisome	phenformin	1.16963	1.88394
Matrisome-associated	ECM-affiliated Proteins	SFTPA2	ENSG00000185303	matrisome	tretinoin	1.00632	0.0076725
Matrisome-associated	ECM-affiliated Proteins	SFTPA2	ENSG00000185303	matrisome	genistein	1.06622	-0.0189196
Matrisome-associated	ECM-affiliated Proteins	SFTPA2	ENSG00000185303	matrisome	acetylsalicylic.acid	1.00982	0.789211
Matrisome-associated	ECM-affiliated Proteins	SFTPC	ENSG00000168484	matrisome	phenformin	1	-0.170667
Matrisome-associated	ECM-affiliated Proteins	SFTPC	ENSG00000168484	matrisome	tretinoin	1	-0.017406
Matrisome-associated	ECM-affiliated Proteins	SFTPC	ENSG00000168484	matrisome	genistein	1	-0.805392
Matrisome-associated	ECM-affiliated Proteins	SFTPC	ENSG00000168484	matrisome	acetylsalicylic.acid	1	0.649804
Matrisome-associated	ECM-affiliated Proteins	SFTPD	ENSG00000133661	matrisome	phenformin	1.03487	0.251637
Matrisome-associated	ECM-affiliated Proteins	SFTPD	ENSG00000133661	matrisome	tretinoin	1.0793	0.297257
Matrisome-associated	ECM-affiliated Proteins	SFTPD	ENSG00000133661	matrisome	genistein	1	-0.805392
Matrisome-associated	ECM-affiliated Proteins	SFTPD	ENSG00000133661	matrisome	acetylsalicylic.acid	1.00394	0.705805
Matrisome-associated	ECM Regulators	A2M	ENSG00000175899	matrisome	phenformin	1.05336	0.475689
Matrisome-associated	ECM Regulators	A2M	ENSG00000175899	matrisome	tretinoin	1.08981	0.338986
Matrisome-associated	ECM Regulators	A2M	ENSG00000175899	matrisome	genistein	0.999381	-0.81274
Matrisome-associated	ECM Regulators	A2M	ENSG00000175899	matrisome	acetylsalicylic.acid	1.05156	1.38172
Matrisome-associated	ECM Regulators	ADAM10	ENSG00000137845	matrisome	phenformin	1.01082	-0.0396136
Matrisome-associated	ECM Regulators	ADAM10	ENSG00000137845	matrisome	tretinoin	0.969019	-0.140345
Matrisome-associated	ECM Regulators	ADAM10	ENSG00000137845	matrisome	genistein	1.05084	-0.201606
Matrisome-associated	ECM Regulators	ADAM10	ENSG00000137845	matrisome	acetylsalicylic.acid	0.895862	-0.828562
Matrisome-associated	ECM Regulators	ADAM11	ENSG00000073670	matrisome	phenformin	0.986713	-0.331596
Matrisome-associated	ECM Regulators	ADAM11	ENSG00000073670	matrisome	tretinoin	0.999638	-0.0188439
Matrisome-associated	ECM Regulators	ADAM11	ENSG00000073670	matrisome	genistein	1.12187	0.642098
Matrisome-associated	ECM Regulators	ADAM11	ENSG00000073670	matrisome	acetylsalicylic.acid	1.0325	1.11112
Matrisome-associated	ECM Regulators	ADAM12	ENSG00000148848	matrisome	phenformin	1.00583	-0.100042
Matrisome-associated	ECM Regulators	ADAM12	ENSG00000148848	matrisome	tretinoin	1.01438	0.0396738
Matrisome-associated	ECM Regulators	ADAM12	ENSG00000148848	matrisome	genistein	1.00714	-0.720556
Matrisome-associated	ECM Regulators	ADAM12	ENSG00000148848	matrisome	acetylsalicylic.acid	0.989845	0.50564
Matrisome-associated	ECM Regulators	ADAM15	ENSG00000143537	matrisome	phenformin	1.03774	0.286487
Matrisome-associated	ECM Regulators	ADAM15	ENSG00000143537	matrisome	tretinoin	0.894087	-0.437689
Matrisome-associated	ECM Regulators	ADAM15	ENSG00000143537	matrisome	genistein	0.941649	-1.49843
Matrisome-associated	ECM Regulators	ADAM15	ENSG00000143537	matrisome	acetylsalicylic.acid	0.763981	-2.70078
Matrisome-associated	ECM Regulators	ADAM17	ENSG00000151694	matrisome	phenformin	1.01869	0.0557171
Matrisome-associated	ECM Regulators	ADAM17	ENSG00000151694	matrisome	tretinoin	1.02698	0.0896595
Matrisome-associated	ECM Regulators	ADAM17	ENSG00000151694	matrisome	genistein	1.0653	-0.0297651
Matrisome-associated	ECM Regulators	ADAM17	ENSG00000151694	matrisome	acetylsalicylic.acid	0.902274	-0.737537
Matrisome-associated	ECM Regulators	ADAM19	ENSG00000135074	matrisome	phenformin	1.08288	0.833165
Matrisome-associated	ECM Regulators	ADAM19	ENSG00000135074	matrisome	tretinoin	1.07661	0.286585
Matrisome-associated	ECM Regulators	ADAM19	ENSG00000135074	matrisome	genistein	1.06048	-0.0870937
Matrisome-associated	ECM Regulators	ADAM19	ENSG00000135074	matrisome	acetylsalicylic.acid	1.00247	0.684935
Matrisome-associated	ECM Regulators	ADAM22	ENSG00000008277	matrisome	phenformin	1.07938	0.790814
Matrisome-associated	ECM Regulators	ADAM22	ENSG00000008277	matrisome	tretinoin	1.00198	-0.00953676
Matrisome-associated	ECM Regulators	ADAM22	ENSG00000008277	matrisome	genistein	1.04964	-0.215815
Matrisome-associated	ECM Regulators	ADAM22	ENSG00000008277	matrisome	acetylsalicylic.acid	1.01505	0.863406
Matrisome-associated	ECM Regulators	ADAM23	ENSG00000114948	matrisome	phenformin	1.1976	2.22273
Matrisome-associated	ECM Regulators	ADAM23	ENSG00000114948	matrisome	tretinoin	0.988994	-0.0610795
Matrisome-associated	ECM Regulators	ADAM23	ENSG00000114948	matrisome	genistein	0.946668	-1.43883
Matrisome-associated	ECM Regulators	ADAM23	ENSG00000114948	matrisome	acetylsalicylic.acid	0.998377	0.626769
Matrisome-associated	ECM Regulators	ADAM28	ENSG00000042980	matrisome	phenformin	1	-0.170667
Matrisome-associated	ECM Regulators	ADAM28	ENSG00000042980	matrisome	tretinoin	1.12902	0.494563
Matrisome-associated	ECM Regulators	ADAM28	ENSG00000042980	matrisome	genistein	1.01604	-0.614851
Matrisome-associated	ECM Regulators	ADAM28	ENSG00000042980	matrisome	acetylsalicylic.acid	0.97878	0.348557
Matrisome-associated	ECM Regulators	ADAM8	ENSG00000151651	matrisome	phenformin	1.30932	3.57585
Matrisome-associated	ECM Regulators	ADAM8	ENSG00000151651	matrisome	tretinoin	1.07618	0.284898
Matrisome-associated	ECM Regulators	ADAM8	ENSG00000151651	matrisome	genistein	1.03228	-0.422011
Matrisome-associated	ECM Regulators	ADAM8	ENSG00000151651	matrisome	acetylsalicylic.acid	0.951315	-0.0413437
Matrisome-associated	ECM Regulators	ADAMTS1	ENSG00000154734	matrisome	phenformin	1.02097	0.0833004
Matrisome-associated	ECM Regulators	ADAMTS1	ENSG00000154734	matrisome	tretinoin	0.911596	-0.368212
Matrisome-associated	ECM Regulators	ADAMTS1	ENSG00000154734	matrisome	genistein	0.906083	-1.92084
Matrisome-associated	ECM Regulators	ADAMTS1	ENSG00000154734	matrisome	acetylsalicylic.acid	1.06046	1.50811
Matrisome-associated	ECM Regulators	ADAMTS2	ENSG00000087116	matrisome	phenformin	0.98059	-0.405761
Matrisome-associated	ECM Regulators	ADAMTS2	ENSG00000087116	matrisome	tretinoin	1.00333	-0.00420557
Matrisome-associated	ECM Regulators	ADAMTS2	ENSG00000087116	matrisome	genistein	0.94948	-1.40542
Matrisome-associated	ECM Regulators	ADAMTS2	ENSG00000087116	matrisome	acetylsalicylic.acid	1.07171	1.66787
Matrisome-associated	ECM Regulators	ADAMTS3	ENSG00000156140	matrisome	phenformin	0.985931	-0.341077
Matrisome-associated	ECM Regulators	ADAMTS3	ENSG00000156140	matrisome	tretinoin	0.985546	-0.0747626
Matrisome-associated	ECM Regulators	ADAMTS3	ENSG00000156140	matrisome	genistein	1.02907	-0.460069
Matrisome-associated	ECM Regulators	ADAMTS3	ENSG00000156140	matrisome	acetylsalicylic.acid	1.06148	1.52266
Matrisome-associated	ECM Regulators	ADAMTS5	ENSG00000154736	matrisome	phenformin	0.939815	-0.899645
Matrisome-associated	ECM Regulators	ADAMTS5	ENSG00000154736	matrisome	tretinoin	0.968973	-0.140526
Matrisome-associated	ECM Regulators	ADAMTS5	ENSG00000154736	matrisome	genistein	0.950567	-1.39251
Matrisome-associated	ECM Regulators	ADAMTS5	ENSG00000154736	matrisome	acetylsalicylic.acid	0.937462	-0.237999
Matrisome-associated	ECM Regulators	ADAMTS6	ENSG00000049192	matrisome	phenformin	1.17597	1.96068
Matrisome-associated	ECM Regulators	ADAMTS6	ENSG00000049192	matrisome	tretinoin	0.970489	-0.13451
Matrisome-associated	ECM Regulators	ADAMTS6	ENSG00000049192	matrisome	genistein	0.934654	-1.58151
Matrisome-associated	ECM Regulators	ADAMTS6	ENSG00000049192	matrisome	acetylsalicylic.acid	1.00673	0.745373
Matrisome-associated	ECM Regulators	ADAMTS7	ENSG00000136378	matrisome	phenformin	1.06659	0.635925
Matrisome-associated	ECM Regulators	ADAMTS7	ENSG00000136378	matrisome	tretinoin	1.04152	0.147364
Matrisome-associated	ECM Regulators	ADAMTS7	ENSG00000136378	matrisome	genistein	1.11599	0.572224
Matrisome-associated	ECM Regulators	ADAMTS7	ENSG00000136378	matrisome	acetylsalicylic.acid	1.06584	1.58448
Matrisome-associated	ECM Regulators	ADAMTS8	ENSG00000134917	matrisome	phenformin	1	-0.170667
Matrisome-associated	ECM Regulators	ADAMTS8	ENSG00000134917	matrisome	tretinoin	1.02318	0.0745815
Matrisome-associated	ECM Regulators	ADAMTS8	ENSG00000134917	matrisome	genistein	1.0232	-0.529815
Matrisome-associated	ECM Regulators	ADAMTS8	ENSG00000134917	matrisome	acetylsalicylic.acid	1.06551	1.57987
Matrisome-associated	ECM Regulators	ADAMTS9	ENSG00000163638	matrisome	phenformin	1.19588	2.20186
Matrisome-associated	ECM Regulators	ADAMTS9	ENSG00000163638	matrisome	tretinoin	0.98594	-0.0731969
Matrisome-associated	ECM Regulators	ADAMTS9	ENSG00000163638	matrisome	genistein	1.16488	1.15291
Matrisome-associated	ECM Regulators	ADAMTS9	ENSG00000163638	matrisome	acetylsalicylic.acid	1.03944	1.2097
Matrisome-associated	ECM Regulators	ADAMTSL2	ENSG00000197859	matrisome	phenformin	1	-0.170667
Matrisome-associated	ECM Regulators	ADAMTSL2	ENSG00000197859	matrisome	tretinoin	1	-0.017406
Matrisome-associated	ECM Regulators	ADAMTSL2	ENSG00000197859	matrisome	genistein	1	-0.805392
Matrisome-associated	ECM Regulators	ADAMTSL2	ENSG00000197859	matrisome	acetylsalicylic.acid	1.0107	0.801635
Matrisome-associated	ECM Regulators	ADAMTSL3	ENSG00000156218	matrisome	phenformin	0.98722	-0.325457
Matrisome-associated	ECM Regulators	ADAMTSL3	ENSG00000156218	matrisome	tretinoin	1.01301	0.0342095
Matrisome-associated	ECM Regulators	ADAMTSL3	ENSG00000156218	matrisome	genistein	1.06326	-0.0539988
Matrisome-associated	ECM Regulators	ADAMTSL3	ENSG00000156218	matrisome	acetylsalicylic.acid	1.07549	1.72144
Matrisome-associated	ECM Regulators	ADAMTSL4	ENSG00000143382	matrisome	phenformin	1.08263	0.83013
Matrisome-associated	ECM Regulators	ADAMTSL4	ENSG00000143382	matrisome	tretinoin	1.03049	0.103585
Matrisome-associated	ECM Regulators	ADAMTSL4	ENSG00000143382	matrisome	genistein	1.03884	-0.344084
Matrisome-associated	ECM Regulators	ADAMTSL4	ENSG00000143382	matrisome	acetylsalicylic.acid	1.01918	0.922118
Matrisome-associated	ECM Regulators	AGT	ENSG00000135744	matrisome	phenformin	1.04999	0.434841
Matrisome-associated	ECM Regulators	AGT	ENSG00000135744	matrisome	tretinoin	1.21394	0.831565
Matrisome-associated	ECM Regulators	AGT	ENSG00000135744	matrisome	genistein	1.09184	0.28544
Matrisome-associated	ECM Regulators	AGT	ENSG00000135744	matrisome	acetylsalicylic.acid	1.00139	0.669596
Matrisome-associated	ECM Regulators	BMP1	ENSG00000168487	matrisome	phenformin	1.04273	0.346856
Matrisome-associated	ECM Regulators	BMP1	ENSG00000168487	matrisome	tretinoin	1.00313	-0.00499548
Matrisome-associated	ECM Regulators	BMP1	ENSG00000168487	matrisome	genistein	0.960647	-1.27279
Matrisome-associated	ECM Regulators	BMP1	ENSG00000168487	matrisome	acetylsalicylic.acid	0.9435	-0.152289
Matrisome-associated	ECM Regulators	CST3	ENSG00000101439	matrisome	phenformin	1.04133	0.329978
Matrisome-associated	ECM Regulators	CST3	ENSG00000101439	matrisome	tretinoin	0.981196	-0.0920223
Matrisome-associated	ECM Regulators	CST3	ENSG00000101439	matrisome	genistein	1.03418	-0.399399
Matrisome-associated	ECM Regulators	CST3	ENSG00000101439	matrisome	acetylsalicylic.acid	0.865169	-1.2643
Matrisome-associated	ECM Regulators	CST6	ENSG00000175315	matrisome	phenformin	1.15198	1.67014
Matrisome-associated	ECM Regulators	CST6	ENSG00000175315	matrisome	tretinoin	0.986616	-0.0705151
Matrisome-associated	ECM Regulators	CST6	ENSG00000175315	matrisome	genistein	0.951003	-1.38733
Matrisome-associated	ECM Regulators	CST6	ENSG00000175315	matrisome	acetylsalicylic.acid	0.886474	-0.961835
Matrisome-associated	ECM Regulators	CST7	ENSG00000077984	matrisome	phenformin	0.97848	-0.431327
Matrisome-associated	ECM Regulators	CST7	ENSG00000077984	matrisome	tretinoin	0.913649	-0.360063
Matrisome-associated	ECM Regulators	CST7	ENSG00000077984	matrisome	genistein	1.03226	-0.422238
Matrisome-associated	ECM Regulators	CST7	ENSG00000077984	matrisome	acetylsalicylic.acid	1.00576	0.731586
Matrisome-associated	ECM Regulators	CSTA	ENSG00000121552	matrisome	phenformin	0.972437	-0.504515
Matrisome-associated	ECM Regulators	CSTA	ENSG00000121552	matrisome	tretinoin	2.07293	4.24018
Matrisome-associated	ECM Regulators	CSTA	ENSG00000121552	matrisome	genistein	0.975097	-1.10116
Matrisome-associated	ECM Regulators	CSTA	ENSG00000121552	matrisome	acetylsalicylic.acid	0.934459	-0.280641
Matrisome-associated	ECM Regulators	CSTB	ENSG00000160213	matrisome	phenformin	0.998469	-0.189207
Matrisome-associated	ECM Regulators	CSTB	ENSG00000160213	matrisome	tretinoin	0.917333	-0.345447
Matrisome-associated	ECM Regulators	CSTB	ENSG00000160213	matrisome	genistein	1.04518	-0.268808
Matrisome-associated	ECM Regulators	CSTB	ENSG00000160213	matrisome	acetylsalicylic.acid	0.963887	0.137133
Matrisome-associated	ECM Regulators	CTSA	ENSG00000064601	matrisome	phenformin	1.04789	0.409368
Matrisome-associated	ECM Regulators	CTSA	ENSG00000064601	matrisome	tretinoin	1.21619	0.840478
Matrisome-associated	ECM Regulators	CTSA	ENSG00000064601	matrisome	genistein	1.08665	0.223813
Matrisome-associated	ECM Regulators	CTSA	ENSG00000064601	matrisome	acetylsalicylic.acid	0.870979	-1.18181
Matrisome-associated	ECM Regulators	CTSC	ENSG00000109861	matrisome	phenformin	0.901974	-1.35797
Matrisome-associated	ECM Regulators	CTSC	ENSG00000109861	matrisome	tretinoin	0.985237	-0.07599
Matrisome-associated	ECM Regulators	CTSC	ENSG00000109861	matrisome	genistein	1.00755	-0.715678
Matrisome-associated	ECM Regulators	CTSC	ENSG00000109861	matrisome	acetylsalicylic.acid	0.883139	-1.00918
Matrisome-associated	ECM Regulators	CTSD	ENSG00000117984	matrisome	phenformin	1.00615	-0.0961679
Matrisome-associated	ECM Regulators	CTSD	ENSG00000117984	matrisome	tretinoin	1.2615	1.02029
Matrisome-associated	ECM Regulators	CTSD	ENSG00000117984	matrisome	genistein	1.24222	2.07145
Matrisome-associated	ECM Regulators	CTSD	ENSG00000117984	matrisome	acetylsalicylic.acid	0.900167	-0.767458
Matrisome-associated	ECM Regulators	CTSF	ENSG00000174080	matrisome	phenformin	1.26673	3.06003
Matrisome-associated	ECM Regulators	CTSF	ENSG00000174080	matrisome	tretinoin	1.18849	0.730574
Matrisome-associated	ECM Regulators	CTSF	ENSG00000174080	matrisome	genistein	1.16343	1.13563
Matrisome-associated	ECM Regulators	CTSF	ENSG00000174080	matrisome	acetylsalicylic.acid	1.07305	1.68682
Matrisome-associated	ECM Regulators	CTSG	ENSG00000100448	matrisome	phenformin	1.01346	-0.00760033
Matrisome-associated	ECM Regulators	CTSG	ENSG00000100448	matrisome	tretinoin	0.901832	-0.406957
Matrisome-associated	ECM Regulators	CTSG	ENSG00000100448	matrisome	genistein	0.930994	-1.62498
Matrisome-associated	ECM Regulators	CTSG	ENSG00000100448	matrisome	acetylsalicylic.acid	1.02132	0.952479
Matrisome-associated	ECM Regulators	CTSH	ENSG00000103811	matrisome	phenformin	1.04792	0.409773
Matrisome-associated	ECM Regulators	CTSH	ENSG00000103811	matrisome	tretinoin	1.27919	1.09046
Matrisome-associated	ECM Regulators	CTSH	ENSG00000103811	matrisome	genistein	1.13605	0.810465
Matrisome-associated	ECM Regulators	CTSH	ENSG00000103811	matrisome	acetylsalicylic.acid	0.922294	-0.453326
Matrisome-associated	ECM Regulators	CTSK	ENSG00000143387	matrisome	phenformin	1.09317	0.957842
Matrisome-associated	ECM Regulators	CTSK	ENSG00000143387	matrisome	tretinoin	0.903709	-0.399508
Matrisome-associated	ECM Regulators	CTSK	ENSG00000143387	matrisome	genistein	0.959605	-1.28516
Matrisome-associated	ECM Regulators	CTSK	ENSG00000143387	matrisome	acetylsalicylic.acid	1.05318	1.40478
Matrisome-associated	ECM Regulators	CTSL	ENSG00000135047	matrisome	phenformin	1.063	0.59236
Matrisome-associated	ECM Regulators	CTSL	ENSG00000135047	matrisome	tretinoin	1.08953	0.337865
Matrisome-associated	ECM Regulators	CTSL	ENSG00000135047	matrisome	genistein	1.08597	0.215641
Matrisome-associated	ECM Regulators	CTSL	ENSG00000135047	matrisome	acetylsalicylic.acid	0.902579	-0.733211
Matrisome-associated	ECM Regulators	CTSS	ENSG00000163131	matrisome	phenformin	1.15508	1.70764
Matrisome-associated	ECM Regulators	CTSS	ENSG00000163131	matrisome	tretinoin	1.08598	0.323783
Matrisome-associated	ECM Regulators	CTSS	ENSG00000163131	matrisome	genistein	1.08445	0.197578
Matrisome-associated	ECM Regulators	CTSS	ENSG00000163131	matrisome	acetylsalicylic.acid	1.00026	0.653534
Matrisome-associated	ECM Regulators	CTSV	ENSG00000136943	matrisome	phenformin	1.03476	0.250324
Matrisome-associated	ECM Regulators	CTSV	ENSG00000136943	matrisome	tretinoin	0.989909	-0.05745
Matrisome-associated	ECM Regulators	CTSV	ENSG00000136943	matrisome	genistein	0.996172	-0.850853
Matrisome-associated	ECM Regulators	CTSV	ENSG00000136943	matrisome	acetylsalicylic.acid	0.951382	-0.0403939
Matrisome-associated	ECM Regulators	CTSW	ENSG00000172543	matrisome	phenformin	1	-0.170667
Matrisome-associated	ECM Regulators	CTSW	ENSG00000172543	matrisome	tretinoin	1	-0.017406
Matrisome-associated	ECM Regulators	CTSW	ENSG00000172543	matrisome	genistein	1	-0.805392
Matrisome-associated	ECM Regulators	CTSW	ENSG00000172543	matrisome	acetylsalicylic.acid	1	0.649804
Matrisome-associated	ECM Regulators	CTSZ	ENSG00000101160	matrisome	phenformin	1.07329	0.717029
Matrisome-associated	ECM Regulators	CTSZ	ENSG00000101160	matrisome	tretinoin	1.10086	0.38281
Matrisome-associated	ECM Regulators	CTSZ	ENSG00000101160	matrisome	genistein	1.08928	0.255039
Matrisome-associated	ECM Regulators	CTSZ	ENSG00000101160	matrisome	acetylsalicylic.acid	1.02383	0.98812
Matrisome-associated	ECM Regulators	EGLN1	ENSG00000135766	matrisome	phenformin	0.968747	-0.549213
Matrisome-associated	ECM Regulators	EGLN1	ENSG00000135766	matrisome	tretinoin	1.24057	0.937211
Matrisome-associated	ECM Regulators	EGLN1	ENSG00000135766	matrisome	genistein	1.04497	-0.271277
Matrisome-associated	ECM Regulators	EGLN1	ENSG00000135766	matrisome	acetylsalicylic.acid	0.935762	-0.26213
Matrisome-associated	ECM Regulators	EGLN2	ENSG00000269858	matrisome	phenformin	1.15404	1.69506
Matrisome-associated	ECM Regulators	EGLN2	ENSG00000269858	matrisome	tretinoin	0.920411	-0.333232
Matrisome-associated	ECM Regulators	EGLN2	ENSG00000269858	matrisome	genistein	1.06472	-0.0366798
Matrisome-associated	ECM Regulators	EGLN2	ENSG00000269858	matrisome	acetylsalicylic.acid	0.967979	0.195226
Matrisome-associated	ECM Regulators	EGLN3	ENSG00000129521	matrisome	phenformin	0.928009	-1.04263
Matrisome-associated	ECM Regulators	EGLN3	ENSG00000129521	matrisome	tretinoin	1.12085	0.462167
Matrisome-associated	ECM Regulators	EGLN3	ENSG00000129521	matrisome	genistein	0.931206	-1.62246
Matrisome-associated	ECM Regulators	EGLN3	ENSG00000129521	matrisome	acetylsalicylic.acid	1.02932	1.06605
Matrisome-associated	ECM Regulators	F10	ENSG00000126218	matrisome	phenformin	0.963818	-0.608913
Matrisome-associated	ECM Regulators	F10	ENSG00000126218	matrisome	tretinoin	1.0037	-0.00273483
Matrisome-associated	ECM Regulators	F10	ENSG00000126218	matrisome	genistein	1.05241	-0.182912
Matrisome-associated	ECM Regulators	F10	ENSG00000126218	matrisome	acetylsalicylic.acid	1.07925	1.77492
Matrisome-associated	ECM Regulators	F12	ENSG00000131187	matrisome	phenformin	1.05527	0.498773
Matrisome-associated	ECM Regulators	F12	ENSG00000131187	matrisome	tretinoin	0.902133	-0.40576
Matrisome-associated	ECM Regulators	F12	ENSG00000131187	matrisome	genistein	1.01547	-0.621662
Matrisome-associated	ECM Regulators	F12	ENSG00000131187	matrisome	acetylsalicylic.acid	0.941846	-0.175768
Matrisome-associated	ECM Regulators	F13A1	ENSG00000124491	matrisome	phenformin	0.928738	-1.03381
Matrisome-associated	ECM Regulators	F13A1	ENSG00000124491	matrisome	tretinoin	0.996676	-0.0305949
Matrisome-associated	ECM Regulators	F13A1	ENSG00000124491	matrisome	genistein	1.01362	-0.64366
Matrisome-associated	ECM Regulators	F13A1	ENSG00000124491	matrisome	acetylsalicylic.acid	1.02635	1.02389
Matrisome-associated	ECM Regulators	FAM20B	ENSG00000116199	matrisome	phenformin	0.973921	-0.486544
Matrisome-associated	ECM Regulators	FAM20B	ENSG00000116199	matrisome	tretinoin	0.953756	-0.200911
Matrisome-associated	ECM Regulators	FAM20B	ENSG00000116199	matrisome	genistein	1.01529	-0.623834
Matrisome-associated	ECM Regulators	FAM20B	ENSG00000116199	matrisome	acetylsalicylic.acid	0.838043	-1.64938
Matrisome-associated	ECM Regulators	HPSE	ENSG00000173083	matrisome	phenformin	1.31442	3.63769
Matrisome-associated	ECM Regulators	HPSE	ENSG00000173083	matrisome	tretinoin	1.00288	-0.00597318
Matrisome-associated	ECM Regulators	HPSE	ENSG00000173083	matrisome	genistein	1.16578	1.16354
Matrisome-associated	ECM Regulators	HPSE	ENSG00000173083	matrisome	acetylsalicylic.acid	0.951912	-0.0328702
Matrisome-associated	ECM Regulators	HTRA1	ENSG00000166033	matrisome	phenformin	1.03585	0.26351
Matrisome-associated	ECM Regulators	HTRA1	ENSG00000166033	matrisome	tretinoin	0.897969	-0.422285
Matrisome-associated	ECM Regulators	HTRA1	ENSG00000166033	matrisome	genistein	0.961387	-1.264
Matrisome-associated	ECM Regulators	HTRA1	ENSG00000166033	matrisome	acetylsalicylic.acid	0.935576	-0.264775
Matrisome-associated	ECM Regulators	HYAL1	ENSG00000114378	matrisome	phenformin	1.18188	2.03228
Matrisome-associated	ECM Regulators	HYAL1	ENSG00000114378	matrisome	tretinoin	1.01281	0.0334081
Matrisome-associated	ECM Regulators	HYAL1	ENSG00000114378	matrisome	genistein	1	-0.805392
Matrisome-associated	ECM Regulators	HYAL1	ENSG00000114378	matrisome	acetylsalicylic.acid	1.12653	2.44601
Matrisome-associated	ECM Regulators	HYAL2	ENSG00000068001	matrisome	phenformin	1.05331	0.475015
Matrisome-associated	ECM Regulators	HYAL2	ENSG00000068001	matrisome	tretinoin	0.877746	-0.502532
Matrisome-associated	ECM Regulators	HYAL2	ENSG00000068001	matrisome	genistein	1.13702	0.822048
Matrisome-associated	ECM Regulators	HYAL2	ENSG00000068001	matrisome	acetylsalicylic.acid	0.855944	-1.39526
Matrisome-associated	ECM Regulators	HYAL3	ENSG00000186792	matrisome	phenformin	1.14133	1.5412
Matrisome-associated	ECM Regulators	HYAL3	ENSG00000186792	matrisome	tretinoin	0.937234	-0.266475
Matrisome-associated	ECM Regulators	HYAL3	ENSG00000186792	matrisome	genistein	0.993666	-0.880627
Matrisome-associated	ECM Regulators	HYAL3	ENSG00000186792	matrisome	acetylsalicylic.acid	1.07621	1.73166
Matrisome-associated	ECM Regulators	ITIH3	ENSG00000162267	matrisome	phenformin	1.0285	0.174538
Matrisome-associated	ECM Regulators	ITIH3	ENSG00000162267	matrisome	tretinoin	0.938544	-0.261274
Matrisome-associated	ECM Regulators	ITIH3	ENSG00000162267	matrisome	genistein	1.10852	0.483494
Matrisome-associated	ECM Regulators	ITIH3	ENSG00000162267	matrisome	acetylsalicylic.acid	0.972257	0.25596
Matrisome-associated	ECM Regulators	ITIH5	ENSG00000123243	matrisome	phenformin	1.14866	1.6299
Matrisome-associated	ECM Regulators	ITIH5	ENSG00000123243	matrisome	tretinoin	1.04971	0.179861
Matrisome-associated	ECM Regulators	ITIH5	ENSG00000123243	matrisome	genistein	1.01449	-0.633297
Matrisome-associated	ECM Regulators	ITIH5	ENSG00000123243	matrisome	acetylsalicylic.acid	1.01325	0.837863
Matrisome-associated	ECM Regulators	KAZALD1	ENSG00000107821	matrisome	phenformin	1.17859	1.99241
Matrisome-associated	ECM Regulators	KAZALD1	ENSG00000107821	matrisome	tretinoin	1.07176	0.267343
Matrisome-associated	ECM Regulators	KAZALD1	ENSG00000107821	matrisome	genistein	1.13572	0.806534
Matrisome-associated	ECM Regulators	KAZALD1	ENSG00000107821	matrisome	acetylsalicylic.acid	1.05939	1.4929
Matrisome-associated	ECM Regulators	LOX	ENSG00000113083	matrisome	phenformin	0.983827	-0.366552
Matrisome-associated	ECM Regulators	LOX	ENSG00000113083	matrisome	tretinoin	1.01023	0.0231966
Matrisome-associated	ECM Regulators	LOX	ENSG00000113083	matrisome	genistein	1.00341	-0.764943
Matrisome-associated	ECM Regulators	LOX	ENSG00000113083	matrisome	acetylsalicylic.acid	1	0.649804
Matrisome-associated	ECM Regulators	LOXL1	ENSG00000129038	matrisome	phenformin	1.15977	1.76447
Matrisome-associated	ECM Regulators	LOXL1	ENSG00000129038	matrisome	tretinoin	1.1846	0.715137
Matrisome-associated	ECM Regulators	LOXL1	ENSG00000129038	matrisome	genistein	1.07037	0.030381
Matrisome-associated	ECM Regulators	LOXL1	ENSG00000129038	matrisome	acetylsalicylic.acid	0.848409	-1.50223
Matrisome-associated	ECM Regulators	LOXL2	ENSG00000134013	matrisome	phenformin	1.02999	0.192604
Matrisome-associated	ECM Regulators	LOXL2	ENSG00000134013	matrisome	tretinoin	1.00649	0.00834036
Matrisome-associated	ECM Regulators	LOXL2	ENSG00000134013	matrisome	genistein	0.959752	-1.28343
Matrisome-associated	ECM Regulators	LOXL2	ENSG00000134013	matrisome	acetylsalicylic.acid	1.0129	0.832918
Matrisome-associated	ECM Regulators	MASP1	ENSG00000127241	matrisome	phenformin	1.0119	-0.0264738
Matrisome-associated	ECM Regulators	MASP1	ENSG00000127241	matrisome	tretinoin	0.981617	-0.0903527
Matrisome-associated	ECM Regulators	MASP1	ENSG00000127241	matrisome	genistein	0.962086	-1.2557
Matrisome-associated	ECM Regulators	MASP1	ENSG00000127241	matrisome	acetylsalicylic.acid	1	0.649804
Matrisome-associated	ECM Regulators	MASP2	ENSG00000009724	matrisome	phenformin	1.02826	0.171594
Matrisome-associated	ECM Regulators	MASP2	ENSG00000009724	matrisome	tretinoin	1.02589	0.0853236
Matrisome-associated	ECM Regulators	MASP2	ENSG00000009724	matrisome	genistein	1.01957	-0.57294
Matrisome-associated	ECM Regulators	MASP2	ENSG00000009724	matrisome	acetylsalicylic.acid	1.04849	1.33819
Matrisome-associated	ECM Regulators	MMP14	ENSG00000157227	matrisome	phenformin	1.08938	0.911909
Matrisome-associated	ECM Regulators	MMP14	ENSG00000157227	matrisome	tretinoin	1.00915	0.0189168
Matrisome-associated	ECM Regulators	MMP14	ENSG00000157227	matrisome	genistein	0.928288	-1.65712
Matrisome-associated	ECM Regulators	MMP14	ENSG00000157227	matrisome	acetylsalicylic.acid	1.04564	1.2977
Matrisome-associated	ECM Regulators	MMP15	ENSG00000102996	matrisome	phenformin	0.992828	-0.257539
Matrisome-associated	ECM Regulators	MMP15	ENSG00000102996	matrisome	tretinoin	0.931684	-0.288497
Matrisome-associated	ECM Regulators	MMP15	ENSG00000102996	matrisome	genistein	1.05807	-0.11568
Matrisome-associated	ECM Regulators	MMP15	ENSG00000102996	matrisome	acetylsalicylic.acid	0.935173	-0.270498
Matrisome-associated	ECM Regulators	MMP16	ENSG00000156103	matrisome	phenformin	0.911388	-1.24395
Matrisome-associated	ECM Regulators	MMP16	ENSG00000156103	matrisome	tretinoin	0.958017	-0.184003
Matrisome-associated	ECM Regulators	MMP16	ENSG00000156103	matrisome	genistein	1.00636	-0.72989
Matrisome-associated	ECM Regulators	MMP16	ENSG00000156103	matrisome	acetylsalicylic.acid	1.01973	0.929908
Matrisome-associated	ECM Regulators	MMP17	ENSG00000198598	matrisome	phenformin	1.45638	5.3571
Matrisome-associated	ECM Regulators	MMP17	ENSG00000198598	matrisome	tretinoin	1.02952	0.0997523
Matrisome-associated	ECM Regulators	MMP17	ENSG00000198598	matrisome	genistein	1.01884	-0.581643
Matrisome-associated	ECM Regulators	MMP17	ENSG00000198598	matrisome	acetylsalicylic.acid	1.00672	0.745231
Matrisome-associated	ECM Regulators	MMP19	ENSG00000123342	matrisome	phenformin	1.05879	0.541464
Matrisome-associated	ECM Regulators	MMP19	ENSG00000123342	matrisome	tretinoin	0.98156	-0.0905798
Matrisome-associated	ECM Regulators	MMP19	ENSG00000123342	matrisome	genistein	1.05933	-0.100733
Matrisome-associated	ECM Regulators	MMP19	ENSG00000123342	matrisome	acetylsalicylic.acid	1.01617	0.879309
Matrisome-associated	ECM Regulators	MMP2	ENSG00000087245	matrisome	phenformin	0.971557	-0.515178
Matrisome-associated	ECM Regulators	MMP2	ENSG00000087245	matrisome	tretinoin	1.12548	0.480532
Matrisome-associated	ECM Regulators	MMP2	ENSG00000087245	matrisome	genistein	0.999345	-0.813173
Matrisome-associated	ECM Regulators	MMP2	ENSG00000087245	matrisome	acetylsalicylic.acid	0.911988	-0.599633
Matrisome-associated	ECM Regulators	MMP23B	ENSG00000189409	matrisome	phenformin	1.10834	1.14163
Matrisome-associated	ECM Regulators	MMP23B	ENSG00000189409	matrisome	tretinoin	1.01732	0.0513073
Matrisome-associated	ECM Regulators	MMP23B	ENSG00000189409	matrisome	genistein	0.999195	-0.814949
Matrisome-associated	ECM Regulators	MMP23B	ENSG00000189409	matrisome	acetylsalicylic.acid	1.07821	1.7601
Matrisome-associated	ECM Regulators	MMP24	ENSG00000125966	matrisome	phenformin	0.989352	-0.299632
Matrisome-associated	ECM Regulators	MMP24	ENSG00000125966	matrisome	tretinoin	0.997138	-0.0287616
Matrisome-associated	ECM Regulators	MMP24	ENSG00000125966	matrisome	genistein	0.986491	-0.965844
Matrisome-associated	ECM Regulators	MMP24	ENSG00000125966	matrisome	acetylsalicylic.acid	0.97664	0.318181
Matrisome-associated	ECM Regulators	MMP25	ENSG00000008516	matrisome	phenformin	1.00365	-0.126475
Matrisome-associated	ECM Regulators	MMP25	ENSG00000008516	matrisome	tretinoin	1.08527	0.32098
Matrisome-associated	ECM Regulators	MMP25	ENSG00000008516	matrisome	genistein	0.924106	-1.70679
Matrisome-associated	ECM Regulators	MMP25	ENSG00000008516	matrisome	acetylsalicylic.acid	1.04902	1.34576
Matrisome-associated	ECM Regulators	MMP9	ENSG00000100985	matrisome	phenformin	1.00105	-0.157976
Matrisome-associated	ECM Regulators	MMP9	ENSG00000100985	matrisome	tretinoin	0.936554	-0.26917
Matrisome-associated	ECM Regulators	MMP9	ENSG00000100985	matrisome	genistein	0.938447	-1.53646
Matrisome-associated	ECM Regulators	MMP9	ENSG00000100985	matrisome	acetylsalicylic.acid	0.85919	-1.34917
Matrisome-associated	ECM Regulators	NGLY1	ENSG00000151092	matrisome	phenformin	0.961021	-0.642794
Matrisome-associated	ECM Regulators	NGLY1	ENSG00000151092	matrisome	tretinoin	0.948041	-0.223588
Matrisome-associated	ECM Regulators	NGLY1	ENSG00000151092	matrisome	genistein	1.14836	0.956635
Matrisome-associated	ECM Regulators	NGLY1	ENSG00000151092	matrisome	acetylsalicylic.acid	0.929529	-0.350616
Matrisome-associated	ECM Regulators	OGFOD1	ENSG00000087263	matrisome	phenformin	0.917349	-1.17175
Matrisome-associated	ECM Regulators	OGFOD1	ENSG00000087263	matrisome	tretinoin	0.947082	-0.227395
Matrisome-associated	ECM Regulators	OGFOD1	ENSG00000087263	matrisome	genistein	1.06594	-0.0222029
Matrisome-associated	ECM Regulators	OGFOD1	ENSG00000087263	matrisome	acetylsalicylic.acid	0.885485	-0.975875
Matrisome-associated	ECM Regulators	OGFOD2	ENSG00000111325	matrisome	phenformin	1.07	0.677185
Matrisome-associated	ECM Regulators	OGFOD2	ENSG00000111325	matrisome	tretinoin	1.04838	0.174583
Matrisome-associated	ECM Regulators	OGFOD2	ENSG00000111325	matrisome	genistein	1.054	-0.164084
Matrisome-associated	ECM Regulators	OGFOD2	ENSG00000111325	matrisome	acetylsalicylic.acid	0.936253	-0.255172
Matrisome-associated	ECM Regulators	P4HA1	ENSG00000122884	matrisome	phenformin	1.0269	0.155196
Matrisome-associated	ECM Regulators	P4HA1	ENSG00000122884	matrisome	tretinoin	1.05216	0.189582
Matrisome-associated	ECM Regulators	P4HA1	ENSG00000122884	matrisome	genistein	1.16068	1.10304
Matrisome-associated	ECM Regulators	P4HA1	ENSG00000122884	matrisome	acetylsalicylic.acid	0.959829	0.0795304
Matrisome-associated	ECM Regulators	P4HA2	ENSG00000072682	matrisome	phenformin	1.01453	0.00534518
Matrisome-associated	ECM Regulators	P4HA2	ENSG00000072682	matrisome	tretinoin	1.08901	0.335793
Matrisome-associated	ECM Regulators	P4HA2	ENSG00000072682	matrisome	genistein	1.03204	-0.424875
Matrisome-associated	ECM Regulators	P4HA2	ENSG00000072682	matrisome	acetylsalicylic.acid	1.15266	2.81703
Matrisome-associated	ECM Regulators	P4HTM	ENSG00000178467	matrisome	phenformin	0.983538	-0.370055
Matrisome-associated	ECM Regulators	P4HTM	ENSG00000178467	matrisome	tretinoin	0.9447	-0.236847
Matrisome-associated	ECM Regulators	P4HTM	ENSG00000178467	matrisome	genistein	1.03773	-0.357261
Matrisome-associated	ECM Regulators	P4HTM	ENSG00000178467	matrisome	acetylsalicylic.acid	0.907078	-0.669337
Matrisome-associated	ECM Regulators	PAMR1	ENSG00000149090	matrisome	phenformin	1.07143	0.694492
Matrisome-associated	ECM Regulators	PAMR1	ENSG00000149090	matrisome	tretinoin	1.05114	0.185538
Matrisome-associated	ECM Regulators	PAMR1	ENSG00000149090	matrisome	genistein	1.0736	0.0688167
Matrisome-associated	ECM Regulators	PAMR1	ENSG00000149090	matrisome	acetylsalicylic.acid	1	0.649804
Matrisome-associated	ECM Regulators	PCSK5	ENSG00000099139	matrisome	phenformin	1	-0.170667
Matrisome-associated	ECM Regulators	PCSK5	ENSG00000099139	matrisome	tretinoin	1	-0.017406
Matrisome-associated	ECM Regulators	PCSK5	ENSG00000099139	matrisome	genistein	0.993867	-0.878237
Matrisome-associated	ECM Regulators	PCSK5	ENSG00000099139	matrisome	acetylsalicylic.acid	1	0.649804
Matrisome-associated	ECM Regulators	PCSK6	ENSG00000140479	matrisome	phenformin	0.983674	-0.368412
Matrisome-associated	ECM Regulators	PCSK6	ENSG00000140479	matrisome	tretinoin	0.99025	-0.0560973
Matrisome-associated	ECM Regulators	PCSK6	ENSG00000140479	matrisome	genistein	0.984915	-0.984563
Matrisome-associated	ECM Regulators	PCSK6	ENSG00000140479	matrisome	acetylsalicylic.acid	1.00596	0.734418
Matrisome-associated	ECM Regulators	PI3	ENSG00000124102	matrisome	phenformin	1.00822	-0.0710827
Matrisome-associated	ECM Regulators	PI3	ENSG00000124102	matrisome	tretinoin	0.994046	-0.0410323
Matrisome-associated	ECM Regulators	PI3	ENSG00000124102	matrisome	genistein	1.01924	-0.576843
Matrisome-associated	ECM Regulators	PI3	ENSG00000124102	matrisome	acetylsalicylic.acid	0.989619	0.502435
Matrisome-associated	ECM Regulators	PLAT	ENSG00000104368	matrisome	phenformin	1.0458	0.384104
Matrisome-associated	ECM Regulators	PLAT	ENSG00000104368	matrisome	tretinoin	1.01166	0.0288786
Matrisome-associated	ECM Regulators	PLAT	ENSG00000104368	matrisome	genistein	1.14075	0.86627
Matrisome-associated	ECM Regulators	PLAT	ENSG00000104368	matrisome	acetylsalicylic.acid	1.20933	3.62157
Matrisome-associated	ECM Regulators	PLAU	ENSG00000122861	matrisome	phenformin	1.12275	1.31608
Matrisome-associated	ECM Regulators	PLAU	ENSG00000122861	matrisome	tretinoin	1.06819	0.253193
Matrisome-associated	ECM Regulators	PLAU	ENSG00000122861	matrisome	genistein	1.02672	-0.488034
Matrisome-associated	ECM Regulators	PLAU	ENSG00000122861	matrisome	acetylsalicylic.acid	0.988682	0.489124
Matrisome-associated	ECM Regulators	PLOD1	ENSG00000083444	matrisome	phenformin	1.07585	0.748059
Matrisome-associated	ECM Regulators	PLOD1	ENSG00000083444	matrisome	tretinoin	0.883586	-0.479361
Matrisome-associated	ECM Regulators	PLOD1	ENSG00000083444	matrisome	genistein	1.12119	0.633941
Matrisome-associated	ECM Regulators	PLOD1	ENSG00000083444	matrisome	acetylsalicylic.acid	0.93325	-0.297798
Matrisome-associated	ECM Regulators	PLOD2	ENSG00000152952	matrisome	phenformin	0.992822	-0.257609
Matrisome-associated	ECM Regulators	PLOD2	ENSG00000152952	matrisome	tretinoin	1.16565	0.639932
Matrisome-associated	ECM Regulators	PLOD2	ENSG00000152952	matrisome	genistein	1.13188	0.760959
Matrisome-associated	ECM Regulators	PLOD2	ENSG00000152952	matrisome	acetylsalicylic.acid	0.886153	-0.966392
Matrisome-associated	ECM Regulators	PLOD3	ENSG00000106397	matrisome	phenformin	1.0781	0.775279
Matrisome-associated	ECM Regulators	PLOD3	ENSG00000106397	matrisome	tretinoin	0.883603	-0.479291
Matrisome-associated	ECM Regulators	PLOD3	ENSG00000106397	matrisome	genistein	1.02347	-0.526646
Matrisome-associated	ECM Regulators	PLOD3	ENSG00000106397	matrisome	acetylsalicylic.acid	0.90529	-0.694721
Matrisome-associated	ECM Regulators	PRSS12	ENSG00000164099	matrisome	phenformin	1.08145	0.815867
Matrisome-associated	ECM Regulators	PRSS12	ENSG00000164099	matrisome	tretinoin	0.971853	-0.1291
Matrisome-associated	ECM Regulators	PRSS12	ENSG00000164099	matrisome	genistein	1.03825	-0.351038
Matrisome-associated	ECM Regulators	PRSS12	ENSG00000164099	matrisome	acetylsalicylic.acid	0.99011	0.509407
Matrisome-associated	ECM Regulators	PRSS3	ENSG00000010438	matrisome	phenformin	1.0254	0.136964
Matrisome-associated	ECM Regulators	PRSS3	ENSG00000010438	matrisome	tretinoin	0.987532	-0.066883
Matrisome-associated	ECM Regulators	PRSS3	ENSG00000010438	matrisome	genistein	1.01924	-0.576898
Matrisome-associated	ECM Regulators	PRSS3	ENSG00000010438	matrisome	acetylsalicylic.acid	1.02147	0.954576
Matrisome-associated	ECM Regulators	SERPINA5	ENSG00000188488	matrisome	phenformin	1.02542	0.137172
Matrisome-associated	ECM Regulators	SERPINA5	ENSG00000188488	matrisome	tretinoin	1.27856	1.08798
Matrisome-associated	ECM Regulators	SERPINA5	ENSG00000188488	matrisome	genistein	1.16001	1.09502
Matrisome-associated	ECM Regulators	SERPINA5	ENSG00000188488	matrisome	acetylsalicylic.acid	1.09956	2.06322
Matrisome-associated	ECM Regulators	SERPINB1	ENSG00000021355	matrisome	phenformin	0.969646	-0.538323
Matrisome-associated	ECM Regulators	SERPINB1	ENSG00000021355	matrisome	tretinoin	1.70597	2.78401
Matrisome-associated	ECM Regulators	SERPINB1	ENSG00000021355	matrisome	genistein	1.15536	1.03988
Matrisome-associated	ECM Regulators	SERPINB1	ENSG00000021355	matrisome	acetylsalicylic.acid	0.914747	-0.560464
Matrisome-associated	ECM Regulators	SERPINB6	ENSG00000124570	matrisome	phenformin	0.973361	-0.493327
Matrisome-associated	ECM Regulators	SERPINB6	ENSG00000124570	matrisome	tretinoin	1.05645	0.206589
Matrisome-associated	ECM Regulators	SERPINB6	ENSG00000124570	matrisome	genistein	1.07764	0.116783
[truncated: 39,245 more rows]
