# Supplementary material for: Youthful and age‐related matreotypes predict drugs promoting longevity
Source: Aging Cell. 2021 Aug 4;20(9):e13441. doi: 10.1111/acel.13441 (PMC8441316; doi:10.1111/acel.13441)
Supplement: Supplementary file 16 — TableS1‐S8 [file ACEL-20-e13441-s015.zip › Supplementary Table 3_young old human matreotype.xlsx]

## Sheet: Fig3 data
tissue	gender	age	Gene	Gene Symbol	varImp	division	category	ensembl	Gene Name	Synonyms	HGNC_IDs	HGNC_IDs Links	UniProt_IDs	Refseq_IDs	Orthology	Notes	Matrisome member	Absolute expression change	Age chg rel	Relative expression change [%]	# Genes associated with tissue	Overall relative tissue expression change (mean)	Overall absolute tissue expression change (mean)	# Tissues associated with gene	Age category	Expression level
AdrenalGland	M	40	ENSG00000116954	RRAGC	32.3592												non-matrisome	0	0	0	152	9.99815	0.287588	1	young	3.89766
AdrenalGland	M	40	ENSG00000116954	RRAGC	32.3592												non-matrisome	0.214752	0.0550976	5.50976	152	9.99815	0.287588	1	old	4.11241
AdrenalGland	M	40	ENSG00000116874	WARS2	63.2157												non-matrisome	0	0	0	152	9.99815	0.287588	1	young	3.5106
AdrenalGland	M	40	ENSG00000116874	WARS2	63.2157												non-matrisome	0.258968	0.0737675	7.37675	152	9.99815	0.287588	1	old	3.76957
AdrenalGland	M	40	ENSG00000196154	S100A4	21.1143	Matrisome-associated	Secreted Factors	ENSG00000196154	S100 calcium binding protein A4	18A2|42A|CAPL|FSP1|MTS1|P9KA|PEL98	10494	10494	P26447	NP_002952.1:NP_062427.1	Mouse:S100a4|		matrisome	0	0	0	8	9.26894	0.502859	1	young	5.39502
AdrenalGland	M	40	ENSG00000196154	S100A4	21.1143	Matrisome-associated	Secreted Factors	ENSG00000196154	S100 calcium binding protein A4	18A2|42A|CAPL|FSP1|MTS1|P9KA|PEL98	10494	10494	P26447	NP_002952.1:NP_062427.1	Mouse:S100a4|		matrisome	0.922966	0.171078	17.1078	8	9.26894	0.502859	1	old	6.31798
AdrenalGland	M	40	ENSG00000117280	RAB29	15.5197												non-matrisome	0	0	0	152	9.99815	0.287588	1	young	4.3335
AdrenalGland	M	40	ENSG00000117280	RAB29	15.5197												non-matrisome	0.492226	0.113586	11.3586	152	9.99815	0.287588	1	old	4.82573
AdrenalGland	M	40	ENSG00000123836	PFKFB2	5.88133												non-matrisome	0	0	0	152	9.99815	0.287588	1	young	2.95888
AdrenalGland	M	40	ENSG00000123836	PFKFB2	5.88133												non-matrisome	0.361829	0.122286	12.2286	152	9.99815	0.287588	1	old	3.32071
AdrenalGland	M	40	ENSG00000087338	GMCL1	21.4194												non-matrisome	0	0	0	152	9.99815	0.287588	1	young	2.87484
AdrenalGland	M	40	ENSG00000087338	GMCL1	21.4194												non-matrisome	0.223292	0.0776713	7.76713	152	9.99815	0.287588	1	old	3.09813
AdrenalGland	M	40	ENSG00000124839	RAB17	59.4478												non-matrisome	0	0	0	152	9.99815	0.287588	2	young	1.21724
AdrenalGland	M	40	ENSG00000124839	RAB17	59.4478												non-matrisome	0.796916	0.654693	65.4693	152	9.99815	0.287588	2	old	2.01415
AdrenalGland	M	40	ENSG00000172037	LAMB2	100	Core matrisome	ECM Glycoproteins	ENSG00000172037	laminin, beta 2 (laminin S)	LAMS	6487	6487	F5H520:P55268	NP_002283.3:XP_005265184.1	Mouse:Lamb2|	Laminin, Basement Membrane	matrisome	0	0	0	8	9.26894	0.502859	1	young	7.46029
AdrenalGland	M	40	ENSG00000172037	LAMB2	100	Core matrisome	ECM Glycoproteins	ENSG00000172037	laminin, beta 2 (laminin S)	LAMS	6487	6487	F5H520:P55268	NP_002283.3:XP_005265184.1	Mouse:Lamb2|	Laminin, Basement Membrane	matrisome	0.326406	0.0437525	4.37525	8	9.26894	0.502859	1	old	7.78669
AdrenalGland	M	40	ENSG00000144909	OSBPL11	29.9023												non-matrisome	0	0	0	152	9.99815	0.287588	1	young	3.04391
AdrenalGland	M	40	ENSG00000144909	OSBPL11	29.9023												non-matrisome	0.345748	0.113587	11.3587	152	9.99815	0.287588	1	old	3.38966
AdrenalGland	M	40	ENSG00000128039	SRD5A3	52.0026												non-matrisome	0	0	0	152	9.99815	0.287588	1	young	3.12313
AdrenalGland	M	40	ENSG00000128039	SRD5A3	52.0026												non-matrisome	0.509598	0.163169	16.3169	152	9.99815	0.287588	1	old	3.63272
AdrenalGland	M	40	ENSG00000204386	NEU1	7.77357												non-matrisome	0	0	0	152	9.99815	0.287588	1	young	6.57037
AdrenalGland	M	40	ENSG00000204386	NEU1	7.77357												non-matrisome	0.474644	0.07224	7.224	152	9.99815	0.287588	1	old	7.04501
AdrenalGland	M	40	ENSG00000166278	C2	33.5683												non-matrisome	0	0	0	152	9.99815	0.287588	1	young	2.25702
AdrenalGland	M	40	ENSG00000166278	C2	33.5683												non-matrisome	0.810789	0.35923	35.923	152	9.99815	0.287588	1	old	3.06781
AdrenalGland	M	40	ENSG00000025039	RRAGD	81.7149												non-matrisome	0	0	0	152	9.99815	0.287588	1	young	3.97308
AdrenalGland	M	40	ENSG00000025039	RRAGD	81.7149												non-matrisome	0.496314	0.124919	12.4919	152	9.99815	0.287588	1	old	4.46939
AdrenalGland	M	40	ENSG00000136235	GPNMB	60.4722												non-matrisome	0	0	0	152	9.99815	0.287588	1	young	3.16967
AdrenalGland	M	40	ENSG00000136235	GPNMB	60.4722												non-matrisome	0.961032	0.303197	30.3197	152	9.99815	0.287588	1	old	4.1307
AdrenalGland	M	40	ENSG00000105996	HOXA2	31.1794												non-matrisome	0	0	0	152	9.99815	0.287588	1	young	1.89608
AdrenalGland	M	40	ENSG00000105996	HOXA2	31.1794												non-matrisome	-0.504477	-0.266064	-26.6064	152	9.99815	0.287588	1	old	1.3916
AdrenalGland	M	40	ENSG00000104763	ASAH1	3.57226												non-matrisome	0	0	0	152	9.99815	0.287588	1	young	6.08231
AdrenalGland	M	40	ENSG00000104763	ASAH1	3.57226												non-matrisome	0.545329	0.0896581	8.96581	152	9.99815	0.287588	1	old	6.62764
AdrenalGland	M	40	ENSG00000155792	DEPTOR	9.1656												non-matrisome	0	0	0	152	9.99815	0.287588	1	young	6.17794
AdrenalGland	M	40	ENSG00000155792	DEPTOR	9.1656												non-matrisome	0.475877	0.0770283	7.70283	152	9.99815	0.287588	1	old	6.65382
AdrenalGland	M	40	ENSG00000099219	ERMP1	31.3274												non-matrisome	0	0	0	152	9.99815	0.287588	1	young	4.56859
AdrenalGland	M	40	ENSG00000099219	ERMP1	31.3274												non-matrisome	0.429834	0.0940847	9.40847	152	9.99815	0.287588	1	old	4.99842
AdrenalGland	M	40	ENSG00000122705	CLTA	36.1048												non-matrisome	0	0	0	152	9.99815	0.287588	1	young	6.80518
AdrenalGland	M	40	ENSG00000122705	CLTA	36.1048												non-matrisome	0.248525	0.03652	3.652	152	9.99815	0.287588	1	old	7.05371
AdrenalGland	M	40	ENSG00000136872	ALDOB	83.651												non-matrisome	0	0	0	152	9.99815	0.287588	1	young	1.48981
AdrenalGland	M	40	ENSG00000136872	ALDOB	83.651												non-matrisome	0.293835	0.19723	19.723	152	9.99815	0.287588	1	old	1.78365
AdrenalGland	M	40	ENSG00000148337	CIZ1	73.0462												non-matrisome	0	0	0	152	9.99815	0.287588	1	young	5.51062
AdrenalGland	M	40	ENSG00000148337	CIZ1	73.0462												non-matrisome	0.277164	0.0502963	5.02963	152	9.99815	0.287588	1	old	5.78779
AdrenalGland	M	40	ENSG00000107317	PTGDS	51.6307												non-matrisome	0	0	0	152	9.99815	0.287588	2	young	6.36144
AdrenalGland	M	40	ENSG00000107317	PTGDS	51.6307												non-matrisome	1.03013	0.161933	16.1933	152	9.99815	0.287588	2	old	7.39157
AdrenalGland	M	40	ENSG00000197355	UAP1L1	69.392												non-matrisome	0	0	0	152	9.99815	0.287588	1	young	4.29774
AdrenalGland	M	40	ENSG00000197355	UAP1L1	69.392												non-matrisome	0.539453	0.12552	12.552	152	9.99815	0.287588	1	old	4.83719
AdrenalGland	M	40	ENSG00000132274	TRIM22	13.293												non-matrisome	0	0	0	152	9.99815	0.287588	2	young	3.97205
AdrenalGland	M	40	ENSG00000132274	TRIM22	13.293												non-matrisome	0.412745	0.103912	10.3912	152	9.99815	0.287588	2	old	4.3848
AdrenalGland	M	40	ENSG00000166340	TPP1	38.6589												non-matrisome	0	0	0	152	9.99815	0.287588	1	young	7.41102
AdrenalGland	M	40	ENSG00000166340	TPP1	38.6589												non-matrisome	0.523351	0.0706179	7.06179	152	9.99815	0.287588	1	old	7.93437
AdrenalGland	M	40	ENSG00000170325	PRDM10	44.8112												non-matrisome	0	0	0	152	9.99815	0.287588	1	young	2.22688
AdrenalGland	M	40	ENSG00000170325	PRDM10	44.8112												non-matrisome	0.258642	0.116145	11.6145	152	9.99815	0.287588	1	old	2.48552
AdrenalGland	M	40	ENSG00000211584	SLC48A1	11.6922												non-matrisome	0	0	0	152	9.99815	0.287588	2	young	3.35938
AdrenalGland	M	40	ENSG00000211584	SLC48A1	11.6922												non-matrisome	0.497814	0.148186	14.8186	152	9.99815	0.287588	2	old	3.8572
AdrenalGland	M	40	ENSG00000166886	NAB2	21.3192												non-matrisome	0	0	0	152	9.99815	0.287588	1	young	4.35107
AdrenalGland	M	40	ENSG00000166886	NAB2	21.3192												non-matrisome	-0.33629	-0.0772889	-7.72889	152	9.99815	0.287588	1	old	4.01478
AdrenalGland	M	40	ENSG00000090487	SPG21	15.958												non-matrisome	0	0	0	152	9.99815	0.287588	1	young	5.57647
AdrenalGland	M	40	ENSG00000090487	SPG21	15.958												non-matrisome	0.28858	0.0517496	5.17496	152	9.99815	0.287588	1	old	5.86505
AdrenalGland	M	40	ENSG00000188536	HBA2	68.723												non-matrisome	0	0	0	152	9.99815	0.287588	1	young	5.10362
AdrenalGland	M	40	ENSG00000188536	HBA2	68.723												non-matrisome	-2.03492	-0.39872	-39.872	152	9.99815	0.287588	1	old	3.0687
AdrenalGland	M	40	ENSG00000103485	QPRT	0												non-matrisome	0	0	0	152	9.99815	0.287588	1	young	7.02583
AdrenalGland	M	40	ENSG00000103485	QPRT	0												non-matrisome	0.591041	0.0841241	8.41241	152	9.99815	0.287588	1	old	7.61687
AdrenalGland	M	40	ENSG00000170049	KCNAB3	95.4178												non-matrisome	0	0	0	152	9.99815	0.287588	1	young	1.05094
AdrenalGland	M	40	ENSG00000170049	KCNAB3	95.4178												non-matrisome	-0.273412	-0.26016	-26.016	152	9.99815	0.287588	1	old	0.777526
AdrenalGland	M	40	ENSG00000030582	GRN	23.7378												non-matrisome	0	0	0	152	9.99815	0.287588	1	young	6.96568
AdrenalGland	M	40	ENSG00000030582	GRN	23.7378												non-matrisome	0.503854	0.0723338	7.23338	152	9.99815	0.287588	1	old	7.46954
AdrenalGland	M	40	ENSG00000136478	TEX2	5.89517												non-matrisome	0	0	0	152	9.99815	0.287588	1	young	5.01104
AdrenalGland	M	40	ENSG00000136478	TEX2	5.89517												non-matrisome	0.325325	0.0649217	6.49217	152	9.99815	0.287588	1	old	5.33637
AdrenalGland	M	40	ENSG00000271605	MILR1	47.0135												non-matrisome	0	0	0	152	9.99815	0.287588	1	young	1.32894
AdrenalGland	M	40	ENSG00000271605	MILR1	47.0135												non-matrisome	0.379374	0.28547	28.547	152	9.99815	0.287588	1	old	1.70832
AdrenalGland	M	40	ENSG00000158270	COLEC12	7.70639	Matrisome-associated	ECM-affiliated Proteins	ENSG00000158270	collectin sub-family member 12	CLP1|NSR2|SCARA4|SRCL	16016	16016	Q5KU26	NP_569057.1	Mouse:Colec12|		matrisome	0	0	0	8	9.26894	0.502859	2	young	2.20273
AdrenalGland	M	40	ENSG00000158270	COLEC12	7.70639	Matrisome-associated	ECM-affiliated Proteins	ENSG00000158270	collectin sub-family member 12	CLP1|NSR2|SCARA4|SRCL	16016	16016	Q5KU26	NP_569057.1	Mouse:Colec12|		matrisome	0.913944	0.414914	41.4914	8	9.26894	0.502859	2	old	3.11667
AdrenalGland	M	40	ENSG00000141458	NPC1	26.3041												non-matrisome	0	0	0	152	9.99815	0.287588	1	young	4.99625
AdrenalGland	M	40	ENSG00000141458	NPC1	26.3041												non-matrisome	0.773469	0.15481	15.481	152	9.99815	0.287588	1	old	5.76972
AdrenalGland	M	40	ENSG00000090674	MCOLN1	19.8154												non-matrisome	0	0	0	152	9.99815	0.287588	1	young	5.94173
AdrenalGland	M	40	ENSG00000090674	MCOLN1	19.8154												non-matrisome	0.457121	0.0769339	7.69339	152	9.99815	0.287588	1	old	6.39885
AdrenalGland	M	40	ENSG00000102575	ACP5	23.9729												non-matrisome	0	0	0	152	9.99815	0.287588	1	young	1.99464
AdrenalGland	M	40	ENSG00000102575	ACP5	23.9729												non-matrisome	1.00338	0.503036	50.3036	152	9.99815	0.287588	1	old	2.99801
AdrenalGland	M	40	ENSG00000068903	SIRT2	10.7451												non-matrisome	0	0	0	152	9.99815	0.287588	1	young	5.65734
AdrenalGland	M	40	ENSG00000068903	SIRT2	10.7451												non-matrisome	0.223819	0.0395626	3.95626	152	9.99815	0.287588	1	old	5.88116
AdrenalGland	M	40	ENSG00000105722	ERF	25.6303												non-matrisome	0	0	0	152	9.99815	0.287588	1	young	5.47351
AdrenalGland	M	40	ENSG00000105722	ERF	25.6303												non-matrisome	-0.314383	-0.0574373	-5.74373	152	9.99815	0.287588	1	old	5.15912
AdrenalGland	M	40	ENSG00000087076	HSD17B14	30.5899												non-matrisome	0	0	0	152	9.99815	0.287588	2	young	5.38669
AdrenalGland	M	40	ENSG00000087076	HSD17B14	30.5899												non-matrisome	0.560378	0.10403	10.403	152	9.99815	0.287588	2	old	5.94706
AdrenalGland	M	40	ENSG00000125864	BFSP1	43.9382												non-matrisome	0	0	0	152	9.99815	0.287588	2	young	1.12624
AdrenalGland	M	40	ENSG00000125864	BFSP1	43.9382												non-matrisome	0.500415	0.444323	44.4323	152	9.99815	0.287588	2	old	1.62666
AdrenalGland	M	40	ENSG00000241728	AP001062	54.9092												non-matrisome	0	0	0	152	9.99815	0.287588	1	young	4.14846
AdrenalGland	M	40	ENSG00000241728	AP001062	54.9092												non-matrisome	-0.315429	-0.0760352	-7.60352	152	9.99815	0.287588	1	old	3.83303
AdrenalGland	M	40	ENSG00000044446	PHKA2	72.7439												non-matrisome	0	0	0	152	9.99815	0.287588	1	young	4.39325
AdrenalGland	M	40	ENSG00000044446	PHKA2	72.7439												non-matrisome	-0.227463	-0.0517757	-5.17757	152	9.99815	0.287588	1	old	4.16578
AdrenalGland	M	40	ENSG00000101955	SRPX	20.0872	Core matrisome	ECM Glycoproteins	ENSG00000101955	sushi-repeat-containing protein, X-linked	DRS|ETX1|SRPX1	11309	11309	P78539	NP_001164221.1:NP_001164222.1:NP_001164223.1:NP_006298.1	Mouse:Srpx|		matrisome	0	0	0	8	9.26894	0.502859	1	young	5.61592
AdrenalGland	M	40	ENSG00000101955	SRPX	20.0872	Core matrisome	ECM Glycoproteins	ENSG00000101955	sushi-repeat-containing protein, X-linked	DRS|ETX1|SRPX1	11309	11309	P78539	NP_001164221.1:NP_001164222.1:NP_001164223.1:NP_006298.1	Mouse:Srpx|		matrisome	0.513874	0.091503	9.1503	8	9.26894	0.502859	1	old	6.1298
AdrenalGland	M	40	ENSG00000102032	RENBP	62.1129												non-matrisome	0	0	0	152	9.99815	0.287588	1	young	4.08156
AdrenalGland	M	40	ENSG00000102032	RENBP	62.1129												non-matrisome	0.840808	0.206002	20.6002	152	9.99815	0.287588	1	old	4.92237
ArteryAorta	M	40	ENSG00000197312	DDI2	0												non-matrisome	0	0	0	112	6.36348	0.14896	1	young	1.53331
ArteryAorta	M	40	ENSG00000197312	DDI2	0												non-matrisome	0.367502	0.239679	23.9679	112	6.36348	0.14896	1	old	1.90081
ArteryAorta	M	40	ENSG00000126070	AGO3	33.2665												non-matrisome	0	0	0	112	6.36348	0.14896	1	young	2.30291
ArteryAorta	M	40	ENSG00000126070	AGO3	33.2665												non-matrisome	0.204208	0.0886738	8.86738	112	6.36348	0.14896	1	old	2.50711
ArteryAorta	M	40	ENSG00000090621	PABPC4	39.5002												non-matrisome	0	0	0	112	6.36348	0.14896	1	young	6.24731
ArteryAorta	M	40	ENSG00000090621	PABPC4	39.5002												non-matrisome	0.203212	0.0325279	3.25279	112	6.36348	0.14896	1	old	6.45053
ArteryAorta	M	40	ENSG00000162407	PLPP3	11.9856												non-matrisome	0	0	0	112	6.36348	0.14896	1	young	6.34016
ArteryAorta	M	40	ENSG00000162407	PLPP3	11.9856												non-matrisome	0.457865	0.0722167	7.22167	112	6.36348	0.14896	1	old	6.79803
ArteryAorta	M	40	ENSG00000067334	DNTTIP2	34.9234												non-matrisome	0	0	0	112	6.36348	0.14896	1	young	4.22065
ArteryAorta	M	40	ENSG00000067334	DNTTIP2	34.9234												non-matrisome	0.250448	0.0593386	5.93386	112	6.36348	0.14896	1	old	4.4711
ArteryAorta	M	40	ENSG00000134186	PRPF38B	12.5752												non-matrisome	0	0	0	112	6.36348	0.14896	1	young	4.82179
ArteryAorta	M	40	ENSG00000134186	PRPF38B	12.5752												non-matrisome	0.246893	0.0512036	5.12036	112	6.36348	0.14896	1	old	5.06868
ArteryAorta	M	40	ENSG00000162775	RBM15	11.7332												non-matrisome	0	0	0	112	6.36348	0.14896	1	young	2.00626
ArteryAorta	M	40	ENSG00000162775	RBM15	11.7332												non-matrisome	0.207415	0.103384	10.3384	112	6.36348	0.14896	1	old	2.21367
ArteryAorta	M	40	ENSG00000160785	SLC25A44	21.9721												non-matrisome	0	0	0	112	6.36348	0.14896	1	young	3.29086
ArteryAorta	M	40	ENSG00000160785	SLC25A44	21.9721												non-matrisome	0.336813	0.102348	10.2348	112	6.36348	0.14896	1	old	3.62767
ArteryAorta	M	40	ENSG00000117036	ETV3	15.9135												non-matrisome	0	0	0	112	6.36348	0.14896	1	young	3.29242
ArteryAorta	M	40	ENSG00000117036	ETV3	15.9135												non-matrisome	0.26522	0.0805548	8.05548	112	6.36348	0.14896	1	old	3.55764
ArteryAorta	M	40	ENSG00000117523	PRRC2C	12.0609												non-matrisome	0	0	0	112	6.36348	0.14896	1	young	5.55828
ArteryAorta	M	40	ENSG00000117523	PRRC2C	12.0609												non-matrisome	0.19318	0.0347554	3.47554	112	6.36348	0.14896	1	old	5.75146
ArteryAorta	M	40	ENSG00000180667	YOD1	13.7863												non-matrisome	0	0	0	112	6.36348	0.14896	1	young	0.94957
ArteryAorta	M	40	ENSG00000180667	YOD1	13.7863												non-matrisome	0.288423	0.30374	30.374	112	6.36348	0.14896	1	old	1.23799
ArteryAorta	M	40	ENSG00000124383	MPHOSPH10	8.76632												non-matrisome	0	0	0	112	6.36348	0.14896	1	young	4.44766
ArteryAorta	M	40	ENSG00000124383	MPHOSPH10	8.76632												non-matrisome	0.265248	0.0596377	5.96377	112	6.36348	0.14896	1	old	4.71291
ArteryAorta	M	40	ENSG00000169756	LIMS1	42.559												non-matrisome	0	0	0	112	6.36348	0.14896	1	young	5.03208
ArteryAorta	M	40	ENSG00000169756	LIMS1	42.559												non-matrisome	0.23853	0.0474018	4.74018	112	6.36348	0.14896	1	old	5.27061
ArteryAorta	M	40	ENSG00000169554	ZEB2	13.9215												non-matrisome	0	0	0	112	6.36348	0.14896	2	young	4.16667
ArteryAorta	M	40	ENSG00000169554	ZEB2	13.9215												non-matrisome	0.214945	0.0515867	5.15867	112	6.36348	0.14896	2	old	4.38162
ArteryAorta	M	40	ENSG00000196504	PRPF40A	16.7677												non-matrisome	0	0	0	112	6.36348	0.14896	2	young	4.4347
ArteryAorta	M	40	ENSG00000196504	PRPF40A	16.7677												non-matrisome	0.170373	0.0384181	3.84181	112	6.36348	0.14896	2	old	4.60507
ArteryAorta	M	40	ENSG00000115457	IGFBP2	29.833	Core matrisome	ECM Glycoproteins	ENSG00000115457	insulin-like growth factor binding protein 2, 36kDa	IBP2|IGF-BP53	5471	5471	C9JMY1:C9JW52:H7C1H0:P18065	NP_000588.2	Mouse:Igfbp2|	Growth Factor-binding	matrisome	0	0	0	5	-10.8861	-0.450706	2	young	10.7558
ArteryAorta	M	40	ENSG00000115457	IGFBP2	29.833	Core matrisome	ECM Glycoproteins	ENSG00000115457	insulin-like growth factor binding protein 2, 36kDa	IBP2|IGF-BP53	5471	5471	C9JMY1:C9JW52:H7C1H0:P18065	NP_000588.2	Mouse:Igfbp2|	Growth Factor-binding	matrisome	-0.537419	-0.0499653	-4.99653	5	-10.8861	-0.450706	2	old	10.2184
ArteryAorta	M	40	ENSG00000114923	SLC4A3	22.3687												non-matrisome	0	0	0	112	6.36348	0.14896	1	young	3.19411
ArteryAorta	M	40	ENSG00000114923	SLC4A3	22.3687												non-matrisome	-0.478411	-0.149779	-14.9779	112	6.36348	0.14896	1	old	2.7157
ArteryAorta	M	40	ENSG00000116106	EPHA4	75.0806												non-matrisome	0	0	0	112	6.36348	0.14896	2	young	3.90578
ArteryAorta	M	40	ENSG00000116106	EPHA4	75.0806												non-matrisome	-0.519397	-0.132982	-13.2982	112	6.36348	0.14896	2	old	3.38638
ArteryAorta	M	40	ENSG00000186448	ZNF197	4.04817												non-matrisome	0	0	0	112	6.36348	0.14896	1	young	2.65732
ArteryAorta	M	40	ENSG00000186448	ZNF197	4.04817												non-matrisome	0.214196	0.080606	8.0606	112	6.36348	0.14896	1	old	2.87152
ArteryAorta	M	40	ENSG00000145022	TCTA	88.7345												non-matrisome	0	0	0	112	6.36348	0.14896	1	young	6.34059
ArteryAorta	M	40	ENSG00000145022	TCTA	88.7345												non-matrisome	-0.257171	-0.0405595	-4.05595	112	6.36348	0.14896	1	old	6.08342
ArteryAorta	M	40	ENSG00000066422	ZBTB11	49.6767												non-matrisome	0	0	0	112	6.36348	0.14896	1	young	3.37927
ArteryAorta	M	40	ENSG00000066422	ZBTB11	49.6767												non-matrisome	0.225023	0.0665894	6.65894	112	6.36348	0.14896	1	old	3.60429
ArteryAorta	M	40	ENSG00000136527	TRA2B	5.14243												non-matrisome	0	0	0	112	6.36348	0.14896	1	young	6.0687
ArteryAorta	M	40	ENSG00000136527	TRA2B	5.14243												non-matrisome	0.192036	0.0316437	3.16437	112	6.36348	0.14896	1	old	6.26073
ArteryAorta	M	40	ENSG00000214367	HAUS3	81.0289												non-matrisome	0	0	0	112	6.36348	0.14896	1	young	3.78096
ArteryAorta	M	40	ENSG00000214367	HAUS3	81.0289												non-matrisome	0.258916	0.068479	6.8479	112	6.36348	0.14896	1	old	4.03988
ArteryAorta	M	40	ENSG00000138757	G3BP2	18.3211												non-matrisome	0	0	0	112	6.36348	0.14896	1	young	5.33121
ArteryAorta	M	40	ENSG00000138757	G3BP2	18.3211												non-matrisome	0.176415	0.033091	3.3091	112	6.36348	0.14896	1	old	5.50762
ArteryAorta	M	40	ENSG00000078295	ADCY2	33.3887												non-matrisome	0	0	0	112	6.36348	0.14896	2	young	2.53509
ArteryAorta	M	40	ENSG00000078295	ADCY2	33.3887												non-matrisome	-0.418799	-0.165201	-16.5201	112	6.36348	0.14896	2	old	2.11629
ArteryAorta	M	40	ENSG00000176788	BASP1	40.304												non-matrisome	0	0	0	112	6.36348	0.14896	1	young	6.07532
ArteryAorta	M	40	ENSG00000176788	BASP1	40.304												non-matrisome	0.357619	0.0588642	5.88642	112	6.36348	0.14896	1	old	6.43294
ArteryAorta	M	40	ENSG00000240376	RP11-36C20	31.7853												non-matrisome	0	0	0	112	6.36348	0.14896	1	young	0.636374
ArteryAorta	M	40	ENSG00000240376	RP11-36C20	31.7853												non-matrisome	0.291155	0.457521	45.7521	112	6.36348	0.14896	1	old	0.927529
ArteryAorta	M	40	ENSG00000113448	PDE4D	30.3128												non-matrisome	0	0	0	112	6.36348	0.14896	1	young	2.29925
ArteryAorta	M	40	ENSG00000113448	PDE4D	30.3128												non-matrisome	0.516874	0.224801	22.4801	112	6.36348	0.14896	1	old	2.81613
ArteryAorta	M	40	ENSG00000120137	PANK3	0.662186												non-matrisome	0	0	0	112	6.36348	0.14896	1	young	3.79918
ArteryAorta	M	40	ENSG00000120137	PANK3	0.662186												non-matrisome	0.22856	0.0601603	6.01603	112	6.36348	0.14896	1	old	4.02774
ArteryAorta	M	40	ENSG00000137161	CNPY3	11.6646												non-matrisome	0	0	0	112	6.36348	0.14896	1	young	6.54537
ArteryAorta	M	40	ENSG00000137161	CNPY3	11.6646												non-matrisome	-0.199931	-0.0305455	-3.05455	112	6.36348	0.14896	1	old	6.34544
ArteryAorta	M	40	ENSG00000009413	REV3L	55.6295												non-matrisome	0	0	0	112	6.36348	0.14896	1	young	3.24582
ArteryAorta	M	40	ENSG00000009413	REV3L	55.6295												non-matrisome	0.309618	0.0953899	9.53899	112	6.36348	0.14896	1	old	3.55544
ArteryAorta	M	40	ENSG00000105849	TWISTNB	0.827658												non-matrisome	0	0	0	112	6.36348	0.14896	1	young	3.29006
ArteryAorta	M	40	ENSG00000105849	TWISTNB	0.827658												non-matrisome	0.339114	0.103072	10.3072	112	6.36348	0.14896	1	old	3.62917
ArteryAorta	M	40	ENSG00000188372	ZP3	26.2504	Core matrisome	ECM Glycoproteins	ENSG00000188372	zona pellucida glycoprotein 3 (sperm receptor)	ZP3A|ZP3B|ZPC	13189	13189	E9PFI9:H0Y3M4:P21754	NP_001103824.1:NP_009086.4	Mouse:Zp3|		matrisome	0	0	0	5	-10.8861	-0.450706	1	young	2.45487
ArteryAorta	M	40	ENSG00000188372	ZP3	26.2504	Core matrisome	ECM Glycoproteins	ENSG00000188372	zona pellucida glycoprotein 3 (sperm receptor)	ZP3A|ZP3B|ZPC	13189	13189	E9PFI9:H0Y3M4:P21754	NP_001103824.1:NP_009086.4	Mouse:Zp3|		matrisome	-0.586199	-0.23879	-23.879	5	-10.8861	-0.450706	1	old	1.86867
ArteryAorta	M	40	ENSG00000127947	PTPN12	49.4683												non-matrisome	0	0	0	112	6.36348	0.14896	1	young	6.09549
ArteryAorta	M	40	ENSG00000127947	PTPN12	49.4683												non-matrisome	0.247018	0.0405246	4.05246	112	6.36348	0.14896	1	old	6.34251
ArteryAorta	M	40	ENSG00000006634	DBF4	36.1428												non-matrisome	0	0	0	112	6.36348	0.14896	1	young	1.65311
ArteryAorta	M	40	ENSG00000006634	DBF4	36.1428												non-matrisome	0.285124	0.172477	17.2477	112	6.36348	0.14896	1	old	1.93823
ArteryAorta	M	40	ENSG00000008277	ADAM22	14.8305	Matrisome-associated	ECM Regulators	ENSG00000008277	ADAM metallopeptidase domain 22	MDC2|MGC149832	201	201	E7EPF1:E9PF78:F8WAD8:G5E951:H7C0Q9:H7C3I4:Q9P0K1	NP_004185.1:NP_068367.1:NP_068368.2:NP_068369.1	Mouse:Adam22|		matrisome	0	0	0	5	-10.8861	-0.450706	4	young	1.18417
ArteryAorta	M	40	ENSG00000008277	ADAM22	14.8305	Matrisome-associated	ECM Regulators	ENSG00000008277	ADAM metallopeptidase domain 22	MDC2|MGC149832	201	201	E7EPF1:E9PF78:F8WAD8:G5E951:H7C0Q9:H7C3I4:Q9P0K1	NP_004185.1:NP_068367.1:NP_068368.2:NP_068369.1	Mouse:Adam22|		matrisome	0.426255	0.359961	35.9961	5	-10.8861	-0.450706	4	old	1.61042
ArteryAorta	M	40	ENSG00000198042	MAK16	10.7973												non-matrisome	0	0	0	112	6.36348	0.14896	1	young	2.26911
ArteryAorta	M	40	ENSG00000198042	MAK16	10.7973												non-matrisome	0.43526	0.19182	19.182	112	6.36348	0.14896	1	old	2.70437
ArteryAorta	M	40	ENSG00000147874	HAUS6	22.558												non-matrisome	0	0	0	112	6.36348	0.14896	1	young	2.33816
ArteryAorta	M	40	ENSG00000147874	HAUS6	22.558												non-matrisome	0.243234	0.104028	10.4028	112	6.36348	0.14896	1	old	2.58139
ArteryAorta	M	40	ENSG00000198887	SMC5	11.2688												non-matrisome	0	0	0	112	6.36348	0.14896	1	young	4.20486
ArteryAorta	M	40	ENSG00000198887	SMC5	11.2688												non-matrisome	0.25596	0.0608724	6.08724	112	6.36348	0.14896	1	old	4.46082
ArteryAorta	M	40	ENSG00000165029	ABCA1	50.7696												non-matrisome	0	0	0	112	6.36348	0.14896	1	young	3.0299
ArteryAorta	M	40	ENSG00000165029	ABCA1	50.7696												non-matrisome	0.689297	0.227498	22.7498	112	6.36348	0.14896	1	old	3.7192
ArteryAorta	M	40	ENSG00000148219	ASTN2	9.22282												non-matrisome	0	0	0	112	6.36348	0.14896	3	young	2.08425
ArteryAorta	M	40	ENSG00000148219	ASTN2	9.22282												non-matrisome	-0.365856	-0.175533	-17.5533	112	6.36348	0.14896	3	old	1.7184
ArteryAorta	M	40	ENSG00000186130	ZBTB6	17.7407												non-matrisome	0	0	0	112	6.36348	0.14896	1	young	2.34584
ArteryAorta	M	40	ENSG00000186130	ZBTB6	17.7407												non-matrisome	0.415798	0.177249	17.7249	112	6.36348	0.14896	1	old	2.76164
ArteryAorta	M	40	ENSG00000169155	ZBTB43	14.3917												non-matrisome	0	0	0	112	6.36348	0.14896	1	young	2.52407
ArteryAorta	M	40	ENSG00000169155	ZBTB43	14.3917												non-matrisome	0.282973	0.11211	11.211	112	6.36348	0.14896	1	old	2.80705
ArteryAorta	M	40	ENSG00000097007	ABL1	28.0811												non-matrisome	0	0	0	112	6.36348	0.14896	1	young	6.34064
ArteryAorta	M	40	ENSG00000097007	ABL1	28.0811												non-matrisome	0.274735	0.0433293	4.33293	112	6.36348	0.14896	1	old	6.61538
ArteryAorta	M	40	ENSG00000187522	HSPA14	8.34805												non-matrisome	0	0	0	112	6.36348	0.14896	1	young	3.21078
ArteryAorta	M	40	ENSG00000187522	HSPA14	8.34805												non-matrisome	0.206082	0.0641846	6.41846	112	6.36348	0.14896	1	old	3.41686
ArteryAorta	M	40	ENSG00000169826	CSGALNACT2	40.4973												non-matrisome	0	0	0	112	6.36348	0.14896	2	young	5.25375
ArteryAorta	M	40	ENSG00000169826	CSGALNACT2	40.4973												non-matrisome	0.279346	0.0531708	5.31708	112	6.36348	0.14896	2	old	5.53309
ArteryAorta	M	40	ENSG00000169813	HNRNPF	22.0295												non-matrisome	0	0	0	112	6.36348	0.14896	1	young	6.30209
ArteryAorta	M	40	ENSG00000169813	HNRNPF	22.0295												non-matrisome	0.264312	0.0419403	4.19403	112	6.36348	0.14896	1	old	6.56641
ArteryAorta	M	40	ENSG00000198964	SGMS1	21.0817												non-matrisome	0	0	0	112	6.36348	0.14896	1	young	3.5284
ArteryAorta	M	40	ENSG00000198964	SGMS1	21.0817												non-matrisome	0.207448	0.0587938	5.87938	112	6.36348	0.14896	1	old	3.73584
ArteryAorta	M	40	ENSG00000096717	SIRT1	24.6572												non-matrisome	0	0	0	112	6.36348	0.14896	1	young	4.01743
ArteryAorta	M	40	ENSG00000096717	SIRT1	24.6572												non-matrisome	0.216779	0.0539596	5.39596	112	6.36348	0.14896	1	old	4.23421
ArteryAorta	M	40	ENSG00000107874	CUEDC2	18.9802												non-matrisome	0	0	0	112	6.36348	0.14896	1	young	6.63451
ArteryAorta	M	40	ENSG00000107874	CUEDC2	18.9802												non-matrisome	-0.156091	-0.0235272	-2.35272	112	6.36348	0.14896	1	old	6.47842
ArteryAorta	M	40	ENSG00000236264	RPL26P30	25.2795												non-matrisome	0	0	0	112	6.36348	0.14896	1	young	1.93053
ArteryAorta	M	40	ENSG00000236264	RPL26P30	25.2795												non-matrisome	0.298117	0.154422	15.4422	112	6.36348	0.14896	1	old	2.22865
ArteryAorta	M	40	ENSG00000110422	HIPK3	27.7569												non-matrisome	0	0	0	112	6.36348	0.14896	1	young	5.62515
ArteryAorta	M	40	ENSG00000110422	HIPK3	27.7569												non-matrisome	0.212024	0.0376921	3.76921	112	6.36348	0.14896	1	old	5.83717
ArteryAorta	M	40	ENSG00000150776	C11orf57	13.8125												non-matrisome	0	0	0	112	6.36348	0.14896	1	young	2.29183
ArteryAorta	M	40	ENSG00000150776	C11orf57	13.8125												non-matrisome	0.17636	0.0769518	7.69518	112	6.36348	0.14896	1	old	2.46819
ArteryAorta	M	40	ENSG00000129315	CCNT1	67.3887												non-matrisome	0	0	0	112	6.36348	0.14896	1	young	3.74468
ArteryAorta	M	40	ENSG00000129315	CCNT1	67.3887												non-matrisome	0.222111	0.0593136	5.93136	112	6.36348	0.14896	1	old	3.96679
ArteryAorta	M	40	ENSG00000161813	LARP4	22.4415												non-matrisome	0	0	0	112	6.36348	0.14896	1	young	3.66979
ArteryAorta	M	40	ENSG00000161813	LARP4	22.4415												non-matrisome	0.325979	0.0888278	8.88278	112	6.36348	0.14896	1	old	3.99577
ArteryAorta	M	40	ENSG00000135503	ACVR1B	37.6213												non-matrisome	0	0	0	112	6.36348	0.14896	1	young	3.73326
ArteryAorta	M	40	ENSG00000135503	ACVR1B	37.6213												non-matrisome	0.285336	0.0764307	7.64307	112	6.36348	0.14896	1	old	4.0186
ArteryAorta	M	40	ENSG00000257218	GATC	3.52347												non-matrisome	0	0	0	112	6.36348	0.14896	1	young	1.32393
ArteryAorta	M	40	ENSG00000257218	GATC	3.52347												non-matrisome	0.357409	0.269961	26.9961	112	6.36348	0.14896	1	old	1.68133
ArteryAorta	M	40	ENSG00000132952	USPL1	32.7512												non-matrisome	0	0	0	112	6.36348	0.14896	1	young	3.75309
ArteryAorta	M	40	ENSG00000132952	USPL1	32.7512												non-matrisome	0.326682	0.0870435	8.70435	112	6.36348	0.14896	1	old	4.07977
ArteryAorta	M	40	ENSG00000120686	UFM1	11.4994												non-matrisome	0	0	0	112	6.36348	0.14896	1	young	5.6209
ArteryAorta	M	40	ENSG00000120686	UFM1	11.4994												non-matrisome	0.230714	0.0410457	4.10457	112	6.36348	0.14896	1	old	5.85162
ArteryAorta	M	40	ENSG00000092036	HAUS4	28.6065												non-matrisome	0	0	0	112	6.36348	0.14896	1	young	5.46918
ArteryAorta	M	40	ENSG00000092036	HAUS4	28.6065												non-matrisome	-0.220062	-0.0402368	-4.02368	112	6.36348	0.14896	1	old	5.24912
ArteryAorta	M	40	ENSG00000165506	DNAAF2	31.1462												non-matrisome	0	0	0	112	6.36348	0.14896	1	young	2.57206
ArteryAorta	M	40	ENSG00000165506	DNAAF2	31.1462												non-matrisome	0.270982	0.105356	10.5356	112	6.36348	0.14896	1	old	2.84304
ArteryAorta	M	40	ENSG00000100483	VCPKMT	25.3391												non-matrisome	0	0	0	112	6.36348	0.14896	1	young	3.64188
ArteryAorta	M	40	ENSG00000100483	VCPKMT	25.3391												non-matrisome	0.291627	0.0800759	8.00759	112	6.36348	0.14896	1	old	3.93351
ArteryAorta	M	40	ENSG00000100796	PPP4R3A	49.0552												non-matrisome	0	0	0	112	6.36348	0.14896	1	young	5.27552
ArteryAorta	M	40	ENSG00000100796	PPP4R3A	49.0552												non-matrisome	0.176339	0.0334258	3.34258	112	6.36348	0.14896	1	old	5.45186
ArteryAorta	M	40	ENSG00000069956	MAPK6	35.7789												non-matrisome	0	0	0	112	6.36348	0.14896	1	young	3.71968
ArteryAorta	M	40	ENSG00000069956	MAPK6	35.7789												non-matrisome	0.266035	0.0715209	7.15209	112	6.36348	0.14896	1	old	3.98572
ArteryAorta	M	40	ENSG00000140455	USP3	61.0632												non-matrisome	0	0	0	112	6.36348	0.14896	2	young	3.82458
ArteryAorta	M	40	ENSG00000140455	USP3	61.0632												non-matrisome	0.191174	0.0499857	4.99857	112	6.36348	0.14896	2	old	4.01576
ArteryAorta	M	40	ENSG00000169018	FEM1B	21.9744												non-matrisome	0	0	0	112	6.36348	0.14896	1	young	5.4628
ArteryAorta	M	40	ENSG00000169018	FEM1B	21.9744												non-matrisome	0.252832	0.0462826	4.62826	112	6.36348	0.14896	1	old	5.71563
ArteryAorta	M	40	ENSG00000206811	SNORA10	19.9713												non-matrisome	0	0	0	112	6.36348	0.14896	1	young	1.64124
ArteryAorta	M	40	ENSG00000206811	SNORA10	19.9713												non-matrisome	0.589838	0.359387	35.9387	112	6.36348	0.14896	1	old	2.23107
ArteryAorta	M	40	ENSG00000185338	SOCS1	11.1865												non-matrisome	0	0	0	112	6.36348	0.14896	1	young	2.42902
ArteryAorta	M	40	ENSG00000185338	SOCS1	11.1865												non-matrisome	0.628087	0.258576	25.8576	112	6.36348	0.14896	1	old	3.05711
ArteryAorta	M	40	ENSG00000260306	RP11-645C24	11.7332												non-matrisome	0	0	0	112	6.36348	0.14896	1	young	0.797439
ArteryAorta	M	40	ENSG00000260306	RP11-645C24	11.7332												non-matrisome	0.343955	0.431324	43.1324	112	6.36348	0.14896	1	old	1.14139
ArteryAorta	M	40	ENSG00000070444	MNT	6.2986												non-matrisome	0	0	0	112	6.36348	0.14896	1	young	4.37472
ArteryAorta	M	40	ENSG00000070444	MNT	6.2986												non-matrisome	0.228407	0.0522108	5.22108	112	6.36348	0.14896	1	old	4.60312
ArteryAorta	M	40	ENSG00000178502	KLHL11	2.34551												non-matrisome	0	0	0	112	6.36348	0.14896	1	young	1.17655
ArteryAorta	M	40	ENSG00000178502	KLHL11	2.34551												non-matrisome	0.374667	0.318445	31.8445	112	6.36348	0.14896	1	old	1.55122
ArteryAorta	M	40	ENSG00000101745	ANKRD12	27.8667												non-matrisome	0	0	0	112	6.36348	0.14896	1	young	3.50283
ArteryAorta	M	40	ENSG00000101745	ANKRD12	27.8667												non-matrisome	0.234715	0.0670074	6.70074	112	6.36348	0.14896	1	old	3.73754
ArteryAorta	M	40	ENSG00000141384	TAF4B	17.1995												non-matrisome	0	0	0	112	6.36348	0.14896	2	young	1.49009
ArteryAorta	M	40	ENSG00000141384	TAF4B	17.1995												non-matrisome	0.328083	0.220177	22.0177	112	6.36348	0.14896	2	old	1.81817
ArteryAorta	M	40	ENSG00000116017	ARID3A	37.4892												non-matrisome	0	0	0	112	6.36348	0.14896	1	young	1.62374
ArteryAorta	M	40	ENSG00000116017	ARID3A	37.4892												non-matrisome	0.275177	0.169471	16.9471	112	6.36348	0.14896	1	old	1.89891
ArteryAorta	M	40	ENSG00000171295	ZNF440	57.1143												non-matrisome	0	0	0	112	6.36348	0.14896	2	young	1.93862
ArteryAorta	M	40	ENSG00000171295	ZNF440	57.1143												non-matrisome	0.280931	0.144913	14.4913	112	6.36348	0.14896	2	old	2.21955
ArteryAorta	M	40	ENSG00000167635	ZNF146	41.3722												non-matrisome	0	0	0	112	6.36348	0.14896	1	young	5.40998
ArteryAorta	M	40	ENSG00000167635	ZNF146	41.3722												non-matrisome	0.206059	0.0380888	3.80888	112	6.36348	0.14896	1	old	5.61604
ArteryAorta	M	40	ENSG00000159882	ZNF230	24.9458												non-matrisome	0	0	0	112	6.36348	0.14896	1	young	1.64729
ArteryAorta	M	40	ENSG00000159882	ZNF230	24.9458												non-matrisome	0.290661	0.176448	17.6448	112	6.36348	0.14896	1	old	1.93795
ArteryAorta	M	40	ENSG00000159885	ZNF222	6.64487												non-matrisome	0	0	0	112	6.36348	0.14896	1	young	2.04204
ArteryAorta	M	40	ENSG00000159885	ZNF222	6.64487												non-matrisome	0.330061	0.161632	16.1632	112	6.36348	0.14896	1	old	2.37211
ArteryAorta	M	40	ENSG00000186230	ZNF749	36.4679												non-matrisome	0	0	0	112	6.36348	0.14896	1	young	1.10652
ArteryAorta	M	40	ENSG00000186230	ZNF749	36.4679												non-matrisome	0.227846	0.205913	20.5913	112	6.36348	0.14896	1	old	1.33436
ArteryAorta	M	40	ENSG00000180530	NRIP1	21.522												non-matrisome	0	0	0	112	6.36348	0.14896	1	young	2.87674
ArteryAorta	M	40	ENSG00000180530	NRIP1	21.522												non-matrisome	0.25641	0.0891322	8.91322	112	6.36348	0.14896	1	old	3.13315
ArteryAorta	M	40	ENSG00000177189	RPS6KA3	47.2536												non-matrisome	0	0	0	112	6.36348	0.14896	1	young	4.06339
ArteryAorta	M	40	ENSG00000177189	RPS6KA3	47.2536												non-matrisome	0.275267	0.0677433	6.77433	112	6.36348	0.14896	1	old	4.33866
ArteryAorta	M	40	ENSG00000125356	NDUFA1	5.16404												non-matrisome	0	0	0	112	6.36348	0.14896	1	young	8.50398
ArteryAorta	M	40	ENSG00000125356	NDUFA1	5.16404												non-matrisome	-0.201191	-0.0236584	-2.36584	112	6.36348	0.14896	1	old	8.30279
ArteryAorta	M	40	ENSG00000177485	ZBTB33	100												non-matrisome	0	0	0	112	6.36348	0.14896	1	young	2.52274
ArteryAorta	M	40	ENSG00000177485	ZBTB33	100												non-matrisome	0.251353	0.0996349	9.96349	112	6.36348	0.14896	1	old	2.77409
ArteryAorta	M	40	ENSG00000102034	ELF4	17.7451												non-matrisome	0	0	0	112	6.36348	0.14896	1	young	3.66556
ArteryAorta	M	40	ENSG00000102034	ELF4	17.7451												non-matrisome	0.265991	0.0725647	7.25647	112	6.36348	0.14896	1	old	3.93156
ArteryCoronary	M	40	ENSG00000175756	AURKAIP1	0												non-matrisome	0	0	0	467	-6.64314	-0.336582	1	young	6.20247
ArteryCoronary	M	40	ENSG00000175756	AURKAIP1	0												non-matrisome	0.291559	0.047007	4.7007	467	-6.64314	-0.336582	1	old	6.49403
ArteryCoronary	M	40	ENSG00000116251	RPL22	71.9952												non-matrisome	0	0	0	467	-6.64314	-0.336582	1	young	8.04011
ArteryCoronary	M	40	ENSG00000116251	RPL22	71.9952												non-matrisome	-0.40964	-0.0509495	-5.09495	467	-6.64314	-0.336582	1	old	7.63047
ArteryCoronary	M	40	ENSG00000004487	KDM1A	16.6236												non-matrisome	0	0	0	467	-6.64314	-0.336582	1	young	5.48629
ArteryCoronary	M	40	ENSG00000004487	KDM1A	16.6236												non-matrisome	-0.248938	-0.0453746	-4.53746	467	-6.64314	-0.336582	1	old	5.23735
ArteryCoronary	M	40	ENSG00000142676	RPL11	5.33654												non-matrisome	0	0	0	467	-6.64314	-0.336582	1	young	9.717
ArteryCoronary	M	40	ENSG00000142676	RPL11	5.33654												non-matrisome	-0.331184	-0.0340829	-3.40829	467	-6.64314	-0.336582	1	old	9.38582
ArteryCoronary	M	40	ENSG00000133226	SRRM1	10.5118												non-matrisome	0	0	0	467	-6.64314	-0.336582	1	young	6.1471
ArteryCoronary	M	40	ENSG00000133226	SRRM1	10.5118												non-matrisome	-0.489618	-0.0796503	-7.96503	467	-6.64314	-0.336582	1	old	5.65748
ArteryCoronary	M	40	ENSG00000117614	SYF2	26.7811												non-matrisome	0	0	0	467	-6.64314	-0.336582	1	young	5.87353
ArteryCoronary	M	40	ENSG00000117614	SYF2	26.7811												non-matrisome	-0.549516	-0.0935581	-9.35581	467	-6.64314	-0.336582	1	old	5.32401
ArteryCoronary	M	40	ENSG00000084636	COL16A1	70.0824	Core matrisome	Collagens	ENSG00000084636	collagen, type XVI, alpha 1	447AA|FP1572	2193	2193	A6NCT7:A6NDR9:H7BY97:H7BZL8:H7C3F0:Q07092	NP_001847.3	Mouse:Col16a1|	FACIT	matrisome	0	0	0	27	-9.61872	-0.627006	1	young	7.01385
ArteryCoronary	M	40	ENSG00000084636	COL16A1	70.0824	Core matrisome	Collagens	ENSG00000084636	collagen, type XVI, alpha 1	447AA|FP1572	2193	2193	A6NCT7:A6NDR9:H7BY97:H7BZL8:H7C3F0:Q07092	NP_001847.3	Mouse:Col16a1|	FACIT	matrisome	-0.967224	-0.137902	-13.7902	27	-9.61872	-0.627006	1	old	6.04663
ArteryCoronary	M	40	ENSG00000121774	KHDRBS1	3.9497												non-matrisome	0	0	0	467	-6.64314	-0.336582	1	young	6.35261
ArteryCoronary	M	40	ENSG00000121774	KHDRBS1	3.9497												non-matrisome	-0.26444	-0.041627	-4.1627	467	-6.64314	-0.336582	1	old	6.08817
ArteryCoronary	M	40	ENSG00000160058	BSDC1	29.0003												non-matrisome	0	0	0	467	-6.64314	-0.336582	1	young	5.76126
ArteryCoronary	M	40	ENSG00000160058	BSDC1	29.0003												non-matrisome	-0.356922	-0.0619521	-6.19521	467	-6.64314	-0.336582	1	old	5.40434
ArteryCoronary	M	40	ENSG00000123091	RNF11	30.9882												non-matrisome	0	0	0	467	-6.64314	-0.336582	1	young	7.1198
ArteryCoronary	M	40	ENSG00000123091	RNF11	30.9882												non-matrisome	-0.461915	-0.0648775	-6.48775	467	-6.64314	-0.336582	1	old	6.65789
ArteryCoronary	M	40	ENSG00000085832	EPS15	15.5404												non-matrisome	0	0	0	467	-6.64314	-0.336582	2	young	5.71735
ArteryCoronary	M	40	ENSG00000085832	EPS15	15.5404												non-matrisome	-0.440621	-0.0770674	-7.70674	467	-6.64314	-0.336582	2	old	5.27673
ArteryCoronary	M	40	ENSG00000117859	OSBPL9	24.625												non-matrisome	0	0	0	467	-6.64314	-0.336582	1	young	5.96915
ArteryCoronary	M	40	ENSG00000117859	OSBPL9	24.625												non-matrisome	-0.381108	-0.0638462	-6.38462	467	-6.64314	-0.336582	1	old	5.58804
ArteryCoronary	M	40	ENSG00000081870	HSPB11	17.6126												non-matrisome	0	0	0	467	-6.64314	-0.336582	1	young	3.7746
ArteryCoronary	M	40	ENSG00000081870	HSPB11	17.6126												non-matrisome	-0.383427	-0.101581	-10.1581	467	-6.64314	-0.336582	1	old	3.39117
ArteryCoronary	M	40	ENSG00000172456	FGGY	8.9497												non-matrisome	0	0	0	467	-6.64314	-0.336582	1	young	2.13222
ArteryCoronary	M	40	ENSG00000172456	FGGY	8.9497												non-matrisome	-0.376932	-0.176779	-17.6779	467	-6.64314	-0.336582	1	old	1.75529
ArteryCoronary	M	40	ENSG00000162604	TM2D1	20.8951												non-matrisome	0	0	0	467	-6.64314	-0.336582	1	young	4.26667
ArteryCoronary	M	40	ENSG00000162604	TM2D1	20.8951												non-matrisome	-0.376255	-0.0881848	-8.81848	467	-6.64314	-0.336582	1	old	3.89041
ArteryCoronary	M	40	ENSG00000226084	RP4-706A16	5.97902												non-matrisome	0	0	0	467	-6.64314	-0.336582	1	young	8.68233
ArteryCoronary	M	40	ENSG00000226084	RP4-706A16	5.97902												non-matrisome	-0.355852	-0.0409858	-4.09858	467	-6.64314	-0.336582	1	old	8.32647
ArteryCoronary	M	40	ENSG00000162613	FUBP1	0												non-matrisome	0	0	0	467	-6.64314	-0.336582	1	young	5.70023
ArteryCoronary	M	40	ENSG00000162613	FUBP1	0												non-matrisome	-0.506416	-0.0888413	-8.88413	467	-6.64314	-0.336582	1	old	5.19381
ArteryCoronary	M	40	ENSG00000137959	IFI44L	13.0594												non-matrisome	0	0	0	467	-6.64314	-0.336582	2	young	3.18209
ArteryCoronary	M	40	ENSG00000137959	IFI44L	13.0594												non-matrisome	-0.917193	-0.288236	-28.8236	467	-6.64314	-0.336582	2	old	2.2649
ArteryCoronary	M	40	ENSG00000117151	CTBS	8.69381												non-matrisome	0	0	0	467	-6.64314	-0.336582	1	young	3.7202
ArteryCoronary	M	40	ENSG00000117151	CTBS	8.69381												non-matrisome	-0.433076	-0.116412	-11.6412	467	-6.64314	-0.336582	1	old	3.28712
ArteryCoronary	M	40	ENSG00000137944	KYAT3	15.3036												non-matrisome	0	0	0	467	-6.64314	-0.336582	1	young	5.2319
ArteryCoronary	M	40	ENSG00000137944	KYAT3	15.3036												non-matrisome	-0.465886	-0.0890471	-8.90471	467	-6.64314	-0.336582	1	old	4.76602
ArteryCoronary	M	40	ENSG00000122406	RPL5	15.6538												non-matrisome	0	0	0	467	-6.64314	-0.336582	1	young	10.4703
ArteryCoronary	M	40	ENSG00000122406	RPL5	15.6538												non-matrisome	-0.291234	-0.0278151	-2.78151	467	-6.64314	-0.336582	1	old	10.1791
ArteryCoronary	M	40	ENSG00000137970	RPL7P9	11.1565												non-matrisome	0	0	0	467	-6.64314	-0.336582	1	young	10.0173
ArteryCoronary	M	40	ENSG00000137970	RPL7P9	11.1565												non-matrisome	-0.313246	-0.0312706	-3.12706	467	-6.64314	-0.336582	1	old	9.70404
ArteryCoronary	M	40	ENSG00000244716	RP11-20O24	20.25												non-matrisome	0	0	0	467	-6.64314	-0.336582	1	young	7.79262
ArteryCoronary	M	40	ENSG00000244716	RP11-20O24	20.25												non-matrisome	-0.331101	-0.042489	-4.2489	467	-6.64314	-0.336582	1	old	7.46152
ArteryCoronary	M	40	ENSG00000213366	GSTM2	10.7692												non-matrisome	0	0	0	467	-6.64314	-0.336582	1	young	6.40009
ArteryCoronary	M	40	ENSG00000213366	GSTM2	10.7692												non-matrisome	-0.900093	-0.140637	-14.0637	467	-6.64314	-0.336582	1	old	5.5
ArteryCoronary	M	40	ENSG00000168679	SLC16A4	4.03846												non-matrisome	0	0	0	467	-6.64314	-0.336582	1	young	3.73533
ArteryCoronary	M	40	ENSG00000168679	SLC16A4	4.03846												non-matrisome	-0.580505	-0.155409	-15.5409	467	-6.64314	-0.336582	1	old	3.15482
ArteryCoronary	M	40	ENSG00000197323	TRIM33	4.85664												non-matrisome	0	0	0	467	-6.64314	-0.336582	1	young	4.24804
ArteryCoronary	M	40	ENSG00000197323	TRIM33	4.85664												non-matrisome	-0.373867	-0.0880092	-8.80092	467	-6.64314	-0.336582	1	old	3.87418
ArteryCoronary	M	40	ENSG00000143401	ANP32E	20.8654												non-matrisome	0	0	0	467	-6.64314	-0.336582	1	young	5.44434
ArteryCoronary	M	40	ENSG00000143401	ANP32E	20.8654												non-matrisome	-0.40646	-0.0746573	-7.46573	467	-6.64314	-0.336582	1	old	5.03788
ArteryCoronary	M	40	ENSG00000118292	C1orf54	5.93407												non-matrisome	0	0	0	467	-6.64314	-0.336582	1	young	6.26735
ArteryCoronary	M	40	ENSG00000118292	C1orf54	5.93407												non-matrisome	-0.661925	-0.105615	-10.5615	467	-6.64314	-0.336582	1	old	5.60543
ArteryCoronary	M	40	ENSG00000271853	RP1-178F15	15.5769												non-matrisome	0	0	0	467	-6.64314	-0.336582	1	young	6.97823
ArteryCoronary	M	40	ENSG00000271853	RP1-178F15	15.5769												non-matrisome	-0.422541	-0.0605513	-6.05513	467	-6.64314	-0.336582	1	old	6.55569
ArteryCoronary	M	40	ENSG00000177954	RPS27	20.7928												non-matrisome	0	0	0	467	-6.64314	-0.336582	1	young	8.73113
ArteryCoronary	M	40	ENSG00000177954	RPS27	20.7928												non-matrisome	-0.375044	-0.0429548	-4.29548	467	-6.64314	-0.336582	1	old	8.35608
ArteryCoronary	M	40	ENSG00000116521	SCAMP3	3.07692												non-matrisome	0	0	0	467	-6.64314	-0.336582	1	young	5.43119
ArteryCoronary	M	40	ENSG00000116521	SCAMP3	3.07692												non-matrisome	0.257872	0.0474798	4.74798	467	-6.64314	-0.336582	1	old	5.68906
ArteryCoronary	M	40	ENSG00000162733	DDR2	15.5122												non-matrisome	0	0	0	467	-6.64314	-0.336582	1	young	6.02689
ArteryCoronary	M	40	ENSG00000162733	DDR2	15.5122												non-matrisome	-0.510222	-0.0846576	-8.46576	467	-6.64314	-0.336582	1	old	5.51667
ArteryCoronary	M	40	ENSG00000034971	MYOC	18.3956												non-matrisome	0	0	0	467	-6.64314	-0.336582	1	young	6.48801
ArteryCoronary	M	40	ENSG00000034971	MYOC	18.3956												non-matrisome	-1.9134	-0.294912	-29.4912	467	-6.64314	-0.336582	1	old	4.57462
ArteryCoronary	M	40	ENSG00000117533	VAMP4	32.7692												non-matrisome	0	0	0	467	-6.64314	-0.336582	1	young	5.12077
ArteryCoronary	M	40	ENSG00000117533	VAMP4	32.7692												non-matrisome	-0.661404	-0.129161	-12.9161	467	-6.64314	-0.336582	1	old	4.45937
ArteryCoronary	M	40	ENSG00000152061	RABGAP1L	1.75824												non-matrisome	0	0	0	467	-6.64314	-0.336582	1	young	3.23959
ArteryCoronary	M	40	ENSG00000152061	RABGAP1L	1.75824												non-matrisome	-0.467383	-0.144272	-14.4272	467	-6.64314	-0.336582	1	old	2.77221
ArteryCoronary	M	40	ENSG00000116747	TROVE2	9.84615												non-matrisome	0	0	0	467	-6.64314	-0.336582	1	young	3.8581
ArteryCoronary	M	40	ENSG00000116747	TROVE2	9.84615												non-matrisome	-0.332221	-0.0861101	-8.61101	467	-6.64314	-0.336582	1	old	3.52588
ArteryCoronary	M	40	ENSG00000000971	CFH	38.75												non-matrisome	0	0	0	467	-6.64314	-0.336582	1	young	8.98111
ArteryCoronary	M	40	ENSG00000000971	CFH	38.75												non-matrisome	-1.25053	-0.139241	-13.9241	467	-6.64314	-0.336582	1	old	7.73057
ArteryCoronary	M	40	ENSG00000196352	CD55	8.47403												non-matrisome	0	0	0	467	-6.64314	-0.336582	1	young	5.43496
ArteryCoronary	M	40	ENSG00000196352	CD55	8.47403												non-matrisome	-0.558761	-0.102809	-10.2809	467	-6.64314	-0.336582	1	old	4.8762
ArteryCoronary	M	40	ENSG00000117335	CD46	1.73077												non-matrisome	0	0	0	467	-6.64314	-0.336582	1	young	6.42707
ArteryCoronary	M	40	ENSG00000117335	CD46	1.73077												non-matrisome	-0.390819	-0.0608082	-6.08082	467	-6.64314	-0.336582	1	old	6.03625
ArteryCoronary	M	40	ENSG00000116918	TSNAX	2.30769												non-matrisome	0	0	0	467	-6.64314	-0.336582	1	young	5.16343
ArteryCoronary	M	40	ENSG00000116918	TSNAX	2.30769												non-matrisome	-0.318758	-0.0617337	-6.17337	467	-6.64314	-0.336582	1	old	4.84468
ArteryCoronary	M	40	ENSG00000173726	TOMM20	8.15934												non-matrisome	0	0	0	467	-6.64314	-0.336582	1	young	7.12214
ArteryCoronary	M	40	ENSG00000173726	TOMM20	8.15934												non-matrisome	-0.504764	-0.0708726	-7.08726	467	-6.64314	-0.336582	1	old	6.61738
ArteryCoronary	M	40	ENSG00000054267	ARID4B	5.9645												non-matrisome	0	0	0	467	-6.64314	-0.336582	1	young	4.59829
ArteryCoronary	M	40	ENSG00000054267	ARID4B	5.9645												non-matrisome	-0.280311	-0.0609599	-6.09599	467	-6.64314	-0.336582	1	old	4.31798
ArteryCoronary	M	40	ENSG00000086619	ERO1B	28.6224												non-matrisome	0	0	0	467	-6.64314	-0.336582	1	young	3.65949
ArteryCoronary	M	40	ENSG00000086619	ERO1B	28.6224												non-matrisome	-0.384968	-0.105197	-10.5197	467	-6.64314	-0.336582	1	old	3.27453
ArteryCoronary	M	40	ENSG00000121644	DESI2	24.5629												non-matrisome	0	0	0	467	-6.64314	-0.336582	1	young	5.15696
ArteryCoronary	M	40	ENSG00000121644	DESI2	24.5629												non-matrisome	-0.361675	-0.0701334	-7.01334	467	-6.64314	-0.336582	1	old	4.79528
ArteryCoronary	M	40	ENSG00000115738	ID2	1.51442												non-matrisome	0	0	0	467	-6.64314	-0.336582	1	young	7.05553
ArteryCoronary	M	40	ENSG00000115738	ID2	1.51442												non-matrisome	-0.489428	-0.069368	-6.9368	467	-6.64314	-0.336582	1	old	6.5661
ArteryCoronary	M	40	ENSG00000011566	MAP4K3	10.6044												non-matrisome	0	0	0	467	-6.64314	-0.336582	1	young	4.75476
ArteryCoronary	M	40	ENSG00000011566	MAP4K3	10.6044												non-matrisome	-0.276866	-0.0582294	-5.82294	467	-6.64314	-0.336582	1	old	4.47789
ArteryCoronary	M	40	ENSG00000138050	THUMPD2	2.1568												non-matrisome	0	0	0	467	-6.64314	-0.336582	1	young	4.70607
ArteryCoronary	M	40	ENSG00000138050	THUMPD2	2.1568												non-matrisome	-0.550399	-0.116955	-11.6955	467	-6.64314	-0.336582	1	old	4.15567
ArteryCoronary	M	40	ENSG00000152518	ZFP36L2	15.9231												non-matrisome	0	0	0	467	-6.64314	-0.336582	1	young	8.27175
ArteryCoronary	M	40	ENSG00000152518	ZFP36L2	15.9231												non-matrisome	-0.535646	-0.064756	-6.4756	467	-6.64314	-0.336582	1	old	7.7361
ArteryCoronary	M	40	ENSG00000138036	DYNC2LI1	22.2203												non-matrisome	0	0	0	467	-6.64314	-0.336582	1	young	3.85236
ArteryCoronary	M	40	ENSG00000138036	DYNC2LI1	22.2203												non-matrisome	-0.548993	-0.142508	-14.2508	467	-6.64314	-0.336582	1	old	3.30337
ArteryCoronary	M	40	ENSG00000143947	RPS27A	25.7143												non-matrisome	0	0	0	467	-6.64314	-0.336582	1	young	11.3253
ArteryCoronary	M	40	ENSG00000143947	RPS27A	25.7143												non-matrisome	-0.332056	-0.0293199	-2.93199	467	-6.64314	-0.336582	1	old	10.9932
ArteryCoronary	M	40	ENSG00000233426	EIF3FP3	29.6154												non-matrisome	0	0	0	467	-6.64314	-0.336582	1	young	6.32905
ArteryCoronary	M	40	ENSG00000233426	EIF3FP3	29.6154												non-matrisome	-0.455753	-0.0720097	-7.20097	467	-6.64314	-0.336582	1	old	5.8733
ArteryCoronary	M	40	ENSG00000197223	C1D	45.0577												non-matrisome	0	0	0	467	-6.64314	-0.336582	1	young	3.87824
ArteryCoronary	M	40	ENSG00000197223	C1D	45.0577												non-matrisome	-0.346509	-0.0893469	-8.93469	467	-6.64314	-0.336582	1	old	3.53173
ArteryCoronary	M	40	ENSG00000221823	PPP3R1	14.3182												non-matrisome	0	0	0	467	-6.64314	-0.336582	1	young	5.70327
ArteryCoronary	M	40	ENSG00000221823	PPP3R1	14.3182												non-matrisome	-0.2758	-0.0483583	-4.83583	467	-6.64314	-0.336582	1	old	5.42746
ArteryCoronary	M	40	ENSG00000169604	ANTXR1	9.84615												non-matrisome	0	0	0	467	-6.64314	-0.336582	1	young	8.43862
ArteryCoronary	M	40	ENSG00000169604	ANTXR1	9.84615												non-matrisome	-0.972862	-0.115287	-11.5287	467	-6.64314	-0.336582	1	old	7.46575
ArteryCoronary	M	40	ENSG00000169599	NFU1	6.64835												non-matrisome	0	0	0	467	-6.64314	-0.336582	1	young	5.07164
ArteryCoronary	M	40	ENSG00000169599	NFU1	6.64835												non-matrisome	-0.176981	-0.0348961	-3.48961	467	-6.64314	-0.336582	1	old	4.89466
ArteryCoronary	M	40	ENSG00000204745	AC083899	0												non-matrisome	0	0	0	467	-6.64314	-0.336582	2	young	1.4781
ArteryCoronary	M	40	ENSG00000204745	AC083899	0												non-matrisome	-0.300539	-0.203327	-20.3327	467	-6.64314	-0.336582	2	old	1.17757
ArteryCoronary	M	40	ENSG00000135945	REV1	2.54895												non-matrisome	0	0	0	467	-6.64314	-0.336582	1	young	4.64041
ArteryCoronary	M	40	ENSG00000135945	REV1	2.54895												non-matrisome	-0.305795	-0.0658982	-6.58982	467	-6.64314	-0.336582	1	old	4.33462
ArteryCoronary	M	40	ENSG00000135968	GCC2	13.5924												non-matrisome	0	0	0	467	-6.64314	-0.336582	1	young	3.87835
ArteryCoronary	M	40	ENSG00000135968	GCC2	13.5924												non-matrisome	-0.336332	-0.0867204	-8.67204	467	-6.64314	-0.336582	1	old	3.54202
ArteryCoronary	M	40	ENSG00000186522	40422	0.659341												non-matrisome	0	0	0	467	-6.64314	-0.336582	1	young	6.20246
ArteryCoronary	M	40	ENSG00000186522	40422	0.659341												non-matrisome	-0.363185	-0.058555	-5.8555	467	-6.64314	-0.336582	1	old	5.83927
ArteryCoronary	M	40	ENSG00000115084	SLC35F5	12.5761												non-matrisome	0	0	0	467	-6.64314	-0.336582	1	young	4.34071
ArteryCoronary	M	40	ENSG00000115084	SLC35F5	12.5761												non-matrisome	-0.387083	-0.0891752	-8.91752	467	-6.64314	-0.336582	1	old	3.95362
ArteryCoronary	M	40	ENSG00000144224	UBXN4	0.377622												non-matrisome	0	0	0	467	-6.64314	-0.336582	1	young	6.02216
ArteryCoronary	M	40	ENSG00000144224	UBXN4	0.377622												non-matrisome	-0.252732	-0.041967	-4.1967	467	-6.64314	-0.336582	1	old	5.76943
ArteryCoronary	M	40	ENSG00000080345	RIF1	10.7692												non-matrisome	0	0	0	467	-6.64314	-0.336582	1	young	3.3947
ArteryCoronary	M	40	ENSG00000080345	RIF1	10.7692												non-matrisome	-0.244671	-0.0720742	-7.20742	467	-6.64314	-0.336582	1	old	3.15003
ArteryCoronary	M	40	ENSG00000182389	CACNB4	34.6132												non-matrisome	0	0	0	467	-6.64314	-0.336582	1	young	1.58293
ArteryCoronary	M	40	ENSG00000182389	CACNB4	34.6132												non-matrisome	-0.665843	-0.42064	-42.064	467	-6.64314	-0.336582	1	old	0.917084
ArteryCoronary	M	40	ENSG00000196504	PRPF40A	6.81657												non-matrisome	0	0	0	467	-6.64314	-0.336582	2	young	4.71812
ArteryCoronary	M	40	ENSG00000196504	PRPF40A	6.81657												non-matrisome	-0.2513	-0.0532627	-5.32627	467	-6.64314	-0.336582	2	old	4.46682
ArteryCoronary	M	40	ENSG00000054219	LY75	16.0385												non-matrisome	0	0	0	467	-6.64314	-0.336582	1	young	3.58144
ArteryCoronary	M	40	ENSG00000054219	LY75	16.0385												non-matrisome	-0.838001	-0.233984	-23.3984	467	-6.64314	-0.336582	1	old	2.74344
ArteryCoronary	M	40	ENSG00000138398	PPIG	2.25												non-matrisome	0	0	0	467	-6.64314	-0.336582	1	young	4.84217
ArteryCoronary	M	40	ENSG00000138398	PPIG	2.25												non-matrisome	-0.339214	-0.0700542	-7.00542	467	-6.64314	-0.336582	1	old	4.50295
ArteryCoronary	M	40	ENSG00000071967	CYBRD1	27.4227												non-matrisome	0	0	0	467	-6.64314	-0.336582	1	young	8.32699
ArteryCoronary	M	40	ENSG00000071967	CYBRD1	27.4227												non-matrisome	-0.828943	-0.0995489	-9.95489	467	-6.64314	-0.336582	1	old	7.49805
ArteryCoronary	M	40	ENSG00000172845	SP3	16.3942												non-matrisome	0	0	0	467	-6.64314	-0.336582	1	young	4.95809
ArteryCoronary	M	40	ENSG00000172845	SP3	16.3942												non-matrisome	-0.318461	-0.0642306	-6.42306	467	-6.64314	-0.336582	1	old	4.63963
ArteryCoronary	M	40	ENSG00000138433	CIR1	23.6538												non-matrisome	0	0	0	467	-6.64314	-0.336582	1	young	5.40756
ArteryCoronary	M	40	ENSG00000138433	CIR1	23.6538												non-matrisome	-0.371973	-0.0687876	-6.87876	467	-6.64314	-0.336582	1	old	5.03559
ArteryCoronary	M	40	ENSG00000115966	ATF2	0												non-matrisome	0	0	0	467	-6.64314	-0.336582	1	young	4.77415
ArteryCoronary	M	40	ENSG00000115966	ATF2	0												non-matrisome	-0.307137	-0.0643334	-6.43334	467	-6.64314	-0.336582	1	old	4.46701
ArteryCoronary	M	40	ENSG00000162998	FRZB	20.8077	Matrisome-associated	Secreted Factors	ENSG00000162998	frizzled-related protein	FRE|FRITZ|FRP-3|FRZB-1|FRZB-PEN|FRZB1|FZRB|OS1|SFR	3959	3959	Q92765	NP_001454.2	Mouse:Frzb|		matrisome	0	0	0	27	-9.61872	-0.627006	2	young	7.79473
ArteryCoronary	M	40	ENSG00000162998	FRZB	20.8077	Matrisome-associated	Secreted Factors	ENSG00000162998	frizzled-related protein	FRE|FRITZ|FRP-3|FRZB-1|FRZB-PEN|FRZB1|FZRB|OS1|SFR	3959	3959	Q92765	NP_001454.2	Mouse:Frzb|		matrisome	-1.23225	-0.158088	-15.8088	27	-9.61872	-0.627006	2	old	6.56248
ArteryCoronary	M	40	ENSG00000144366	GULP1	49.266												non-matrisome	0	0	0	467	-6.64314	-0.336582	1	young	3.68167
ArteryCoronary	M	40	ENSG00000144366	GULP1	49.266												non-matrisome	-0.711442	-0.193239	-19.3239	467	-6.64314	-0.336582	1	old	2.97023
ArteryCoronary	M	40	ENSG00000138386	NAB1	20.4956												non-matrisome	0	0	0	467	-6.64314	-0.336582	1	young	5.63503
ArteryCoronary	M	40	ENSG00000138386	NAB1	20.4956												non-matrisome	-0.386641	-0.0686137	-6.86137	467	-6.64314	-0.336582	1	old	5.24839
ArteryCoronary	M	40	ENSG00000115415	STAT1	15.2096												non-matrisome	0	0	0	467	-6.64314	-0.336582	1	young	5.60322
ArteryCoronary	M	40	ENSG00000115415	STAT1	15.2096												non-matrisome	-0.495631	-0.0884546	-8.84546	467	-6.64314	-0.336582	1	old	5.10759
ArteryCoronary	M	40	ENSG00000128641	MYO1B	2.30769												non-matrisome	0	0	0	467	-6.64314	-0.336582	1	young	5.13675
ArteryCoronary	M	40	ENSG00000128641	MYO1B	2.30769												non-matrisome	-0.40387	-0.0786236	-7.86236	467	-6.64314	-0.336582	1	old	4.73288
ArteryCoronary	M	40	ENSG00000115524	SF3B1	20												non-matrisome	0	0	0	467	-6.64314	-0.336582	1	young	7.35194
ArteryCoronary	M	40	ENSG00000115524	SF3B1	20												non-matrisome	-0.339738	-0.0462106	-4.62106	467	-6.64314	-0.336582	1	old	7.0122
ArteryCoronary	M	40	ENSG00000115942	ORC2	4.84131												non-matrisome	0	0	0	467	-6.64314	-0.336582	1	young	3.86942
ArteryCoronary	M	40	ENSG00000115942	ORC2	4.84131												non-matrisome	-0.393492	-0.101693	-10.1693	467	-6.64314	-0.336582	1	old	3.47592
ArteryCoronary	M	40	ENSG00000116030	SUMO1	6.42857												non-matrisome	0	0	0	467	-6.64314	-0.336582	1	young	6.27202
ArteryCoronary	M	40	ENSG00000116030	SUMO1	6.42857												non-matrisome	-0.285934	-0.0455888	-4.55888	467	-6.64314	-0.336582	1	old	5.98608
ArteryCoronary	M	40	ENSG00000144451	SPAG16	40.5111												non-matrisome	0	0	0	467	-6.64314	-0.336582	1	young	2.60754
ArteryCoronary	M	40	ENSG00000144451	SPAG16	40.5111												non-matrisome	-0.301209	-0.115515	-11.5515	467	-6.64314	-0.336582	1	old	2.30633
ArteryCoronary	M	40	ENSG00000171951	SCG2	13.5577												non-matrisome	0	0	0	467	-6.64314	-0.336582	1	young	3.51917
ArteryCoronary	M	40	ENSG00000171951	SCG2	13.5577												non-matrisome	-1.30077	-0.369624	-36.9624	467	-6.64314	-0.336582	1	old	2.2184
ArteryCoronary	M	40	ENSG00000067066	SP100	8.79808												non-matrisome	0	0	0	467	-6.64314	-0.336582	1	young	5.22561
ArteryCoronary	M	40	ENSG00000067066	SP100	8.79808												non-matrisome	-0.436829	-0.0835939	-8.35939	467	-6.64314	-0.336582	1	old	4.78878
ArteryCoronary	M	40	ENSG00000130414	NDUFA10	4.03846												non-matrisome	0	0	0	467	-6.64314	-0.336582	1	young	5.0721
ArteryCoronary	M	40	ENSG00000130414	NDUFA10	4.03846												non-matrisome	-0.178076	-0.0351089	-3.51089	467	-6.64314	-0.336582	1	old	4.89403
ArteryCoronary	M	40	ENSG00000071282	LMCD1	28.2411												non-matrisome	0	0	0	467	-6.64314	-0.336582	1	young	6.97395
ArteryCoronary	M	40	ENSG00000071282	LMCD1	28.2411												non-matrisome	-0.634536	-0.0909866	-9.09866	467	-6.64314	-0.336582	1	old	6.33941
ArteryCoronary	M	40	ENSG00000154767	XPC	9.24038												non-matrisome	0	0	0	467	-6.64314	-0.336582	1	young	5.57274
ArteryCoronary	M	40	ENSG00000154767	XPC	9.24038												non-matrisome	-0.491438	-0.0881861	-8.81861	467	-6.64314	-0.336582	1	old	5.0813
ArteryCoronary	M	40	ENSG00000174748	RPL15	17.1853												non-matrisome	0	0	0	467	-6.64314	-0.336582	2	young	8.93617
ArteryCoronary	M	40	ENSG00000174748	RPL15	17.1853												non-matrisome	-0.364307	-0.0407677	-4.07677	467	-6.64314	-0.336582	2	old	8.57186
ArteryCoronary	M	40	ENSG00000151090	THRB	33.4491												non-matrisome	0	0	0	467	-6.64314	-0.336582	1	young	4.38825
ArteryCoronary	M	40	ENSG00000151090	THRB	33.4491												non-matrisome	-0.664214	-0.151362	-15.1362	467	-6.64314	-0.336582	1	old	3.72403
ArteryCoronary	M	40	ENSG00000033867	SLC4A7	1.88462												non-matrisome	0	0	0	467	-6.64314	-0.336582	1	young	4.94215
ArteryCoronary	M	40	ENSG00000033867	SLC4A7	1.88462												non-matrisome	-0.661826	-0.133915	-13.3915	467	-6.64314	-0.336582	1	old	4.28032
ArteryCoronary	M	40	ENSG00000144642	RBMS3	15.4497												non-matrisome	0	0	0	467	-6.64314	-0.336582	2	young	4.87049
ArteryCoronary	M	40	ENSG00000144642	RBMS3	15.4497												non-matrisome	-0.453103	-0.0930303	-9.30303	467	-6.64314	-0.336582	2	old	4.41739
ArteryCoronary	M	40	ENSG00000170275	CRTAP	24.1434												non-matrisome	0	0	0	467	-6.64314	-0.336582	1	young	7.73657
ArteryCoronary	M	40	ENSG00000170275	CRTAP	24.1434												non-matrisome	-0.502641	-0.0649694	-6.49694	467	-6.64314	-0.336582	1	old	7.23393
ArteryCoronary	M	40	ENSG00000163539	CLASP2	37.3317												non-matrisome	0	0	0	467	-6.64314	-0.336582	1	young	4.769
ArteryCoronary	M	40	ENSG00000163539	CLASP2	37.3317												non-matrisome	-0.444219	-0.0931471	-9.31471	467	-6.64314	-0.336582	1	old	4.32478
ArteryCoronary	M	40	ENSG00000144681	STAC	0.807692												non-matrisome	0	0	0	467	-6.64314	-0.336582	2	young	2.22046
ArteryCoronary	M	40	ENSG00000144681	STAC	0.807692												non-matrisome	-0.76339	-0.343797	-34.3797	467	-6.64314	-0.336582	2	old	1.45707
ArteryCoronary	M	40	ENSG00000093167	LRRFIP2	21.6724												non-matrisome	0	0	0	467	-6.64314	-0.336582	1	young	5.10884
ArteryCoronary	M	40	ENSG00000093167	LRRFIP2	21.6724												non-matrisome	-0.349743	-0.0684585	-6.84585	467	-6.64314	-0.336582	1	old	4.7591
ArteryCoronary	M	40	ENSG00000114784	EIF1B	3.07692												non-matrisome	0	0	0	467	-6.64314	-0.336582	1	young	7.43203
ArteryCoronary	M	40	ENSG00000114784	EIF1B	3.07692												non-matrisome	-0.407427	-0.0548204	-5.48204	467	-6.64314	-0.336582	1	old	7.0246
ArteryCoronary	M	40	ENSG00000175105	ZNF654	19.9615												non-matrisome	0	0	0	467	-6.64314	-0.336582	1	young	3.66813
ArteryCoronary	M	40	ENSG00000175105	ZNF654	19.9615												non-matrisome	-0.386152	-0.105272	-10.5272	467	-6.64314	-0.336582	1	old	3.28198
ArteryCoronary	M	40	ENSG00000044524	EPHA3	8.96154												non-matrisome	0	0	0	467	-6.64314	-0.336582	2	young	4.20299
ArteryCoronary	M	40	ENSG00000044524	EPHA3	8.96154												non-matrisome	-0.808973	-0.192475	-19.2475	467	-6.64314	-0.336582	2	old	3.39402
ArteryCoronary	M	40	ENSG00000081154	PCNP	25.4586												non-matrisome	0	0	0	467	-6.64314	-0.336582	1	young	7.34646
ArteryCoronary	M	40	ENSG00000081154	PCNP	25.4586												non-matrisome	-0.417607	-0.0568447	-5.68447	467	-6.64314	-0.336582	1	old	6.92885
ArteryCoronary	M	40	ENSG00000114391	RPL24	36.7349												non-matrisome	0	0	0	467	-6.64314	-0.336582	1	young	10.1131
ArteryCoronary	M	40	ENSG00000114391	RPL24	36.7349												non-matrisome	-0.393376	-0.0388978	-3.88978	467	-6.64314	-0.336582	1	old	9.71971
ArteryCoronary	M	40	ENSG00000196776	CD47	23.7815												non-matrisome	0	0	0	467	-6.64314	-0.336582	2	young	5.60078
ArteryCoronary	M	40	ENSG00000196776	CD47	23.7815												non-matrisome	-0.453762	-0.0810177	-8.10177	467	-6.64314	-0.336582	2	old	5.14701
ArteryCoronary	M	40	ENSG00000091972	CD200	1.73077												non-matrisome	0	0	0	467	-6.64314	-0.336582	2	young	5.77253
ArteryCoronary	M	40	ENSG00000091972	CD200	1.73077												non-matrisome	-0.717879	-0.124361	-12.4361	467	-6.64314	-0.336582	2	old	5.05466
ArteryCoronary	M	40	ENSG00000163848	ZNF148	9.12722												non-matrisome	0	0	0	467	-6.64314	-0.336582	1	young	3.70546
ArteryCoronary	M	40	ENSG00000163848	ZNF148	9.12722												non-matrisome	-0.383731	-0.103558	-10.3558	467	-6.64314	-0.336582	1	old	3.32173
ArteryCoronary	M	40	ENSG00000169714	CNBP	3.19527												non-matrisome	0	0	0	467	-6.64314	-0.336582	1	young	9.19008
ArteryCoronary	M	40	ENSG00000169714	CNBP	3.19527												non-matrisome	-0.412725	-0.0449098	-4.49098	467	-6.64314	-0.336582	1	old	8.77736
ArteryCoronary	M	40	ENSG00000129048	ACKR4	20.3407												non-matrisome	0	0	0	467	-6.64314	-0.336582	1	young	2.34836
ArteryCoronary	M	40	ENSG00000129048	ACKR4	20.3407												non-matrisome	-0.952466	-0.405589	-40.5589	467	-6.64314	-0.336582	1	old	1.39589
ArteryCoronary	M	40	ENSG00000158092	NCK1	15.2189												non-matrisome	0	0	0	467	-6.64314	-0.336582	1	young	4.32711
ArteryCoronary	M	40	ENSG00000158092	NCK1	15.2189												non-matrisome	-0.445086	-0.10286	-10.286	467	-6.64314	-0.336582	1	old	3.88202
ArteryCoronary	M	40	ENSG00000114120	SLC25A36	25.4016												non-matrisome	0	0	0	467	-6.64314	-0.336582	1	young	5.0764
ArteryCoronary	M	40	ENSG00000114120	SLC25A36	25.4016												non-matrisome	-0.387961	-0.0764243	-7.64243	467	-6.64314	-0.336582	1	old	4.68844
ArteryCoronary	M	40	ENSG00000114125	RNF7	24.9915												non-matrisome	0	0	0	467	-6.64314	-0.336582	2	young	5.73197
ArteryCoronary	M	40	ENSG00000114125	RNF7	24.9915												non-matrisome	-0.222739	-0.038859	-3.8859	467	-6.64314	-0.336582	2	old	5.50923
ArteryCoronary	M	40	ENSG00000144935	TRPC1	19.7308												non-matrisome	0	0	0	467	-6.64314	-0.336582	1	young	4.51169
ArteryCoronary	M	40	ENSG00000144935	TRPC1	19.7308												non-matrisome	-0.649604	-0.143983	-14.3983	467	-6.64314	-0.336582	1	old	3.86208
ArteryCoronary	M	40	ENSG00000163714	U2SURP	10.005												non-matrisome	0	0	0	467	-6.64314	-0.336582	1	young	5.01873
ArteryCoronary	M	40	ENSG00000163714	U2SURP	10.005												non-matrisome	-0.277989	-0.0553903	-5.53903	467	-6.64314	-0.336582	1	old	4.74074
ArteryCoronary	M	40	ENSG00000114698	PLSCR4	5.8003												non-matrisome	0	0	0	467	-6.64314	-0.336582	2	young	6.7416
ArteryCoronary	M	40	ENSG00000114698	PLSCR4	5.8003												non-matrisome	-0.836675	-0.124106	-12.4106	467	-6.64314	-0.336582	2	old	5.90492
ArteryCoronary	M	40	ENSG00000047457	CP	19.8489												non-matrisome	0	0	0	467	-6.64314	-0.336582	1	young	5.00601
ArteryCoronary	M	40	ENSG00000047457	CP	19.8489												non-matrisome	-1.55171	-0.309968	-30.9968	467	-6.64314	-0.336582	1	old	3.4543
ArteryCoronary	M	40	ENSG00000234851	RPL23AP42	5.53846												non-matrisome	0	0	0	467	-6.64314	-0.336582	1	young	10.499
ArteryCoronary	M	40	ENSG00000234851	RPL23AP42	5.53846												non-matrisome	-0.278748	-0.02655	-2.655	467	-6.64314	-0.336582	1	old	10.2203
ArteryCoronary	M	40	ENSG00000213178	RP11-641D5	14.0544												non-matrisome	0	0	0	467	-6.64314	-0.336582	1	young	9.35121
ArteryCoronary	M	40	ENSG00000213178	RP11-641D5	14.0544												non-matrisome	-0.27125	-0.0290069	-2.90069	467	-6.64314	-0.336582	1	old	9.07996
ArteryCoronary	M	40	ENSG00000177565	TBL1XR1	13.037												non-matrisome	0	0	0	467	-6.64314	-0.336582	1	young	5.33905
ArteryCoronary	M	40	ENSG00000177565	TBL1XR1	13.037												non-matrisome	-0.418785	-0.0784381	-7.84381	467	-6.64314	-0.336582	1	old	4.92027
ArteryCoronary	M	40	ENSG00000171109	MFN1	5.85799												non-matrisome	0	0	0	467	-6.64314	-0.336582	1	young	4.81941
ArteryCoronary	M	40	ENSG00000171109	MFN1	5.85799												non-matrisome	-0.311423	-0.0646186	-6.46186	467	-6.64314	-0.336582	1	old	4.50798
ArteryCoronary	M	40	ENSG00000175193	PARL	8.53147												non-matrisome	0	0	0	467	-6.64314	-0.336582	1	young	6.0907
ArteryCoronary	M	40	ENSG00000175193	PARL	8.53147												non-matrisome	-0.223684	-0.0367255	-3.67255	467	-6.64314	-0.336582	1	old	5.86701
ArteryCoronary	M	40	ENSG00000229638	RPL4P4	36.2817												non-matrisome	0	0	0	467	-6.64314	-0.336582	1	young	7.12606
ArteryCoronary	M	40	ENSG00000229638	RPL4P4	36.2817												non-matrisome	-0.412541	-0.0578918	-5.78918	467	-6.64314	-0.336582	1	old	6.71352
ArteryCoronary	M	40	ENSG00000182899	RPL35A	39.1868												non-matrisome	0	0	0	467	-6.64314	-0.336582	1	young	9.079
ArteryCoronary	M	40	ENSG00000182899	RPL35A	39.1868												non-matrisome	-0.38249	-0.0421291	-4.21291	467	-6.64314	-0.336582	1	old	8.69651
ArteryCoronary	M	40	ENSG00000170891	CYTL1	18.5192												non-matrisome	0	0	0	467	-6.64314	-0.336582	1	young	4.7118
ArteryCoronary	M	40	ENSG00000170891	CYTL1	18.5192												non-matrisome	-1.75397	-0.372251	-37.2251	467	-6.64314	-0.336582	1	old	2.95783
ArteryCoronary	M	40	ENSG00000157869	RAB28	11.6124												non-matrisome	0	0	0	467	-6.64314	-0.336582	1	young	4.7484
ArteryCoronary	M	40	ENSG00000157869	RAB28	11.6124												non-matrisome	-0.325408	-0.06853	-6.853	467	-6.64314	-0.336582	1	old	4.42299
ArteryCoronary	M	40	ENSG00000179299	NSUN7	0												non-matrisome	0	0	0	467	-6.64314	-0.336582	2	young	2.55771
ArteryCoronary	M	40	ENSG00000179299	NSUN7	0												non-matrisome	-1.0383	-0.40595	-40.595	467	-6.64314	-0.336582	2	old	1.51941
ArteryCoronary	M	40	ENSG00000109184	DCUN1D4	36.7041												non-matrisome	0	0	0	467	-6.64314	-0.336582	1	young	4.94616
ArteryCoronary	M	40	ENSG00000109184	DCUN1D4	36.7041												non-matrisome	-0.544221	-0.110029	-11.0029	467	-6.64314	-0.336582	1	old	4.40194
ArteryCoronary	M	40	ENSG00000145216	FIP1L1	13.5315												non-matrisome	0	0	0	467	-6.64314	-0.336582	1	young	5.27894
ArteryCoronary	M	40	ENSG00000145216	FIP1L1	13.5315												non-matrisome	-0.302814	-0.0573627	-5.73627	467	-6.64314	-0.336582	1	old	4.97613
ArteryCoronary	M	40	ENSG00000145241	CENPC	38.6019												non-matrisome	0	0	0	467	-6.64314	-0.336582	2	young	3.72957
ArteryCoronary	M	40	ENSG00000145241	CENPC	38.6019												non-matrisome	-0.476162	-0.127672	-12.7672	467	-6.64314	-0.336582	2	old	3.25341
ArteryCoronary	M	40	ENSG00000163631	ALB	31.4737												non-matrisome	0	0	0	467	-6.64314	-0.336582	1	young	2.07208
ArteryCoronary	M	40	ENSG00000163631	ALB	31.4737												non-matrisome	-1.05567	-0.509473	-50.9473	467	-6.64314	-0.336582	1	old	1.01641
ArteryCoronary	M	40	ENSG00000138744	NAAA	53.5302												non-matrisome	0	0	0	467	-6.64314	-0.336582	1	young	4.21582
ArteryCoronary	M	40	ENSG00000138744	NAAA	53.5302												non-matrisome	-0.398962	-0.0946343	-9.46343	467	-6.64314	-0.336582	1	old	3.81686
ArteryCoronary	M	40	ENSG00000138750	NUP54	7.87722												non-matrisome	0	0	0	467	-6.64314	-0.336582	1	young	4.78527
ArteryCoronary	M	40	ENSG00000138750	NUP54	7.87722												non-matrisome	-0.246482	-0.0515086	-5.15086	467	-6.64314	-0.336582	1	old	4.53879
ArteryCoronary	M	40	ENSG00000152795	HNRNPDL	2.96703												non-matrisome	0	0	0	467	-6.64314	-0.336582	1	young	7.80674
ArteryCoronary	M	40	ENSG00000152795	HNRNPDL	2.96703												non-matrisome	-0.33215	-0.0425465	-4.25465	467	-6.64314	-0.336582	1	old	7.47459
ArteryCoronary	M	40	ENSG00000138646	HERC5	25.8077												non-matrisome	0	0	0	467	-6.64314	-0.336582	1	young	3.68253
ArteryCoronary	M	40	ENSG00000138646	HERC5	25.8077												non-matrisome	-0.748068	-0.203139	-20.3139	467	-6.64314	-0.336582	1	old	2.93446
ArteryCoronary	M	40	ENSG00000138696	BMPR1B	61.1246												non-matrisome	0	0	0	467	-6.64314	-0.336582	1	young	2.62797
ArteryCoronary	M	40	ENSG00000138696	BMPR1B	61.1246												non-matrisome	-0.953579	-0.362858	-36.2858	467	-6.64314	-0.336582	1	old	1.67439
ArteryCoronary	M	40	ENSG00000164031	DNAJB14	41.533												non-matrisome	0	0	0	467	-6.64314	-0.336582	1	young	4.58466
ArteryCoronary	M	40	ENSG00000164031	DNAJB14	41.533												non-matrisome	-0.417089	-0.0909749	-9.09749	467	-6.64314	-0.336582	1	old	4.16757
ArteryCoronary	M	40	ENSG00000164039	BDH2	13.0522												non-matrisome	0	0	0	467	-6.64314	-0.336582	1	young	6.28235
ArteryCoronary	M	40	ENSG00000164039	BDH2	13.0522												non-matrisome	-0.546715	-0.087024	-8.7024	467	-6.64314	-0.336582	1	old	5.73563
ArteryCoronary	M	40	ENSG00000138802	SEC24B	16.8618												non-matrisome	0	0	0	467	-6.64314	-0.336582	1	young	5.05893
ArteryCoronary	M	40	ENSG00000138802	SEC24B	16.8618												non-matrisome	-0.319265	-0.0631093	-6.31093	467	-6.64314	-0.336582	1	old	4.73966
ArteryCoronary	M	40	ENSG00000138660	AP1AR	20.2323												non-matrisome	0	0	0	467	-6.64314	-0.336582	1	young	4.23955
ArteryCoronary	M	40	ENSG00000138660	AP1AR	20.2323												non-matrisome	-0.403014	-0.0950605	-9.50605	467	-6.64314	-0.336582	1	old	3.83654
ArteryCoronary	M	40	ENSG00000138735	PDE5A	4.63462												non-matrisome	0	0	0	467	-6.64314	-0.336582	2	young	5.85584
ArteryCoronary	M	40	ENSG00000138735	PDE5A	4.63462												non-matrisome	-0.643474	-0.109886	-10.9886	467	-6.64314	-0.336582	2	old	5.21236
ArteryCoronary	M	40	ENSG00000123737	EXOSC9	2.87712												non-matrisome	0	0	0	467	-6.64314	-0.336582	1	young	4.37368
ArteryCoronary	M	40	ENSG00000123737	EXOSC9	2.87712												non-matrisome	-0.274002	-0.0626479	-6.26479	467	-6.64314	-0.336582	1	old	4.09967
ArteryCoronary	M	40	ENSG00000244021	RP11-50D9	33.8624												non-matrisome	0	0	0	467	-6.64314	-0.336582	1	young	1.76655
ArteryCoronary	M	40	ENSG00000244021	RP11-50D9	33.8624												non-matrisome	-0.637505	-0.360876	-36.0876	467	-6.64314	-0.336582	1	old	1.12904
ArteryCoronary	M	40	ENSG00000109381	ELF2	30.994												non-matrisome	0	0	0	467	-6.64314	-0.336582	1	young	4.75247
ArteryCoronary	M	40	ENSG00000109381	ELF2	30.994												non-matrisome	-0.344843	-0.0725608	-7.25608	467	-6.64314	-0.336582	1	old	4.40763
ArteryCoronary	M	40	ENSG00000145425	RPS3A	8.68132												non-matrisome	0	0	0	467	-6.64314	-0.336582	1	young	9.3791
ArteryCoronary	M	40	ENSG00000145425	RPS3A	8.68132												non-matrisome	-0.432642	-0.0461283	-4.61283	467	-6.64314	-0.336582	1	old	8.94646
ArteryCoronary	M	40	ENSG00000145431	PDGFC	35.507	Matrisome-associated	Secreted Factors	ENSG00000145431	platelet derived growth factor C	FALLOTEIN|SCDGF	8801	8801	B4E3A5:H0Y9N2:J3KN71:Q9NRA1	NP_057289.1	Mouse:Pdgfc|		matrisome	0	0	0	27	-9.61872	-0.627006	1	young	4.64968
ArteryCoronary	M	40	ENSG00000145431	PDGFC	35.507	Matrisome-associated	Secreted Factors	ENSG00000145431	platelet derived growth factor C	FALLOTEIN|SCDGF	8801	8801	B4E3A5:H0Y9N2:J3KN71:Q9NRA1	NP_057289.1	Mouse:Pdgfc|		matrisome	-0.602496	-0.129578	-12.9578	27	-9.61872	-0.627006	1	old	4.04719
ArteryCoronary	M	40	ENSG00000109536	FRG1	22.6084												non-matrisome	0	0	0	467	-6.64314	-0.336582	1	young	5.43467
ArteryCoronary	M	40	ENSG00000109536	FRG1	22.6084												non-matrisome	-0.25584	-0.0470756	-4.70756	467	-6.64314	-0.336582	1	old	5.17883
ArteryCoronary	M	40	ENSG00000078295	ADCY2	22.6923												non-matrisome	0	0	0	467	-6.64314	-0.336582	2	young	1.67302
ArteryCoronary	M	40	ENSG00000078295	ADCY2	22.6923												non-matrisome	-0.578999	-0.34608	-34.608	467	-6.64314	-0.336582	2	old	1.09402
ArteryCoronary	M	40	ENSG00000145495	38777	1.51049												non-matrisome	0	0	0	467	-6.64314	-0.336582	1	young	5.40059
ArteryCoronary	M	40	ENSG00000145495	38777	1.51049												non-matrisome	-0.340793	-0.0631029	-6.31029	467	-6.64314	-0.336582	1	old	5.0598
ArteryCoronary	M	40	ENSG00000215032	GNL3LP1	9.84615												non-matrisome	0	0	0	467	-6.64314	-0.336582	1	young	1.2656
ArteryCoronary	M	40	ENSG00000215032	GNL3LP1	9.84615												non-matrisome	-0.378697	-0.299223	-29.9223	467	-6.64314	-0.336582	1	old	0.886905
ArteryCoronary	M	40	ENSG00000268942	CKS1BP3	13.4615												non-matrisome	0	0	0	467	-6.64314	-0.336582	1	young	3.17003
ArteryCoronary	M	40	ENSG00000268942	CKS1BP3	13.4615												non-matrisome	-0.550036	-0.173511	-17.3511	467	-6.64314	-0.336582	1	old	2.62
ArteryCoronary	M	40	ENSG00000113048	MRPS27	20.8269												non-matrisome	0	0	0	467	-6.64314	-0.336582	1	young	5.22941
ArteryCoronary	M	40	ENSG00000113048	MRPS27	20.8269												non-matrisome	-0.225345	-0.0430918	-4.30918	467	-6.64314	-0.336582	1	old	5.00407
ArteryCoronary	M	40	ENSG00000145741	BTF3	24.8601												non-matrisome	0	0	0	467	-6.64314	-0.336582	1	young	9.53411
ArteryCoronary	M	40	ENSG00000145741	BTF3	24.8601												non-matrisome	-0.351095	-0.0368252	-3.68252	467	-6.64314	-0.336582	1	old	9.18301
ArteryCoronary	M	40	ENSG00000164331	ANKRA2	22.171												non-matrisome	0	0	0	467	-6.64314	-0.336582	1	young	4.86817
ArteryCoronary	M	40	ENSG00000164331	ANKRA2	22.171												non-matrisome	-0.421353	-0.0865526	-8.65526	467	-6.64314	-0.336582	1	old	4.44682
ArteryCoronary	M	40	ENSG00000171530	TBCA	3.33791												non-matrisome	0	0	0	467	-6.64314	-0.336582	1	young	6.08873
ArteryCoronary	M	40	ENSG00000171530	TBCA	3.33791												non-matrisome	-0.325119	-0.0533968	-5.33968	467	-6.64314	-0.336582	1	old	5.76361
ArteryCoronary	M	40	ENSG00000186468	RPS23	9.28571												non-matrisome	0	0	0	467	-6.64314	-0.336582	1	young	10.0147
ArteryCoronary	M	40	ENSG00000186468	RPS23	9.28571												non-matrisome	-0.460931	-0.0460256	-4.60256	467	-6.64314	-0.336582	1	old	9.55375
ArteryCoronary	M	40	ENSG00000249353	NPM1P27	46.958												non-matrisome	0	0	0	467	-6.64314	-0.336582	1	young	7.53835
ArteryCoronary	M	40	ENSG00000249353	NPM1P27	46.958												non-matrisome	-0.500796	-0.066433	-6.6433	467	-6.64314	-0.336582	1	old	7.03756
ArteryCoronary	M	40	ENSG00000145782	ATG12	41.7164												non-matrisome	0	0	0	467	-6.64314	-0.336582	1	young	4.64801
ArteryCoronary	M	40	ENSG00000145782	ATG12	41.7164												non-matrisome	-0.292769	-0.0629881	-6.29881	467	-6.64314	-0.336582	1	old	4.35524
ArteryCoronary	M	40	ENSG00000177879	AP3S1	62.2692												non-matrisome	0	0	0	467	-6.64314	-0.336582	3	young	7.50474
ArteryCoronary	M	40	ENSG00000177879	AP3S1	62.2692												non-matrisome	-0.44211	-0.0589108	-5.89108	467	-6.64314	-0.336582	3	old	7.06263
ArteryCoronary	M	40	ENSG00000185641	CTD-2287O16	31.1538												non-matrisome	0	0	0	467	-6.64314	-0.336582	1	young	9.47271
ArteryCoronary	M	40	ENSG00000185641	CTD-2287O16	31.1538												non-matrisome	-0.307002	-0.0324091	-3.24091	467	-6.64314	-0.336582	1	old	9.1657
ArteryCoronary	M	40	ENSG00000164615	CAMLG	20.0219												non-matrisome	0	0	0	467	-6.64314	-0.336582	1	young	6.07023
ArteryCoronary	M	40	ENSG00000164615	CAMLG	20.0219												non-matrisome	-0.590839	-0.0973338	-9.73338	467	-6.64314	-0.336582	1	old	5.47939
ArteryCoronary	M	40	ENSG00000197479	PCDHB11	3.36538												non-matrisome	0	0	0	467	-6.64314	-0.336582	1	young	1.69261
ArteryCoronary	M	40	ENSG00000197479	PCDHB11	3.36538												non-matrisome	-0.397747	-0.23499	-23.499	467	-6.64314	-0.336582	1	old	1.29486
ArteryCoronary	M	40	ENSG00000120328	PCDHB12	20.8195												non-matrisome	0	0	0	467	-6.64314	-0.336582	1	young	2.34782
ArteryCoronary	M	40	ENSG00000120328	PCDHB12	20.8195												non-matrisome	-0.478269	-0.203708	-20.3708	467	-6.64314	-0.336582	1	old	1.86955
ArteryCoronary	M	40	ENSG00000131504	DIAPH1	54.4781												non-matrisome	0	0	0	467	-6.64314	-0.336582	1	young	5.94861
ArteryCoronary	M	40	ENSG00000131504	DIAPH1	54.4781												non-matrisome	-0.407095	-0.0684353	-6.84353	467	-6.64314	-0.336582	1	old	5.54152
ArteryCoronary	M	40	ENSG00000214485	RPL7P1	0												non-matrisome	0	0	0	467	-6.64314	-0.336582	1	young	9.22799
ArteryCoronary	M	40	ENSG00000214485	RPL7P1	0												non-matrisome	-0.358011	-0.0387962	-3.87962	467	-6.64314	-0.336582	1	old	8.86998
ArteryCoronary	M	40	ENSG00000164587	RPS14	3.14685												non-matrisome	0	0	0	467	-6.64314	-0.336582	1	young	9.47912
ArteryCoronary	M	40	ENSG00000164587	RPS14	3.14685												non-matrisome	-0.283642	-0.0299228	-2.99228	467	-6.64314	-0.336582	1	old	9.19548
ArteryCoronary	M	40	ENSG00000164591	MYOZ3	10.6014												non-matrisome	0	0	0	467	-6.64314	-0.336582	1	young	2.274
ArteryCoronary	M	40	ENSG00000164591	MYOZ3	10.6014												non-matrisome	-0.743551	-0.326979	-32.6979	467	-6.64314	-0.336582	1	old	1.53045
ArteryCoronary	M	40	ENSG00000086589	RBM22	7.78846												non-matrisome	0	0	0	467	-6.64314	-0.336582	1	young	5.37942
ArteryCoronary	M	40	ENSG00000086589	RBM22	7.78846												non-matrisome	-0.21075	-0.039177	-3.9177	467	-6.64314	-0.336582	1	old	5.16867
ArteryCoronary	M	40	ENSG00000113272	THG1L	62.3868												non-matrisome	0	0	0	467	-6.64314	-0.336582	1	young	3.22963
ArteryCoronary	M	40	ENSG00000113272	THG1L	62.3868												non-matrisome	-0.231203	-0.071588	-7.1588	467	-6.64314	-0.336582	1	old	2.99843
ArteryCoronary	M	40	ENSG00000113328	CCNG1	0												non-matrisome	0	0	0	467	-6.64314	-0.336582	1	young	6.20099
ArteryCoronary	M	40	ENSG00000113328	CCNG1	0												non-matrisome	-0.495023	-0.0798297	-7.98297	467	-6.64314	-0.336582	1	old	5.70596
ArteryCoronary	M	40	ENSG00000038274	MAT2B	5.66434												non-matrisome	0	0	0	467	-6.64314	-0.336582	1	young	5.42902
ArteryCoronary	M	40	ENSG00000038274	MAT2B	5.66434												non-matrisome	-0.289311	-0.0532897	-5.32897	467	-6.64314	-0.336582	1	old	5.13971
ArteryCoronary	M	40	ENSG00000181163	NPM1	17.1753												non-matrisome	0	0	0	467	-6.64314	-0.336582	1	young	7.88798
ArteryCoronary	M	40	ENSG00000181163	NPM1	17.1753												non-matrisome	-0.431588	-0.0547146	-5.47146	467	-6.64314	-0.336582	1	old	7.45639
ArteryCoronary	M	40	ENSG00000253683	CTB-79E8	18.4239												non-matrisome	0	0	0	467	-6.64314	-0.336582	1	young	5.13325
ArteryCoronary	M	40	ENSG00000253683	CTB-79E8	18.4239												non-matrisome	-0.353679	-0.0688996	-6.88996	467	-6.64314	-0.336582	1	old	4.77958
ArteryCoronary	M	40	ENSG00000113749	HRH2	6.21566												non-matrisome	0	0	0	467	-6.64314	-0.336582	1	young	1.2538
ArteryCoronary	M	40	ENSG00000113749	HRH2	6.21566												non-matrisome	0.53711	0.428384	42.8384	467	-6.64314	-0.336582	1	old	1.79091
ArteryCoronary	M	40	ENSG00000161010	MRNIP	6.75325												non-matrisome	0	0	0	467	-6.64314	-0.336582	1	young	4.76347
ArteryCoronary	M	40	ENSG00000161010	MRNIP	6.75325												non-matrisome	-0.605145	-0.127039	-12.7039	467	-6.64314	-0.336582	1	old	4.15833
ArteryCoronary	M	40	ENSG00000010017	RANBP9	13.9423												non-matrisome	0	0	0	467	-6.64314	-0.336582	1	young	5.56433
ArteryCoronary	M	40	ENSG00000010017	RANBP9	13.9423												non-matrisome	-0.328558	-0.0590472	-5.90472	467	-6.64314	-0.336582	1	old	5.23577
ArteryCoronary	M	40	ENSG00000124789	NUP153	15.3706												non-matrisome	0	0	0	467	-6.64314	-0.336582	1	young	4.85613
ArteryCoronary	M	40	ENSG00000124789	NUP153	15.3706												non-matrisome	-0.336373	-0.0692677	-6.92677	467	-6.64314	-0.336582	1	old	4.51976
ArteryCoronary	M	40	ENSG00000124795	DEK	38.6313												non-matrisome	0	0	0	467	-6.64314	-0.336582	1	young	6.21552
ArteryCoronary	M	40	ENSG00000124795	DEK	38.6313												non-matrisome	-0.342868	-0.0551633	-5.51633	467	-6.64314	-0.336582	1	old	5.87265
ArteryCoronary	M	40	ENSG00000204789	ZNF204P	9.84615												non-matrisome	0	0	0	467	-6.64314	-0.336582	1	young	3.83265
ArteryCoronary	M	40	ENSG00000204789	ZNF204P	9.84615												non-matrisome	-0.44547	-0.11623	-11.623	467	-6.64314	-0.336582	1	old	3.38718
ArteryCoronary	M	40	ENSG00000197279	ZNF165	17.3364												non-matrisome	0	0	0	467	-6.64314	-0.336582	1	young	1.16504
ArteryCoronary	M	40	ENSG00000197279	ZNF165	17.3364												non-matrisome	-0.32588	-0.279714	-27.9714	467	-6.64314	-0.336582	1	old	0.839165
ArteryCoronary	M	40	ENSG00000214922	HLA-F-AS1	5.40865												non-matrisome	0	0	0	467	-6.64314	-0.336582	1	young	2.35067
ArteryCoronary	M	40	ENSG00000214922	HLA-F-AS1	5.40865												non-matrisome	-0.577664	-0.245744	-24.5744	467	-6.64314	-0.336582	1	old	1.77301
ArteryCoronary	M	40	ENSG00000206503	HLA-A	7.39645												non-matrisome	0	0	0	467	-6.64314	-0.336582	1	young	9.32111
ArteryCoronary	M	40	ENSG00000206503	HLA-A	7.39645												non-matrisome	-0.72217	-0.0774769	-7.74769	467	-6.64314	-0.336582	1	old	8.59894
ArteryCoronary	M	40	ENSG00000112511	PHF1	9.83694												non-matrisome	0	0	0	467	-6.64314	-0.336582	1	young	7.05058
ArteryCoronary	M	40	ENSG00000112511	PHF1	9.83694												non-matrisome	-0.530151	-0.0751925	-7.51925	467	-6.64314	-0.336582	1	old	6.52043
ArteryCoronary	M	40	ENSG00000198755	RPL10A	7.78846												non-matrisome	0	0	0	467	-6.64314	-0.336582	1	young	10.0894
ArteryCoronary	M	40	ENSG00000198755	RPL10A	7.78846												non-matrisome	-0.293788	-0.0291186	-2.91186	467	-6.64314	-0.336582	1	old	9.79556
ArteryCoronary	M	40	ENSG00000170899	GSTA4	4.84615												non-matrisome	0	0	0	467	-6.64314	-0.336582	1	young	5.23049
ArteryCoronary	M	40	ENSG00000170899	GSTA4	4.84615												non-matrisome	-0.457966	-0.0875569	-8.75569	467	-6.64314	-0.336582	1	old	4.77253
ArteryCoronary	M	40	ENSG00000124749	COL21A1	0	Core matrisome	Collagens	ENSG00000124749	collagen, type XXI, alpha 1	COLA1L|DKFZp564B052|FLJ39125|FLJ44623|FP633|MGC266	17025	17025	A6PVD9:F5GZK2:H0Y4C9:H0YDH6:Q96P44	NP_110447.2		FACIT	matrisome	0	0	0	27	-9.61872	-0.627006	1	young	5.67696
ArteryCoronary	M	40	ENSG00000124749	COL21A1	0	Core matrisome	Collagens	ENSG00000124749	collagen, type XXI, alpha 1	COLA1L|DKFZp564B052|FLJ39125|FLJ44623|FP633|MGC266	17025	17025	A6PVD9:F5GZK2:H0Y4C9:H0YDH6:Q96P44	NP_110447.2		FACIT	matrisome	-1.19256	-0.210071	-21.0071	27	-9.61872	-0.627006	1	old	4.4844
ArteryCoronary	M	40	ENSG00000168216	LMBRD1	14.7115												non-matrisome	0	0	0	467	-6.64314	-0.336582	1	young	6.13426
ArteryCoronary	M	40	ENSG00000168216	LMBRD1	14.7115												non-matrisome	-0.410008	-0.0668391	-6.68391	467	-6.64314	-0.336582	1	old	5.72425
ArteryCoronary	M	40	ENSG00000082269	FAM135A	38.9423												non-matrisome	0	0	0	467	-6.64314	-0.336582	1	young	2.81308
ArteryCoronary	M	40	ENSG00000082269	FAM135A	38.9423												non-matrisome	-0.325203	-0.115604	-11.5604	467	-6.64314	-0.336582	1	old	2.48788
ArteryCoronary	M	40	ENSG00000196586	MYO6	7.83217												non-matrisome	0	0	0	467	-6.64314	-0.336582	1	young	3.92938
ArteryCoronary	M	40	ENSG00000196586	MYO6	7.83217												non-matrisome	-0.330659	-0.0841502	-8.41502	467	-6.64314	-0.336582	1	old	3.59873
ArteryCoronary	M	40	ENSG00000146247	PHIP	8.93491												non-matrisome	0	0	0	467	-6.64314	-0.336582	1	young	4.05038
ArteryCoronary	M	40	ENSG00000146247	PHIP	8.93491												non-matrisome	-0.404891	-0.0999636	-9.99636	467	-6.64314	-0.336582	1	old	3.64549
ArteryCoronary	M	40	ENSG00000083097	DOPEY1	8.95729												non-matrisome	0	0	0	467	-6.64314	-0.336582	2	young	3.91492
ArteryCoronary	M	40	ENSG00000083097	DOPEY1	8.95729												non-matrisome	-0.452822	-0.115666	-11.5666	467	-6.64314	-0.336582	2	old	3.46209
ArteryCoronary	M	40	ENSG00000135341	MAP3K7	12.3077												non-matrisome	0	0	0	467	-6.64314	-0.336582	1	young	4.43216
ArteryCoronary	M	40	ENSG00000135341	MAP3K7	12.3077												non-matrisome	-0.323833	-0.0730645	-7.30645	467	-6.64314	-0.336582	1	old	4.10833
ArteryCoronary	M	40	ENSG00000014123	UFL1	5.33916												non-matrisome	0	0	0	467	-6.64314	-0.336582	1	young	4.98985
ArteryCoronary	M	40	ENSG00000014123	UFL1	5.33916												non-matrisome	-0.309876	-0.0621011	-6.21011	467	-6.64314	-0.336582	1	old	4.67998
ArteryCoronary	M	40	ENSG00000132424	PNISR	8.38757												non-matrisome	0	0	0	467	-6.64314	-0.336582	1	young	6.6378
ArteryCoronary	M	40	ENSG00000132424	PNISR	8.38757												non-matrisome	-0.635112	-0.0956811	-9.56811	467	-6.64314	-0.336582	1	old	6.00269
ArteryCoronary	M	40	ENSG00000196911	KPNA5	24.0596												non-matrisome	0	0	0	467	-6.64314	-0.336582	1	young	3.37886
ArteryCoronary	M	40	ENSG00000196911	KPNA5	24.0596												non-matrisome	-0.39102	-0.115725	-11.5725	467	-6.64314	-0.336582	1	old	2.98784
ArteryCoronary	M	40	ENSG00000025156	HSF2	10.0385												non-matrisome	0	0	0	467	-6.64314	-0.336582	1	young	4.04031
ArteryCoronary	M	40	ENSG00000025156	HSF2	10.0385												non-matrisome	-0.248842	-0.0615898	-6.15898	467	-6.64314	-0.336582	1	old	3.79147
ArteryCoronary	M	40	ENSG00000066651	TRMT11	7.86401												non-matrisome	0	0	0	467	-6.64314	-0.336582	1	young	4.63097
ArteryCoronary	M	40	ENSG00000066651	TRMT11	7.86401												non-matrisome	-0.671084	-0.144912	-14.4912	467	-6.64314	-0.336582	1	old	3.95989
ArteryCoronary	M	40	ENSG00000118518	RNF146	24.0944												non-matrisome	0	0	0	467	-6.64314	-0.336582	1	young	5.9161
ArteryCoronary	M	40	ENSG00000118518	RNF146	24.0944												non-matrisome	-0.369663	-0.0624843	-6.24843	467	-6.64314	-0.336582	1	old	5.54643
ArteryCoronary	M	40	ENSG00000079950	STX7	3.07692												non-matrisome	0	0	0	467	-6.64314	-0.336582	1	young	4.3028
ArteryCoronary	M	40	ENSG00000079950	STX7	3.07692												non-matrisome	-0.382038	-0.0887882	-8.87882	467	-6.64314	-0.336582	1	old	3.92076
ArteryCoronary	M	40	ENSG00000024862	CCDC28A	8.49535												non-matrisome	0	0	0	467	-6.64314	-0.336582	1	young	4.95293
ArteryCoronary	M	40	ENSG00000024862	CCDC28A	8.49535												non-matrisome	-0.503023	-0.101561	-10.1561	467	-6.64314	-0.336582	1	old	4.44991
ArteryCoronary	M	40	ENSG00000146416	AIG1	1.73077												non-matrisome	0	0	0	467	-6.64314	-0.336582	1	young	3.98572
ArteryCoronary	M	40	ENSG00000146416	AIG1	1.73077												non-matrisome	-0.371341	-0.0931679	-9.31679	467	-6.64314	-0.336582	1	old	3.61438
ArteryCoronary	M	40	ENSG00000008018	PSMB1	24.5315												non-matrisome	0	0	0	467	-6.64314	-0.336582	1	young	7.2257
ArteryCoronary	M	40	ENSG00000008018	PSMB1	24.5315												non-matrisome	-0.206801	-0.0286202	-2.86202	467	-6.64314	-0.336582	1	old	7.0189
ArteryCoronary	M	40	ENSG00000164828	SUN1	13.6183												non-matrisome	0	0	0	467	-6.64314	-0.336582	1	young	6.92987
ArteryCoronary	M	40	ENSG00000164828	SUN1	13.6183												non-matrisome	-0.41608	-0.0600416	-6.00416	467	-6.64314	-0.336582	1	old	6.51379
ArteryCoronary	M	40	ENSG00000196683	TOMM7	13.6058												non-matrisome	0	0	0	467	-6.64314	-0.336582	1	young	8.55321
ArteryCoronary	M	40	ENSG00000196683	TOMM7	13.6058												non-matrisome	-0.37534	-0.0438829	-4.38829	467	-6.64314	-0.336582	1	old	8.17787
ArteryCoronary	M	40	ENSG00000106069	CHN2	13.7977												non-matrisome	0	0	0	467	-6.64314	-0.336582	2	young	2.76356
ArteryCoronary	M	40	ENSG00000106069	CHN2	13.7977												non-matrisome	-0.628212	-0.22732	-22.732	467	-6.64314	-0.336582	2	old	2.13535
ArteryCoronary	M	40	ENSG00000106483	SFRP4	26.6525	Matrisome-associated	Secreted Factors	ENSG00000106483	secreted frizzled-related protein 4	FRP-4|FRPHE|MGC26498	10778	10778	C9JMJ2:Q6FHJ7	NP_003005.2	Mouse:Sfrp4|		matrisome	0	0	0	27	-9.61872	-0.627006	1	young	5.97234
ArteryCoronary	M	40	ENSG00000106483	SFRP4	26.6525	Matrisome-associated	Secreted Factors	ENSG00000106483	secreted frizzled-related protein 4	FRP-4|FRPHE|MGC26498	10778	10778	C9JMJ2:Q6FHJ7	NP_003005.2	Mouse:Sfrp4|		matrisome	-0.983626	-0.164697	-16.4697	27	-9.61872	-0.627006	1	old	4.98871
ArteryCoronary	M	40	ENSG00000106605	BLVRA	30.1318												non-matrisome	0	0	0	467	-6.64314	-0.336582	1	young	6.18204
ArteryCoronary	M	40	ENSG00000106605	BLVRA	30.1318												non-matrisome	-0.20307	-0.0328484	-3.28484	467	-6.64314	-0.336582	1	old	5.97897
ArteryCoronary	M	40	ENSG00000198039	ZNF273	2.96703												non-matrisome	0	0	0	467	-6.64314	-0.336582	1	young	2.25096
ArteryCoronary	M	40	ENSG00000198039	ZNF273	2.96703												non-matrisome	-0.641419	-0.284954	-28.4954	467	-6.64314	-0.336582	1	old	1.60954
ArteryCoronary	M	40	ENSG00000106609	TMEM248	12.4615												non-matrisome	0	0	0	467	-6.64314	-0.336582	1	young	6.34437
ArteryCoronary	M	40	ENSG00000106609	TMEM248	12.4615												non-matrisome	-0.285745	-0.0450392	-4.50392	467	-6.64314	-0.336582	1	old	6.05863
ArteryCoronary	M	40	ENSG00000006576	PHTF2	3.11538												non-matrisome	0	0	0	467	-6.64314	-0.336582	2	young	4.47165
ArteryCoronary	M	40	ENSG00000006576	PHTF2	3.11538												non-matrisome	-0.725162	-0.162169	-16.2169	467	-6.64314	-0.336582	2	old	3.74649
ArteryCoronary	M	40	ENSG00000001631	KRIT1	8.43916												non-matrisome	0	0	0	467	-6.64314	-0.336582	2	young	4.60227
ArteryCoronary	M	40	ENSG00000001631	KRIT1	8.43916												non-matrisome	-0.297074	-0.0645495	-6.45495	467	-6.64314	-0.336582	2	old	4.3052
ArteryCoronary	M	40	ENSG00000214389	RPS3AP26	65.4583												non-matrisome	0	0	0	467	-6.64314	-0.336582	1	young	9.24344
ArteryCoronary	M	40	ENSG00000214389	RPS3AP26	65.4583												non-matrisome	-0.453632	-0.0490761	-4.90761	467	-6.64314	-0.336582	1	old	8.7898
ArteryCoronary	M	40	ENSG00000105819	PMPCB	28.6364												non-matrisome	0	0	0	467	-6.64314	-0.336582	1	young	5.98792
ArteryCoronary	M	40	ENSG00000105819	PMPCB	28.6364												non-matrisome	-0.265174	-0.0442848	-4.42848	467	-6.64314	-0.336582	1	old	5.72274
ArteryCoronary	M	40	ENSG00000198839	ZNF277	15.1346												non-matrisome	0	0	0	467	-6.64314	-0.336582	1	young	3.49089
ArteryCoronary	M	40	ENSG00000198839	ZNF277	15.1346												non-matrisome	-0.512133	-0.146706	-14.6706	467	-6.64314	-0.336582	1	old	2.97876
ArteryCoronary	M	40	ENSG00000128513	POT1	0												non-matrisome	0	0	0	467	-6.64314	-0.336582	1	young	3.69263
ArteryCoronary	M	40	ENSG00000128513	POT1	0												non-matrisome	-0.292283	-0.079153	-7.9153	467	-6.64314	-0.336582	1	old	3.40035
ArteryCoronary	M	40	ENSG00000006459	KDM7A	3.07692												non-matrisome	0	0	0	467	-6.64314	-0.336582	1	young	3.86786
ArteryCoronary	M	40	ENSG00000006459	KDM7A	3.07692												non-matrisome	-0.480618	-0.12426	-12.426	467	-6.64314	-0.336582	1	old	3.38724
ArteryCoronary	M	40	ENSG00000272812	RP5-855D21	9.12722												non-matrisome	0	0	0	467	-6.64314	-0.336582	1	young	3.79445
ArteryCoronary	M	40	ENSG00000272812	RP5-855D21	9.12722												non-matrisome	-0.933536	-0.246027	-24.6027	467	-6.64314	-0.336582	1	old	2.86091
ArteryCoronary	M	40	ENSG00000147419	CCDC25	21.2951												non-matrisome	0	0	0	467	-6.64314	-0.336582	1	young	4.90543
ArteryCoronary	M	40	ENSG00000147419	CCDC25	21.2951												non-matrisome	-0.241937	-0.0493202	-4.93202	467	-6.64314	-0.336582	1	old	4.6635
ArteryCoronary	M	40	ENSG00000104671	DCTN6	19.2921												non-matrisome	0	0	0	467	-6.64314	-0.336582	1	young	5.69781
ArteryCoronary	M	40	ENSG00000104671	DCTN6	19.2921												non-matrisome	-0.284992	-0.0500177	-5.00177	467	-6.64314	-0.336582	1	old	5.41282
ArteryCoronary	M	40	ENSG00000156675	RAB11FIP1	9.16484												non-matrisome	0	0	0	467	-6.64314	-0.336582	1	young	4.07505
ArteryCoronary	M	40	ENSG00000156675	RAB11FIP1	9.16484												non-matrisome	-0.455501	-0.111778	-11.1778	467	-6.64314	-0.336582	1	old	3.61954
ArteryCoronary	M	40	ENSG00000156735	BAG4	20.1995												non-matrisome	0	0	0	467	-6.64314	-0.336582	1	young	3.47639
ArteryCoronary	M	40	ENSG00000156735	BAG4	20.1995												non-matrisome	-0.335304	-0.0964518	-9.64518	467	-6.64314	-0.336582	1	old	3.14108
ArteryCoronary	M	40	ENSG00000085788	DDHD2	13.3654												non-matrisome	0	0	0	467	-6.64314	-0.336582	1	young	4.80041
ArteryCoronary	M	40	ENSG00000085788	DDHD2	13.3654												non-matrisome	-0.302582	-0.0630327	-6.30327	467	-6.64314	-0.336582	1	old	4.49782
ArteryCoronary	M	40	ENSG00000170791	CHCHD7	12.0266												non-matrisome	0	0	0	467	-6.64314	-0.336582	1	young	4.46135
ArteryCoronary	M	40	ENSG00000170791	CHCHD7	12.0266												non-matrisome	-0.292835	-0.0656382	-6.56382	467	-6.64314	-0.336582	1	old	4.16851
ArteryCoronary	M	40	ENSG00000147604	RPL7	22.8047												non-matrisome	0	0	0	467	-6.64314	-0.336582	1	young	7.41028
ArteryCoronary	M	40	ENSG00000147604	RPL7	22.8047												non-matrisome	-0.404049	-0.0545254	-5.45254	467	-6.64314	-0.336582	1	old	7.00623
ArteryCoronary	M	40	ENSG00000164751	PEX2	14.5205												non-matrisome	0	0	0	467	-6.64314	-0.336582	1	young	4.07576
ArteryCoronary	M	40	ENSG00000164751	PEX2	14.5205												non-matrisome	-0.318048	-0.0780341	-7.80341	467	-6.64314	-0.336582	1	old	3.75771
ArteryCoronary	M	40	ENSG00000104231	ZFAND1	19.6481												non-matrisome	0	0	0	467	-6.64314	-0.336582	1	young	5.34127
ArteryCoronary	M	40	ENSG00000104231	ZFAND1	19.6481												non-matrisome	-0.405119	-0.075847	-7.5847	467	-6.64314	-0.336582	1	old	4.93615
ArteryCoronary	M	40	ENSG00000156162	DPY19L4	19.6064												non-matrisome	0	0	0	467	-6.64314	-0.336582	1	young	3.87289
ArteryCoronary	M	40	ENSG00000156162	DPY19L4	19.6064												non-matrisome	-0.349098	-0.0901389	-9.01389	467	-6.64314	-0.336582	1	old	3.52379
ArteryCoronary	M	40	ENSG00000156482	RPL30	15.4231												non-matrisome	0	0	0	467	-6.64314	-0.336582	1	young	8.73987
ArteryCoronary	M	40	ENSG00000156482	RPL30	15.4231												non-matrisome	-0.293995	-0.0336384	-3.36384	467	-6.64314	-0.336582	1	old	8.44588
ArteryCoronary	M	40	ENSG00000104408	EIF3E	28.553												non-matrisome	0	0	0	467	-6.64314	-0.336582	1	young	7.535
ArteryCoronary	M	40	ENSG00000104408	EIF3E	28.553												non-matrisome	-0.599295	-0.0795349	-7.95349	467	-6.64314	-0.336582	1	old	6.9357
ArteryCoronary	M	40	ENSG00000104412	EMC2	15.3846												non-matrisome	0	0	0	467	-6.64314	-0.336582	1	young	6.08946
ArteryCoronary	M	40	ENSG00000104412	EMC2	15.3846												non-matrisome	-0.315573	-0.0518228	-5.18228	467	-6.64314	-0.336582	1	old	5.77388
ArteryCoronary	M	40	ENSG00000147677	EIF3H	21.5929												non-matrisome	0	0	0	467	-6.64314	-0.336582	1	young	6.60197
ArteryCoronary	M	40	ENSG00000147677	EIF3H	21.5929												non-matrisome	-0.445645	-0.0675019	-6.75019	467	-6.64314	-0.336582	1	old	6.15632
ArteryCoronary	M	40	ENSG00000178764	ZHX2	21.7679												non-matrisome	0	0	0	467	-6.64314	-0.336582	1	young	4.82927
ArteryCoronary	M	40	ENSG00000178764	ZHX2	21.7679												non-matrisome	-0.460053	-0.0952635	-9.52635	467	-6.64314	-0.336582	1	old	4.36922
ArteryCoronary	M	40	ENSG00000179091	CYC1	28.2378												non-matrisome	0	0	0	467	-6.64314	-0.336582	1	young	6.76451
ArteryCoronary	M	40	ENSG00000179091	CYC1	28.2378												non-matrisome	0.422963	0.0625268	6.25268	467	-6.64314	-0.336582	1	old	7.18747
ArteryCoronary	M	40	ENSG00000230207	RPL4P5	13.3318												non-matrisome	0	0	0	467	-6.64314	-0.336582	1	young	5.52299
ArteryCoronary	M	40	ENSG00000230207	RPL4P5	13.3318												non-matrisome	-0.433996	-0.0785798	-7.85798	467	-6.64314	-0.336582	1	old	5.089
ArteryCoronary	M	40	ENSG00000164985	PSIP1	20.4615												non-matrisome	0	0	0	467	-6.64314	-0.336582	1	young	4.70696
ArteryCoronary	M	40	ENSG00000164985	PSIP1	20.4615												non-matrisome	-0.398819	-0.0847296	-8.47296	467	-6.64314	-0.336582	1	old	4.30815
ArteryCoronary	M	40	ENSG00000235453	TOPORS-AS1	29.4445												non-matrisome	0	0	0	467	-6.64314	-0.336582	1	young	2.7758
ArteryCoronary	M	40	ENSG00000235453	TOPORS-AS1	29.4445												non-matrisome	-0.540985	-0.194893	-19.4893	467	-6.64314	-0.336582	1	old	2.23482
ArteryCoronary	M	40	ENSG00000122692	SMU1	7.39645												non-matrisome	0	0	0	467	-6.64314	-0.336582	1	young	4.5083
ArteryCoronary	M	40	ENSG00000122692	SMU1	7.39645												non-matrisome	-0.226606	-0.0502642	-5.02642	467	-6.64314	-0.336582	1	old	4.28169
ArteryCoronary	M	40	ENSG00000086065	CHMP5	16.1196												non-matrisome	0	0	0	467	-6.64314	-0.336582	1	young	6.25731
ArteryCoronary	M	40	ENSG00000086065	CHMP5	16.1196												non-matrisome	-0.291822	-0.0466371	-4.66371	467	-6.64314	-0.336582	1	old	5.96548
ArteryCoronary	M	40	ENSG00000122707	RECK	5.19231												non-matrisome	0	0	0	467	-6.64314	-0.336582	2	young	4.62249
ArteryCoronary	M	40	ENSG00000122707	RECK	5.19231												non-matrisome	-0.484117	-0.104731	-10.4731	467	-6.64314	-0.336582	2	old	4.13837
ArteryCoronary	M	40	ENSG00000137054	POLR1E	28.5096												non-matrisome	0	0	0	467	-6.64314	-0.336582	1	young	4.63245
ArteryCoronary	M	40	ENSG00000137054	POLR1E	28.5096												non-matrisome	-0.415065	-0.0895994	-8.95994	467	-6.64314	-0.336582	1	old	4.21738
ArteryCoronary	M	40	ENSG00000135040	NAA35	15.6593												non-matrisome	0	0	0	467	-6.64314	-0.336582	1	young	3.79708
ArteryCoronary	M	40	ENSG00000135040	NAA35	15.6593												non-matrisome	-0.294127	-0.0774614	-7.74614	467	-6.64314	-0.336582	1	old	3.50296
ArteryCoronary	M	40	ENSG00000106723	SPIN1	8.20689												non-matrisome	0	0	0	467	-6.64314	-0.336582	1	young	6.08764
ArteryCoronary	M	40	ENSG00000106723	SPIN1	8.20689												non-matrisome	-0.404029	-0.0663687	-6.63687	467	-6.64314	-0.336582	1	old	5.68362
ArteryCoronary	M	40	ENSG00000106823	ECM2	3.11538	Core matrisome	ECM Glycoproteins	ENSG00000106823	extracellular matrix protein 2, female organ and adipocyte specific	MGC126355|MGC126356	3154	3154	O94769:Q5T9F3:Q5T9F4	NP_001184224.1:NP_001184225.1:NP_001384.1	Mouse:Ecm2|		matrisome	0	0	0	27	-9.61872	-0.627006	2	young	6.77876
ArteryCoronary	M	40	ENSG00000106823	ECM2	3.11538	Core matrisome	ECM Glycoproteins	ENSG00000106823	extracellular matrix protein 2, female organ and adipocyte specific	MGC126355|MGC126356	3154	3154	O94769:Q5T9F3:Q5T9F4	NP_001184224.1:NP_001184225.1:NP_001384.1	Mouse:Ecm2|		matrisome	-1.01914	-0.150344	-15.0344	27	-9.61872	-0.627006	2	old	5.75962
ArteryCoronary	M	40	ENSG00000136936	XPA	0												non-matrisome	0	0	0	467	-6.64314	-0.336582	1	young	5.16877
ArteryCoronary	M	40	ENSG00000136936	XPA	0												non-matrisome	-0.489494	-0.0947023	-9.47023	467	-6.64314	-0.336582	1	old	4.67928
ArteryCoronary	M	40	ENSG00000136938	ANP32B	1.73077												non-matrisome	0	0	0	467	-6.64314	-0.336582	1	young	7.84679
ArteryCoronary	M	40	ENSG00000136938	ANP32B	1.73077												non-matrisome	-0.390273	-0.0497367	-4.97367	467	-6.64314	-0.336582	1	old	7.45652
ArteryCoronary	M	40	ENSG00000165028	NIPSNAP3B	23.2967												non-matrisome	0	0	0	467	-6.64314	-0.336582	1	young	4.19355
ArteryCoronary	M	40	ENSG00000165028	NIPSNAP3B	23.2967												non-matrisome	-0.625282	-0.149106	-14.9106	467	-6.64314	-0.336582	1	old	3.56827
ArteryCoronary	M	40	ENSG00000136888	ATP6V1G1	29.5533												non-matrisome	0	0	0	467	-6.64314	-0.336582	2	young	7.11588
ArteryCoronary	M	40	ENSG00000136888	ATP6V1G1	29.5533												non-matrisome	-0.236143	-0.0331854	-3.31854	467	-6.64314	-0.336582	2	old	6.87974
ArteryCoronary	M	40	ENSG00000041982	TNC	14.4658	Core matrisome	ECM Glycoproteins	ENSG00000041982	tenascin C	150-225|GMEM|GP|HXB|JI|MGC167029|TN	5318	5318	E9PC84:F5H5D6:F5H7V9:H0YGZ3:J3QSU6:P24821	NP_002151.2:XP_005252029.1:XP_005252031.1:XP_005252032.1:XP_006717161.1:XP_006717163.1	Mouse:Tnc|		matrisome	0	0	0	27	-9.61872	-0.627006	1	young	5.68802
ArteryCoronary	M	40	ENSG00000041982	TNC	14.4658	Core matrisome	ECM Glycoproteins	ENSG00000041982	tenascin C	150-225|GMEM|GP|HXB|JI|MGC167029|TN	5318	5318	E9PC84:F5H5D6:F5H7V9:H0YGZ3:J3QSU6:P24821	NP_002151.2:XP_005252029.1:XP_005252031.1:XP_005252032.1:XP_006717161.1:XP_006717163.1	Mouse:Tnc|		matrisome	1.55075	0.272634	27.2634	27	-9.61872	-0.627006	1	old	7.23876
ArteryCoronary	M	40	ENSG00000136861	CDK5RAP2	1.73077												non-matrisome	0	0	0	467	-6.64314	-0.336582	1	young	5.31673
ArteryCoronary	M	40	ENSG00000136861	CDK5RAP2	1.73077												non-matrisome	-0.547837	-0.10304	-10.304	467	-6.64314	-0.336582	1	old	4.76889
ArteryCoronary	M	40	ENSG00000119396	RAB14	22.0192												non-matrisome	0	0	0	467	-6.64314	-0.336582	1	young	6.29293
ArteryCoronary	M	40	ENSG00000119396	RAB14	22.0192												non-matrisome	-0.257168	-0.0408662	-4.08662	467	-6.64314	-0.336582	1	old	6.03576
ArteryCoronary	M	40	ENSG00000107164	FUBP3	17.9945												non-matrisome	0	0	0	467	-6.64314	-0.336582	1	young	5.03266
ArteryCoronary	M	40	ENSG00000107164	FUBP3	17.9945												non-matrisome	-0.203913	-0.040518	-4.0518	467	-6.64314	-0.336582	1	old	4.82875
ArteryCoronary	M	40	ENSG00000050555	LAMC3	0	Core matrisome	ECM Glycoproteins	ENSG00000050555	laminin, gamma 3	DKFZp434E202	6494	6494	H7BY04:Q5JTC4:Q9Y6N6	NP_006050.3	Mouse:Lamc3|	Laminin, Basement Membrane	matrisome	0	0	0	27	-9.61872	-0.627006	1	young	3.04017
ArteryCoronary	M	40	ENSG00000050555	LAMC3	0	Core matrisome	ECM Glycoproteins	ENSG00000050555	laminin, gamma 3	DKFZp434E202	6494	6494	H7BY04:Q5JTC4:Q9Y6N6	NP_006050.3	Mouse:Lamc3|	Laminin, Basement Membrane	matrisome	-1.05027	-0.345465	-34.5465	27	-9.61872	-0.627006	1	old	1.9899
ArteryCoronary	M	40	ENSG00000151657	KIN	26.6863												non-matrisome	0	0	0	467	-6.64314	-0.336582	1	young	2.82301
ArteryCoronary	M	40	ENSG00000151657	KIN	26.6863												non-matrisome	-0.261454	-0.0926151	-9.26151	467	-6.64314	-0.336582	1	old	2.56156
ArteryCoronary	M	40	ENSG00000151474	FRMD4A	3.11538												non-matrisome	0	0	0	467	-6.64314	-0.336582	1	young	2.96012
ArteryCoronary	M	40	ENSG00000151474	FRMD4A	3.11538												non-matrisome	0.403313	0.136249	13.6249	467	-6.64314	-0.336582	1	old	3.36343
ArteryCoronary	M	40	ENSG00000120594	PLXDC2	41.5144	Matrisome-associated	ECM-affiliated Proteins	ENSG00000120594	plexin domain containing 2	FLJ14623|TEM7R	21013	21013	Q6UX71	NP_001269665.1:NP_116201.7	Mouse:Plxdc2|		matrisome	0	0	0	27	-9.61872	-0.627006	1	young	5.5894
ArteryCoronary	M	40	ENSG00000120594	PLXDC2	41.5144	Matrisome-associated	ECM-affiliated Proteins	ENSG00000120594	plexin domain containing 2	FLJ14623|TEM7R	21013	21013	Q6UX71	NP_001269665.1:NP_116201.7	Mouse:Plxdc2|		matrisome	-0.703311	-0.125829	-12.5829	27	-9.61872	-0.627006	1	old	4.88609
ArteryCoronary	M	40	ENSG00000169826	CSGALNACT2	17.6346												non-matrisome	0	0	0	467	-6.64314	-0.336582	2	young	5.5865
ArteryCoronary	M	40	ENSG00000169826	CSGALNACT2	17.6346												non-matrisome	-0.361543	-0.0647173	-6.47173	467	-6.64314	-0.336582	2	old	5.22496
ArteryCoronary	M	40	ENSG00000072422	RHOBTB1	16.7962												non-matrisome	0	0	0	467	-6.64314	-0.336582	1	young	4.55812
ArteryCoronary	M	40	ENSG00000072422	RHOBTB1	16.7962												non-matrisome	-0.590311	-0.129508	-12.9508	467	-6.64314	-0.336582	1	old	3.96781
ArteryCoronary	M	40	ENSG00000171988	JMJD1C	7.67832												non-matrisome	0	0	0	467	-6.64314	-0.336582	1	young	4.3261
ArteryCoronary	M	40	ENSG00000171988	JMJD1C	7.67832												non-matrisome	-0.329439	-0.0761516	-7.61516	467	-6.64314	-0.336582	1	old	3.99666
ArteryCoronary	M	40	ENSG00000107625	DDX50	22.8719												non-matrisome	0	0	0	467	-6.64314	-0.336582	1	young	5.64804
ArteryCoronary	M	40	ENSG00000107625	DDX50	22.8719												non-matrisome	-0.272808	-0.0483014	-4.83014	467	-6.64314	-0.336582	1	old	5.37523
ArteryCoronary	M	40	ENSG00000122958	VPS26A	5.93407												non-matrisome	0	0	0	467	-6.64314	-0.336582	1	young	5.58179
ArteryCoronary	M	40	ENSG00000122958	VPS26A	5.93407												non-matrisome	-0.28808	-0.0516106	-5.16106	467	-6.64314	-0.336582	1	old	5.29371
ArteryCoronary	M	40	ENSG00000197467	COL13A1	8.40909	Core matrisome	Collagens	ENSG00000197467	collagen, type XIII, alpha 1	COLXIIIA1|FLJ42485	2190	2190	E7ES46:E7ES47:E7ES49:E7ES50:E7ES51:E7ES55:E7ES56:E7EX21:E9PEG9:G5E987:H7BYT9:H7BZB6:Q5TAT6	NP_001123575.1:NP_542988.3:NP_542990.3:NP_542991.3:NP_542992.3:NP_542995.3	Mouse:Col13a1|		matrisome	0	0	0	27	-9.61872	-0.627006	1	young	4.11329
ArteryCoronary	M	40	ENSG00000197467	COL13A1	8.40909	Core matrisome	Collagens	ENSG00000197467	collagen, type XIII, alpha 1	COLXIIIA1|FLJ42485	2190	2190	E7ES46:E7ES47:E7ES49:E7ES50:E7ES51:E7ES55:E7ES56:E7EX21:E9PEG9:G5E987:H7BYT9:H7BZB6:Q5TAT6	NP_001123575.1:NP_542988.3:NP_542990.3:NP_542991.3:NP_542992.3:NP_542995.3	Mouse:Col13a1|		matrisome	-1.05544	-0.256593	-25.6593	27	-9.61872	-0.627006	1	old	3.05785
ArteryCoronary	M	40	ENSG00000122882	ECD	20												non-matrisome	0	0	0	467	-6.64314	-0.336582	1	young	4.45646
ArteryCoronary	M	40	ENSG00000122882	ECD	20												non-matrisome	-0.306179	-0.0687045	-6.87045	467	-6.64314	-0.336582	1	old	4.15028
ArteryCoronary	M	40	ENSG00000178429	RPS3AP5	11.7676												non-matrisome	0	0	0	467	-6.64314	-0.336582	1	young	7.04253
ArteryCoronary	M	40	ENSG00000178429	RPS3AP5	11.7676												non-matrisome	-0.40837	-0.0579863	-5.79863	467	-6.64314	-0.336582	1	old	6.63416
ArteryCoronary	M	40	ENSG00000119938	PPP1R3C	16.778												non-matrisome	0	0	0	467	-6.64314	-0.336582	2	young	7.31076
ArteryCoronary	M	40	ENSG00000119938	PPP1R3C	16.778												non-matrisome	-0.830519	-0.113602	-11.3602	467	-6.64314	-0.336582	2	old	6.48024
ArteryCoronary	M	40	ENSG00000107854	TNKS2	13.3741												non-matrisome	0	0	0	467	-6.64314	-0.336582	2	young	5.25286
ArteryCoronary	M	40	ENSG00000107854	TNKS2	13.3741												non-matrisome	-0.331416	-0.0630924	-6.30924	467	-6.64314	-0.336582	2	old	4.92144
ArteryCoronary	M	40	ENSG00000095564	BTAF1	4.47552												non-matrisome	0	0	0	467	-6.64314	-0.336582	1	young	5.6247
ArteryCoronary	M	40	ENSG00000095564	BTAF1	4.47552												non-matrisome	-0.569587	-0.101265	-10.1265	467	-6.64314	-0.336582	1	old	5.05512
ArteryCoronary	M	40	ENSG00000107864	CPEB3	38.3269												non-matrisome	0	0	0	467	-6.64314	-0.336582	1	young	2.36443
ArteryCoronary	M	40	ENSG00000107864	CPEB3	38.3269												non-matrisome	-0.512047	-0.216563	-21.6563	467	-6.64314	-0.336582	1	old	1.85238
ArteryCoronary	M	40	ENSG00000107438	PDLIM1	0												non-matrisome	0	0	0	467	-6.64314	-0.336582	1	young	8.13771
ArteryCoronary	M	40	ENSG00000107438	PDLIM1	0												non-matrisome	-0.431575	-0.0530339	-5.30339	467	-6.64314	-0.336582	1	old	7.70614
ArteryCoronary	M	40	ENSG00000119953	SMNDC1	17.9231												non-matrisome	0	0	0	467	-6.64314	-0.336582	1	young	4.46207
ArteryCoronary	M	40	ENSG00000119953	SMNDC1	17.9231												non-matrisome	-0.252813	-0.0566582	-5.66582	467	-6.64314	-0.336582	1	old	4.20926
ArteryCoronary	M	40	ENSG00000165669	FAM204A	11.8092												non-matrisome	0	0	0	467	-6.64314	-0.336582	1	young	3.94898
ArteryCoronary	M	40	ENSG00000165669	FAM204A	11.8092												non-matrisome	-0.281868	-0.0713773	-7.13773	467	-6.64314	-0.336582	1	old	3.66711
ArteryCoronary	M	40	ENSG00000220842	RPL21P16	5.38462												non-matrisome	0	0	0	467	-6.64314	-0.336582	1	young	7.96767
ArteryCoronary	M	40	ENSG00000220842	RPL21P16	5.38462												non-matrisome	-0.332009	-0.0416695	-4.16695	467	-6.64314	-0.336582	1	old	7.63566
ArteryCoronary	M	40	ENSG00000166033	HTRA1	20.0137	Matrisome-associated	ECM Regulators	ENSG00000166033	HtrA serine peptidase 1	ARMD7|HtrA|L56|ORF480|PRSS11	9476	9476	H0Y7G9:Q92743	NP_002766.1	Mouse:Htra1|		matrisome	0	0	0	27	-9.61872	-0.627006	2	young	8.81836
ArteryCoronary	M	40	ENSG00000166033	HTRA1	20.0137	Matrisome-associated	ECM Regulators	ENSG00000166033	HtrA serine peptidase 1	ARMD7|HtrA|L56|ORF480|PRSS11	9476	9476	H0Y7G9:Q92743	NP_002766.1	Mouse:Htra1|		matrisome	-0.572582	-0.0649306	-6.49306	27	-9.61872	-0.627006	2	old	8.24577
ArteryCoronary	M	40	ENSG00000095574	IKZF5	30.1049												non-matrisome	0	0	0	467	-6.64314	-0.336582	1	young	3.36111
ArteryCoronary	M	40	ENSG00000095574	IKZF5	30.1049												non-matrisome	-0.385122	-0.114582	-11.4582	467	-6.64314	-0.336582	1	old	2.97598
ArteryCoronary	M	40	ENSG00000175390	EIF3F	19.4246												non-matrisome	0	0	0	467	-6.64314	-0.336582	1	young	6.00771
ArteryCoronary	M	40	ENSG00000175390	EIF3F	19.4246												non-matrisome	-0.366833	-0.0610605	-6.10605	467	-6.64314	-0.336582	1	old	5.64087
ArteryCoronary	M	40	ENSG00000133789	SWAP70	26.2075												non-matrisome	0	0	0	467	-6.64314	-0.336582	1	young	5.52046
ArteryCoronary	M	40	ENSG00000133789	SWAP70	26.2075												non-matrisome	-0.456743	-0.0827363	-8.27363	467	-6.64314	-0.336582	1	old	5.06372
ArteryCoronary	M	40	ENSG00000110315	RNF141	55.25												non-matrisome	0	0	0	467	-6.64314	-0.336582	1	young	4.92225
ArteryCoronary	M	40	ENSG00000110315	RNF141	55.25												non-matrisome	-0.443514	-0.0901039	-9.01039	467	-6.64314	-0.336582	1	old	4.47874
ArteryCoronary	M	40	ENSG00000110696	C11orf58	31.2927												non-matrisome	0	0	0	467	-6.64314	-0.336582	1	young	7.00564
ArteryCoronary	M	40	ENSG00000110696	C11orf58	31.2927												non-matrisome	-0.343633	-0.0490509	-4.90509	467	-6.64314	-0.336582	1	old	6.662
ArteryCoronary	M	40	ENSG00000110700	RPS13	4.46703												non-matrisome	0	0	0	467	-6.64314	-0.336582	1	young	10.4548
ArteryCoronary	M	40	ENSG00000110700	RPS13	4.46703												non-matrisome	-0.260095	-0.024878	-2.4878	467	-6.64314	-0.336582	1	old	10.1947
ArteryCoronary	M	40	ENSG00000129158	SERGEF	60.7857												non-matrisome	0	0	0	467	-6.64314	-0.336582	1	young	4.78238
ArteryCoronary	M	40	ENSG00000129158	SERGEF	60.7857												non-matrisome	-0.498454	-0.104227	-10.4227	467	-6.64314	-0.336582	1	old	4.28392
ArteryCoronary	M	40	ENSG00000110768	GTF2H1	11.7063												non-matrisome	0	0	0	467	-6.64314	-0.336582	1	young	4.4181
ArteryCoronary	M	40	ENSG00000110768	GTF2H1	11.7063												non-matrisome	-0.223547	-0.0505981	-5.05981	467	-6.64314	-0.336582	1	old	4.19455
ArteryCoronary	M	40	ENSG00000148943	LIN7C	26.1627												non-matrisome	0	0	0	467	-6.64314	-0.336582	1	young	3.92291
ArteryCoronary	M	40	ENSG00000148943	LIN7C	26.1627												non-matrisome	-0.286315	-0.0729853	-7.29853	467	-6.64314	-0.336582	1	old	3.63659
ArteryCoronary	M	40	ENSG00000149100	EIF3M	1.38462												non-matrisome	0	0	0	467	-6.64314	-0.336582	1	young	6.13742
ArteryCoronary	M	40	ENSG00000149100	EIF3M	1.38462												non-matrisome	-0.281421	-0.0458533	-4.58533	467	-6.64314	-0.336582	1	old	5.856
ArteryCoronary	M	40	ENSG00000110429	FBXO3	0												non-matrisome	0	0	0	467	-6.64314	-0.336582	1	young	3.86303
ArteryCoronary	M	40	ENSG00000110429	FBXO3	0												non-matrisome	-0.276352	-0.0715375	-7.15375	467	-6.64314	-0.336582	1	old	3.58668
ArteryCoronary	M	40	ENSG00000175274	TP53I11	3.89423												non-matrisome	0	0	0	467	-6.64314	-0.336582	1	young	2.83578
ArteryCoronary	M	40	ENSG00000175274	TP53I11	3.89423												non-matrisome	0.682719	0.240752	24.0752	467	-6.64314	-0.336582	1	old	3.5185
ArteryCoronary	M	40	ENSG00000181830	SLC35C1	11.8269												non-matrisome	0	0	0	467	-6.64314	-0.336582	1	young	3.8599
ArteryCoronary	M	40	ENSG00000181830	SLC35C1	11.8269												non-matrisome	0.43469	0.112617	11.2617	467	-6.64314	-0.336582	1	old	4.29459
ArteryCoronary	M	40	ENSG00000121671	CRY2	2.96703												non-matrisome	0	0	0	467	-6.64314	-0.336582	1	young	5.5394
ArteryCoronary	M	40	ENSG00000121671	CRY2	2.96703												non-matrisome	-0.58072	-0.104834	-10.4834	467	-6.64314	-0.336582	1	old	4.95868
ArteryCoronary	M	40	ENSG00000149131	SERPING1	38.3242	Matrisome-associated	ECM Regulators	ENSG00000149131	serpin peptidase inhibitor, clade G (C1 inhibitor), member 1	C1IN|C1INH|C1NH|HAE1|HAE2	1228	1228	B4E1F0:B4E1H2:B5MCB9:C9JZJ9:E9PGN7:E9PK97:H0YCA1:H9KV48:P05155	NP_000053.2:NP_001027466.1	Mouse:Serping1|		matrisome	0	0	0	27	-9.61872	-0.627006	1	young	10.2203
ArteryCoronary	M	40	ENSG00000149131	SERPING1	38.3242	Matrisome-associated	ECM Regulators	ENSG00000149131	serpin peptidase inhibitor, clade G (C1 inhibitor), member 1	C1IN|C1INH|C1NH|HAE1|HAE2	1228	1228	B4E1F0:B4E1H2:B5MCB9:C9JZJ9:E9PGN7:E9PK97:H0YCA1:H9KV48:P05155	NP_000053.2:NP_001027466.1	Mouse:Serping1|		matrisome	-0.607805	-0.0594704	-5.94704	27	-9.61872	-0.627006	1	old	9.61248
ArteryCoronary	M	40	ENSG00000162191	UBXN1	39.3223												non-matrisome	0	0	0	467	-6.64314	-0.336582	1	young	7.76469
ArteryCoronary	M	40	ENSG00000162191	UBXN1	39.3223												non-matrisome	-0.433185	-0.055789	-5.5789	467	-6.64314	-0.336582	1	old	7.33151
ArteryCoronary	M	40	ENSG00000176340	COX8A	15.2145												non-matrisome	0	0	0	467	-6.64314	-0.336582	1	young	8.86219
ArteryCoronary	M	40	ENSG00000176340	COX8A	15.2145												non-matrisome	0.229167	0.025859	2.5859	467	-6.64314	-0.336582	1	old	9.09136
ArteryCoronary	M	40	ENSG00000254986	DPP3	15.7005												non-matrisome	0	0	0	467	-6.64314	-0.336582	1	young	3.70147
ArteryCoronary	M	40	ENSG00000254986	DPP3	15.7005												non-matrisome	0.439202	0.118656	11.8656	467	-6.64314	-0.336582	1	old	4.14068
ArteryCoronary	M	40	ENSG00000174080	CTSF	25.2885	Matrisome-associated	ECM Regulators	ENSG00000174080	cathepsin F	CATSF	2531	2531	E9PSC2:H0YD65:H0YE42:Q9UBX1	NP_003784.2	Mouse:Ctsf|	Cathepsin	matrisome	0	0	0	27	-9.61872	-0.627006	1	young	7.67995
ArteryCoronary	M	40	ENSG00000174080	CTSF	25.2885	Matrisome-associated	ECM Regulators	ENSG00000174080	cathepsin F	CATSF	2531	2531	E9PSC2:H0YD65:H0YE42:Q9UBX1	NP_003784.2	Mouse:Ctsf|	Cathepsin	matrisome	-1.0062	-0.131016	-13.1016	27	-9.61872	-0.627006	1	old	6.67375
ArteryCoronary	M	40	ENSG00000158483	FAM86C1	15.3462												non-matrisome	0	0	0	467	-6.64314	-0.336582	1	young	1.9864
ArteryCoronary	M	40	ENSG00000158483	FAM86C1	15.3462												non-matrisome	0.452551	0.227824	22.7824	467	-6.64314	-0.336582	1	old	2.43895
ArteryCoronary	M	40	ENSG00000074201	CLNS1A	8.6958												non-matrisome	0	0	0	467	-6.64314	-0.336582	1	young	4.89981
ArteryCoronary	M	40	ENSG00000074201	CLNS1A	8.6958												non-matrisome	-0.293919	-0.0599858	-5.99858	467	-6.64314	-0.336582	1	old	4.60589
ArteryCoronary	M	40	ENSG00000137504	CREBZF	9.42308												non-matrisome	0	0	0	467	-6.64314	-0.336582	1	young	6.36841
ArteryCoronary	M	40	ENSG00000137504	CREBZF	9.42308												non-matrisome	-0.464425	-0.0729264	-7.29264	467	-6.64314	-0.336582	1	old	5.90398
ArteryCoronary	M	40	ENSG00000086991	NOX4	11.0027												non-matrisome	0	0	0	467	-6.64314	-0.336582	1	young	4.48999
ArteryCoronary	M	40	ENSG00000086991	NOX4	11.0027												non-matrisome	-1.10133	-0.245286	-24.5286	467	-6.64314	-0.336582	1	old	3.38866
ArteryCoronary	M	40	ENSG00000168876	ANKRD49	35.4056												non-matrisome	0	0	0	467	-6.64314	-0.336582	1	young	4.36192
ArteryCoronary	M	40	ENSG00000168876	ANKRD49	35.4056												non-matrisome	-0.283723	-0.0650455	-6.50455	467	-6.64314	-0.336582	1	old	4.07819
ArteryCoronary	M	40	ENSG00000166037	CEP57	22.0118												non-matrisome	0	0	0	467	-6.64314	-0.336582	1	young	4.3288
ArteryCoronary	M	40	ENSG00000166037	CEP57	22.0118												non-matrisome	-0.488989	-0.112962	-11.2962	467	-6.64314	-0.336582	1	old	3.83981
ArteryCoronary	M	40	ENSG00000170962	PDGFD	6.28846	Matrisome-associated	Secreted Factors	ENSG00000170962	platelet derived growth factor D	IEGF|MGC26867|MSTP036|SCDGF-B|SCDGFB	30620	30620	H0YD37:Q9GZP0	NP_079484.1:NP_149126.1	Mouse:Pdgfd|		matrisome	0	0	0	27	-9.61872	-0.627006	2	young	6.42355
ArteryCoronary	M	40	ENSG00000170962	PDGFD	6.28846	Matrisome-associated	Secreted Factors	ENSG00000170962	platelet derived growth factor D	IEGF|MGC26867|MSTP036|SCDGF-B|SCDGFB	30620	30620	H0YD37:Q9GZP0	NP_079484.1:NP_149126.1	Mouse:Pdgfd|		matrisome	-0.946184	-0.147299	-14.7299	27	-9.61872	-0.627006	2	old	5.47736
ArteryCoronary	M	40	ENSG00000118181	RPS25	7.23077												non-matrisome	0	0	0	467	-6.64314	-0.336582	1	young	10.3496
ArteryCoronary	M	40	ENSG00000118181	RPS25	7.23077												non-matrisome	-0.327454	-0.0316393	-3.16393	467	-6.64314	-0.336582	1	old	10.0221
ArteryCoronary	M	40	ENSG00000256269	HMBS	35.7483												non-matrisome	0	0	0	467	-6.64314	-0.336582	1	young	3.00071
ArteryCoronary	M	40	ENSG00000256269	HMBS	35.7483												non-matrisome	0.633494	0.211115	21.1115	467	-6.64314	-0.336582	1	old	3.6342
ArteryCoronary	M	40	ENSG00000227081	RP11-543P15	21.4294												non-matrisome	0	0	0	467	-6.64314	-0.336582	1	young	10.6882
ArteryCoronary	M	40	ENSG00000227081	RP11-543P15	21.4294												non-matrisome	-0.269471	-0.025212	-2.5212	467	-6.64314	-0.336582	1	old	10.4187
ArteryCoronary	M	40	ENSG00000118971	CCND2	0												non-matrisome	0	0	0	467	-6.64314	-0.336582	1	young	5.7374
ArteryCoronary	M	40	ENSG00000118971	CCND2	0												non-matrisome	-0.468801	-0.0817095	-8.17095	467	-6.64314	-0.336582	1	old	5.2686
ArteryCoronary	M	40	ENSG00000013583	HEBP1	44.3756												non-matrisome	0	0	0	467	-6.64314	-0.336582	1	young	5.54202
ArteryCoronary	M	40	ENSG00000013583	HEBP1	44.3756												non-matrisome	-0.350814	-0.0633007	-6.33007	467	-6.64314	-0.336582	1	old	5.19121
ArteryCoronary	M	40	ENSG00000133704	IPO8	10.5843												non-matrisome	0	0	0	467	-6.64314	-0.336582	1	young	4.90058
ArteryCoronary	M	40	ENSG00000133704	IPO8	10.5843												non-matrisome	-0.240358	-0.0490469	-4.90469	467	-6.64314	-0.336582	1	old	4.66022
ArteryCoronary	M	40	ENSG00000123268	ATF1	17.4301												non-matrisome	0	0	0	467	-6.64314	-0.336582	1	young	4.32445
ArteryCoronary	M	40	ENSG00000123268	ATF1	17.4301												non-matrisome	-0.542458	-0.12544	-12.544	467	-6.64314	-0.336582	1	old	3.78199
ArteryCoronary	M	40	ENSG00000123349	PFDN5	11.8269												non-matrisome	0	0	0	467	-6.64314	-0.336582	1	young	9.53003
ArteryCoronary	M	40	ENSG00000123349	PFDN5	11.8269												non-matrisome	-0.418989	-0.0439651	-4.39651	467	-6.64314	-0.336582	1	old	9.11104
ArteryCoronary	M	40	ENSG00000197111	PCBP2	0.576923												non-matrisome	0	0	0	467	-6.64314	-0.336582	1	young	7.54673
ArteryCoronary	M	40	ENSG00000197111	PCBP2	0.576923												non-matrisome	-0.453037	-0.0600309	-6.00309	467	-6.64314	-0.336582	1	old	7.0937
ArteryCoronary	M	40	ENSG00000135423	GLS2	8.33812												non-matrisome	0	0	0	467	-6.64314	-0.336582	1	young	1.3852
ArteryCoronary	M	40	ENSG00000135423	GLS2	8.33812												non-matrisome	-0.447386	-0.322975	-32.2975	467	-6.64314	-0.336582	1	old	0.937817
ArteryCoronary	M	40	ENSG00000196531	NACA	2.88462												non-matrisome	0	0	0	467	-6.64314	-0.336582	1	young	7.47052
ArteryCoronary	M	40	ENSG00000196531	NACA	2.88462												non-matrisome	-0.411313	-0.0550581	-5.50581	467	-6.64314	-0.336582	1	old	7.05921
ArteryCoronary	M	40	ENSG00000123427	METTL21B	0												non-matrisome	0	0	0	467	-6.64314	-0.336582	1	young	4.09761
ArteryCoronary	M	40	ENSG00000123427	METTL21B	0												non-matrisome	-0.467051	-0.113981	-11.3981	467	-6.64314	-0.336582	1	old	3.63056
ArteryCoronary	M	40	ENSG00000061987	MON2	13.675												non-matrisome	0	0	0	467	-6.64314	-0.336582	1	young	4.57077
ArteryCoronary	M	40	ENSG00000061987	MON2	13.675												non-matrisome	-0.315536	-0.0690333	-6.90333	467	-6.64314	-0.336582	1	old	4.25524
ArteryCoronary	M	40	ENSG00000139239	RPL14P1	21.7857												non-matrisome	0	0	0	467	-6.64314	-0.336582	1	young	8.57765
ArteryCoronary	M	40	ENSG00000139239	RPL14P1	21.7857												non-matrisome	-0.329668	-0.0384333	-3.84333	467	-6.64314	-0.336582	1	old	8.24798
ArteryCoronary	M	40	ENSG00000111605	CPSF6	12.3462												non-matrisome	0	0	0	467	-6.64314	-0.336582	1	young	5.43764
ArteryCoronary	M	40	ENSG00000111605	CPSF6	12.3462												non-matrisome	-0.543171	-0.0998909	-9.98909	467	-6.64314	-0.336582	1	old	4.89447
ArteryCoronary	M	40	ENSG00000111596	CNOT2	2.30769												non-matrisome	0	0	0	467	-6.64314	-0.336582	1	young	4.08946
ArteryCoronary	M	40	ENSG00000111596	CNOT2	2.30769												non-matrisome	-0.344854	-0.0843276	-8.43276	467	-6.64314	-0.336582	1	old	3.7446
ArteryCoronary	M	40	ENSG00000133858	ZFC3H1	9.48626												non-matrisome	0	0	0	467	-6.64314	-0.336582	1	young	5.16737
ArteryCoronary	M	40	ENSG00000133858	ZFC3H1	9.48626												non-matrisome	-0.464757	-0.0899409	-8.99409	467	-6.64314	-0.336582	1	old	4.70261
ArteryCoronary	M	40	ENSG00000080371	RAB21	22.0904												non-matrisome	0	0	0	467	-6.64314	-0.336582	1	young	5.6243
ArteryCoronary	M	40	ENSG00000080371	RAB21	22.0904												non-matrisome	-0.488033	-0.0867722	-8.67722	467	-6.64314	-0.336582	1	old	5.13627
ArteryCoronary	M	40	ENSG00000121749	TBC1D15	36.8772												non-matrisome	0	0	0	467	-6.64314	-0.336582	1	young	4.54878
ArteryCoronary	M	40	ENSG00000121749	TBC1D15	36.8772												non-matrisome	-0.541635	-0.119073	-11.9073	467	-6.64314	-0.336582	1	old	4.00714
ArteryCoronary	M	40	ENSG00000187109	NAP1L1	51.2699												non-matrisome	0	0	0	467	-6.64314	-0.336582	1	young	7.25873
ArteryCoronary	M	40	ENSG00000187109	NAP1L1	51.2699												non-matrisome	-0.49608	-0.0683426	-6.83426	467	-6.64314	-0.336582	1	old	6.76265
ArteryCoronary	M	40	ENSG00000133773	CCDC59	40.8036												non-matrisome	0	0	0	467	-6.64314	-0.336582	1	young	4.77087
ArteryCoronary	M	40	ENSG00000133773	CCDC59	40.8036												non-matrisome	-0.31633	-0.0663044	-6.63044	467	-6.64314	-0.336582	1	old	4.45454
ArteryCoronary	M	40	ENSG00000139329	LUM	9.63546	Core matrisome	Proteoglycans	ENSG00000139329	lumican	LDC|SLRR2D	6724	6724	P51884	NP_002336.1	Mouse:Lum|		matrisome	0	0	0	27	-9.61872	-0.627006	2	young	8.69386
ArteryCoronary	M	40	ENSG00000139329	LUM	9.63546	Core matrisome	Proteoglycans	ENSG00000139329	lumican	LDC|SLRR2D	6724	6724	P51884	NP_002336.1	Mouse:Lum|		matrisome	-1.03911	-0.119522	-11.9522	27	-9.61872	-0.627006	2	old	7.65475
ArteryCoronary	M	40	ENSG00000136003	ISCU	31.3724												non-matrisome	0	0	0	467	-6.64314	-0.336582	1	young	7.65
ArteryCoronary	M	40	ENSG00000136003	ISCU	31.3724												non-matrisome	-0.519389	-0.067894	-6.7894	467	-6.64314	-0.336582	1	old	7.13061
ArteryCoronary	M	40	ENSG00000110917	MLEC	12.3817												non-matrisome	0	0	0	467	-6.64314	-0.336582	1	young	5.52489
ArteryCoronary	M	40	ENSG00000110917	MLEC	12.3817												non-matrisome	0.458501	0.0829882	8.29882	467	-6.64314	-0.336582	1	old	5.98339
ArteryCoronary	M	40	ENSG00000198040	ZNF84	0												non-matrisome	0	0	0	467	-6.64314	-0.336582	1	young	3.73946
ArteryCoronary	M	40	ENSG00000198040	ZNF84	0												non-matrisome	-0.288416	-0.0771275	-7.71275	467	-6.64314	-0.336582	1	old	3.45105
ArteryCoronary	M	40	ENSG00000165475	CRYL1	13.3269												non-matrisome	0	0	0	467	-6.64314	-0.336582	2	young	5.71872
ArteryCoronary	M	40	ENSG00000165475	CRYL1	13.3269												non-matrisome	-0.448179	-0.0783706	-7.83706	467	-6.64314	-0.336582	2	old	5.27054
ArteryCoronary	M	40	ENSG00000189403	HMGB1	9.14685												non-matrisome	0	0	0	467	-6.64314	-0.336582	1	young	6.89668
ArteryCoronary	M	40	ENSG00000189403	HMGB1	9.14685												non-matrisome	-0.320834	-0.04652	-4.652	467	-6.64314	-0.336582	1	old	6.57584
ArteryCoronary	M	40	ENSG00000244754	N4BP2L2	8.88462												non-matrisome	0	0	0	467	-6.64314	-0.336582	1	young	5.4165
ArteryCoronary	M	40	ENSG00000244754	N4BP2L2	8.88462												non-matrisome	-0.374835	-0.0692025	-6.92025	467	-6.64314	-0.336582	1	old	5.04166
ArteryCoronary	M	40	ENSG00000133111	RFXAP	27.3168												non-matrisome	0	0	0	467	-6.64314	-0.336582	1	young	3.40275
ArteryCoronary	M	40	ENSG00000133111	RFXAP	27.3168												non-matrisome	-0.342119	-0.100542	-10.0542	467	-6.64314	-0.336582	1	old	3.06063
ArteryCoronary	M	40	ENSG00000183722	LHFP	28.0332												non-matrisome	0	0	0	467	-6.64314	-0.336582	2	young	8.07256
ArteryCoronary	M	40	ENSG00000183722	LHFP	28.0332												non-matrisome	-0.432494	-0.0535758	-5.35758	467	-6.64314	-0.336582	2	old	7.64007
ArteryCoronary	M	40	ENSG00000133114	GPALPP1	0												non-matrisome	0	0	0	467	-6.64314	-0.336582	1	young	3.63757
ArteryCoronary	M	40	ENSG00000133114	GPALPP1	0												non-matrisome	-0.32247	-0.0886497	-8.86497	467	-6.64314	-0.336582	1	old	3.3151
ArteryCoronary	M	40	ENSG00000136141	LRCH1	11.0735												non-matrisome	0	0	0	467	-6.64314	-0.336582	1	young	4.46268
ArteryCoronary	M	40	ENSG00000136141	LRCH1	11.0735												non-matrisome	-0.378304	-0.0847706	-8.47706	467	-6.64314	-0.336582	1	old	4.08437
ArteryCoronary	M	40	ENSG00000136156	ITM2B	3.46154												non-matrisome	0	0	0	467	-6.64314	-0.336582	1	young	9.69605
ArteryCoronary	M	40	ENSG00000136156	ITM2B	3.46154												non-matrisome	-0.576477	-0.0594549	-5.94549	467	-6.64314	-0.336582	1	old	9.11957
ArteryCoronary	M	40	ENSG00000198542	ITGBL1	42.8434												non-matrisome	0	0	0	467	-6.64314	-0.336582	2	young	6.39405
ArteryCoronary	M	40	ENSG00000198542	ITGBL1	42.8434												non-matrisome	-1.28	-0.200187	-20.0187	467	-6.64314	-0.336582	2	old	5.11404
ArteryCoronary	M	40	ENSG00000129518	EAPP	28.4771												non-matrisome	0	0	0	467	-6.64314	-0.336582	1	young	5.49114
ArteryCoronary	M	40	ENSG00000129518	EAPP	28.4771												non-matrisome	-0.344046	-0.0626547	-6.26547	467	-6.64314	-0.336582	1	old	5.1471
ArteryCoronary	M	40	ENSG00000151332	MBIP	12.3489												non-matrisome	0	0	0	467	-6.64314	-0.336582	1	young	4.08065
ArteryCoronary	M	40	ENSG00000151332	MBIP	12.3489												non-matrisome	-0.30028	-0.0735864	-7.35864	467	-6.64314	-0.336582	1	old	3.78037
ArteryCoronary	M	40	ENSG00000165502	RPL36AL	28.2141												non-matrisome	0	0	0	467	-6.64314	-0.336582	1	young	9.20006
ArteryCoronary	M	40	ENSG00000165502	RPL36AL	28.2141												non-matrisome	-0.419627	-0.0456113	-4.56113	467	-6.64314	-0.336582	1	old	8.78044
ArteryCoronary	M	40	ENSG00000100519	PSMC6	10.9615												non-matrisome	0	0	0	467	-6.64314	-0.336582	1	young	5.01071
ArteryCoronary	M	40	ENSG00000100519	PSMC6	10.9615												non-matrisome	-0.166394	-0.0332076	-3.32076	467	-6.64314	-0.336582	1	old	4.84431
ArteryCoronary	M	40	ENSG00000139946	PELI2	3.07692												non-matrisome	0	0	0	467	-6.64314	-0.336582	1	young	4.19798
ArteryCoronary	M	40	ENSG00000139946	PELI2	3.07692												non-matrisome	-0.622815	-0.148361	-14.8361	467	-6.64314	-0.336582	1	old	3.57516
ArteryCoronary	M	40	ENSG00000100575	TIMM9	14.3676												non-matrisome	0	0	0	467	-6.64314	-0.336582	1	young	5.43575
ArteryCoronary	M	40	ENSG00000100575	TIMM9	14.3676												non-matrisome	-0.395361	-0.0727334	-7.27334	467	-6.64314	-0.336582	1	old	5.04039
ArteryCoronary	M	40	ENSG00000100614	PPM1A	2.30769												non-matrisome	0	0	0	467	-6.64314	-0.336582	1	young	4.29598
ArteryCoronary	M	40	ENSG00000100614	PPM1A	2.30769												non-matrisome	-0.326273	-0.0759484	-7.59484	467	-6.64314	-0.336582	1	old	3.96971
ArteryCoronary	M	40	ENSG00000100650	SRSF5	13.7238												non-matrisome	0	0	0	467	-6.64314	-0.336582	1	young	8.49256
ArteryCoronary	M	40	ENSG00000100650	SRSF5	13.7238												non-matrisome	-0.637833	-0.075105	-7.5105	467	-6.64314	-0.336582	1	old	7.85472
ArteryCoronary	M	40	ENSG00000119681	LTBP2	6.38462	Core matrisome	ECM Glycoproteins	ENSG00000119681	latent transforming growth factor beta binding protein 2	C14orf141|GLC3D|LTBP3|MSTP031	6715	6715	G3V254:G3V3X5:G3V511:H0YJ20:Q14767	NP_000419.1	Mouse:Ltbp2|	Growth Factor-binding	matrisome	0	0	0	27	-9.61872	-0.627006	2	young	8.89287
ArteryCoronary	M	40	ENSG00000119681	LTBP2	6.38462	Core matrisome	ECM Glycoproteins	ENSG00000119681	latent transforming growth factor beta binding protein 2	C14orf141|GLC3D|LTBP3|MSTP031	6715	6715	G3V254:G3V3X5:G3V511:H0YJ20:Q14767	NP_000419.1	Mouse:Ltbp2|	Growth Factor-binding	matrisome	-1.07862	-0.121291	-12.1291	27	-9.61872	-0.627006	2	old	7.81425
ArteryCoronary	M	40	ENSG00000100601	ALKBH1	14.3413												non-matrisome	0	0	0	467	-6.64314	-0.336582	1	young	3.42949
ArteryCoronary	M	40	ENSG00000100601	ALKBH1	14.3413												non-matrisome	-0.337673	-0.0984614	-9.84614	467	-6.64314	-0.336582	1	old	3.09182
ArteryCoronary	M	40	ENSG00000100784	RPS6KA5	15.6128												non-matrisome	0	0	0	467	-6.64314	-0.336582	1	young	1.87641
ArteryCoronary	M	40	ENSG00000100784	RPS6KA5	15.6128												non-matrisome	-0.461292	-0.245837	-24.5837	467	-6.64314	-0.336582	1	old	1.41512
ArteryCoronary	M	40	ENSG00000066739	ATG2B	12.2378												non-matrisome	0	0	0	467	-6.64314	-0.336582	1	young	4.20505
ArteryCoronary	M	40	ENSG00000066739	ATG2B	12.2378												non-matrisome	-0.319398	-0.0759557	-7.59557	467	-6.64314	-0.336582	1	old	3.88565
ArteryCoronary	M	40	ENSG00000128739	SNRPN	4.45055												non-matrisome	0	0	0	467	-6.64314	-0.336582	1	young	3.05996
ArteryCoronary	M	40	ENSG00000128739	SNRPN	4.45055												non-matrisome	-0.660731	-0.215928	-21.5928	467	-6.64314	-0.336582	1	old	2.39923
ArteryCoronary	M	40	ENSG00000166710	B2M	19.1923												non-matrisome	0	0	0	467	-6.64314	-0.336582	1	young	10.5931
ArteryCoronary	M	40	ENSG00000166710	B2M	19.1923												non-matrisome	-0.439747	-0.0415127	-4.15127	467	-6.64314	-0.336582	1	old	10.1533
ArteryCoronary	M	40	ENSG00000104177	MYEF2	0												non-matrisome	0	0	0	467	-6.64314	-0.336582	1	young	4.62404
ArteryCoronary	M	40	ENSG00000104177	MYEF2	0												non-matrisome	-0.752384	-0.162711	-16.2711	467	-6.64314	-0.336582	1	old	3.87166
ArteryCoronary	M	40	ENSG00000137876	RSL24D1	36.3605												non-matrisome	0	0	0	467	-6.64314	-0.336582	1	young	6.38569
ArteryCoronary	M	40	ENSG00000137876	RSL24D1	36.3605												non-matrisome	-0.576209	-0.0902344	-9.02344	467	-6.64314	-0.336582	1	old	5.80948
ArteryCoronary	M	40	ENSG00000234797	RPS3AP6	3.02885												non-matrisome	0	0	0	467	-6.64314	-0.336582	1	young	9.97199
ArteryCoronary	M	40	ENSG00000234797	RPS3AP6	3.02885												non-matrisome	-0.366523	-0.0367553	-3.67553	467	-6.64314	-0.336582	1	old	9.60547
ArteryCoronary	M	40	ENSG00000185088	RPS27L	30.8462												non-matrisome	0	0	0	467	-6.64314	-0.336582	1	young	6.23487
ArteryCoronary	M	40	ENSG00000185088	RPS27L	30.8462												non-matrisome	-0.419738	-0.067321	-6.7321	467	-6.64314	-0.336582	1	old	5.81513
ArteryCoronary	M	40	ENSG00000174444	RPL4	31.9437												non-matrisome	0	0	0	467	-6.64314	-0.336582	1	young	10.2923
ArteryCoronary	M	40	ENSG00000174444	RPL4	31.9437												non-matrisome	-0.390745	-0.0379646	-3.79646	467	-6.64314	-0.336582	1	old	9.90159
ArteryCoronary	M	40	ENSG00000166173	LARP6	21.5099												non-matrisome	0	0	0	467	-6.64314	-0.336582	2	young	5.87197
ArteryCoronary	M	40	ENSG00000166173	LARP6	21.5099												non-matrisome	-0.485309	-0.0826485	-8.26485	467	-6.64314	-0.336582	2	old	5.38666
ArteryCoronary	M	40	ENSG00000129009	ISLR	39.4963												non-matrisome	0	0	0	467	-6.64314	-0.336582	2	young	7.47139
ArteryCoronary	M	40	ENSG00000129009	ISLR	39.4963												non-matrisome	-1.01097	-0.135312	-13.5312	467	-6.64314	-0.336582	2	old	6.46042
ArteryCoronary	M	40	ENSG00000140382	HMG20A	24.8864												non-matrisome	0	0	0	467	-6.64314	-0.336582	1	young	4.65547
ArteryCoronary	M	40	ENSG00000140382	HMG20A	24.8864												non-matrisome	-0.38144	-0.0819338	-8.19338	467	-6.64314	-0.336582	1	old	4.27403
ArteryCoronary	M	40	ENSG00000166503	RP11-382A20	39.6824												non-matrisome	0	0	0	467	-6.64314	-0.336582	1	young	5.67036
ArteryCoronary	M	40	ENSG00000166503	RP11-382A20	39.6824												non-matrisome	-0.453296	-0.0799412	-7.99412	467	-6.64314	-0.336582	1	old	5.21707
ArteryCoronary	M	40	ENSG00000156218	ADAMTSL3	27.2168	Matrisome-associated	ECM Regulators	ENSG00000156218	ADAMTS-like 3	KIAA1233|MGC150716|MGC150717	14633	14633	P82987	NP_997400.2:XP_005272492.1	Mouse:Adamtsl3|		matrisome	0	0	0	27	-9.61872	-0.627006	1	young	3.64912
ArteryCoronary	M	40	ENSG00000156218	ADAMTSL3	27.2168	Matrisome-associated	ECM Regulators	ENSG00000156218	ADAMTS-like 3	KIAA1233|MGC150716|MGC150717	14633	14633	P82987	NP_997400.2:XP_005272492.1	Mouse:Adamtsl3|		matrisome	-1.07877	-0.295626	-29.5626	27	-9.61872	-0.627006	1	old	2.57035
ArteryCoronary	M	40	ENSG00000184277	TM2D3	68.9423												non-matrisome	0	0	0	467	-6.64314	-0.336582	1	young	4.67916
ArteryCoronary	M	40	ENSG00000184277	TM2D3	68.9423												non-matrisome	-0.325027	-0.0694627	-6.94627	467	-6.64314	-0.336582	1	old	4.35414
ArteryCoronary	M	40	ENSG00000122299	ZC3H7A	12.1591												non-matrisome	0	0	0	467	-6.64314	-0.336582	1	young	5.3556
ArteryCoronary	M	40	ENSG00000122299	ZC3H7A	12.1591												non-matrisome	-0.253114	-0.0472615	-4.72615	467	-6.64314	-0.336582	1	old	5.10249
ArteryCoronary	M	40	ENSG00000171490	RSL1D1	0												non-matrisome	0	0	0	467	-6.64314	-0.336582	1	young	5.91951
ArteryCoronary	M	40	ENSG00000171490	RSL1D1	0												non-matrisome	-0.375675	-0.0634638	-6.34638	467	-6.64314	-0.336582	1	old	5.54383
ArteryCoronary	M	40	ENSG00000011638	TMEM159	0												non-matrisome	0	0	0	467	-6.64314	-0.336582	1	young	6.04887
ArteryCoronary	M	40	ENSG00000011638	TMEM159	0												non-matrisome	-0.65806	-0.10879	-10.879	467	-6.64314	-0.336582	1	old	5.39081
ArteryCoronary	M	40	ENSG00000205629	LCMT1	18.1543												non-matrisome	0	0	0	467	-6.64314	-0.336582	1	young	4.69526
ArteryCoronary	M	40	ENSG00000205629	LCMT1	18.1543												non-matrisome	-0.237657	-0.0506163	-5.06163	467	-6.64314	-0.336582	1	old	4.45761
ArteryCoronary	M	40	ENSG00000205609	EIF3CL	29.3132												non-matrisome	0	0	0	467	-6.64314	-0.336582	1	young	4.77789
ArteryCoronary	M	40	ENSG00000205609	EIF3CL	29.3132												non-matrisome	-0.613526	-0.128409	-12.8409	467	-6.64314	-0.336582	1	old	4.16436
ArteryCoronary	M	40	ENSG00000184110	EIF3C	13.9419												non-matrisome	0	0	0	467	-6.64314	-0.336582	1	young	3.39152
ArteryCoronary	M	40	ENSG00000184110	EIF3C	13.9419												non-matrisome	-0.416095	-0.122687	-12.2687	467	-6.64314	-0.336582	1	old	2.97543
ArteryCoronary	M	40	ENSG00000167005	NUDT21	10.2959												non-matrisome	0	0	0	467	-6.64314	-0.336582	1	young	5.40463
ArteryCoronary	M	40	ENSG00000167005	NUDT21	10.2959												non-matrisome	-0.382159	-0.0707096	-7.07096	467	-6.64314	-0.336582	1	old	5.02247
ArteryCoronary	M	40	ENSG00000070770	CSNK2A2	0												non-matrisome	0	0	0	467	-6.64314	-0.336582	1	young	4.9028
ArteryCoronary	M	40	ENSG00000070770	CSNK2A2	0												non-matrisome	-0.241704	-0.0492991	-4.92991	467	-6.64314	-0.336582	1	old	4.6611
ArteryCoronary	M	40	ENSG00000224631	RPS27AP16	8.17788												non-matrisome	0	0	0	467	-6.64314	-0.336582	1	young	7.19788
ArteryCoronary	M	40	ENSG00000224631	RPS27AP16	8.17788												non-matrisome	-0.386339	-0.053674	-5.3674	467	-6.64314	-0.336582	1	old	6.81154
ArteryCoronary	M	40	ENSG00000159593	NAE1	2.30769												non-matrisome	0	0	0	467	-6.64314	-0.336582	1	young	4.93954
ArteryCoronary	M	40	ENSG00000159593	NAE1	2.30769												non-matrisome	-0.218061	-0.0441461	-4.41461	467	-6.64314	-0.336582	1	old	4.72147
ArteryCoronary	M	40	ENSG00000067955	CBFB	1.84615												non-matrisome	0	0	0	467	-6.64314	-0.336582	1	young	5.21726
ArteryCoronary	M	40	ENSG00000067955	CBFB	1.84615												non-matrisome	-0.400541	-0.0767723	-7.67723	467	-6.64314	-0.336582	1	old	4.81672
ArteryCoronary	M	40	ENSG00000102984	ZNF821	11.3462												non-matrisome	0	0	0	467	-6.64314	-0.336582	1	young	3.29295
ArteryCoronary	M	40	ENSG00000102984	ZNF821	11.3462												non-matrisome	-0.486282	-0.147674	-14.7674	467	-6.64314	-0.336582	1	old	2.80666
ArteryCoronary	M	40	ENSG00000034713	GABARAPL2	37.7448												non-matrisome	0	0	0	467	-6.64314	-0.336582	2	young	6.87134
ArteryCoronary	M	40	ENSG00000034713	GABARAPL2	37.7448												non-matrisome	-0.515728	-0.075055	-7.5055	467	-6.64314	-0.336582	2	old	6.35561
ArteryCoronary	M	40	ENSG00000166848	TERF2IP	5.40865												non-matrisome	0	0	0	467	-6.64314	-0.336582	1	young	6.4071
ArteryCoronary	M	40	ENSG00000166848	TERF2IP	5.40865												non-matrisome	-0.295337	-0.0460952	-4.60952	467	-6.64314	-0.336582	1	old	6.11176
ArteryCoronary	M	40	ENSG00000186153	WWOX	22.2527												non-matrisome	0	0	0	467	-6.64314	-0.336582	1	young	2.93511
ArteryCoronary	M	40	ENSG00000186153	WWOX	22.2527												non-matrisome	-0.418649	-0.142635	-14.2635	467	-6.64314	-0.336582	1	old	2.51647
ArteryCoronary	M	40	ENSG00000140948	ZCCHC14	6.79258												non-matrisome	0	0	0	467	-6.64314	-0.336582	1	young	4.89339
ArteryCoronary	M	40	ENSG00000140948	ZCCHC14	6.79258												non-matrisome	-0.365037	-0.0745979	-7.45979	467	-6.64314	-0.336582	1	old	4.52835
ArteryCoronary	M	40	ENSG00000132383	RPA1	3.17308												non-matrisome	0	0	0	467	-6.64314	-0.336582	1	young	5.22261
ArteryCoronary	M	40	ENSG00000132383	RPA1	3.17308												non-matrisome	-0.275677	-0.0527853	-5.27853	467	-6.64314	-0.336582	1	old	4.94693
ArteryCoronary	M	40	ENSG00000239697	TNFSF12	2.30135	Matrisome-associated	Secreted Factors	ENSG00000239697	tumor necrosis factor (ligand) superfamily, member 12	APO3L|DR3LG|MGC129581|MGC20669|TWEAK	11927	11927	C0H5Y4:O43508	NP_003800.1:NP_742086.1	Mouse:Tnfsf12|		matrisome	0	0	0	27	-9.61872	-0.627006	1	young	7.78332
ArteryCoronary	M	40	ENSG00000239697	TNFSF12	2.30135	Matrisome-associated	Secreted Factors	ENSG00000239697	tumor necrosis factor (ligand) superfamily, member 12	APO3L|DR3LG|MGC129581|MGC20669|TWEAK	11927	11927	C0H5Y4:O43508	NP_003800.1:NP_742086.1	Mouse:Tnfsf12|		matrisome	-0.437563	-0.056218	-5.6218	27	-9.61872	-0.627006	1	old	7.34576
ArteryCoronary	M	40	ENSG00000170222	ADPRM	2.59615												non-matrisome	0	0	0	467	-6.64314	-0.336582	1	young	4.3025
ArteryCoronary	M	40	ENSG00000170222	ADPRM	2.59615												non-matrisome	-0.537508	-0.124929	-12.4929	467	-6.64314	-0.336582	1	old	3.76499
ArteryCoronary	M	40	ENSG00000011295	TTC19	14.5879												non-matrisome	0	0	0	467	-6.64314	-0.336582	1	young	5.02607
ArteryCoronary	M	40	ENSG00000011295	TTC19	14.5879												non-matrisome	-0.347756	-0.0691905	-6.91905	467	-6.64314	-0.336582	1	old	4.67831
ArteryCoronary	M	40	ENSG00000198242	RPL23A	1.73077												non-matrisome	0	0	0	467	-6.64314	-0.336582	1	young	8.48107
ArteryCoronary	M	40	ENSG00000198242	RPL23A	1.73077												non-matrisome	-0.276683	-0.0326237	-3.26237	467	-6.64314	-0.336582	1	old	8.20438
ArteryCoronary	M	40	ENSG00000178691	SUZ12	7.59178												non-matrisome	0	0	0	467	-6.64314	-0.336582	1	young	4.35487
ArteryCoronary	M	40	ENSG00000178691	SUZ12	7.59178												non-matrisome	-0.273683	-0.0628452	-6.28452	467	-6.64314	-0.336582	1	old	4.08118
ArteryCoronary	M	40	ENSG00000010244	ZNF207	15.8631												non-matrisome	0	0	0	467	-6.64314	-0.336582	1	young	5.24394
ArteryCoronary	M	40	ENSG00000010244	ZNF207	15.8631												non-matrisome	-0.386856	-0.073772	-7.3772	467	-6.64314	-0.336582	1	old	4.85708
ArteryCoronary	M	40	ENSG00000108298	RPL19	7.32955												non-matrisome	0	0	0	467	-6.64314	-0.336582	1	young	10.8971
ArteryCoronary	M	40	ENSG00000108298	RPL19	7.32955												non-matrisome	-0.244008	-0.022392	-2.2392	467	-6.64314	-0.336582	1	old	10.6531
ArteryCoronary	M	40	ENSG00000141738	GRB7	16.6621												non-matrisome	0	0	0	467	-6.64314	-0.336582	1	young	1.30844
ArteryCoronary	M	40	ENSG00000141738	GRB7	16.6621												non-matrisome	-0.510548	-0.390195	-39.0195	467	-6.64314	-0.336582	1	old	0.797896
ArteryCoronary	M	40	ENSG00000131462	TUBG1	3.19527												non-matrisome	0	0	0	467	-6.64314	-0.336582	1	young	5.18648
ArteryCoronary	M	40	ENSG00000131462	TUBG1	3.19527												non-matrisome	0.49139	0.0947443	9.47443	467	-6.64314	-0.336582	1	old	5.67787
ArteryCoronary	M	40	ENSG00000108828	VAT1	24.8602												non-matrisome	0	0	0	467	-6.64314	-0.336582	1	young	7.28247
ArteryCoronary	M	40	ENSG00000108828	VAT1	24.8602												non-matrisome	-0.389658	-0.0535063	-5.35063	467	-6.64314	-0.336582	1	old	6.89282
ArteryCoronary	M	40	ENSG00000108848	LUC7L3	6.16124												non-matrisome	0	0	0	467	-6.64314	-0.336582	1	young	7.05882
ArteryCoronary	M	40	ENSG00000108848	LUC7L3	6.16124												non-matrisome	-0.627714	-0.0889261	-8.89261	467	-6.64314	-0.336582	1	old	6.43111
ArteryCoronary	M	40	ENSG00000008294	SPAG9	3.07692												non-matrisome	0	0	0	467	-6.64314	-0.336582	1	young	5.53928
ArteryCoronary	M	40	ENSG00000008294	SPAG9	3.07692												non-matrisome	-0.269643	-0.0486783	-4.86783	467	-6.64314	-0.336582	1	old	5.26964
ArteryCoronary	M	40	ENSG00000121064	SCPEP1	44.4327												non-matrisome	0	0	0	467	-6.64314	-0.336582	1	young	7.20997
ArteryCoronary	M	40	ENSG00000121064	SCPEP1	44.4327												non-matrisome	-0.524042	-0.0726829	-7.26829	467	-6.64314	-0.336582	1	old	6.68593
ArteryCoronary	M	40	ENSG00000108423	TUBD1	10.3269												non-matrisome	0	0	0	467	-6.64314	-0.336582	1	young	3.15092
ArteryCoronary	M	40	ENSG00000108423	TUBD1	10.3269												non-matrisome	-0.486145	-0.154287	-15.4287	467	-6.64314	-0.336582	1	old	2.66477
ArteryCoronary	M	40	ENSG00000035862	TIMP2	9.42308	Matrisome-associated	ECM Regulators	ENSG00000035862	TIMP metallopeptidase inhibitor 2	CSC-21K	11821	11821	B4DFW2:K7EIX4:P16035	NP_003246.1	Mouse:Timp2|		matrisome	0	0	0	27	-9.61872	-0.627006	1	young	9.77646
ArteryCoronary	M	40	ENSG00000035862	TIMP2	9.42308	Matrisome-associated	ECM Regulators	ENSG00000035862	TIMP metallopeptidase inhibitor 2	CSC-21K	11821	11821	B4DFW2:K7EIX4:P16035	NP_003246.1	Mouse:Timp2|		matrisome	-0.625007	-0.0639297	-6.39297	27	-9.61872	-0.627006	1	old	9.15146
ArteryCoronary	M	40	ENSG00000101596	SMCHD1	5.65385												non-matrisome	0	0	0	467	-6.64314	-0.336582	1	young	4.60494
ArteryCoronary	M	40	ENSG00000101596	SMCHD1	5.65385												non-matrisome	-0.368088	-0.0799332	-7.99332	467	-6.64314	-0.336582	1	old	4.23686
ArteryCoronary	M	40	ENSG00000176014	TUBB6	12.4615												non-matrisome	0	0	0	467	-6.64314	-0.336582	1	young	7.04975
ArteryCoronary	M	40	ENSG00000176014	TUBB6	12.4615												non-matrisome	0.583145	0.0827186	8.27186	467	-6.64314	-0.336582	1	old	7.63289
ArteryCoronary	M	40	ENSG00000128789	PSMG2	16.642												non-matrisome	0	0	0	467	-6.64314	-0.336582	1	young	6.43505
ArteryCoronary	M	40	ENSG00000128789	PSMG2	16.642												non-matrisome	-0.182264	-0.0283237	-2.83237	467	-6.64314	-0.336582	1	old	6.25279
ArteryCoronary	M	40	ENSG00000141425	RPRD1A	9.12088												non-matrisome	0	0	0	467	-6.64314	-0.336582	1	young	4.95417
ArteryCoronary	M	40	ENSG00000141425	RPRD1A	9.12088												non-matrisome	-0.349118	-0.0704697	-7.04697	467	-6.64314	-0.336582	1	old	4.60505
ArteryCoronary	M	40	ENSG00000119537	KDSR	19.4615												non-matrisome	0	0	0	467	-6.64314	-0.336582	1	young	5.09544
ArteryCoronary	M	40	ENSG00000119537	KDSR	19.4615												non-matrisome	-0.359858	-0.0706236	-7.06236	467	-6.64314	-0.336582	1	old	4.73558
ArteryCoronary	M	40	ENSG00000130005	GAMT	7.8544												non-matrisome	0	0	0	467	-6.64314	-0.336582	1	young	5.05347
ArteryCoronary	M	40	ENSG00000130005	GAMT	7.8544												non-matrisome	-0.605482	-0.119815	-11.9815	467	-6.64314	-0.336582	1	old	4.44799
ArteryCoronary	M	40	ENSG00000130811	EIF3G	6.22378												non-matrisome	0	0	0	467	-6.64314	-0.336582	2	young	8.07208
ArteryCoronary	M	40	ENSG00000130811	EIF3G	6.22378												non-matrisome	-0.316397	-0.0391965	-3.91965	467	-6.64314	-0.336582	2	old	7.75568
ArteryCoronary	M	40	ENSG00000196646	ZNF136	0												non-matrisome	0	0	0	467	-6.64314	-0.336582	1	young	3.31422
ArteryCoronary	M	40	ENSG00000196646	ZNF136	0												non-matrisome	-0.446703	-0.134784	-13.4784	467	-6.64314	-0.336582	1	old	2.86752
ArteryCoronary	M	40	ENSG00000178464	RPL10P16	27.3051												non-matrisome	0	0	0	467	-6.64314	-0.336582	1	young	9.29574
ArteryCoronary	M	40	ENSG00000178464	RPL10P16	27.3051												non-matrisome	-0.255576	-0.0274939	-2.74939	467	-6.64314	-0.336582	1	old	9.04017
ArteryCoronary	M	40	ENSG00000130513	GDF15	10.5345	Matrisome-associated	Secreted Factors	ENSG00000130513	growth differentiation factor 15	GDF-15|MIC-1|MIC1|NAG-1|PDF|PLAB|PTGFB	30142	30142	Q99988	NP_004855.2	Mouse:Gdf15|		matrisome	0	0	0	27	-9.61872	-0.627006	2	young	2.67766
ArteryCoronary	M	40	ENSG00000130513	GDF15	10.5345	Matrisome-associated	Secreted Factors	ENSG00000130513	growth differentiation factor 15	GDF-15|MIC-1|MIC1|NAG-1|PDF|PLAB|PTGFB	30142	30142	Q99988	NP_004855.2	Mouse:Gdf15|		matrisome	-1.11643	-0.416944	-41.6944	27	-9.61872	-0.627006	2	old	1.56123
ArteryCoronary	M	40	ENSG00000105664	COMP	24.0173	Core matrisome	ECM Glycoproteins	ENSG00000105664	cartilage oligomeric matrix protein	EDM1|EPD1|MED|MGC131819|MGC149768|PSACH|THBS5	2227	2227	B4DKJ3:G3XAP6:P49747	NP_000086.2	Mouse:Comp|		matrisome	0	0	0	27	-9.61872	-0.627006	1	young	6.59439
ArteryCoronary	M	40	ENSG00000105664	COMP	24.0173	Core matrisome	ECM Glycoproteins	ENSG00000105664	cartilage oligomeric matrix protein	EDM1|EPD1|MED|MGC131819|MGC149768|PSACH|THBS5	2227	2227	B4DKJ3:G3XAP6:P49747	NP_000086.2	Mouse:Comp|		matrisome	-1.75788	-0.266571	-26.6571	27	-9.61872	-0.627006	1	old	4.83652
ArteryCoronary	M	40	ENSG00000213096	ZNF254	4.61538												non-matrisome	0	0	0	467	-6.64314	-0.336582	1	young	3.25861
ArteryCoronary	M	40	ENSG00000213096	ZNF254	4.61538												non-matrisome	-0.604573	-0.185531	-18.5531	467	-6.64314	-0.336582	1	old	2.65404
ArteryCoronary	M	40	ENSG00000186020	ZNF529	5.67308												non-matrisome	0	0	0	467	-6.64314	-0.336582	1	young	3.31041
ArteryCoronary	M	40	ENSG00000186020	ZNF529	5.67308												non-matrisome	-0.425315	-0.128478	-12.8478	467	-6.64314	-0.336582	1	old	2.88509
ArteryCoronary	M	40	ENSG00000180479	ZNF571	2.00275												non-matrisome	0	0	0	467	-6.64314	-0.336582	1	young	1.78239
ArteryCoronary	M	40	ENSG00000180479	ZNF571	2.00275												non-matrisome	-0.365598	-0.205116	-20.5116	467	-6.64314	-0.336582	1	old	1.4168
ArteryCoronary	M	40	ENSG00000105373	GLTSCR2	19.8942												non-matrisome	0	0	0	467	-6.64314	-0.336582	1	young	8.80222
ArteryCoronary	M	40	ENSG00000105373	GLTSCR2	19.8942												non-matrisome	-0.569824	-0.0647364	-6.47364	467	-6.64314	-0.336582	1	old	8.2324
ArteryCoronary	M	40	ENSG00000087076	HSD17B14	8.16568												non-matrisome	0	0	0	467	-6.64314	-0.336582	2	young	4.60483
ArteryCoronary	M	40	ENSG00000087076	HSD17B14	8.16568												non-matrisome	-0.879025	-0.190892	-19.0892	467	-6.64314	-0.336582	2	old	3.72581
ArteryCoronary	M	40	ENSG00000104812	GYS1	20.7608												non-matrisome	0	0	0	467	-6.64314	-0.336582	1	young	5.28968
ArteryCoronary	M	40	ENSG00000104812	GYS1	20.7608												non-matrisome	0.385206	0.0728222	7.28222	467	-6.64314	-0.336582	1	old	5.67489
ArteryCoronary	M	40	ENSG00000142541	RPL13A	0												non-matrisome	0	0	0	467	-6.64314	-0.336582	1	young	10.9206
ArteryCoronary	M	40	ENSG00000142541	RPL13A	0												non-matrisome	-0.308097	-0.0282124	-2.82124	467	-6.64314	-0.336582	1	old	10.6125
ArteryCoronary	M	40	ENSG00000142534	RPS11	21.9588												non-matrisome	0	0	0	467	-6.64314	-0.336582	1	young	11.4482
ArteryCoronary	M	40	ENSG00000142534	RPS11	21.9588												non-matrisome	-0.293503	-0.0256376	-2.56376	467	-6.64314	-0.336582	1	old	11.1547
ArteryCoronary	M	40	ENSG00000185019	UBOX5	36.8916												non-matrisome	0	0	0	467	-6.64314	-0.336582	2	young	3.61537
ArteryCoronary	M	40	ENSG00000185019	UBOX5	36.8916												non-matrisome	-0.372275	-0.10297	-10.297	467	-6.64314	-0.336582	2	old	3.24309
ArteryCoronary	M	40	ENSG00000125827	TMX4	43.0591												non-matrisome	0	0	0	467	-6.64314	-0.336582	1	young	5.26545
ArteryCoronary	M	40	ENSG00000125827	TMX4	43.0591												non-matrisome	-0.386978	-0.0734937	-7.34937	467	-6.64314	-0.336582	1	old	4.87848
ArteryCoronary	M	40	ENSG00000125864	BFSP1	18.8077												non-matrisome	0	0	0	467	-6.64314	-0.336582	2	young	1.9088
ArteryCoronary	M	40	ENSG00000125864	BFSP1	18.8077												non-matrisome	-0.609355	-0.319235	-31.9235	467	-6.64314	-0.336582	2	old	1.29944
ArteryCoronary	M	40	ENSG00000149531	FRG1BP	5.42308												non-matrisome	0	0	0	467	-6.64314	-0.336582	1	young	4.30415
ArteryCoronary	M	40	ENSG00000149531	FRG1BP	5.42308												non-matrisome	-0.478928	-0.111271	-11.1271	467	-6.64314	-0.336582	1	old	3.82522
ArteryCoronary	M	40	ENSG00000124214	STAU1	11.7788												non-matrisome	0	0	0	467	-6.64314	-0.336582	1	young	6.33818
ArteryCoronary	M	40	ENSG00000124214	STAU1	11.7788												non-matrisome	-0.324614	-0.0512156	-5.12156	467	-6.64314	-0.336582	1	old	6.01357
ArteryCoronary	M	40	ENSG00000101193	GID8	0												non-matrisome	0	0	0	467	-6.64314	-0.336582	1	young	5.48686
ArteryCoronary	M	40	ENSG00000101193	GID8	0												non-matrisome	-0.277062	-0.0504956	-5.04956	467	-6.64314	-0.336582	1	old	5.2098
ArteryCoronary	M	40	ENSG00000205758	CRYZL1	14.7692												non-matrisome	0	0	0	467	-6.64314	-0.336582	1	young	4.53547
ArteryCoronary	M	40	ENSG00000205758	CRYZL1	14.7692												non-matrisome	-0.507567	-0.111911	-11.1911	467	-6.64314	-0.336582	1	old	4.0279
ArteryCoronary	M	40	ENSG00000159197	KCNE2	44.5865												non-matrisome	0	0	0	467	-6.64314	-0.336582	1	young	2.33031
ArteryCoronary	M	40	ENSG00000159197	KCNE2	44.5865												non-matrisome	-0.89033	-0.382066	-38.2066	467	-6.64314	-0.336582	1	old	1.43998
ArteryCoronary	M	40	ENSG00000157554	ERG	0												non-matrisome	0	0	0	467	-6.64314	-0.336582	1	young	4.67062
ArteryCoronary	M	40	ENSG00000157554	ERG	0												non-matrisome	-0.556317	-0.11911	-11.911	467	-6.64314	-0.336582	1	old	4.11431
ArteryCoronary	M	40	ENSG00000185658	BRWD1	0												non-matrisome	0	0	0	467	-6.64314	-0.336582	2	young	3.68296
ArteryCoronary	M	40	ENSG00000185658	BRWD1	0												non-matrisome	-0.343628	-0.0933022	-9.33022	467	-6.64314	-0.336582	2	old	3.33933
ArteryCoronary	M	40	ENSG00000180957	PITPNB	100												non-matrisome	0	0	0	467	-6.64314	-0.336582	1	young	6.90146
ArteryCoronary	M	40	ENSG00000180957	PITPNB	100												non-matrisome	-0.499373	-0.0723576	-7.23576	467	-6.64314	-0.336582	1	old	6.40208
ArteryCoronary	M	40	ENSG00000100353	EIF3D	9.43681												non-matrisome	0	0	0	467	-6.64314	-0.336582	1	young	7.30425
ArteryCoronary	M	40	ENSG00000100353	EIF3D	9.43681												non-matrisome	-0.305101	-0.0417703	-4.17703	467	-6.64314	-0.336582	1	old	6.99915
ArteryCoronary	M	40	ENSG00000100129	EIF3L	26.0799												non-matrisome	0	0	0	467	-6.64314	-0.336582	1	young	8.233
ArteryCoronary	M	40	ENSG00000100129	EIF3L	26.0799												non-matrisome	-0.528692	-0.0642161	-6.42161	467	-6.64314	-0.336582	1	old	7.70431
ArteryCoronary	M	40	ENSG00000100139	MICALL1	15.1525												non-matrisome	0	0	0	467	-6.64314	-0.336582	1	young	3.82832
ArteryCoronary	M	40	ENSG00000100139	MICALL1	15.1525												non-matrisome	0.438822	0.114625	11.4625	467	-6.64314	-0.336582	1	old	4.26714
ArteryCoronary	M	40	ENSG00000100380	ST13	35.3506												non-matrisome	0	0	0	467	-6.64314	-0.336582	1	young	7.37416
ArteryCoronary	M	40	ENSG00000100380	ST13	35.3506												non-matrisome	-0.429988	-0.0583101	-5.83101	467	-6.64314	-0.336582	1	old	6.94417
ArteryCoronary	M	40	ENSG00000130638	ATXN10	14.1589												non-matrisome	0	0	0	467	-6.64314	-0.336582	1	young	5.46278
ArteryCoronary	M	40	ENSG00000130638	ATXN10	14.1589												non-matrisome	-0.2198	-0.040236	-4.0236	467	-6.64314	-0.336582	1	old	5.24298
ArteryCoronary	M	40	ENSG00000205542	TMSB4X	17.1678												non-matrisome	0	0	0	467	-6.64314	-0.336582	1	young	11.5226
ArteryCoronary	M	40	ENSG00000205542	TMSB4X	17.1678												non-matrisome	-0.433158	-0.0375921	-3.75921	467	-6.64314	-0.336582	1	old	11.0894
ArteryCoronary	M	40	ENSG00000123595	RAB9A	20.2956												non-matrisome	0	0	0	467	-6.64314	-0.336582	1	young	4.73476
ArteryCoronary	M	40	ENSG00000123595	RAB9A	20.2956												non-matrisome	-0.240055	-0.0507005	-5.07005	467	-6.64314	-0.336582	1	old	4.49471
ArteryCoronary	M	40	ENSG00000169239	CA5B	6.15385												non-matrisome	0	0	0	467	-6.64314	-0.336582	1	young	4.09519
ArteryCoronary	M	40	ENSG00000169239	CA5B	6.15385												non-matrisome	-0.78021	-0.190518	-19.0518	467	-6.64314	-0.336582	1	old	3.31499
ArteryCoronary	M	40	ENSG00000169249	ZRSR2	14.5717												non-matrisome	0	0	0	467	-6.64314	-0.336582	1	young	5.11107
ArteryCoronary	M	40	ENSG00000169249	ZRSR2	14.5717												non-matrisome	-0.402571	-0.0787645	-7.87645	467	-6.64314	-0.336582	1	old	4.7085
ArteryCoronary	M	40	ENSG00000047230	CTPS2	7.65385												non-matrisome	0	0	0	467	-6.64314	-0.336582	1	young	3.47413
ArteryCoronary	M	40	ENSG00000047230	CTPS2	7.65385												non-matrisome	-0.336888	-0.0969705	-9.69705	467	-6.64314	-0.336582	1	old	3.13724
ArteryCoronary	M	40	ENSG00000083750	RRAGB	14.4805												non-matrisome	0	0	0	467	-6.64314	-0.336582	2	young	4.55556
ArteryCoronary	M	40	ENSG00000083750	RRAGB	14.4805												non-matrisome	-0.349558	-0.0767322	-7.67322	467	-6.64314	-0.336582	2	old	4.20601
ArteryCoronary	M	40	ENSG00000131080	EDA2R	14.1705												non-matrisome	0	0	0	467	-6.64314	-0.336582	1	young	3.3739
ArteryCoronary	M	40	ENSG00000131080	EDA2R	14.1705												non-matrisome	-0.758647	-0.224858	-22.4858	467	-6.64314	-0.336582	1	old	2.61525
ArteryCoronary	M	40	ENSG00000089289	IGBP1	13.0304												non-matrisome	0	0	0	467	-6.64314	-0.336582	1	young	6.46286
ArteryCoronary	M	40	ENSG00000089289	IGBP1	13.0304												non-matrisome	-0.510121	-0.0789311	-7.89311	467	-6.64314	-0.336582	1	old	5.95274
ArteryCoronary	M	40	ENSG00000230629	RPS23P8	32.6399												non-matrisome	0	0	0	467	-6.64314	-0.336582	1	young	8.9597
ArteryCoronary	M	40	ENSG00000230629	RPS23P8	32.6399												non-matrisome	-0.449064	-0.0501204	-5.01204	467	-6.64314	-0.336582	1	old	8.51064
ArteryCoronary	M	40	ENSG00000198034	RPS4X	13.4241												non-matrisome	0	0	0	467	-6.64314	-0.336582	1	young	9.83073
ArteryCoronary	M	40	ENSG00000198034	RPS4X	13.4241												non-matrisome	-0.387274	-0.0393943	-3.93943	467	-6.64314	-0.336582	1	old	9.44345
ArteryCoronary	M	40	ENSG00000085224	ATRX	12.875												non-matrisome	0	0	0	467	-6.64314	-0.336582	1	young	4.46162
ArteryCoronary	M	40	ENSG00000085224	ATRX	12.875												non-matrisome	-0.378282	-0.0847857	-8.47857	467	-6.64314	-0.336582	1	old	4.08334
ArteryCoronary	M	40	ENSG00000165240	ATP7A	10.3007												non-matrisome	0	0	0	467	-6.64314	-0.336582	1	young	2.85212
ArteryCoronary	M	40	ENSG00000165240	ATP7A	10.3007												non-matrisome	-0.287065	-0.100649	-10.0649	467	-6.64314	-0.336582	1	old	2.56506
ArteryCoronary	M	40	ENSG00000198932	GPRASP1	11.6346												non-matrisome	0	0	0	467	-6.64314	-0.336582	1	young	5.21529
ArteryCoronary	M	40	ENSG00000198932	GPRASP1	11.6346												non-matrisome	-0.70564	-0.135302	-13.5302	467	-6.64314	-0.336582	1	old	4.50965
ArteryCoronary	M	40	ENSG00000188153	COL4A5	28.7413	Core matrisome	Collagens	ENSG00000188153	collagen, type IV, alpha 5	ASLN|ATS|CA54|MGC167109|MGC42377	2207	2207	H0Y998:H0Y9H0:H0Y9R8:P29400	NP_000486.1:NP_203699.1:XP_006724679.1	Mouse:Col4a5|	Basement Membrane	matrisome	0	0	0	27	-9.61872	-0.627006	1	young	4.95922
ArteryCoronary	M	40	ENSG00000188153	COL4A5	28.7413	Core matrisome	Collagens	ENSG00000188153	collagen, type IV, alpha 5	ASLN|ATS|CA54|MGC167109|MGC42377	2207	2207	H0Y998:H0Y9H0:H0Y9R8:P29400	NP_000486.1:NP_203699.1:XP_006724679.1	Mouse:Col4a5|	Basement Membrane	matrisome	-0.594926	-0.119964	-11.9964	27	-9.61872	-0.627006	1	old	4.3643
ArteryCoronary	M	40	ENSG00000228532	RP1-241P17	25.9662												non-matrisome	0	0	0	467	-6.64314	-0.336582	1	young	5.0501
ArteryCoronary	M	40	ENSG00000228532	RP1-241P17	25.9662												non-matrisome	-0.424888	-0.0841345	-8.41345	467	-6.64314	-0.336582	1	old	4.62521
ArteryCoronary	M	40	ENSG00000125676	THOC2	34.8811												non-matrisome	0	0	0	467	-6.64314	-0.336582	1	young	4.54874
ArteryCoronary	M	40	ENSG00000125676	THOC2	34.8811												non-matrisome	-0.294355	-0.0647113	-6.47113	467	-6.64314	-0.336582	1	old	4.25438
ArteryCoronary	M	40	ENSG00000102038	SMARCA1	8.8951												non-matrisome	0	0	0	467	-6.64314	-0.336582	2	young	5.46387
ArteryCoronary	M	40	ENSG00000102038	SMARCA1	8.8951												non-matrisome	-0.419816	-0.076835	-7.6835	467	-6.64314	-0.336582	2	old	5.04405
ArteryCoronary	M	40	ENSG00000147274	RBMX	2.79586												non-matrisome	0	0	0	467	-6.64314	-0.336582	1	young	6.38952
ArteryCoronary	M	40	ENSG00000147274	RBMX	2.79586												non-matrisome	-0.323523	-0.0506334	-5.06334	467	-6.64314	-0.336582	1	old	6.066
ArteryCoronary	M	40	ENSG00000213397	HAUS7	5.42308												non-matrisome	0	0	0	467	-6.64314	-0.336582	1	young	4.59691
ArteryCoronary	M	40	ENSG00000213397	HAUS7	5.42308												non-matrisome	-1.01739	-0.22132	-22.132	467	-6.64314	-0.336582	1	old	3.57952
ArteryCoronary	M	40	ENSG00000177854	TMEM187	11.5385												non-matrisome	0	0	0	467	-6.64314	-0.336582	1	young	3.77546
ArteryCoronary	M	40	ENSG00000177854	TMEM187	11.5385												non-matrisome	-0.438685	-0.116194	-11.6194	467	-6.64314	-0.336582	1	old	3.33678
BreastMammaryTissue	M	40	ENSG00000186715	MST1L	6.11461	Matrisome-associated	Secreted Factors	ENSG00000186715	macrophage stimulating 1 (hepatocyte growth factor-like) pseudogene 9	D1F15S1A|MSPL-7|MSPL7|MSTP7|MSTP9|MST1P9	7390	7390	Q2TV78	NP_001258662.1			matrisome	0	0	0	2	11.2308	0.204719	1	young	2.32395
BreastMammaryTissue	M	40	ENSG00000186715	MST1L	6.11461	Matrisome-associated	Secreted Factors	ENSG00000186715	macrophage stimulating 1 (hepatocyte growth factor-like) pseudogene 9	D1F15S1A|MSPL-7|MSPL7|MSTP7|MSTP9|MST1P9	7390	7390	Q2TV78	NP_001258662.1			matrisome	-0.763082	-0.328356	-32.8356	2	11.2308	0.204719	1	old	1.56087
BreastMammaryTissue	M	40	ENSG00000162433	AK4	2.58708												non-matrisome	0	0	0	21	3.99038	0.0541411	1	young	4.00832
BreastMammaryTissue	M	40	ENSG00000162433	AK4	2.58708												non-matrisome	0.445371	0.111112	11.1112	21	3.99038	0.0541411	1	old	4.45369
BreastMammaryTissue	M	40	ENSG00000068615	REEP1	5.23909												non-matrisome	0	0	0	21	3.99038	0.0541411	1	young	2.4916
BreastMammaryTissue	M	40	ENSG00000068615	REEP1	5.23909												non-matrisome	-0.955458	-0.383471	-38.3471	21	3.99038	0.0541411	1	old	1.53615
BreastMammaryTissue	M	40	ENSG00000144579	CTDSP1	5.24149												non-matrisome	0	0	0	21	3.99038	0.0541411	1	young	6.92406
BreastMammaryTissue	M	40	ENSG00000144579	CTDSP1	5.24149												non-matrisome	-0.177426	-0.0256245	-2.56245	21	3.99038	0.0541411	1	old	6.74663
BreastMammaryTissue	M	40	ENSG00000034533	ASTE1	100												non-matrisome	0	0	0	21	3.99038	0.0541411	1	young	3.23963
BreastMammaryTissue	M	40	ENSG00000034533	ASTE1	100												non-matrisome	-0.421285	-0.130041	-13.0041	21	3.99038	0.0541411	1	old	2.81834
BreastMammaryTissue	M	40	ENSG00000072274	TFRC	2.81714												non-matrisome	0	0	0	21	3.99038	0.0541411	1	young	4.10884
BreastMammaryTissue	M	40	ENSG00000072274	TFRC	2.81714												non-matrisome	0.619914	0.150873	15.0873	21	3.99038	0.0541411	1	old	4.72876
BreastMammaryTissue	M	40	ENSG00000171503	ETFDH	5.70492												non-matrisome	0	0	0	21	3.99038	0.0541411	1	young	4.78927
BreastMammaryTissue	M	40	ENSG00000171503	ETFDH	5.70492												non-matrisome	0.387897	0.0809928	8.09928	21	3.99038	0.0541411	1	old	5.17717
BreastMammaryTissue	M	40	ENSG00000113407	TARS	5.20325												non-matrisome	0	0	0	21	3.99038	0.0541411	1	young	4.40912
BreastMammaryTissue	M	40	ENSG00000113407	TARS	5.20325												non-matrisome	0.320004	0.0725777	7.25777	21	3.99038	0.0541411	1	old	4.72912
BreastMammaryTissue	M	40	ENSG00000173221	GLRX	12.3429												non-matrisome	0	0	0	21	3.99038	0.0541411	1	young	3.52713
BreastMammaryTissue	M	40	ENSG00000173221	GLRX	12.3429												non-matrisome	0.86292	0.244652	24.4652	21	3.99038	0.0541411	1	old	4.39005
BreastMammaryTissue	M	40	ENSG00000120725	SIL1	16.5474												non-matrisome	0	0	0	21	3.99038	0.0541411	1	young	4.52009
BreastMammaryTissue	M	40	ENSG00000120725	SIL1	16.5474												non-matrisome	0.270082	0.0597515	5.97515	21	3.99038	0.0541411	1	old	4.79017
BreastMammaryTissue	M	40	ENSG00000164647	STEAP1	15.1414												non-matrisome	0	0	0	21	3.99038	0.0541411	2	young	4.54394
BreastMammaryTissue	M	40	ENSG00000164647	STEAP1	15.1414												non-matrisome	0.80547	0.177263	17.7263	21	3.99038	0.0541411	2	old	5.34941
BreastMammaryTissue	M	40	ENSG00000147852	VLDLR	1.51455												non-matrisome	0	0	0	21	3.99038	0.0541411	1	young	2.74023
BreastMammaryTissue	M	40	ENSG00000147852	VLDLR	1.51455												non-matrisome	0.6344	0.231513	23.1513	21	3.99038	0.0541411	1	old	3.37463
BreastMammaryTissue	M	40	ENSG00000148848	ADAM12	23.2372	Matrisome-associated	ECM Regulators	ENSG00000148848	ADAM metallopeptidase domain 12	MCMP|MCMPMltna|MLTN|MLTNA	190	190	O43184:Q5JRP2	NP_001275903.1:NP_001275904.1:NP_003465.3:NP_067673.2	Mouse:Adam12|		matrisome	0	0	0	2	11.2308	0.204719	1	young	2.12039
BreastMammaryTissue	M	40	ENSG00000148848	ADAM12	23.2372	Matrisome-associated	ECM Regulators	ENSG00000148848	ADAM metallopeptidase domain 12	MCMP|MCMPMltna|MLTN|MLTNA	190	190	O43184:Q5JRP2	NP_001275903.1:NP_001275904.1:NP_003465.3:NP_067673.2	Mouse:Adam12|		matrisome	1.17252	0.552972	55.2972	2	11.2308	0.204719	1	old	3.29291
BreastMammaryTissue	M	40	ENSG00000148832	PAOX	0												non-matrisome	0	0	0	21	3.99038	0.0541411	1	young	3.46625
BreastMammaryTissue	M	40	ENSG00000148832	PAOX	0												non-matrisome	-0.36677	-0.105812	-10.5812	21	3.99038	0.0541411	1	old	3.09948
BreastMammaryTissue	M	40	ENSG00000110619	CARS	8.5735												non-matrisome	0	0	0	21	3.99038	0.0541411	1	young	4.3993
BreastMammaryTissue	M	40	ENSG00000110619	CARS	8.5735												non-matrisome	0.436873	0.0993049	9.93049	21	3.99038	0.0541411	1	old	4.83618
BreastMammaryTissue	M	40	ENSG00000135363	LMO2	2.77638												non-matrisome	0	0	0	21	3.99038	0.0541411	2	young	5.09459
BreastMammaryTissue	M	40	ENSG00000135363	LMO2	2.77638												non-matrisome	-0.420411	-0.0825211	-8.25211	21	3.99038	0.0541411	2	old	4.67418
BreastMammaryTissue	M	40	ENSG00000149256	TENM4	4.89551												non-matrisome	0	0	0	21	3.99038	0.0541411	1	young	0.70706
BreastMammaryTissue	M	40	ENSG00000149256	TENM4	4.89551												non-matrisome	0.617952	0.873974	87.3974	21	3.99038	0.0541411	1	old	1.32501
BreastMammaryTissue	M	40	ENSG00000183935	HTR7P1	13.0713												non-matrisome	0	0	0	21	3.99038	0.0541411	1	young	1.95986
BreastMammaryTissue	M	40	ENSG00000183935	HTR7P1	13.0713												non-matrisome	-0.340979	-0.173981	-17.3981	21	3.99038	0.0541411	1	old	1.61888
BreastMammaryTissue	M	40	ENSG00000110851	PRDM4	1.29315												non-matrisome	0	0	0	21	3.99038	0.0541411	2	young	4.67413
BreastMammaryTissue	M	40	ENSG00000110851	PRDM4	1.29315												non-matrisome	-0.261769	-0.0560037	-5.60037	21	3.99038	0.0541411	2	old	4.41236
BreastMammaryTissue	M	40	ENSG00000074370	ATP2A3	3.20624												non-matrisome	0	0	0	21	3.99038	0.0541411	2	young	4.45519
BreastMammaryTissue	M	40	ENSG00000074370	ATP2A3	3.20624												non-matrisome	-0.905558	-0.203259	-20.3259	21	3.99038	0.0541411	2	old	3.54963
BreastMammaryTissue	M	40	ENSG00000263535	AK4P1	5.95771												non-matrisome	0	0	0	21	3.99038	0.0541411	1	young	2.87838
BreastMammaryTissue	M	40	ENSG00000263535	AK4P1	5.95771												non-matrisome	0.456757	0.158686	15.8686	21	3.99038	0.0541411	1	old	3.33513
BreastMammaryTissue	M	40	ENSG00000141376	BCAS3	8.68218												non-matrisome	0	0	0	21	3.99038	0.0541411	1	young	3.44551
BreastMammaryTissue	M	40	ENSG00000141376	BCAS3	8.68218												non-matrisome	-0.302724	-0.0878604	-8.78604	21	3.99038	0.0541411	1	old	3.14279
BreastMammaryTissue	M	40	ENSG00000221890	NPTXR	12.443												non-matrisome	0	0	0	21	3.99038	0.0541411	1	young	3.26336
BreastMammaryTissue	M	40	ENSG00000221890	NPTXR	12.443												non-matrisome	-0.568297	-0.174145	-17.4145	21	3.99038	0.0541411	1	old	2.69506
ColonTransverse	M	40	ENSG00000214973	CHCHD3P3	100												non-matrisome	0	0	0	4	15.1465	0.208461	1	young	0.697912
ColonTransverse	M	40	ENSG00000214973	CHCHD3P3	100												non-matrisome	0.308629	0.442217	44.2217	4	15.1465	0.208461	1	old	1.00654
ColonTransverse	M	40	ENSG00000110330	BIRC2	94.5698												non-matrisome	0	0	0	4	15.1465	0.208461	1	young	5.14842
ColonTransverse	M	40	ENSG00000110330	BIRC2	94.5698												non-matrisome	-0.277591	-0.0539177	-5.39177	4	15.1465	0.208461	1	old	4.87083
ColonTransverse	M	40	ENSG00000136149	RPL13AP25	29.8238												non-matrisome	0	0	0	4	15.1465	0.208461	1	young	2.94995
ColonTransverse	M	40	ENSG00000136149	RPL13AP25	29.8238												non-matrisome	0.479474	0.162536	16.2536	4	15.1465	0.208461	1	old	3.42943
ColonTransverse	M	40	ENSG00000006282	SPATA20	0												non-matrisome	0	0	0	4	15.1465	0.208461	1	young	5.8761
ColonTransverse	M	40	ENSG00000006282	SPATA20	0												non-matrisome	0.323334	0.0550253	5.50253	4	15.1465	0.208461	1	old	6.19944
EsophagusGastroesophagealJunction	M	40	ENSG00000177000	MTHFR	18.3003												non-matrisome	0	0	0	33	0.21954	-0.08095	1	young	3.56122
EsophagusGastroesophagealJunction	M	40	ENSG00000177000	MTHFR	18.3003												non-matrisome	-0.502764	-0.141178	-14.1178	33	0.21954	-0.08095	1	old	3.05846
EsophagusGastroesophagealJunction	M	40	ENSG00000134184	GSTM1	10.753												non-matrisome	0	0	0	33	0.21954	-0.08095	3	young	4.69131
EsophagusGastroesophagealJunction	M	40	ENSG00000134184	GSTM1	10.753												non-matrisome	-2.70783	-0.5772	-57.72	33	0.21954	-0.08095	3	old	1.98349
EsophagusGastroesophagealJunction	M	40	ENSG00000162889	MAPKAPK2	50.1401												non-matrisome	0	0	0	33	0.21954	-0.08095	1	young	6.3228
EsophagusGastroesophagealJunction	M	40	ENSG00000162889	MAPKAPK2	50.1401												non-matrisome	-0.340404	-0.0538376	-5.38376	33	0.21954	-0.08095	1	old	5.9824
EsophagusGastroesophagealJunction	M	40	ENSG00000072135	PTPN18	0.555369												non-matrisome	0	0	0	33	0.21954	-0.08095	1	young	5.07448
EsophagusGastroesophagealJunction	M	40	ENSG00000072135	PTPN18	0.555369												non-matrisome	0.325816	0.0642067	6.42067	33	0.21954	-0.08095	1	old	5.40029
EsophagusGastroesophagealJunction	M	40	ENSG00000132326	PER2	38.9007												non-matrisome	0	0	0	33	0.21954	-0.08095	1	young	4.26485
EsophagusGastroesophagealJunction	M	40	ENSG00000132326	PER2	38.9007												non-matrisome	-0.815019	-0.191101	-19.1101	33	0.21954	-0.08095	1	old	3.44983
EsophagusGastroesophagealJunction	M	40	ENSG00000142327	RNPEPL1	27.8462												non-matrisome	0	0	0	33	0.21954	-0.08095	1	young	5.26165
EsophagusGastroesophagealJunction	M	40	ENSG00000142327	RNPEPL1	27.8462												non-matrisome	0.335043	0.0636764	6.36764	33	0.21954	-0.08095	1	old	5.59669
EsophagusGastroesophagealJunction	M	40	ENSG00000188315	C3orf62	18.7267												non-matrisome	0	0	0	33	0.21954	-0.08095	1	young	2.76206
EsophagusGastroesophagealJunction	M	40	ENSG00000188315	C3orf62	18.7267												non-matrisome	0.345133	0.124955	12.4955	33	0.21954	-0.08095	1	old	3.10719
EsophagusGastroesophagealJunction	M	40	ENSG00000114737	CISH	10.111												non-matrisome	0	0	0	33	0.21954	-0.08095	1	young	4.17511
EsophagusGastroesophagealJunction	M	40	ENSG00000114737	CISH	10.111												non-matrisome	-0.945075	-0.22636	-22.636	33	0.21954	-0.08095	1	old	3.23003
EsophagusGastroesophagealJunction	M	40	ENSG00000114251	WNT5A	11.8618	Matrisome-associated	Secreted Factors	ENSG00000114251	wingless-type MMTV integration site family, member 5A	hWNT5A	12784	12784	C9J8I8:P41221	NP_001243034.1:NP_003383.2:XP_006713387.1	Mouse:Wnt5a|		matrisome	0	0	0	1	35.4475	0.73872	1	young	2.08398
EsophagusGastroesophagealJunction	M	40	ENSG00000114251	WNT5A	11.8618	Matrisome-associated	Secreted Factors	ENSG00000114251	wingless-type MMTV integration site family, member 5A	hWNT5A	12784	12784	C9J8I8:P41221	NP_001243034.1:NP_003383.2:XP_006713387.1	Mouse:Wnt5a|		matrisome	0.73872	0.354475	35.4475	1	35.4475	0.73872	1	old	2.8227
EsophagusGastroesophagealJunction	M	40	ENSG00000013810	TACC3	14.1243												non-matrisome	0	0	0	33	0.21954	-0.08095	1	young	2.44243
EsophagusGastroesophagealJunction	M	40	ENSG00000013810	TACC3	14.1243												non-matrisome	0.375761	0.153847	15.3847	33	0.21954	-0.08095	1	old	2.81819
EsophagusGastroesophagealJunction	M	40	ENSG00000109667	SLC2A9	48.8489												non-matrisome	0	0	0	33	0.21954	-0.08095	1	young	1.58476
EsophagusGastroesophagealJunction	M	40	ENSG00000109667	SLC2A9	48.8489												non-matrisome	0.621459	0.392148	39.2148	33	0.21954	-0.08095	1	old	2.20621
EsophagusGastroesophagealJunction	M	40	ENSG00000066583	ISOC1	100												non-matrisome	0	0	0	33	0.21954	-0.08095	1	young	5.11054
EsophagusGastroesophagealJunction	M	40	ENSG00000066583	ISOC1	100												non-matrisome	0.663936	0.129915	12.9915	33	0.21954	-0.08095	1	old	5.77448
EsophagusGastroesophagealJunction	M	40	ENSG00000113312	TTC1	11.4364												non-matrisome	0	0	0	33	0.21954	-0.08095	1	young	5.92836
EsophagusGastroesophagealJunction	M	40	ENSG00000113312	TTC1	11.4364												non-matrisome	0.158426	0.0267235	2.67235	33	0.21954	-0.08095	1	old	6.08678
EsophagusGastroesophagealJunction	M	40	ENSG00000230204	FTH1P5	20.0533												non-matrisome	0	0	0	33	0.21954	-0.08095	1	young	2.23696
EsophagusGastroesophagealJunction	M	40	ENSG00000230204	FTH1P5	20.0533												non-matrisome	0.748034	0.334397	33.4397	33	0.21954	-0.08095	1	old	2.98499
EsophagusGastroesophagealJunction	M	40	ENSG00000104635	SLC39A14	36.015												non-matrisome	0	0	0	33	0.21954	-0.08095	1	young	6.05381
EsophagusGastroesophagealJunction	M	40	ENSG00000104635	SLC39A14	36.015												non-matrisome	-0.828968	-0.136933	-13.6933	33	0.21954	-0.08095	1	old	5.22484
EsophagusGastroesophagealJunction	M	40	ENSG00000164687	FABP5	41.3226												non-matrisome	0	0	0	33	0.21954	-0.08095	1	young	2.94004
EsophagusGastroesophagealJunction	M	40	ENSG00000164687	FABP5	41.3226												non-matrisome	0.566461	0.192671	19.2671	33	0.21954	-0.08095	1	old	3.5065
EsophagusGastroesophagealJunction	M	40	ENSG00000196873	CBWD3	0												non-matrisome	0	0	0	33	0.21954	-0.08095	1	young	1.29627
EsophagusGastroesophagealJunction	M	40	ENSG00000196873	CBWD3	0												non-matrisome	0.200527	0.154695	15.4695	33	0.21954	-0.08095	1	old	1.4968
EsophagusGastroesophagealJunction	M	40	ENSG00000148541	FAM13C	50.2092												non-matrisome	0	0	0	33	0.21954	-0.08095	1	young	3.10831
EsophagusGastroesophagealJunction	M	40	ENSG00000148541	FAM13C	50.2092												non-matrisome	0.613645	0.197421	19.7421	33	0.21954	-0.08095	1	old	3.72196
EsophagusGastroesophagealJunction	M	40	ENSG00000185745	IFIT1	18.7713												non-matrisome	0	0	0	33	0.21954	-0.08095	2	young	3.30978
EsophagusGastroesophagealJunction	M	40	ENSG00000185745	IFIT1	18.7713												non-matrisome	0.626464	0.189277	18.9277	33	0.21954	-0.08095	2	old	3.93625
EsophagusGastroesophagealJunction	M	40	ENSG00000234964	FABP5P7	27.1704												non-matrisome	0	0	0	33	0.21954	-0.08095	1	young	6.22035
EsophagusGastroesophagealJunction	M	40	ENSG00000234964	FABP5P7	27.1704												non-matrisome	0.659731	0.10606	10.606	33	0.21954	-0.08095	1	old	6.88008
EsophagusGastroesophagealJunction	M	40	ENSG00000048540	LMO3	27.2006												non-matrisome	0	0	0	33	0.21954	-0.08095	1	young	3.70407
EsophagusGastroesophagealJunction	M	40	ENSG00000048540	LMO3	27.2006												non-matrisome	0.890363	0.240374	24.0374	33	0.21954	-0.08095	1	old	4.59443
EsophagusGastroesophagealJunction	M	40	ENSG00000166947	EPB42	35.3691												non-matrisome	0	0	0	33	0.21954	-0.08095	1	young	0.920753
EsophagusGastroesophagealJunction	M	40	ENSG00000166947	EPB42	35.3691												non-matrisome	0.307903	0.334404	33.4404	33	0.21954	-0.08095	1	old	1.22866
EsophagusGastroesophagealJunction	M	40	ENSG00000259562	RP11-762H8	25.7766												non-matrisome	0	0	0	33	0.21954	-0.08095	1	young	2.32698
EsophagusGastroesophagealJunction	M	40	ENSG00000259562	RP11-762H8	25.7766												non-matrisome	-0.452968	-0.194659	-19.4659	33	0.21954	-0.08095	1	old	1.87401
EsophagusGastroesophagealJunction	M	40	ENSG00000065054	SLC9A3R2	48.7066												non-matrisome	0	0	0	33	0.21954	-0.08095	2	young	5.52372
EsophagusGastroesophagealJunction	M	40	ENSG00000065054	SLC9A3R2	48.7066												non-matrisome	0.461484	0.083546	8.3546	33	0.21954	-0.08095	2	old	5.9852
EsophagusGastroesophagealJunction	M	40	ENSG00000006062	MAP3K14	1.36087												non-matrisome	0	0	0	33	0.21954	-0.08095	1	young	4.07202
EsophagusGastroesophagealJunction	M	40	ENSG00000006062	MAP3K14	1.36087												non-matrisome	-0.520975	-0.12794	-12.794	33	0.21954	-0.08095	1	old	3.55104
EsophagusGastroesophagealJunction	M	40	ENSG00000104976	SNAPC2	59.8202												non-matrisome	0	0	0	33	0.21954	-0.08095	1	young	5.50802
EsophagusGastroesophagealJunction	M	40	ENSG00000104976	SNAPC2	59.8202												non-matrisome	0.347953	0.0631721	6.31721	33	0.21954	-0.08095	1	old	5.85598
EsophagusGastroesophagealJunction	M	40	ENSG00000086544	ITPKC	51.8175												non-matrisome	0	0	0	33	0.21954	-0.08095	2	young	5.70293
EsophagusGastroesophagealJunction	M	40	ENSG00000086544	ITPKC	51.8175												non-matrisome	-0.63719	-0.11173	-11.173	33	0.21954	-0.08095	2	old	5.06574
EsophagusGastroesophagealJunction	M	40	ENSG00000126895	AVPR2	19.8329												non-matrisome	0	0	0	33	0.21954	-0.08095	1	young	1.96617
EsophagusGastroesophagealJunction	M	40	ENSG00000126895	AVPR2	19.8329												non-matrisome	0.570027	0.289917	28.9917	33	0.21954	-0.08095	1	old	2.5362
Pancreas	M	40	ENSG00000143632	ACTA1	84.8472												non-matrisome	0	0	0	33	29.812	0.149362	2	young	1.32843
Pancreas	M	40	ENSG00000143632	ACTA1	84.8472												non-matrisome	1.6653	1.25359	125.359	33	29.812	0.149362	2	old	2.99374
Pancreas	M	40	ENSG00000116035	VAX2	21.1758												non-matrisome	0	0	0	33	29.812	0.149362	2	young	1.13503
Pancreas	M	40	ENSG00000116035	VAX2	21.1758												non-matrisome	-0.270616	-0.238422	-23.8422	33	29.812	0.149362	2	old	0.864413
Pancreas	M	40	ENSG00000168530	MYL1	8.10924												non-matrisome	0	0	0	33	29.812	0.149362	1	young	0.287996
Pancreas	M	40	ENSG00000168530	MYL1	8.10924												non-matrisome	0.508017	1.76397	176.397	33	29.812	0.149362	1	old	0.796012
Pancreas	M	40	ENSG00000243674	OR7E66P	14.8346												non-matrisome	0	0	0	33	29.812	0.149362	1	young	1.20869
Pancreas	M	40	ENSG00000243674	OR7E66P	14.8346												non-matrisome	-0.37738	-0.312223	-31.2223	33	29.812	0.149362	1	old	0.831308
Pancreas	M	40	ENSG00000114023	FAM162A	54.4003												non-matrisome	0	0	0	33	29.812	0.149362	1	young	5.19264
Pancreas	M	40	ENSG00000114023	FAM162A	54.4003												non-matrisome	0.307633	0.0592441	5.92441	33	29.812	0.149362	1	old	5.50028
Pancreas	M	40	ENSG00000107281	NPDC1	25.1671												non-matrisome	0	0	0	33	29.812	0.149362	1	young	5.48816
Pancreas	M	40	ENSG00000107281	NPDC1	25.1671												non-matrisome	-0.544339	-0.0991842	-9.91842	33	29.812	0.149362	1	old	4.94382
Pancreas	M	40	ENSG00000177791	MYOZ1	27.1789												non-matrisome	0	0	0	33	29.812	0.149362	1	young	0.38202
Pancreas	M	40	ENSG00000177791	MYOZ1	27.1789												non-matrisome	0.29755	0.778886	77.8886	33	29.812	0.149362	1	old	0.67957
Pancreas	M	40	ENSG00000138207	RBP4	0												non-matrisome	0	0	0	33	29.812	0.149362	1	young	3.89625
Pancreas	M	40	ENSG00000138207	RBP4	0												non-matrisome	-0.615055	-0.157858	-15.7858	33	29.812	0.149362	1	old	3.2812
Pancreas	M	40	ENSG00000148935	GAS2	27.88												non-matrisome	0	0	0	33	29.812	0.149362	2	young	2.16519
Pancreas	M	40	ENSG00000148935	GAS2	27.88												non-matrisome	0.3031	0.139988	13.9988	33	29.812	0.149362	2	old	2.46829
Pancreas	M	40	ENSG00000110448	CD5	22.0632												non-matrisome	0	0	0	33	29.812	0.149362	1	young	0.606149
Pancreas	M	40	ENSG00000110448	CD5	22.0632												non-matrisome	-0.225814	-0.372539	-37.2539	33	29.812	0.149362	1	old	0.380335
Pancreas	M	40	ENSG00000060982	BCAT1	79.6956												non-matrisome	0	0	0	33	29.812	0.149362	1	young	4.37911
Pancreas	M	40	ENSG00000060982	BCAT1	79.6956												non-matrisome	0.392658	0.0896661	8.96661	33	29.812	0.149362	1	old	4.77177
Pancreas	M	40	ENSG00000172867	KRT2	30.4419												non-matrisome	0	0	0	33	29.812	0.149362	1	young	0.493937
Pancreas	M	40	ENSG00000172867	KRT2	30.4419												non-matrisome	0.627103	1.2696	126.96	33	29.812	0.149362	1	old	1.12104
Pancreas	M	40	ENSG00000167768	KRT1	22.4819												non-matrisome	0	0	0	33	29.812	0.149362	3	young	1.12668
Pancreas	M	40	ENSG00000167768	KRT1	22.4819												non-matrisome	0.67111	0.595652	59.5652	33	29.812	0.149362	3	old	1.79779
Pancreas	M	40	ENSG00000111245	MYL2	64.3857												non-matrisome	0	0	0	33	29.812	0.149362	2	young	1.02966
Pancreas	M	40	ENSG00000111245	MYL2	64.3857												non-matrisome	1.26767	1.23116	123.116	33	29.812	0.149362	2	old	2.29733
Pancreas	M	40	ENSG00000197599	CCDC154	14.1374												non-matrisome	0	0	0	33	29.812	0.149362	1	young	1.31728
Pancreas	M	40	ENSG00000197599	CCDC154	14.1374												non-matrisome	-0.429707	-0.326209	-32.6209	33	29.812	0.149362	1	old	0.887568
Pancreas	M	40	ENSG00000196296	ATP2A1	100												non-matrisome	0	0	0	33	29.812	0.149362	1	young	0.419653
Pancreas	M	40	ENSG00000196296	ATP2A1	100												non-matrisome	0.293351	0.699033	69.9033	33	29.812	0.149362	1	old	0.713005
Pancreas	M	40	ENSG00000180209	MYLPF	15.863												non-matrisome	0	0	0	33	29.812	0.149362	1	young	0.402684
Pancreas	M	40	ENSG00000180209	MYLPF	15.863												non-matrisome	0.385083	0.956291	95.6291	33	29.812	0.149362	1	old	0.787767
Pancreas	M	40	ENSG00000072310	SREBF1	32.5828												non-matrisome	0	0	0	33	29.812	0.149362	1	young	3.96842
Pancreas	M	40	ENSG00000072310	SREBF1	32.5828												non-matrisome	-0.532544	-0.134195	-13.4195	33	29.812	0.149362	1	old	3.43587
Pancreas	M	40	ENSG00000104879	CKM	47.958												non-matrisome	0	0	0	33	29.812	0.149362	1	young	1.1896
Pancreas	M	40	ENSG00000104879	CKM	47.958												non-matrisome	1.29259	1.08658	108.658	33	29.812	0.149362	1	old	2.48218
Pancreas	M	40	ENSG00000104972	LILRB1	61.6898												non-matrisome	0	0	0	33	29.812	0.149362	1	young	0.732803
Pancreas	M	40	ENSG00000104972	LILRB1	61.6898												non-matrisome	-0.288565	-0.393782	-39.3782	33	29.812	0.149362	1	old	0.444238
Pancreas	M	40	ENSG00000105048	TNNT1	28.5431												non-matrisome	0	0	0	33	29.812	0.149362	1	young	0.393236
Pancreas	M	40	ENSG00000105048	TNNT1	28.5431												non-matrisome	0.597983	1.52067	152.067	33	29.812	0.149362	1	old	0.991219
Pancreas	M	40	ENSG00000101470	TNNC2	39.4533												non-matrisome	0	0	0	33	29.812	0.149362	1	young	0.70308
Pancreas	M	40	ENSG00000101470	TNNC2	39.4533												non-matrisome	0.663628	0.943887	94.3887	33	29.812	0.149362	1	old	1.36671
Pancreas	M	40	ENSG00000198125	MB	36.4533												non-matrisome	0	0	0	33	29.812	0.149362	1	young	0.904934
Pancreas	M	40	ENSG00000198125	MB	36.4533												non-matrisome	0.81149	0.896739	89.6739	33	29.812	0.149362	1	old	1.71642
ArteryAorta	M	30	ENSG00000235084	CHCHD2P6	65.3731												non-matrisome	0	0	0	112	6.36348	0.14896	1	young	2.881
ArteryAorta	M	30	ENSG00000235084	CHCHD2P6	65.3731												non-matrisome	0.245647	0.0852646	8.52646	112	6.36348	0.14896	1	old	3.12664
ArteryAorta	M	30	ENSG00000117118	SDHB	0												non-matrisome	0	0	0	112	6.36348	0.14896	1	young	5.71767
ArteryAorta	M	30	ENSG00000117118	SDHB	0												non-matrisome	0.169031	0.0295629	2.95629	112	6.36348	0.14896	1	old	5.8867
ArteryAorta	M	30	ENSG00000114956	DGUOK	20.6724												non-matrisome	0	0	0	112	6.36348	0.14896	1	young	5.96468
ArteryAorta	M	30	ENSG00000114956	DGUOK	20.6724												non-matrisome	0.181376	0.0304083	3.04083	112	6.36348	0.14896	1	old	6.14606
ArteryAorta	M	30	ENSG00000114270	COL7A1	23.02	Core matrisome	Collagens	ENSG00000114270	collagen, type VII, alpha 1	EBD1|EBDCT|EBR1	2214	2214	C9JBL3:Q02388	NP_000085.1	Mouse:Col7a1|		matrisome	0	0	0	5	-10.8861	-0.450706	1	young	4.67505
ArteryAorta	M	30	ENSG00000114270	COL7A1	23.02	Core matrisome	Collagens	ENSG00000114270	collagen, type VII, alpha 1	EBD1|EBDCT|EBR1	2214	2214	C9JBL3:Q02388	NP_000085.1	Mouse:Col7a1|		matrisome	-0.833712	-0.178332	-17.8332	5	-10.8861	-0.450706	1	old	3.84134
ArteryAorta	M	30	ENSG00000196782	MAML3	61.2453												non-matrisome	0	0	0	112	6.36348	0.14896	1	young	3.05549
ArteryAorta	M	30	ENSG00000196782	MAML3	61.2453												non-matrisome	-0.406624	-0.13308	-13.308	112	6.36348	0.14896	1	old	2.64887
ArteryAorta	M	30	ENSG00000205571	SMN2	46.5036												non-matrisome	0	0	0	112	6.36348	0.14896	1	young	2.28023
ArteryAorta	M	30	ENSG00000205571	SMN2	46.5036												non-matrisome	0.531123	0.232926	23.2926	112	6.36348	0.14896	1	old	2.81135
ArteryAorta	M	30	ENSG00000113231	PDE8B	70.9599												non-matrisome	0	0	0	112	6.36348	0.14896	1	young	5.17875
ArteryAorta	M	30	ENSG00000113231	PDE8B	70.9599												non-matrisome	-0.648651	-0.125252	-12.5252	112	6.36348	0.14896	1	old	4.5301
ArteryAorta	M	30	ENSG00000137269	LRRC1	11.1229												non-matrisome	0	0	0	112	6.36348	0.14896	1	young	3.77441
ArteryAorta	M	30	ENSG00000137269	LRRC1	11.1229												non-matrisome	-0.254107	-0.0673237	-6.73237	112	6.36348	0.14896	1	old	3.5203
ArteryAorta	M	30	ENSG00000213071	LPAL2	24.9709												non-matrisome	0	0	0	112	6.36348	0.14896	1	young	1.98504
ArteryAorta	M	30	ENSG00000213071	LPAL2	24.9709												non-matrisome	-0.460146	-0.231807	-23.1807	112	6.36348	0.14896	1	old	1.5249
ArteryAorta	M	30	ENSG00000091656	ZFHX4	55.4658												non-matrisome	0	0	0	112	6.36348	0.14896	1	young	2.01683
ArteryAorta	M	30	ENSG00000091656	ZFHX4	55.4658												non-matrisome	-0.490327	-0.243117	-24.3117	112	6.36348	0.14896	1	old	1.52651
ArteryAorta	M	30	ENSG00000104267	CA2	35.2894												non-matrisome	0	0	0	112	6.36348	0.14896	1	young	1.34544
ArteryAorta	M	30	ENSG00000104267	CA2	35.2894												non-matrisome	0.53604	0.398412	39.8412	112	6.36348	0.14896	1	old	1.88148
ArteryAorta	M	30	ENSG00000136810	TXN	13.1675												non-matrisome	0	0	0	112	6.36348	0.14896	1	young	7.38143
ArteryAorta	M	30	ENSG00000136810	TXN	13.1675												non-matrisome	0.298452	0.0404328	4.04328	112	6.36348	0.14896	1	old	7.67989
ArteryAorta	M	30	ENSG00000148219	ASTN2	21.8968												non-matrisome	0	0	0	112	6.36348	0.14896	3	young	2.188
ArteryAorta	M	30	ENSG00000148219	ASTN2	21.8968												non-matrisome	-0.469605	-0.214627	-21.4627	112	6.36348	0.14896	3	old	1.7184
ArteryAorta	M	30	ENSG00000120057	SFRP5	25.5447	Matrisome-associated	Secreted Factors	ENSG00000120057	secreted frizzled-related protein 5	SARP3	10779	10779	Q5T4F7	NP_003006.2	Mouse:Sfrp5|		matrisome	0	0	0	5	-10.8861	-0.450706	2	young	1.65253
ArteryAorta	M	30	ENSG00000120057	SFRP5	25.5447	Matrisome-associated	Secreted Factors	ENSG00000120057	secreted frizzled-related protein 5	SARP3	10779	10779	Q5T4F7	NP_003006.2	Mouse:Sfrp5|		matrisome	-0.722453	-0.43718	-43.718	5	-10.8861	-0.450706	2	old	0.930076
ArteryAorta	M	30	ENSG00000119946	CNNM1	41.6287												non-matrisome	0	0	0	112	6.36348	0.14896	1	young	1.27219
ArteryAorta	M	30	ENSG00000119946	CNNM1	41.6287												non-matrisome	-0.492676	-0.387267	-38.7267	112	6.36348	0.14896	1	old	0.779511
ArteryAorta	M	30	ENSG00000198825	INPP5F	100												non-matrisome	0	0	0	112	6.36348	0.14896	1	young	4.32816
ArteryAorta	M	30	ENSG00000198825	INPP5F	100												non-matrisome	-0.290452	-0.0671075	-6.71075	112	6.36348	0.14896	1	old	4.03771
ArteryAorta	M	30	ENSG00000019485	PRDM11	26.3												non-matrisome	0	0	0	112	6.36348	0.14896	1	young	4.19193
ArteryAorta	M	30	ENSG00000019485	PRDM11	26.3												non-matrisome	-0.416185	-0.0992825	-9.92825	112	6.36348	0.14896	1	old	3.77574
ArteryAorta	M	30	ENSG00000172893	DHCR7	35.9241												non-matrisome	0	0	0	112	6.36348	0.14896	1	young	3.29934
ArteryAorta	M	30	ENSG00000172893	DHCR7	35.9241												non-matrisome	0.483858	0.146653	14.6653	112	6.36348	0.14896	1	old	3.7832
ArteryAorta	M	30	ENSG00000171681	ATF7IP	46.8441												non-matrisome	0	0	0	112	6.36348	0.14896	1	young	3.83713
ArteryAorta	M	30	ENSG00000171681	ATF7IP	46.8441												non-matrisome	-0.321406	-0.083762	-8.3762	112	6.36348	0.14896	1	old	3.51573
ArteryAorta	M	30	ENSG00000029153	ARNTL2	57.6557												non-matrisome	0	0	0	112	6.36348	0.14896	1	young	1.93092
ArteryAorta	M	30	ENSG00000029153	ARNTL2	57.6557												non-matrisome	0.642381	0.332681	33.2681	112	6.36348	0.14896	1	old	2.5733
ArteryAorta	M	30	ENSG00000013573	DDX11	0.459477												non-matrisome	0	0	0	112	6.36348	0.14896	1	young	3.75456
ArteryAorta	M	30	ENSG00000013573	DDX11	0.459477												non-matrisome	-0.924826	-0.246321	-24.6321	112	6.36348	0.14896	1	old	2.82974
ArteryAorta	M	30	ENSG00000197696	NMB	74.6813												non-matrisome	0	0	0	112	6.36348	0.14896	2	young	3.71163
ArteryAorta	M	30	ENSG00000197696	NMB	74.6813												non-matrisome	0.616015	0.165969	16.5969	112	6.36348	0.14896	2	old	4.32765
ArteryAorta	M	30	ENSG00000207405	SNORA64	6.04797												non-matrisome	0	0	0	112	6.36348	0.14896	1	young	2.0222
ArteryAorta	M	30	ENSG00000207405	SNORA64	6.04797												non-matrisome	0.591649	0.292577	29.2577	112	6.36348	0.14896	1	old	2.61385
ArteryAorta	M	30	ENSG00000126351	THRA	8.17368												non-matrisome	0	0	0	112	6.36348	0.14896	1	young	5.91376
ArteryAorta	M	30	ENSG00000126351	THRA	8.17368												non-matrisome	-0.438266	-0.0741095	-7.41095	112	6.36348	0.14896	1	old	5.47549
ArteryAorta	M	30	ENSG00000141543	EIF4A3	13.8894												non-matrisome	0	0	0	112	6.36348	0.14896	1	young	6.10654
ArteryAorta	M	30	ENSG00000141543	EIF4A3	13.8894												non-matrisome	0.282756	0.0463037	4.63037	112	6.36348	0.14896	1	old	6.3893
ArteryAorta	M	30	ENSG00000255112	CHMP1B	17.8465												non-matrisome	0	0	0	112	6.36348	0.14896	1	young	5.6901
ArteryAorta	M	30	ENSG00000255112	CHMP1B	17.8465												non-matrisome	0.725525	0.127506	12.7506	112	6.36348	0.14896	1	old	6.41563
ArteryAorta	M	30	ENSG00000179262	RAD23A	41.1087												non-matrisome	0	0	0	112	6.36348	0.14896	1	young	7.39127
ArteryAorta	M	30	ENSG00000179262	RAD23A	41.1087												non-matrisome	0.215794	0.0291959	2.91959	112	6.36348	0.14896	1	old	7.60707
ArteryAorta	M	30	ENSG00000104936	DMPK	34.0129												non-matrisome	0	0	0	112	6.36348	0.14896	1	young	8.22852
ArteryAorta	M	30	ENSG00000104936	DMPK	34.0129												non-matrisome	-0.372852	-0.0453121	-4.53121	112	6.36348	0.14896	1	old	7.85567
ArteryAorta	M	30	ENSG00000125835	SNRPB	12.1495												non-matrisome	0	0	0	112	6.36348	0.14896	1	young	6.55538
ArteryAorta	M	30	ENSG00000125835	SNRPB	12.1495												non-matrisome	0.266133	0.0405977	4.05977	112	6.36348	0.14896	1	old	6.82152
ArteryAorta	M	30	ENSG00000132661	NXT1	60.1235												non-matrisome	0	0	0	112	6.36348	0.14896	2	young	4.95952
ArteryAorta	M	30	ENSG00000132661	NXT1	60.1235												non-matrisome	0.4672	0.0942027	9.42027	112	6.36348	0.14896	2	old	5.42672
ArteryAorta	M	30	ENSG00000101079	NDRG3	6.44463												non-matrisome	0	0	0	112	6.36348	0.14896	1	young	6.66278
ArteryAorta	M	30	ENSG00000101079	NDRG3	6.44463												non-matrisome	-0.372899	-0.0559674	-5.59674	112	6.36348	0.14896	1	old	6.28988
ArteryAorta	M	30	ENSG00000100197	CYP2D6	3.33812												non-matrisome	0	0	0	112	6.36348	0.14896	2	young	1.49968
ArteryAorta	M	30	ENSG00000100197	CYP2D6	3.33812												non-matrisome	-0.384677	-0.256506	-25.6506	112	6.36348	0.14896	2	old	1.115
ArteryAorta	M	30	ENSG00000213683	AC002056	25.639												non-matrisome	0	0	0	112	6.36348	0.14896	1	young	0.978301
ArteryAorta	M	30	ENSG00000213683	AC002056	25.639												non-matrisome	0.293718	0.300233	30.0233	112	6.36348	0.14896	1	old	1.27202
ArteryAorta	M	30	ENSG00000056998	GYG2	13.9243												non-matrisome	0	0	0	112	6.36348	0.14896	1	young	2.14968
ArteryAorta	M	30	ENSG00000056998	GYG2	13.9243												non-matrisome	-0.748029	-0.347972	-34.7972	112	6.36348	0.14896	1	old	1.40165
EsophagusMuscularis	M	30	ENSG00000189337	KAZN	13.2043												non-matrisome	0	0	0	167	-7.90274	-0.302024	1	young	3.12093
EsophagusMuscularis	M	30	ENSG00000189337	KAZN	13.2043												non-matrisome	-0.549265	-0.175994	-17.5994	167	-7.90274	-0.302024	1	old	2.57166
EsophagusMuscularis	M	30	ENSG00000157978	LDLRAP1	9.71218												non-matrisome	0	0	0	167	-7.90274	-0.302024	1	young	4.00268
EsophagusMuscularis	M	30	ENSG00000157978	LDLRAP1	9.71218												non-matrisome	-0.358385	-0.0895363	-8.95363	167	-7.90274	-0.302024	1	old	3.6443
EsophagusMuscularis	M	30	ENSG00000054116	TRAPPC3	38.2733												non-matrisome	0	0	0	167	-7.90274	-0.302024	1	young	5.66524
EsophagusMuscularis	M	30	ENSG00000054116	TRAPPC3	38.2733												non-matrisome	-0.151039	-0.0266606	-2.66606	167	-7.90274	-0.302024	1	old	5.5142
EsophagusMuscularis	M	30	ENSG00000116898	MRPS15	26.1742												non-matrisome	0	0	0	167	-7.90274	-0.302024	1	young	5.39955
EsophagusMuscularis	M	30	ENSG00000116898	MRPS15	26.1742												non-matrisome	-0.18222	-0.0337472	-3.37472	167	-7.90274	-0.302024	1	old	5.21733
EsophagusMuscularis	M	30	ENSG00000117385	P3H1	27.2684												non-matrisome	0	0	0	167	-7.90274	-0.302024	2	young	4.88913
EsophagusMuscularis	M	30	ENSG00000117385	P3H1	27.2684												non-matrisome	-0.27391	-0.0560243	-5.60243	167	-7.90274	-0.302024	2	old	4.61522
EsophagusMuscularis	M	30	ENSG00000088035	ALG6	48.3281												non-matrisome	0	0	0	167	-7.90274	-0.302024	1	young	2.31287
EsophagusMuscularis	M	30	ENSG00000088035	ALG6	48.3281												non-matrisome	-0.304546	-0.131674	-13.1674	167	-7.90274	-0.302024	1	old	2.00833
EsophagusMuscularis	M	30	ENSG00000174021	GNG5	34.3319												non-matrisome	0	0	0	167	-7.90274	-0.302024	2	young	7.20152
EsophagusMuscularis	M	30	ENSG00000174021	GNG5	34.3319												non-matrisome	-0.226788	-0.0314917	-3.14917	167	-7.90274	-0.302024	2	old	6.97473
EsophagusMuscularis	M	30	ENSG00000122432	SPATA1	32.0704												non-matrisome	0	0	0	167	-7.90274	-0.302024	1	young	0.917962
EsophagusMuscularis	M	30	ENSG00000122432	SPATA1	32.0704												non-matrisome	-0.148969	-0.162283	-16.2283	167	-7.90274	-0.302024	1	old	0.768993
EsophagusMuscularis	M	30	ENSG00000155366	RHOC	41.5089												non-matrisome	0	0	0	167	-7.90274	-0.302024	1	young	7.71833
EsophagusMuscularis	M	30	ENSG00000155366	RHOC	41.5089												non-matrisome	-0.248305	-0.0321708	-3.21708	167	-7.90274	-0.302024	1	old	7.47002
EsophagusMuscularis	M	30	ENSG00000116815	CD58	19.2097												non-matrisome	0	0	0	167	-7.90274	-0.302024	1	young	4.23507
EsophagusMuscularis	M	30	ENSG00000116815	CD58	19.2097												non-matrisome	-0.205011	-0.0484081	-4.84081	167	-7.90274	-0.302024	1	old	4.03006
EsophagusMuscularis	M	30	ENSG00000143543	JTB	56.7376												non-matrisome	0	0	0	167	-7.90274	-0.302024	2	young	7.58442
EsophagusMuscularis	M	30	ENSG00000143543	JTB	56.7376												non-matrisome	-0.277459	-0.0365828	-3.65828	167	-7.90274	-0.302024	2	old	7.30696
EsophagusMuscularis	M	30	ENSG00000143545	RAB13	67.4322												non-matrisome	0	0	0	167	-7.90274	-0.302024	1	young	6.59807
EsophagusMuscularis	M	30	ENSG00000143545	RAB13	67.4322												non-matrisome	-0.259333	-0.0393044	-3.93044	167	-7.90274	-0.302024	1	old	6.33874
EsophagusMuscularis	M	30	ENSG00000160752	FDPS	60.4455												non-matrisome	0	0	0	167	-7.90274	-0.302024	1	young	5.55915
EsophagusMuscularis	M	30	ENSG00000160752	FDPS	60.4455												non-matrisome	-0.190315	-0.0342347	-3.42347	167	-7.90274	-0.302024	1	old	5.36883
EsophagusMuscularis	M	30	ENSG00000116586	LAMTOR2	56.5023												non-matrisome	0	0	0	167	-7.90274	-0.302024	1	young	5.59617
EsophagusMuscularis	M	30	ENSG00000116586	LAMTOR2	56.5023												non-matrisome	-0.279414	-0.0499296	-4.99296	167	-7.90274	-0.302024	1	old	5.31675
EsophagusMuscularis	M	30	ENSG00000198400	NTRK1	54.0123												non-matrisome	0	0	0	167	-7.90274	-0.302024	1	young	2.17015
EsophagusMuscularis	M	30	ENSG00000198400	NTRK1	54.0123												non-matrisome	-0.673564	-0.310376	-31.0376	167	-7.90274	-0.302024	1	old	1.49659
EsophagusMuscularis	M	30	ENSG00000197965	MPZL1	6.82007												non-matrisome	0	0	0	167	-7.90274	-0.302024	1	young	6.08093
EsophagusMuscularis	M	30	ENSG00000197965	MPZL1	6.82007												non-matrisome	-0.348003	-0.0572286	-5.72286	167	-7.90274	-0.302024	1	old	5.73293
EsophagusMuscularis	M	30	ENSG00000143158	MPC2	50.1704												non-matrisome	0	0	0	167	-7.90274	-0.302024	1	young	5.7655
EsophagusMuscularis	M	30	ENSG00000143158	MPC2	50.1704												non-matrisome	-0.259999	-0.0450956	-4.50956	167	-7.90274	-0.302024	1	old	5.5055
EsophagusMuscularis	M	30	ENSG00000120333	MRPS14	18.1193												non-matrisome	0	0	0	167	-7.90274	-0.302024	1	young	5.13037
EsophagusMuscularis	M	30	ENSG00000120333	MRPS14	18.1193												non-matrisome	-0.172612	-0.0336452	-3.36452	167	-7.90274	-0.302024	1	old	4.95776
EsophagusMuscularis	M	30	ENSG00000135823	STX6	15.0878												non-matrisome	0	0	0	167	-7.90274	-0.302024	1	young	4.03165
EsophagusMuscularis	M	30	ENSG00000135823	STX6	15.0878												non-matrisome	-0.293055	-0.0726886	-7.26886	167	-7.90274	-0.302024	1	old	3.7386
EsophagusMuscularis	M	30	ENSG00000176393	RNPEP	44.0454												non-matrisome	0	0	0	167	-7.90274	-0.302024	1	young	5.24899
EsophagusMuscularis	M	30	ENSG00000176393	RNPEP	44.0454												non-matrisome	-0.237583	-0.0452626	-4.52626	167	-7.90274	-0.302024	1	old	5.01141
EsophagusMuscularis	M	30	ENSG00000133069	TMCC2	11.1509												non-matrisome	0	0	0	167	-7.90274	-0.302024	1	young	2.51122
EsophagusMuscularis	M	30	ENSG00000133069	TMCC2	11.1509												non-matrisome	-0.556064	-0.221432	-22.1432	167	-7.90274	-0.302024	1	old	1.95516
EsophagusMuscularis	M	30	ENSG00000117266	CDK18	15.8582												non-matrisome	0	0	0	167	-7.90274	-0.302024	1	young	3.34898
EsophagusMuscularis	M	30	ENSG00000117266	CDK18	15.8582												non-matrisome	-0.561189	-0.16757	-16.757	167	-7.90274	-0.302024	1	old	2.78779
EsophagusMuscularis	M	30	ENSG00000065600	TMEM206	68.777												non-matrisome	0	0	0	167	-7.90274	-0.302024	1	young	2.14211
EsophagusMuscularis	M	30	ENSG00000065600	TMEM206	68.777												non-matrisome	-0.336705	-0.157184	-15.7184	167	-7.90274	-0.302024	1	old	1.8054
EsophagusMuscularis	M	30	ENSG00000143643	TTC13	31.4616												non-matrisome	0	0	0	167	-7.90274	-0.302024	1	young	3.75145
EsophagusMuscularis	M	30	ENSG00000143643	TTC13	31.4616												non-matrisome	-0.283532	-0.0755792	-7.55792	167	-7.90274	-0.302024	1	old	3.46792
EsophagusMuscularis	M	30	ENSG00000143702	CEP170	14.1157												non-matrisome	0	0	0	167	-7.90274	-0.302024	1	young	3.13491
EsophagusMuscularis	M	30	ENSG00000143702	CEP170	14.1157												non-matrisome	-0.260659	-0.0831472	-8.31472	167	-7.90274	-0.302024	1	old	2.87426
EsophagusMuscularis	M	30	ENSG00000138101	DTNB	5.82411												non-matrisome	0	0	0	167	-7.90274	-0.302024	1	young	2.02282
EsophagusMuscularis	M	30	ENSG00000138101	DTNB	5.82411												non-matrisome	-0.295449	-0.146058	-14.6058	167	-7.90274	-0.302024	1	old	1.72737
EsophagusMuscularis	M	30	ENSG00000084764	MAPRE3	15.8726												non-matrisome	0	0	0	167	-7.90274	-0.302024	1	young	5.51054
EsophagusMuscularis	M	30	ENSG00000084764	MAPRE3	15.8726												non-matrisome	-0.236092	-0.0428437	-4.28437	167	-7.90274	-0.302024	1	old	5.27444
EsophagusMuscularis	M	30	ENSG00000151665	PIGF	9.45127												non-matrisome	0	0	0	167	-7.90274	-0.302024	1	young	3.35535
EsophagusMuscularis	M	30	ENSG00000151665	PIGF	9.45127												non-matrisome	-0.362532	-0.108046	-10.8046	167	-7.90274	-0.302024	1	old	2.99281
EsophagusMuscularis	M	30	ENSG00000116035	VAX2	100												non-matrisome	0	0	0	167	-7.90274	-0.302024	2	young	1.28533
EsophagusMuscularis	M	30	ENSG00000116035	VAX2	100												non-matrisome	-0.411445	-0.320108	-32.0108	167	-7.90274	-0.302024	2	old	0.873889
EsophagusMuscularis	M	30	ENSG00000152082	MZT2B	47.6233												non-matrisome	0	0	0	167	-7.90274	-0.302024	1	young	7.66822
EsophagusMuscularis	M	30	ENSG00000152082	MZT2B	47.6233												non-matrisome	-0.256137	-0.0334024	-3.34024	167	-7.90274	-0.302024	1	old	7.41209
EsophagusMuscularis	M	30	ENSG00000030419	IKZF2	17.8543												non-matrisome	0	0	0	167	-7.90274	-0.302024	1	young	1.99476
EsophagusMuscularis	M	30	ENSG00000030419	IKZF2	17.8543												non-matrisome	-0.456868	-0.229034	-22.9034	167	-7.90274	-0.302024	1	old	1.53789
EsophagusMuscularis	M	30	ENSG00000156973	PDE6D	3.92271												non-matrisome	0	0	0	167	-7.90274	-0.302024	1	young	4.32059
EsophagusMuscularis	M	30	ENSG00000156973	PDE6D	3.92271												non-matrisome	-0.213884	-0.0495035	-4.95035	167	-7.90274	-0.302024	1	old	4.1067
EsophagusMuscularis	M	30	ENSG00000124839	RAB17	10.5459												non-matrisome	0	0	0	167	-7.90274	-0.302024	2	young	1.83818
EsophagusMuscularis	M	30	ENSG00000124839	RAB17	10.5459												non-matrisome	-0.635539	-0.345744	-34.5744	167	-7.90274	-0.302024	2	old	1.20264
EsophagusMuscularis	M	30	ENSG00000134121	CHL1	16.6478												non-matrisome	0	0	0	167	-7.90274	-0.302024	1	young	3.76266
EsophagusMuscularis	M	30	ENSG00000134121	CHL1	16.6478												non-matrisome	-0.564468	-0.150018	-15.0018	167	-7.90274	-0.302024	1	old	3.19819
EsophagusMuscularis	M	30	ENSG00000134072	CAMK1	8.71863												non-matrisome	0	0	0	167	-7.90274	-0.302024	1	young	6.44089
EsophagusMuscularis	M	30	ENSG00000134072	CAMK1	8.71863												non-matrisome	-0.249426	-0.0387254	-3.87254	167	-7.90274	-0.302024	1	old	6.19146
EsophagusMuscularis	M	30	ENSG00000016864	GLT8D1	50.7833												non-matrisome	0	0	0	167	-7.90274	-0.302024	1	young	4.76852
EsophagusMuscularis	M	30	ENSG00000016864	GLT8D1	50.7833												non-matrisome	-0.147125	-0.0308534	-3.08534	167	-7.90274	-0.302024	1	old	4.62139
EsophagusMuscularis	M	30	ENSG00000163666	HESX1	23.0244												non-matrisome	0	0	0	167	-7.90274	-0.302024	1	young	1.13841
EsophagusMuscularis	M	30	ENSG00000163666	HESX1	23.0244												non-matrisome	-0.27006	-0.237226	-23.7226	167	-7.90274	-0.302024	1	old	0.86835
EsophagusMuscularis	M	30	ENSG00000181458	TMEM45A	31.1674												non-matrisome	0	0	0	167	-7.90274	-0.302024	1	young	3.74816
EsophagusMuscularis	M	30	ENSG00000181458	TMEM45A	31.1674												non-matrisome	-0.429915	-0.1147	-11.47	167	-7.90274	-0.302024	1	old	3.31825
EsophagusMuscularis	M	30	ENSG00000196776	CD47	11.0188												non-matrisome	0	0	0	167	-7.90274	-0.302024	2	young	4.97704
EsophagusMuscularis	M	30	ENSG00000196776	CD47	11.0188												non-matrisome	-0.280463	-0.0563514	-5.63514	167	-7.90274	-0.302024	2	old	4.69658
EsophagusMuscularis	M	30	ENSG00000073111	MCM2	23.7209												non-matrisome	0	0	0	167	-7.90274	-0.302024	1	young	1.70459
EsophagusMuscularis	M	30	ENSG00000073111	MCM2	23.7209												non-matrisome	0.390494	0.229083	22.9083	167	-7.90274	-0.302024	1	old	2.09509
EsophagusMuscularis	M	30	ENSG00000081307	UBA5	6.39148												non-matrisome	0	0	0	167	-7.90274	-0.302024	1	young	4.9712
EsophagusMuscularis	M	30	ENSG00000081307	UBA5	6.39148												non-matrisome	-0.241764	-0.0486329	-4.86329	167	-7.90274	-0.302024	1	old	4.72944
EsophagusMuscularis	M	30	ENSG00000114125	RNF7	17.8974												non-matrisome	0	0	0	167	-7.90274	-0.302024	2	young	5.54288
EsophagusMuscularis	M	30	ENSG00000114125	RNF7	17.8974												non-matrisome	-0.155638	-0.0280789	-2.80789	167	-7.90274	-0.302024	2	old	5.38724
EsophagusMuscularis	M	30	ENSG00000163872	YEATS2	37.8927												non-matrisome	0	0	0	167	-7.90274	-0.302024	1	young	4.53343
EsophagusMuscularis	M	30	ENSG00000163872	YEATS2	37.8927												non-matrisome	-0.420091	-0.0926652	-9.26652	167	-7.90274	-0.302024	1	old	4.11334
EsophagusMuscularis	M	30	ENSG00000169744	LDB2	7.60396												non-matrisome	0	0	0	167	-7.90274	-0.302024	2	young	4.39574
EsophagusMuscularis	M	30	ENSG00000169744	LDB2	7.60396												non-matrisome	-0.379147	-0.0862533	-8.62533	167	-7.90274	-0.302024	2	old	4.0166
EsophagusMuscularis	M	30	ENSG00000138758	40787	0												non-matrisome	0	0	0	167	-7.90274	-0.302024	1	young	4.43335
EsophagusMuscularis	M	30	ENSG00000138758	40787	0												non-matrisome	-0.235776	-0.0531822	-5.31822	167	-7.90274	-0.302024	1	old	4.19758
EsophagusMuscularis	M	30	ENSG00000085871	MGST2	45.2581												non-matrisome	0	0	0	167	-7.90274	-0.302024	1	young	5.13318
EsophagusMuscularis	M	30	ENSG00000085871	MGST2	45.2581												non-matrisome	-0.338824	-0.0660066	-6.60066	167	-7.90274	-0.302024	1	old	4.79436
EsophagusMuscularis	M	30	ENSG00000153395	LPCAT1	41.9343												non-matrisome	0	0	0	167	-7.90274	-0.302024	1	young	5.03136
EsophagusMuscularis	M	30	ENSG00000153395	LPCAT1	41.9343												non-matrisome	-0.390158	-0.0775452	-7.75452	167	-7.90274	-0.302024	1	old	4.6412
EsophagusMuscularis	M	30	ENSG00000112902	SEMA5A	31.4579	Matrisome-associated	ECM-affiliated Proteins	ENSG00000112902	sema domain, seven thrombospondin repeats (type 1 and type 1-like), transmembrane domain (TM) and short cytoplasmic domain, (semaphorin) 5A	FLJ12815|SEMAF|semF	10736	10736	D6R9K6:D6RAF4:H0Y9H9:Q13591	NP_003957.2:XP_006714569.1:XP_006714570.1	Mouse:Sema5a|	Semaphorin	matrisome	0	0	0	10	-10.1584	-0.400818	1	young	1.67089
EsophagusMuscularis	M	30	ENSG00000112902	SEMA5A	31.4579	Matrisome-associated	ECM-affiliated Proteins	ENSG00000112902	sema domain, seven thrombospondin repeats (type 1 and type 1-like), transmembrane domain (TM) and short cytoplasmic domain, (semaphorin) 5A	FLJ12815|SEMAF|semF	10736	10736	D6R9K6:D6RAF4:H0Y9H9:Q13591	NP_003957.2:XP_006714569.1:XP_006714570.1	Mouse:Sema5a|	Semaphorin	matrisome	-0.367058	-0.219678	-21.9678	10	-10.1584	-0.400818	1	old	1.30383
EsophagusMuscularis	M	30	ENSG00000112936	C7	33.2555												non-matrisome	0	0	0	167	-7.90274	-0.302024	1	young	8.52257
EsophagusMuscularis	M	30	ENSG00000112936	C7	33.2555												non-matrisome	-0.499713	-0.0586341	-5.86341	167	-7.90274	-0.302024	1	old	8.02286
EsophagusMuscularis	M	30	ENSG00000164253	WDR41	0.54874												non-matrisome	0	0	0	167	-7.90274	-0.302024	1	young	3.53346
EsophagusMuscularis	M	30	ENSG00000164253	WDR41	0.54874												non-matrisome	-0.182758	-0.051722	-5.1722	167	-7.90274	-0.302024	1	old	3.3507
EsophagusMuscularis	M	30	ENSG00000129595	EPB41L4A	17.2938												non-matrisome	0	0	0	167	-7.90274	-0.302024	1	young	2.26375
EsophagusMuscularis	M	30	ENSG00000129595	EPB41L4A	17.2938												non-matrisome	-0.349324	-0.154312	-15.4312	167	-7.90274	-0.302024	1	old	1.91443
EsophagusMuscularis	M	30	ENSG00000171444	MCC	18.1548												non-matrisome	0	0	0	167	-7.90274	-0.302024	1	young	1.91827
EsophagusMuscularis	M	30	ENSG00000171444	MCC	18.1548												non-matrisome	-0.228216	-0.11897	-11.897	167	-7.90274	-0.302024	1	old	1.69005
EsophagusMuscularis	M	30	ENSG00000177879	AP3S1	32.5061												non-matrisome	0	0	0	167	-7.90274	-0.302024	3	young	6.68055
EsophagusMuscularis	M	30	ENSG00000177879	AP3S1	32.5061												non-matrisome	-0.238992	-0.0357743	-3.57743	167	-7.90274	-0.302024	3	old	6.44155
EsophagusMuscularis	M	30	ENSG00000168938	PPIC	10.6502												non-matrisome	0	0	0	167	-7.90274	-0.302024	1	young	5.70965
EsophagusMuscularis	M	30	ENSG00000168938	PPIC	10.6502												non-matrisome	-0.366145	-0.0641275	-6.41275	167	-7.90274	-0.302024	1	old	5.3435
EsophagusMuscularis	M	30	ENSG00000072682	P4HA2	15.7514	Matrisome-associated	ECM Regulators	ENSG00000072682	prolyl 4-hydroxylase, alpha polypeptide II	-	8547	8547	A8MXE0:C9JCP0:C9JFJ1:C9JIG4:C9JN43:C9JX45:E7ENX0:E7EPI9:E7ERI1:O15460	NP_001017973.1:NP_001017974.1:NP_001136070.1:NP_001136071.1:NP_004190.1:XP_005272173.1:XP_005272174.1:XP_005272175.1:XP_005272176.1:XP_005272177.1:XP_006714791.1:XP_006714792.1:XP_006714793.1	Mouse:P4ha2|		matrisome	0	0	0	10	-10.1584	-0.400818	1	young	3.92026
EsophagusMuscularis	M	30	ENSG00000072682	P4HA2	15.7514	Matrisome-associated	ECM Regulators	ENSG00000072682	prolyl 4-hydroxylase, alpha polypeptide II	-	8547	8547	A8MXE0:C9JCP0:C9JFJ1:C9JIG4:C9JN43:C9JX45:E7ENX0:E7EPI9:E7ERI1:O15460	NP_001017973.1:NP_001017974.1:NP_001136070.1:NP_001136071.1:NP_004190.1:XP_005272173.1:XP_005272174.1:XP_005272175.1:XP_005272176.1:XP_005272177.1:XP_006714791.1:XP_006714792.1:XP_006714793.1	Mouse:P4ha2|		matrisome	-0.332069	-0.0847059	-8.47059	10	-10.1584	-0.400818	1	old	3.58819
EsophagusMuscularis	M	30	ENSG00000164402	39692	29.9993												non-matrisome	0	0	0	167	-7.90274	-0.302024	1	young	5.03784
EsophagusMuscularis	M	30	ENSG00000164402	39692	29.9993												non-matrisome	-0.402959	-0.0799864	-7.99864	167	-7.90274	-0.302024	1	old	4.63488
EsophagusMuscularis	M	30	ENSG00000164405	UQCRQ	25.5567												non-matrisome	0	0	0	167	-7.90274	-0.302024	1	young	7.56147
EsophagusMuscularis	M	30	ENSG00000164405	UQCRQ	25.5567												non-matrisome	-0.292448	-0.0386761	-3.86761	167	-7.90274	-0.302024	1	old	7.26902
EsophagusMuscularis	M	30	ENSG00000113621	TXNDC15	22.6833												non-matrisome	0	0	0	167	-7.90274	-0.302024	1	young	5.13386
EsophagusMuscularis	M	30	ENSG00000113621	TXNDC15	22.6833												non-matrisome	-0.184517	-0.0359412	-3.59412	167	-7.90274	-0.302024	1	old	4.94934
EsophagusMuscularis	M	30	ENSG00000113070	HBEGF	57.9182	Matrisome-associated	Secreted Factors	ENSG00000113070	heparin-binding EGF-like growth factor	DTR|DTS|DTSF|HEGFL	3059	3059	Q99075	NP_001936.1	Mouse:Hbegf|		matrisome	0	0	0	10	-10.1584	-0.400818	2	young	4.13828
EsophagusMuscularis	M	30	ENSG00000113070	HBEGF	57.9182	Matrisome-associated	Secreted Factors	ENSG00000113070	heparin-binding EGF-like growth factor	DTR|DTS|DTSF|HEGFL	3059	3059	Q99075	NP_001936.1	Mouse:Hbegf|		matrisome	-0.712341	-0.172134	-17.2134	10	-10.1584	-0.400818	2	old	3.42594
EsophagusMuscularis	M	30	ENSG00000177556	ATOX1	42.7436												non-matrisome	0	0	0	167	-7.90274	-0.302024	1	young	3.90071
EsophagusMuscularis	M	30	ENSG00000177556	ATOX1	42.7436												non-matrisome	-0.203707	-0.0522232	-5.22232	167	-7.90274	-0.302024	1	old	3.697
EsophagusMuscularis	M	30	ENSG00000146083	RNF44	8.25027												non-matrisome	0	0	0	167	-7.90274	-0.302024	1	young	4.88307
EsophagusMuscularis	M	30	ENSG00000146083	RNF44	8.25027												non-matrisome	-0.254334	-0.0520849	-5.20849	167	-7.90274	-0.302024	1	old	4.62874
EsophagusMuscularis	M	30	ENSG00000131188	PRR7	32.981												non-matrisome	0	0	0	167	-7.90274	-0.302024	1	young	1.61453
EsophagusMuscularis	M	30	ENSG00000131188	PRR7	32.981												non-matrisome	-0.361116	-0.223666	-22.3666	167	-7.90274	-0.302024	1	old	1.25342
EsophagusMuscularis	M	30	ENSG00000161013	MGAT4B	8.07985												non-matrisome	0	0	0	167	-7.90274	-0.302024	1	young	5.35571
EsophagusMuscularis	M	30	ENSG00000161013	MGAT4B	8.07985												non-matrisome	-0.259711	-0.0484924	-4.84924	167	-7.90274	-0.302024	1	old	5.096
EsophagusMuscularis	M	30	ENSG00000124535	WRNIP1	11.1348												non-matrisome	0	0	0	167	-7.90274	-0.302024	1	young	5.00501
EsophagusMuscularis	M	30	ENSG00000124535	WRNIP1	11.1348												non-matrisome	-0.241646	-0.0482808	-4.82808	167	-7.90274	-0.302024	1	old	4.76337
EsophagusMuscularis	M	30	ENSG00000124570	SERPINB6	36.4844	Matrisome-associated	ECM Regulators	ENSG00000124570	serpin peptidase inhibitor, clade B (ovalbumin), member 6	CAP|DKFZp686I04222|MGC111370|MSTP057|PI6|PTI|SPI3	8950	8950	P35237	NP_001182220.2:NP_001258751.1:NP_001258752.1:NP_001258753.1:NP_001258754.1:NP_004559.4	Mouse:Serpinb6a|Mouse:Serpinb6b|Mouse:Serpinb6c|Mouse:Serpinb6d|		matrisome	0	0	0	10	-10.1584	-0.400818	1	young	6.47455
EsophagusMuscularis	M	30	ENSG00000124570	SERPINB6	36.4844	Matrisome-associated	ECM Regulators	ENSG00000124570	serpin peptidase inhibitor, clade B (ovalbumin), member 6	CAP|DKFZp686I04222|MGC111370|MSTP057|PI6|PTI|SPI3	8950	8950	P35237	NP_001182220.2:NP_001258751.1:NP_001258752.1:NP_001258753.1:NP_001258754.1:NP_004559.4	Mouse:Serpinb6a|Mouse:Serpinb6b|Mouse:Serpinb6c|Mouse:Serpinb6d|		matrisome	-0.198	-0.0305813	-3.05813	10	-10.1584	-0.400818	1	old	6.27655
EsophagusMuscularis	M	30	ENSG00000204520	MICA	12.2643												non-matrisome	0	0	0	167	-7.90274	-0.302024	1	young	6.08221
EsophagusMuscularis	M	30	ENSG00000204520	MICA	12.2643												non-matrisome	-0.67182	-0.110457	-11.0457	167	-7.90274	-0.302024	1	old	5.41039
EsophagusMuscularis	M	30	ENSG00000221988	PPT2	11.594												non-matrisome	0	0	0	167	-7.90274	-0.302024	1	young	5.73643
EsophagusMuscularis	M	30	ENSG00000221988	PPT2	11.594												non-matrisome	-0.290797	-0.050693	-5.0693	167	-7.90274	-0.302024	1	old	5.44564
EsophagusMuscularis	M	30	ENSG00000106086	PLEKHA8	49.0786												non-matrisome	0	0	0	167	-7.90274	-0.302024	1	young	2.68738
EsophagusMuscularis	M	30	ENSG00000106086	PLEKHA8	49.0786												non-matrisome	-0.418786	-0.155834	-15.5834	167	-7.90274	-0.302024	1	old	2.2686
EsophagusMuscularis	M	30	ENSG00000106603	COA1	36.355												non-matrisome	0	0	0	167	-7.90274	-0.302024	1	young	2.78758
EsophagusMuscularis	M	30	ENSG00000106603	COA1	36.355												non-matrisome	-0.191387	-0.0686569	-6.86569	167	-7.90274	-0.302024	1	old	2.5962
EsophagusMuscularis	M	30	ENSG00000154978	VOPP1	4.31642												non-matrisome	0	0	0	167	-7.90274	-0.302024	1	young	4.19695
EsophagusMuscularis	M	30	ENSG00000154978	VOPP1	4.31642												non-matrisome	-0.337473	-0.0804091	-8.04091	167	-7.90274	-0.302024	1	old	3.85948
EsophagusMuscularis	M	30	ENSG00000105854	PON2	54.9923												non-matrisome	0	0	0	167	-7.90274	-0.302024	1	young	5.81584
EsophagusMuscularis	M	30	ENSG00000105854	PON2	54.9923												non-matrisome	-0.271331	-0.0466538	-4.66538	167	-7.90274	-0.302024	1	old	5.54451
EsophagusMuscularis	M	30	ENSG00000196636	SDHAF3	48.5721												non-matrisome	0	0	0	167	-7.90274	-0.302024	1	young	3.11933
EsophagusMuscularis	M	30	ENSG00000196636	SDHAF3	48.5721												non-matrisome	-0.335619	-0.107593	-10.7593	167	-7.90274	-0.302024	1	old	2.78371
EsophagusMuscularis	M	30	ENSG00000160999	SH2B2	23.7212												non-matrisome	0	0	0	167	-7.90274	-0.302024	1	young	2.38151
EsophagusMuscularis	M	30	ENSG00000160999	SH2B2	23.7212												non-matrisome	-0.496322	-0.208406	-20.8406	167	-7.90274	-0.302024	1	old	1.88519
EsophagusMuscularis	M	30	ENSG00000005075	POLR2J	27.7086												non-matrisome	0	0	0	167	-7.90274	-0.302024	1	young	7.43601
EsophagusMuscularis	M	30	ENSG00000005075	POLR2J	27.7086												non-matrisome	-0.253474	-0.0340874	-3.40874	167	-7.90274	-0.302024	1	old	7.18254
EsophagusMuscularis	M	30	ENSG00000105976	MET	6.29242												non-matrisome	0	0	0	167	-7.90274	-0.302024	1	young	2.74059
EsophagusMuscularis	M	30	ENSG00000105976	MET	6.29242												non-matrisome	-0.41885	-0.152832	-15.2832	167	-7.90274	-0.302024	1	old	2.32174
EsophagusMuscularis	M	30	ENSG00000004866	ST7	2.65391												non-matrisome	0	0	0	167	-7.90274	-0.302024	1	young	3.36999
EsophagusMuscularis	M	30	ENSG00000004866	ST7	2.65391												non-matrisome	-0.211706	-0.0628209	-6.28209	167	-7.90274	-0.302024	1	old	3.15828
EsophagusMuscularis	M	30	ENSG00000164889	SLC4A2	79.6259												non-matrisome	0	0	0	167	-7.90274	-0.302024	1	young	6.13001
EsophagusMuscularis	M	30	ENSG00000164889	SLC4A2	79.6259												non-matrisome	-0.261216	-0.0426126	-4.26126	167	-7.90274	-0.302024	1	old	5.8688
EsophagusMuscularis	M	30	ENSG00000082014	SMARCD3	30.6654												non-matrisome	0	0	0	167	-7.90274	-0.302024	1	young	5.58003
EsophagusMuscularis	M	30	ENSG00000082014	SMARCD3	30.6654												non-matrisome	-0.480733	-0.0861524	-8.61524	167	-7.90274	-0.302024	1	old	5.0993
EsophagusMuscularis	M	30	ENSG00000182372	CLN8	14.4893												non-matrisome	0	0	0	167	-7.90274	-0.302024	1	young	2.4604
EsophagusMuscularis	M	30	ENSG00000182372	CLN8	14.4893												non-matrisome	-0.212637	-0.0864234	-8.64234	167	-7.90274	-0.302024	1	old	2.24777
EsophagusMuscularis	M	30	ENSG00000104728	ARHGEF10	11.0152												non-matrisome	0	0	0	167	-7.90274	-0.302024	1	young	5.33069
EsophagusMuscularis	M	30	ENSG00000104728	ARHGEF10	11.0152												non-matrisome	-0.230751	-0.0432874	-4.32874	167	-7.90274	-0.302024	1	old	5.09994
EsophagusMuscularis	M	30	ENSG00000104341	LAPTM4B	8.67992												non-matrisome	0	0	0	167	-7.90274	-0.302024	1	young	5.29716
EsophagusMuscularis	M	30	ENSG00000104341	LAPTM4B	8.67992												non-matrisome	-0.400509	-0.0756083	-7.56083	167	-7.90274	-0.302024	1	old	4.89665
EsophagusMuscularis	M	30	ENSG00000253676	TAGLN2P1	10.8581												non-matrisome	0	0	0	167	-7.90274	-0.302024	1	young	2.75042
EsophagusMuscularis	M	30	ENSG00000253676	TAGLN2P1	10.8581												non-matrisome	-0.378315	-0.137548	-13.7548	167	-7.90274	-0.302024	1	old	2.3721
EsophagusMuscularis	M	30	ENSG00000131773	KHDRBS3	14.579												non-matrisome	0	0	0	167	-7.90274	-0.302024	2	young	4.15376
EsophagusMuscularis	M	30	ENSG00000131773	KHDRBS3	14.579												non-matrisome	-0.448162	-0.107893	-10.7893	167	-7.90274	-0.302024	2	old	3.7056
EsophagusMuscularis	M	30	ENSG00000147862	NFIB	20.2586												non-matrisome	0	0	0	167	-7.90274	-0.302024	1	young	4.39215
EsophagusMuscularis	M	30	ENSG00000147862	NFIB	20.2586												non-matrisome	-0.234491	-0.0533885	-5.33885	167	-7.90274	-0.302024	1	old	4.15766
EsophagusMuscularis	M	30	ENSG00000099139	PCSK5	15.1214	Matrisome-associated	ECM Regulators	ENSG00000099139	proprotein convertase subtilisin/kexin type 5	PC5|PC6|PC6A|SPC6	8747	8747	B1AMG5:B1AMG8:Q5JSG7:Q92824	NP_001177411.1:NP_006191.2	Mouse:Pcsk5|		matrisome	0	0	0	10	-10.1584	-0.400818	1	young	3.00128
EsophagusMuscularis	M	30	ENSG00000099139	PCSK5	15.1214	Matrisome-associated	ECM Regulators	ENSG00000099139	proprotein convertase subtilisin/kexin type 5	PC5|PC6|PC6A|SPC6	8747	8747	B1AMG5:B1AMG8:Q5JSG7:Q92824	NP_001177411.1:NP_006191.2	Mouse:Pcsk5|		matrisome	-0.477113	-0.15897	-15.897	10	-10.1584	-0.400818	1	old	2.52417
EsophagusMuscularis	M	30	ENSG00000106803	SEC61B	19.3524												non-matrisome	0	0	0	167	-7.90274	-0.302024	1	young	6.31658
EsophagusMuscularis	M	30	ENSG00000106803	SEC61B	19.3524												non-matrisome	-0.28272	-0.0447585	-4.47585	167	-7.90274	-0.302024	1	old	6.03386
EsophagusMuscularis	M	30	ENSG00000106992	AK1	49.6277												non-matrisome	0	0	0	167	-7.90274	-0.302024	1	young	5.97916
EsophagusMuscularis	M	30	ENSG00000106992	AK1	49.6277												non-matrisome	-0.327717	-0.05481	-5.481	167	-7.90274	-0.302024	1	old	5.65144
EsophagusMuscularis	M	30	ENSG00000257524	RP11-203J24	28.4265												non-matrisome	0	0	0	167	-7.90274	-0.302024	1	young	7.07253
EsophagusMuscularis	M	30	ENSG00000257524	RP11-203J24	28.4265												non-matrisome	-0.309248	-0.0437252	-4.37252	167	-7.90274	-0.302024	1	old	6.76329
EsophagusMuscularis	M	30	ENSG00000136840	ST6GALNAC4	63.6398												non-matrisome	0	0	0	167	-7.90274	-0.302024	1	young	4.79726
EsophagusMuscularis	M	30	ENSG00000136840	ST6GALNAC4	63.6398												non-matrisome	-0.432826	-0.0902235	-9.02235	167	-7.90274	-0.302024	1	old	4.36444
EsophagusMuscularis	M	30	ENSG00000127191	TRAF2	33.6513												non-matrisome	0	0	0	167	-7.90274	-0.302024	1	young	3.43343
EsophagusMuscularis	M	30	ENSG00000127191	TRAF2	33.6513												non-matrisome	-0.401401	-0.11691	-11.691	167	-7.90274	-0.302024	1	old	3.03203
EsophagusMuscularis	M	30	ENSG00000148634	HERC4	31.071												non-matrisome	0	0	0	167	-7.90274	-0.302024	1	young	3.4452
EsophagusMuscularis	M	30	ENSG00000148634	HERC4	31.071												non-matrisome	-0.231849	-0.0672963	-6.72963	167	-7.90274	-0.302024	1	old	3.21335
EsophagusMuscularis	M	30	ENSG00000122884	P4HA1	19.8838	Matrisome-associated	ECM Regulators	ENSG00000122884	prolyl 4-hydroxylase, alpha polypeptide I	P4HA	8546	8546	P13674	NP_000908.2:NP_001017962.1:NP_001136067.1:NP_001136068.1	Mouse:P4ha1|		matrisome	0	0	0	10	-10.1584	-0.400818	2	young	4.71316
EsophagusMuscularis	M	30	ENSG00000122884	P4HA1	19.8838	Matrisome-associated	ECM Regulators	ENSG00000122884	prolyl 4-hydroxylase, alpha polypeptide I	P4HA	8546	8546	P13674	NP_000908.2:NP_001017962.1:NP_001136067.1:NP_001136068.1	Mouse:P4ha1|		matrisome	-0.518414	-0.109993	-10.9993	10	-10.1584	-0.400818	2	old	4.19474
EsophagusMuscularis	M	30	ENSG00000122359	ANXA11	9.21535	Matrisome-associated	ECM-affiliated Proteins	ENSG00000122359	annexin A11	ANX11|CAP50	535	535	H0Y6E1:P50995:Q5T0G7:Q5T0G9	NP_001148.1:NP_001265336.1:NP_001265337.1:NP_001265338.1:NP_665875.1:NP_665876.1	Mouse:Anxa11|	Annexin	matrisome	0	0	0	10	-10.1584	-0.400818	2	young	6.4136
EsophagusMuscularis	M	30	ENSG00000122359	ANXA11	9.21535	Matrisome-associated	ECM-affiliated Proteins	ENSG00000122359	annexin A11	ANX11|CAP50	535	535	H0Y6E1:P50995:Q5T0G7:Q5T0G9	NP_001148.1:NP_001265336.1:NP_001265337.1:NP_001265338.1:NP_665875.1:NP_665876.1	Mouse:Anxa11|	Annexin	matrisome	-0.228661	-0.0356525	-3.56525	10	-10.1584	-0.400818	2	old	6.18494
EsophagusMuscularis	M	30	ENSG00000095713	CRTAC1	14.7681												non-matrisome	0	0	0	167	-7.90274	-0.302024	1	young	3.65471
EsophagusMuscularis	M	30	ENSG00000095713	CRTAC1	14.7681												non-matrisome	-0.727929	-0.199176	-19.9176	167	-7.90274	-0.302024	1	old	2.92678
EsophagusMuscularis	M	30	ENSG00000165868	HSPA12A	5.59071												non-matrisome	0	0	0	167	-7.90274	-0.302024	1	young	4.77821
EsophagusMuscularis	M	30	ENSG00000165868	HSPA12A	5.59071												non-matrisome	-0.386076	-0.0807994	-8.07994	167	-7.90274	-0.302024	1	old	4.39213
EsophagusMuscularis	M	30	ENSG00000170430	MGMT	7.31853												non-matrisome	0	0	0	167	-7.90274	-0.302024	1	young	4.06402
EsophagusMuscularis	M	30	ENSG00000170430	MGMT	7.31853												non-matrisome	-0.329266	-0.0810197	-8.10197	167	-7.90274	-0.302024	1	old	3.73476
EsophagusMuscularis	M	30	ENSG00000185187	SIGIRR	16.7113												non-matrisome	0	0	0	167	-7.90274	-0.302024	1	young	5.12138
EsophagusMuscularis	M	30	ENSG00000185187	SIGIRR	16.7113												non-matrisome	-0.3207	-0.0626198	-6.26198	167	-7.90274	-0.302024	1	old	4.80068
EsophagusMuscularis	M	30	ENSG00000174915	PTDSS2	32.3296												non-matrisome	0	0	0	167	-7.90274	-0.302024	1	young	4.83665
EsophagusMuscularis	M	30	ENSG00000174915	PTDSS2	32.3296												non-matrisome	-0.257545	-0.0532487	-5.32487	167	-7.90274	-0.302024	1	old	4.5791
EsophagusMuscularis	M	30	ENSG00000174775	HRAS	54.8369												non-matrisome	0	0	0	167	-7.90274	-0.302024	1	young	5.89779
EsophagusMuscularis	M	30	ENSG00000174775	HRAS	54.8369												non-matrisome	-0.271413	-0.0460195	-4.60195	167	-7.90274	-0.302024	1	old	5.62638
EsophagusMuscularis	M	30	ENSG00000132256	TRIM5	14.8985												non-matrisome	0	0	0	167	-7.90274	-0.302024	1	young	3.46513
EsophagusMuscularis	M	30	ENSG00000132256	TRIM5	14.8985												non-matrisome	-0.39434	-0.113803	-11.3803	167	-7.90274	-0.302024	1	old	3.07079
EsophagusMuscularis	M	30	ENSG00000213465	ARL2	37.3427												non-matrisome	0	0	0	167	-7.90274	-0.302024	1	young	8.15833
EsophagusMuscularis	M	30	ENSG00000213465	ARL2	37.3427												non-matrisome	-0.250014	-0.0306452	-3.06452	167	-7.90274	-0.302024	1	old	7.90831
EsophagusMuscularis	M	30	ENSG00000110697	PITPNM1	33.5527												non-matrisome	0	0	0	167	-7.90274	-0.302024	1	young	4.0226
EsophagusMuscularis	M	30	ENSG00000110697	PITPNM1	33.5527												non-matrisome	-0.520136	-0.129303	-12.9303	167	-7.90274	-0.302024	1	old	3.50246
EsophagusMuscularis	M	30	ENSG00000084207	GSTP1	50.5319												non-matrisome	0	0	0	167	-7.90274	-0.302024	1	young	8.92729
EsophagusMuscularis	M	30	ENSG00000084207	GSTP1	50.5319												non-matrisome	-0.18451	-0.0206681	-2.06681	167	-7.90274	-0.302024	1	old	8.74278
EsophagusMuscularis	M	30	ENSG00000110090	CPT1A	10.2197												non-matrisome	0	0	0	167	-7.90274	-0.302024	1	young	5.89245
EsophagusMuscularis	M	30	ENSG00000110090	CPT1A	10.2197												non-matrisome	-0.43448	-0.073735	-7.3735	167	-7.90274	-0.302024	1	old	5.45797
EsophagusMuscularis	M	30	ENSG00000118363	SPCS2	25.0338												non-matrisome	0	0	0	167	-7.90274	-0.302024	1	young	4.72787
EsophagusMuscularis	M	30	ENSG00000118363	SPCS2	25.0338												non-matrisome	-0.226945	-0.0480016	-4.80016	167	-7.90274	-0.302024	1	old	4.50092
EsophagusMuscularis	M	30	ENSG00000166002	SMCO4	14.3519												non-matrisome	0	0	0	167	-7.90274	-0.302024	1	young	3.65647
EsophagusMuscularis	M	30	ENSG00000166002	SMCO4	14.3519												non-matrisome	-0.523032	-0.143043	-14.3043	167	-7.90274	-0.302024	1	old	3.13344
EsophagusMuscularis	M	30	ENSG00000137752	CASP1	3.35855												non-matrisome	0	0	0	167	-7.90274	-0.302024	1	young	3.44084
EsophagusMuscularis	M	30	ENSG00000137752	CASP1	3.35855												non-matrisome	-0.486569	-0.14141	-14.141	167	-7.90274	-0.302024	1	old	2.95427
EsophagusMuscularis	M	30	ENSG00000152402	GUCY1A2	43.2532												non-matrisome	0	0	0	167	-7.90274	-0.302024	1	young	1.58751
EsophagusMuscularis	M	30	ENSG00000152402	GUCY1A2	43.2532												non-matrisome	-0.354723	-0.223447	-22.3447	167	-7.90274	-0.302024	1	old	1.23278
EsophagusMuscularis	M	30	ENSG00000137714	FDX1	19.2112												non-matrisome	0	0	0	167	-7.90274	-0.302024	1	young	3.80727
EsophagusMuscularis	M	30	ENSG00000137714	FDX1	19.2112												non-matrisome	-0.170306	-0.0447318	-4.47318	167	-7.90274	-0.302024	1	old	3.63696
EsophagusMuscularis	M	30	ENSG00000149557	FEZ1	11.0742												non-matrisome	0	0	0	167	-7.90274	-0.302024	2	young	5.6087
EsophagusMuscularis	M	30	ENSG00000149557	FEZ1	11.0742												non-matrisome	-0.304958	-0.0543723	-5.43723	167	-7.90274	-0.302024	2	old	5.30374
EsophagusMuscularis	M	30	ENSG00000111321	LTBR	25.2894												non-matrisome	0	0	0	167	-7.90274	-0.302024	1	young	6.86165
EsophagusMuscularis	M	30	ENSG00000111321	LTBR	25.2894												non-matrisome	-0.261619	-0.0381277	-3.81277	167	-7.90274	-0.302024	1	old	6.60003
EsophagusMuscularis	M	30	ENSG00000064102	INTS13	13.2476												non-matrisome	0	0	0	167	-7.90274	-0.302024	1	young	3.91242
EsophagusMuscularis	M	30	ENSG00000064102	INTS13	13.2476												non-matrisome	-0.306829	-0.0784244	-7.84244	167	-7.90274	-0.302024	1	old	3.60559
EsophagusMuscularis	M	30	ENSG00000064763	FAR2	35.1788												non-matrisome	0	0	0	167	-7.90274	-0.302024	1	young	2.98322
EsophagusMuscularis	M	30	ENSG00000064763	FAR2	35.1788												non-matrisome	-0.419696	-0.140685	-14.0685	167	-7.90274	-0.302024	1	old	2.56353
EsophagusMuscularis	M	30	ENSG00000167535	CACNB3	61.0633												non-matrisome	0	0	0	167	-7.90274	-0.302024	1	young	5.02793
EsophagusMuscularis	M	30	ENSG00000167535	CACNB3	61.0633												non-matrisome	-0.372908	-0.0741673	-7.41673	167	-7.90274	-0.302024	1	old	4.65502
EsophagusMuscularis	M	30	ENSG00000123352	SPATS2	26.9114												non-matrisome	0	0	0	167	-7.90274	-0.302024	1	young	3.22702
EsophagusMuscularis	M	30	ENSG00000123352	SPATS2	26.9114												non-matrisome	-0.269215	-0.0834253	-8.34253	167	-7.90274	-0.302024	1	old	2.9578
EsophagusMuscularis	M	30	ENSG00000257727	CNPY2	52.5996												non-matrisome	0	0	0	167	-7.90274	-0.302024	1	young	3.46465
EsophagusMuscularis	M	30	ENSG00000257727	CNPY2	52.5996												non-matrisome	-0.289135	-0.0834531	-8.34531	167	-7.90274	-0.302024	1	old	3.17551
EsophagusMuscularis	M	30	ENSG00000185633	NDUFA4L2	24.4254												non-matrisome	0	0	0	167	-7.90274	-0.302024	1	young	3.25121
EsophagusMuscularis	M	30	ENSG00000185633	NDUFA4L2	24.4254												non-matrisome	-0.519891	-0.159907	-15.9907	167	-7.90274	-0.302024	1	old	2.73132
EsophagusMuscularis	M	30	ENSG00000155957	TMBIM4	37.8203												non-matrisome	0	0	0	167	-7.90274	-0.302024	1	young	2.93631
EsophagusMuscularis	M	30	ENSG00000155957	TMBIM4	37.8203												non-matrisome	-0.186883	-0.0636454	-6.36454	167	-7.90274	-0.302024	1	old	2.74943
EsophagusMuscularis	M	30	ENSG00000198015	MRPL42	5.53394												non-matrisome	0	0	0	167	-7.90274	-0.302024	1	young	3.7256
EsophagusMuscularis	M	30	ENSG00000198015	MRPL42	5.53394												non-matrisome	-0.238667	-0.0640613	-6.40613	167	-7.90274	-0.302024	1	old	3.48694
EsophagusMuscularis	M	30	ENSG00000241556	RP11-490G8	22.5646												non-matrisome	0	0	0	167	-7.90274	-0.302024	1	young	3.03039
EsophagusMuscularis	M	30	ENSG00000241556	RP11-490G8	22.5646												non-matrisome	-0.439637	-0.145076	-14.5076	167	-7.90274	-0.302024	1	old	2.59075
EsophagusMuscularis	M	30	ENSG00000204856	FAM216A	19.5112												non-matrisome	0	0	0	167	-7.90274	-0.302024	1	young	3.87468
EsophagusMuscularis	M	30	ENSG00000204856	FAM216A	19.5112												non-matrisome	-0.295764	-0.0763325	-7.63325	167	-7.90274	-0.302024	1	old	3.57891
EsophagusMuscularis	M	30	ENSG00000089053	ANAPC5	29.5142												non-matrisome	0	0	0	167	-7.90274	-0.302024	1	young	6.01098
EsophagusMuscularis	M	30	ENSG00000089053	ANAPC5	29.5142												non-matrisome	-0.148865	-0.0247654	-2.47654	167	-7.90274	-0.302024	1	old	5.86212
EsophagusMuscularis	M	30	ENSG00000235423	RP11-282O18	14.3576												non-matrisome	0	0	0	167	-7.90274	-0.302024	2	young	5.9944
EsophagusMuscularis	M	30	ENSG00000235423	RP11-282O18	14.3576												non-matrisome	-0.299548	-0.0499713	-4.99713	167	-7.90274	-0.302024	2	old	5.69485
EsophagusMuscularis	M	30	ENSG00000122034	GTF3A	11.7004												non-matrisome	0	0	0	167	-7.90274	-0.302024	1	young	6.13649
EsophagusMuscularis	M	30	ENSG00000122034	GTF3A	11.7004												non-matrisome	-0.333882	-0.0544092	-5.44092	167	-7.90274	-0.302024	1	old	5.80261
EsophagusMuscularis	M	30	ENSG00000139679	LPAR6	24.8087												non-matrisome	0	0	0	167	-7.90274	-0.302024	1	young	3.6465
EsophagusMuscularis	M	30	ENSG00000139679	LPAR6	24.8087												non-matrisome	-0.433688	-0.118933	-11.8933	167	-7.90274	-0.302024	1	old	3.21281
EsophagusMuscularis	M	30	ENSG00000136147	PHF11	7.66255												non-matrisome	0	0	0	167	-7.90274	-0.302024	1	young	4.81623
EsophagusMuscularis	M	30	ENSG00000136147	PHF11	7.66255												non-matrisome	-0.230283	-0.0478139	-4.78139	167	-7.90274	-0.302024	1	old	4.58595
EsophagusMuscularis	M	30	ENSG00000176124	DLEU1	17.4971												non-matrisome	0	0	0	167	-7.90274	-0.302024	1	young	1.2214
EsophagusMuscularis	M	30	ENSG00000176124	DLEU1	17.4971												non-matrisome	-0.237117	-0.194135	-19.4135	167	-7.90274	-0.302024	1	old	0.984287
EsophagusMuscularis	M	30	ENSG00000134901	KDELC1	21.0717												non-matrisome	0	0	0	167	-7.90274	-0.302024	2	young	3.14926
EsophagusMuscularis	M	30	ENSG00000134901	KDELC1	21.0717												non-matrisome	-0.347799	-0.110438	-11.0438	167	-7.90274	-0.302024	2	old	2.80147
EsophagusMuscularis	M	30	ENSG00000129562	DAD1	55.6663												non-matrisome	0	0	0	167	-7.90274	-0.302024	1	young	7.76954
EsophagusMuscularis	M	30	ENSG00000129562	DAD1	55.6663												non-matrisome	-0.266946	-0.0343581	-3.43581	167	-7.90274	-0.302024	1	old	7.50259
EsophagusMuscularis	M	30	ENSG00000139910	NOVA1	16.03												non-matrisome	0	0	0	167	-7.90274	-0.302024	1	young	3.16572
EsophagusMuscularis	M	30	ENSG00000139910	NOVA1	16.03												non-matrisome	-0.362373	-0.114468	-11.4468	167	-7.90274	-0.302024	1	old	2.80335
EsophagusMuscularis	M	30	ENSG00000100442	FKBP3	22.5221												non-matrisome	0	0	0	167	-7.90274	-0.302024	2	young	5.82369
EsophagusMuscularis	M	30	ENSG00000100442	FKBP3	22.5221												non-matrisome	-0.223907	-0.0384476	-3.84476	167	-7.90274	-0.302024	2	old	5.59978
EsophagusMuscularis	M	30	ENSG00000087303	NID2	8.09631	Core matrisome	ECM Glycoproteins	ENSG00000087303	nidogen 2 (osteonidogen)	-	13389	13389	H0YJV3:Q14112	NP_031387.3	Mouse:Nid2|	Basement Membrane	matrisome	0	0	0	10	-10.1584	-0.400818	2	young	4.87448
EsophagusMuscularis	M	30	ENSG00000087303	NID2	8.09631	Core matrisome	ECM Glycoproteins	ENSG00000087303	nidogen 2 (osteonidogen)	-	13389	13389	H0YJV3:Q14112	NP_031387.3	Mouse:Nid2|	Basement Membrane	matrisome	-0.456367	-0.0936237	-9.36237	10	-10.1584	-0.400818	2	old	4.41812
EsophagusMuscularis	M	30	ENSG00000131981	LGALS3	13.8902	Matrisome-associated	ECM-affiliated Proteins	ENSG00000131981	lectin, galactoside-binding, soluble, 3	CBP35|GAL3|GALBP|GALIG|LGALS2|MAC2	6563	6563	G3V3R6:G3V407:P17931	NP_002297.2	Mouse:Lgals3|	Galectin	matrisome	0	0	0	10	-10.1584	-0.400818	1	young	8.08248
EsophagusMuscularis	M	30	ENSG00000131981	LGALS3	13.8902	Matrisome-associated	ECM-affiliated Proteins	ENSG00000131981	lectin, galactoside-binding, soluble, 3	CBP35|GAL3|GALBP|GALIG|LGALS2|MAC2	6563	6563	G3V3R6:G3V407:P17931	NP_002297.2	Mouse:Lgals3|	Galectin	matrisome	-0.380472	-0.0470736	-4.70736	10	-10.1584	-0.400818	1	old	7.70201
EsophagusMuscularis	M	30	ENSG00000072042	RDH11	23.1368												non-matrisome	0	0	0	167	-7.90274	-0.302024	1	young	5.49222
EsophagusMuscularis	M	30	ENSG00000072042	RDH11	23.1368												non-matrisome	-0.216092	-0.0393451	-3.93451	167	-7.90274	-0.302024	1	old	5.27613
EsophagusMuscularis	M	30	ENSG00000119725	ZNF410	20.0508												non-matrisome	0	0	0	167	-7.90274	-0.302024	1	young	1.0304
EsophagusMuscularis	M	30	ENSG00000119725	ZNF410	20.0508												non-matrisome	-0.249242	-0.241888	-24.1888	167	-7.90274	-0.302024	1	old	0.78116
EsophagusMuscularis	M	30	ENSG00000090060	PAPOLA	3.00711												non-matrisome	0	0	0	167	-7.90274	-0.302024	1	young	5.83566
EsophagusMuscularis	M	30	ENSG00000090060	PAPOLA	3.00711												non-matrisome	-0.265811	-0.0455495	-4.55495	167	-7.90274	-0.302024	1	old	5.56985
EsophagusMuscularis	M	30	ENSG00000126214	KLC1	44.3201												non-matrisome	0	0	0	167	-7.90274	-0.302024	1	young	6.39928
EsophagusMuscularis	M	30	ENSG00000126214	KLC1	44.3201												non-matrisome	-0.233015	-0.0364126	-3.64126	167	-7.90274	-0.302024	1	old	6.16626
EsophagusMuscularis	M	30	ENSG00000182117	NOP10	52.3465												non-matrisome	0	0	0	167	-7.90274	-0.302024	1	young	7.31723
EsophagusMuscularis	M	30	ENSG00000182117	NOP10	52.3465												non-matrisome	-0.38519	-0.0526415	-5.26415	167	-7.90274	-0.302024	1	old	6.93204
EsophagusMuscularis	M	30	ENSG00000128951	DUT	6.40279												non-matrisome	0	0	0	167	-7.90274	-0.302024	1	young	5.62712
EsophagusMuscularis	M	30	ENSG00000128951	DUT	6.40279												non-matrisome	-0.255985	-0.0454912	-4.54912	167	-7.90274	-0.302024	1	old	5.37114
EsophagusMuscularis	M	30	ENSG00000180304	OAZ2	32.3621												non-matrisome	0	0	0	167	-7.90274	-0.302024	2	young	6.62347
EsophagusMuscularis	M	30	ENSG00000180304	OAZ2	32.3621												non-matrisome	-0.321295	-0.0485085	-4.85085	167	-7.90274	-0.302024	2	old	6.30218
EsophagusMuscularis	M	30	ENSG00000176463	SLCO3A1	20.4415												non-matrisome	0	0	0	167	-7.90274	-0.302024	1	young	3.66844
EsophagusMuscularis	M	30	ENSG00000176463	SLCO3A1	20.4415												non-matrisome	-0.361594	-0.0985689	-9.85689	167	-7.90274	-0.302024	1	old	3.30684
EsophagusMuscularis	M	30	ENSG00000185442	FAM174B	26.3542												non-matrisome	0	0	0	167	-7.90274	-0.302024	1	young	3.29461
EsophagusMuscularis	M	30	ENSG00000185442	FAM174B	26.3542												non-matrisome	-0.347244	-0.105397	-10.5397	167	-7.90274	-0.302024	1	old	2.94737
EsophagusMuscularis	M	30	ENSG00000182685	BRICD5	47.9704												non-matrisome	0	0	0	167	-7.90274	-0.302024	1	young	4.25226
EsophagusMuscularis	M	30	ENSG00000182685	BRICD5	47.9704												non-matrisome	-0.53665	-0.126204	-12.6204	167	-7.90274	-0.302024	1	old	3.71561
EsophagusMuscularis	M	30	ENSG00000103363	ELOB	39.929												non-matrisome	0	0	0	167	-7.90274	-0.302024	1	young	8.82527
EsophagusMuscularis	M	30	ENSG00000103363	ELOB	39.929												non-matrisome	-0.235212	-0.0266521	-2.66521	167	-7.90274	-0.302024	1	old	8.59006
EsophagusMuscularis	M	30	ENSG00000103353	UBFD1	9.60924												non-matrisome	0	0	0	167	-7.90274	-0.302024	1	young	4.80677
EsophagusMuscularis	M	30	ENSG00000103353	UBFD1	9.60924												non-matrisome	-0.17754	-0.0369354	-3.69354	167	-7.90274	-0.302024	1	old	4.62923
EsophagusMuscularis	M	30	ENSG00000103018	CYB5B	17.0502												non-matrisome	0	0	0	167	-7.90274	-0.302024	1	young	4.82719
EsophagusMuscularis	M	30	ENSG00000103018	CYB5B	17.0502												non-matrisome	-0.172136	-0.0356597	-3.56597	167	-7.90274	-0.302024	1	old	4.65506
EsophagusMuscularis	M	30	ENSG00000034713	GABARAPL2	3.12077												non-matrisome	0	0	0	167	-7.90274	-0.302024	2	young	6.21832
EsophagusMuscularis	M	30	ENSG00000034713	GABARAPL2	3.12077												non-matrisome	-0.164174	-0.0264017	-2.64017	167	-7.90274	-0.302024	2	old	6.05415
EsophagusMuscularis	M	30	ENSG00000230989	HSBP1	22.8359												non-matrisome	0	0	0	167	-7.90274	-0.302024	1	young	4.53478
EsophagusMuscularis	M	30	ENSG00000230989	HSBP1	22.8359												non-matrisome	-0.293336	-0.064686	-6.4686	167	-7.90274	-0.302024	1	old	4.24144
EsophagusMuscularis	M	30	ENSG00000072778	ACADVL	6.87307												non-matrisome	0	0	0	167	-7.90274	-0.302024	1	young	8.91459
EsophagusMuscularis	M	30	ENSG00000072778	ACADVL	6.87307												non-matrisome	-0.423701	-0.047529	-4.7529	167	-7.90274	-0.302024	1	old	8.49088
EsophagusMuscularis	M	30	ENSG00000157637	SLC38A10	82.6676												non-matrisome	0	0	0	167	-7.90274	-0.302024	1	young	6.04896
EsophagusMuscularis	M	30	ENSG00000157637	SLC38A10	82.6676												non-matrisome	-0.336931	-0.0557006	-5.57006	167	-7.90274	-0.302024	1	old	5.71203
EsophagusMuscularis	M	30	ENSG00000196628	TCF4	3.6766												non-matrisome	0	0	0	167	-7.90274	-0.302024	2	young	3.80404
EsophagusMuscularis	M	30	ENSG00000196628	TCF4	3.6766												non-matrisome	-0.313189	-0.0823307	-8.23307	167	-7.90274	-0.302024	2	old	3.49085
EsophagusMuscularis	M	30	ENSG00000071991	CDH19	17.0427												non-matrisome	0	0	0	167	-7.90274	-0.302024	1	young	4.8202
EsophagusMuscularis	M	30	ENSG00000071991	CDH19	17.0427												non-matrisome	-0.638736	-0.132512	-13.2512	167	-7.90274	-0.302024	1	old	4.18146
EsophagusMuscularis	M	30	ENSG00000160953	MUM1	8.91907												non-matrisome	0	0	0	167	-7.90274	-0.302024	1	young	5.02143
EsophagusMuscularis	M	30	ENSG00000160953	MUM1	8.91907												non-matrisome	-0.330773	-0.0658723	-6.58723	167	-7.90274	-0.302024	1	old	4.69066
EsophagusMuscularis	M	30	ENSG00000129968	ABHD17A	19.164												non-matrisome	0	0	0	167	-7.90274	-0.302024	1	young	5.40588
EsophagusMuscularis	M	30	ENSG00000129968	ABHD17A	19.164												non-matrisome	-0.211995	-0.0392156	-3.92156	167	-7.90274	-0.302024	1	old	5.19388
EsophagusMuscularis	M	30	ENSG00000104904	OAZ1	7.31985												non-matrisome	0	0	0	167	-7.90274	-0.302024	1	young	9.41346
EsophagusMuscularis	M	30	ENSG00000104904	OAZ1	7.31985												non-matrisome	-0.244435	-0.0259666	-2.59666	167	-7.90274	-0.302024	1	old	9.16902
EsophagusMuscularis	M	30	ENSG00000167670	CHAF1A	37.5689												non-matrisome	0	0	0	167	-7.90274	-0.302024	1	young	2.54221
EsophagusMuscularis	M	30	ENSG00000167670	CHAF1A	37.5689												non-matrisome	0.356306	0.140156	14.0156	167	-7.90274	-0.302024	1	old	2.89852
EsophagusMuscularis	M	30	ENSG00000186994	KANK3	16.4024												non-matrisome	0	0	0	167	-7.90274	-0.302024	1	young	4.75476
EsophagusMuscularis	M	30	ENSG00000186994	KANK3	16.4024												non-matrisome	-0.385214	-0.0810166	-8.10166	167	-7.90274	-0.302024	1	old	4.36954
EsophagusMuscularis	M	30	ENSG00000105520	PLPPR2	4.27845												non-matrisome	0	0	0	167	-7.90274	-0.302024	1	young	6.5098
EsophagusMuscularis	M	30	ENSG00000105520	PLPPR2	4.27845												non-matrisome	-0.215774	-0.0331461	-3.31461	167	-7.90274	-0.302024	1	old	6.29403
EsophagusMuscularis	M	30	ENSG00000104915	STX10	9.29605												non-matrisome	0	0	0	167	-7.90274	-0.302024	1	young	5.75857
EsophagusMuscularis	M	30	ENSG00000104915	STX10	9.29605												non-matrisome	-0.35198	-0.0611229	-6.11229	167	-7.90274	-0.302024	1	old	5.40659
EsophagusMuscularis	M	30	ENSG00000160113	NR2F6	18.9492												non-matrisome	0	0	0	167	-7.90274	-0.302024	1	young	5.25336
EsophagusMuscularis	M	30	ENSG00000160113	NR2F6	18.9492												non-matrisome	-0.350736	-0.0667642	-6.67642	167	-7.90274	-0.302024	1	old	4.90262
EsophagusMuscularis	M	30	ENSG00000105393	BABAM1	37.2635												non-matrisome	0	0	0	167	-7.90274	-0.302024	1	young	6.2655
EsophagusMuscularis	M	30	ENSG00000105393	BABAM1	37.2635												non-matrisome	-0.228295	-0.0364368	-3.64368	167	-7.90274	-0.302024	1	old	6.0372
EsophagusMuscularis	M	30	ENSG00000105404	RABAC1	30.6098												non-matrisome	0	0	0	167	-7.90274	-0.302024	1	young	8.36642
EsophagusMuscularis	M	30	ENSG00000105404	RABAC1	30.6098												non-matrisome	-0.233149	-0.0278672	-2.78672	167	-7.90274	-0.302024	1	old	8.13327
EsophagusMuscularis	M	30	ENSG00000104881	PPP1R13L	10.2161												non-matrisome	0	0	0	167	-7.90274	-0.302024	1	young	4.34877
EsophagusMuscularis	M	30	ENSG00000104881	PPP1R13L	10.2161												non-matrisome	-0.425368	-0.0978134	-9.78134	167	-7.90274	-0.302024	1	old	3.92341
EsophagusMuscularis	M	30	ENSG00000104872	PIH1D1	15.7136												non-matrisome	0	0	0	167	-7.90274	-0.302024	1	young	6.07262
EsophagusMuscularis	M	30	ENSG00000104872	PIH1D1	15.7136												non-matrisome	-0.177927	-0.0292999	-2.92999	167	-7.90274	-0.302024	1	old	5.89469
EsophagusMuscularis	M	30	ENSG00000062598	ELMO2	4.06163												non-matrisome	0	0	0	167	-7.90274	-0.302024	1	young	4.79065
EsophagusMuscularis	M	30	ENSG00000062598	ELMO2	4.06163												non-matrisome	-0.201091	-0.0419757	-4.19757	167	-7.90274	-0.302024	1	old	4.58955
EsophagusMuscularis	M	30	ENSG00000100376	FAM118A	25.8067												non-matrisome	0	0	0	167	-7.90274	-0.302024	1	young	4.61231
EsophagusMuscularis	M	30	ENSG00000100376	FAM118A	25.8067												non-matrisome	-0.780124	-0.16914	-16.914	167	-7.90274	-0.302024	1	old	3.83218
EsophagusMuscularis	M	30	ENSG00000184164	CRELD2	16.8933	Core matrisome	ECM Glycoproteins	ENSG00000184164	cysteine-rich with EGF-like domains 2	DKFZp667O055|MGC11256	28150	28150	A6PWM2:Q6UXH1	NP_001128573.1:NP_001271246.1:NP_001271247.1:NP_077300.3:XP_005261795.1	Mouse:Creld2|		matrisome	0	0	0	10	-10.1584	-0.400818	1	young	5.32387
EsophagusMuscularis	M	30	ENSG00000184164	CRELD2	16.8933	Core matrisome	ECM Glycoproteins	ENSG00000184164	cysteine-rich with EGF-like domains 2	DKFZp667O055|MGC11256	28150	28150	A6PWM2:Q6UXH1	NP_001128573.1:NP_001271246.1:NP_001271247.1:NP_077300.3:XP_005261795.1	Mouse:Creld2|		matrisome	-0.337686	-0.0634287	-6.34287	10	-10.1584	-0.400818	1	old	4.98619
EsophagusMuscularis	M	30	ENSG00000101871	MID1	7.77265												non-matrisome	0	0	0	167	-7.90274	-0.302024	2	young	3.50098
EsophagusMuscularis	M	30	ENSG00000101871	MID1	7.77265												non-matrisome	-0.409891	-0.117079	-11.7079	167	-7.90274	-0.302024	2	old	3.09109
EsophagusMuscularis	M	30	ENSG00000123131	PRDX4	23.269												non-matrisome	0	0	0	167	-7.90274	-0.302024	1	young	5.81467
EsophagusMuscularis	M	30	ENSG00000123131	PRDX4	23.269												non-matrisome	-0.284213	-0.0488785	-4.88785	167	-7.90274	-0.302024	1	old	5.53046
EsophagusMuscularis	M	30	ENSG00000126756	UXT	30.7804												non-matrisome	0	0	0	167	-7.90274	-0.302024	1	young	6.62412
EsophagusMuscularis	M	30	ENSG00000126756	UXT	30.7804												non-matrisome	-0.213026	-0.0321591	-3.21591	167	-7.90274	-0.302024	1	old	6.4111
EsophagusMuscularis	M	30	ENSG00000101945	SUV39H1	17.9936												non-matrisome	0	0	0	167	-7.90274	-0.302024	2	young	2.41737
EsophagusMuscularis	M	30	ENSG00000101945	SUV39H1	17.9936												non-matrisome	0.286001	0.118311	11.8311	167	-7.90274	-0.302024	2	old	2.70337
EsophagusMuscularis	M	30	ENSG00000186787	SPIN2B	29.5748												non-matrisome	0	0	0	167	-7.90274	-0.302024	1	young	3.80033
EsophagusMuscularis	M	30	ENSG00000186787	SPIN2B	29.5748												non-matrisome	-0.337123	-0.0887087	-8.87087	167	-7.90274	-0.302024	1	old	3.46321
EsophagusMuscularis	M	30	ENSG00000147100	SLC16A2	14.3483												non-matrisome	0	0	0	167	-7.90274	-0.302024	2	young	4.36677
EsophagusMuscularis	M	30	ENSG00000147100	SLC16A2	14.3483												non-matrisome	-0.416442	-0.0953661	-9.53661	167	-7.90274	-0.302024	2	old	3.95033
EsophagusMuscularis	M	30	ENSG00000232119	MCTS1	88.6691												non-matrisome	0	0	0	167	-7.90274	-0.302024	1	young	3.97081
EsophagusMuscularis	M	30	ENSG00000232119	MCTS1	88.6691												non-matrisome	-0.203071	-0.0511409	-5.11409	167	-7.90274	-0.302024	1	old	3.76774
EsophagusMuscularis	M	30	ENSG00000179101	RP11-349N19	30.5677												non-matrisome	0	0	0	167	-7.90274	-0.302024	1	young	5.68931
EsophagusMuscularis	M	30	ENSG00000179101	RP11-349N19	30.5677												non-matrisome	-0.315223	-0.0554061	-5.54061	167	-7.90274	-0.302024	1	old	5.37409
EsophagusMuscularis	M	30	ENSG00000102030	NAA10	42.4027												non-matrisome	0	0	0	167	-7.90274	-0.302024	1	young	6.32808
EsophagusMuscularis	M	30	ENSG00000102030	NAA10	42.4027												non-matrisome	-0.196891	-0.0311138	-3.11138	167	-7.90274	-0.302024	1	old	6.13119
EsophagusMuscularis	M	30	ENSG00000198786	MT-ND5	49.2204												non-matrisome	0	0	0	167	-7.90274	-0.302024	1	young	12.5042
EsophagusMuscularis	M	30	ENSG00000198786	MT-ND5	49.2204												non-matrisome	0.801104	0.0640665	6.40665	167	-7.90274	-0.302024	1	old	13.3054
Pancreas	M	30	ENSG00000143632	ACTA1	0												non-matrisome	0	0	0	33	29.812	0.149362	2	young	1.78594
Pancreas	M	30	ENSG00000143632	ACTA1	0												non-matrisome	1.2078	0.676284	67.6284	33	29.812	0.149362	2	old	2.99374
Pancreas	M	30	ENSG00000164344	KLKB1	44.5374												non-matrisome	0	0	0	33	29.812	0.149362	1	young	2.50002
Pancreas	M	30	ENSG00000164344	KLKB1	44.5374												non-matrisome	-0.418626	-0.16745	-16.745	33	29.812	0.149362	1	old	2.08139
Pancreas	M	30	ENSG00000253570	RNF5P1	56.7938												non-matrisome	0	0	0	33	29.812	0.149362	2	young	2.14217
Pancreas	M	30	ENSG00000253570	RNF5P1	56.7938												non-matrisome	-0.871483	-0.406823	-40.6823	33	29.812	0.149362	2	old	1.27068
Pancreas	M	30	ENSG00000137098	SPAG8	41.0054												non-matrisome	0	0	0	33	29.812	0.149362	1	young	1.21699
Pancreas	M	30	ENSG00000137098	SPAG8	41.0054												non-matrisome	-0.290973	-0.239093	-23.9093	33	29.812	0.149362	1	old	0.926017
Pancreas	M	30	ENSG00000111245	MYL2	36.7554												non-matrisome	0	0	0	33	29.812	0.149362	2	young	1.21255
Pancreas	M	30	ENSG00000111245	MYL2	36.7554												non-matrisome	1.08478	0.894632	89.4632	33	29.812	0.149362	2	old	2.29733
Pancreas	M	30	ENSG00000197599	CCDC154	100												non-matrisome	0	0	0	33	29.812	0.149362	1	young	1.22089
Pancreas	M	30	ENSG00000197599	CCDC154	100												non-matrisome	-0.333322	-0.273016	-27.3016	33	29.812	0.149362	1	old	0.887568
Pancreas	M	30	ENSG00000254206	NPIPB11	13.7891												non-matrisome	0	0	0	33	29.812	0.149362	1	young	1.5086
Pancreas	M	30	ENSG00000254206	NPIPB11	13.7891												non-matrisome	-0.29067	-0.192675	-19.2675	33	29.812	0.149362	1	old	1.21793
Pancreas	M	30	ENSG00000260280	SLX1B-SULT1A4	34.1987												non-matrisome	0	0	0	33	29.812	0.149362	1	young	1.47548
Pancreas	M	30	ENSG00000260280	SLX1B-SULT1A4	34.1987												non-matrisome	-0.363422	-0.246307	-24.6307	33	29.812	0.149362	1	old	1.11206
Pancreas	M	30	ENSG00000213648	SULT1A4	37.0924												non-matrisome	0	0	0	33	29.812	0.149362	1	young	2.12612
Pancreas	M	30	ENSG00000213648	SULT1A4	37.0924												non-matrisome	-0.444616	-0.209121	-20.9121	33	29.812	0.149362	1	old	1.6815
Pancreas	M	30	ENSG00000088756	ARHGAP28	27.6604												non-matrisome	0	0	0	33	29.812	0.149362	1	young	1.00408
Pancreas	M	30	ENSG00000088756	ARHGAP28	27.6604												non-matrisome	0.291671	0.290485	29.0485	33	29.812	0.149362	1	old	1.29576
Pancreas	M	30	ENSG00000105613	MAST1	19.741												non-matrisome	0	0	0	33	29.812	0.149362	1	young	0.675824
Pancreas	M	30	ENSG00000105613	MAST1	19.741												non-matrisome	-0.234153	-0.34647	-34.647	33	29.812	0.149362	1	old	0.441671
Pancreas	M	30	ENSG00000204514	ZNF814	7.3041												non-matrisome	0	0	0	33	29.812	0.149362	1	young	1.66549
Pancreas	M	30	ENSG00000204514	ZNF814	7.3041												non-matrisome	-0.322061	-0.193373	-19.3373	33	29.812	0.149362	1	old	1.34343
Pancreas	M	30	ENSG00000099326	MZF1	16.1808												non-matrisome	0	0	0	33	29.812	0.149362	1	young	4.16153
Pancreas	M	30	ENSG00000099326	MZF1	16.1808												non-matrisome	-0.438161	-0.105288	-10.5288	33	29.812	0.149362	1	old	3.72337
SkinNotSunExposedSuprapubic	M	30	ENSG00000119777	TMEM214	100												non-matrisome	0	0	0	424	27.879	0.5751	1	young	5.95016
SkinNotSunExposedSuprapubic	M	30	ENSG00000119777	TMEM214	100												non-matrisome	0.209264	0.0351695	3.51695	424	27.879	0.5751	1	old	6.15942
SkinNotSunExposedSuprapubic	M	30	ENSG00000163481	RNF25	35.8389												non-matrisome	0	0	0	424	27.879	0.5751	1	young	5.10852
SkinNotSunExposedSuprapubic	M	30	ENSG00000163481	RNF25	35.8389												non-matrisome	0.192628	0.0377072	3.77072	424	27.879	0.5751	1	old	5.30115
SkinNotSunExposedSuprapubic	M	30	ENSG00000175166	PSMD2	10.3393												non-matrisome	0	0	0	424	27.879	0.5751	1	young	6.60815
SkinNotSunExposedSuprapubic	M	30	ENSG00000175166	PSMD2	10.3393												non-matrisome	0.185084	0.0280084	2.80084	424	27.879	0.5751	1	old	6.79324
SkinNotSunExposedSuprapubic	M	30	ENSG00000112852	PCDHB2	11.2146												non-matrisome	0	0	0	424	27.879	0.5751	1	young	1.66072
SkinNotSunExposedSuprapubic	M	30	ENSG00000112852	PCDHB2	11.2146												non-matrisome	0.395187	0.237961	23.7961	424	27.879	0.5751	1	old	2.05591
SkinNotSunExposedSuprapubic	M	30	ENSG00000095319	NUP188	12.3252												non-matrisome	0	0	0	424	27.879	0.5751	1	young	4.78145
SkinNotSunExposedSuprapubic	M	30	ENSG00000095319	NUP188	12.3252												non-matrisome	0.196439	0.0410835	4.10835	424	27.879	0.5751	1	old	4.97789
SkinNotSunExposedSuprapubic	M	30	ENSG00000148331	ASB6	50.9826												non-matrisome	0	0	0	424	27.879	0.5751	1	young	4.89587
SkinNotSunExposedSuprapubic	M	30	ENSG00000148331	ASB6	50.9826												non-matrisome	0.275578	0.0562879	5.62879	424	27.879	0.5751	1	old	5.17144
SkinNotSunExposedSuprapubic	M	30	ENSG00000108671	PSMD11	26.0515												non-matrisome	0	0	0	424	27.879	0.5751	1	young	5.50956
SkinNotSunExposedSuprapubic	M	30	ENSG00000108671	PSMD11	26.0515												non-matrisome	0.171839	0.0311893	3.11893	424	27.879	0.5751	1	old	5.6814
SkinNotSunExposedSuprapubic	M	30	ENSG00000108344	PSMD3	31.2599												non-matrisome	0	0	0	424	27.879	0.5751	1	young	7.00251
SkinNotSunExposedSuprapubic	M	30	ENSG00000108344	PSMD3	31.2599												non-matrisome	0.178072	0.0254298	2.54298	424	27.879	0.5751	1	old	7.18058
SkinNotSunExposedSuprapubic	M	30	ENSG00000179134	SAMD4B	31.5549												non-matrisome	0	0	0	424	27.879	0.5751	1	young	5.46349
SkinNotSunExposedSuprapubic	M	30	ENSG00000179134	SAMD4B	31.5549												non-matrisome	0.224801	0.0411461	4.11461	424	27.879	0.5751	1	old	5.68829
SkinNotSunExposedSuprapubic	M	30	ENSG00000126467	TSKS	14.5509												non-matrisome	0	0	0	424	27.879	0.5751	1	young	2.1443
SkinNotSunExposedSuprapubic	M	30	ENSG00000126467	TSKS	14.5509												non-matrisome	-0.791703	-0.369212	-36.9212	424	27.879	0.5751	1	old	1.3526
SkinNotSunExposedSuprapubic	M	30	ENSG00000128283	CDC42EP1	58.602												non-matrisome	0	0	0	424	27.879	0.5751	1	young	6.37064
SkinNotSunExposedSuprapubic	M	30	ENSG00000128283	CDC42EP1	58.602												non-matrisome	0.278347	0.0436921	4.36921	424	27.879	0.5751	1	old	6.64899
SkinNotSunExposedSuprapubic	M	30	ENSG00000100364	KIAA0930	39.4931												non-matrisome	0	0	0	424	27.879	0.5751	1	young	5.08787
SkinNotSunExposedSuprapubic	M	30	ENSG00000100364	KIAA0930	39.4931												non-matrisome	0.239589	0.0470902	4.70902	424	27.879	0.5751	1	old	5.32746
SkinNotSunExposedSuprapubic	M	30	ENSG00000184216	IRAK1	0												non-matrisome	0	0	0	424	27.879	0.5751	1	young	5.4824
SkinNotSunExposedSuprapubic	M	30	ENSG00000184216	IRAK1	0												non-matrisome	0.253848	0.0463023	4.63023	424	27.879	0.5751	1	old	5.73625
Thyroid	M	30	ENSG00000131591	C1orf159	46.5084												non-matrisome	0	0	0	269	0.549633	-0.0428586	1	young	4.14436
Thyroid	M	30	ENSG00000131591	C1orf159	46.5084												non-matrisome	-0.334611	-0.0807389	-8.07389	269	0.549633	-0.0428586	1	old	3.80975
Thyroid	M	30	ENSG00000067606	PRKCZ	48.1032												non-matrisome	0	0	0	269	0.549633	-0.0428586	1	young	4.5085
Thyroid	M	30	ENSG00000067606	PRKCZ	48.1032												non-matrisome	-0.416702	-0.0924257	-9.24257	269	0.549633	-0.0428586	1	old	4.0918
Thyroid	M	30	ENSG00000157911	PEX10	35.448												non-matrisome	0	0	0	269	0.549633	-0.0428586	1	young	3.90477
Thyroid	M	30	ENSG00000157911	PEX10	35.448												non-matrisome	-0.255765	-0.0655006	-6.55006	269	0.549633	-0.0428586	1	old	3.64901
Thyroid	M	30	ENSG00000142599	RERE	30.9816												non-matrisome	0	0	0	269	0.549633	-0.0428586	1	young	6.58552
Thyroid	M	30	ENSG00000142599	RERE	30.9816												non-matrisome	-0.305524	-0.0463932	-4.63932	269	0.549633	-0.0428586	1	old	6.28
Thyroid	M	30	ENSG00000116688	MFN2	20.1271												non-matrisome	0	0	0	269	0.549633	-0.0428586	1	young	6.79865
Thyroid	M	30	ENSG00000116688	MFN2	20.1271												non-matrisome	-0.223477	-0.0328707	-3.28707	269	0.549633	-0.0428586	1	old	6.57518
Thyroid	M	30	ENSG00000162545	CAMK2N1	54.651												non-matrisome	0	0	0	269	0.549633	-0.0428586	2	young	4.18387
Thyroid	M	30	ENSG00000162545	CAMK2N1	54.651												non-matrisome	0.477432	0.114113	11.4113	269	0.549633	-0.0428586	2	old	4.6613
Thyroid	M	30	ENSG00000198746	GPATCH3	19.1085												non-matrisome	0	0	0	269	0.549633	-0.0428586	1	young	4.37216
Thyroid	M	30	ENSG00000198746	GPATCH3	19.1085												non-matrisome	-0.222124	-0.0508043	-5.08043	269	0.549633	-0.0428586	1	old	4.15003
Thyroid	M	30	ENSG00000186501	TMEM222	20.47												non-matrisome	0	0	0	269	0.549633	-0.0428586	1	young	6.05603
Thyroid	M	30	ENSG00000186501	TMEM222	20.47												non-matrisome	-0.242474	-0.0400385	-4.00385	269	0.549633	-0.0428586	1	old	5.81356
Thyroid	M	30	ENSG00000160051	IQCC	20.9012												non-matrisome	0	0	0	269	0.549633	-0.0428586	1	young	4.42974
Thyroid	M	30	ENSG00000160051	IQCC	20.9012												non-matrisome	-0.306552	-0.0692032	-6.92032	269	0.549633	-0.0428586	1	old	4.12319
Thyroid	M	30	ENSG00000142686	C1orf216	7.24705												non-matrisome	0	0	0	269	0.549633	-0.0428586	1	young	3.57586
Thyroid	M	30	ENSG00000142686	C1orf216	7.24705												non-matrisome	0.320693	0.0896828	8.96828	269	0.549633	-0.0428586	1	old	3.89655
Thyroid	M	30	ENSG00000214193	SH3D21	8.41002												non-matrisome	0	0	0	269	0.549633	-0.0428586	1	young	6.93908
Thyroid	M	30	ENSG00000214193	SH3D21	8.41002												non-matrisome	-0.781135	-0.11257	-11.257	269	0.549633	-0.0428586	1	old	6.15795
Thyroid	M	30	ENSG00000116990	MYCL	50.2681												non-matrisome	0	0	0	269	0.549633	-0.0428586	1	young	2.53254
Thyroid	M	30	ENSG00000116990	MYCL	50.2681												non-matrisome	-0.497821	-0.196569	-19.6569	269	0.549633	-0.0428586	1	old	2.03472
Thyroid	M	30	ENSG00000198198	SZT2	64.3197												non-matrisome	0	0	0	269	0.549633	-0.0428586	1	young	4.73199
Thyroid	M	30	ENSG00000198198	SZT2	64.3197												non-matrisome	-0.226104	-0.047782	-4.7782	269	0.549633	-0.0428586	1	old	4.50588
Thyroid	M	30	ENSG00000070785	EIF2B3	38.7504												non-matrisome	0	0	0	269	0.549633	-0.0428586	1	young	3.90415
Thyroid	M	30	ENSG00000070785	EIF2B3	38.7504												non-matrisome	0.354748	0.0908644	9.08644	269	0.549633	-0.0428586	1	old	4.2589
Thyroid	M	30	ENSG00000219201	RP11-181C21	24.9948												non-matrisome	0	0	0	269	0.549633	-0.0428586	1	young	4.52735
Thyroid	M	30	ENSG00000219201	RP11-181C21	24.9948												non-matrisome	0.306095	0.0676102	6.76102	269	0.549633	-0.0428586	1	old	4.83345
Thyroid	M	30	ENSG00000137941	TTLL7	10.8103												non-matrisome	0	0	0	269	0.549633	-0.0428586	1	young	2.08168
Thyroid	M	30	ENSG00000137941	TTLL7	10.8103												non-matrisome	0.475535	0.228438	22.8438	269	0.549633	-0.0428586	1	old	2.55722
Thyroid	M	30	ENSG00000188641	DPYD	53.8478												non-matrisome	0	0	0	269	0.549633	-0.0428586	1	young	3.83781
Thyroid	M	30	ENSG00000188641	DPYD	53.8478												non-matrisome	0.324833	0.0846402	8.46402	269	0.549633	-0.0428586	1	old	4.16264
Thyroid	M	30	ENSG00000197780	TAF13	29.4911												non-matrisome	0	0	0	269	0.549633	-0.0428586	1	young	4.64632
Thyroid	M	30	ENSG00000197780	TAF13	29.4911												non-matrisome	0.302341	0.0650711	6.50711	269	0.549633	-0.0428586	1	old	4.94866
Thyroid	M	30	ENSG00000116473	RAP1A	27.0937												non-matrisome	0	0	0	269	0.549633	-0.0428586	1	young	5.17621
Thyroid	M	30	ENSG00000116473	RAP1A	27.0937												non-matrisome	0.204455	0.0394989	3.94989	269	0.549633	-0.0428586	1	old	5.38066
Thyroid	M	30	ENSG00000143379	SETDB1	15.625												non-matrisome	0	0	0	269	0.549633	-0.0428586	1	young	5.02082
Thyroid	M	30	ENSG00000143379	SETDB1	15.625												non-matrisome	-0.212269	-0.0422776	-4.22776	269	0.549633	-0.0428586	1	old	4.80856
Thyroid	M	30	ENSG00000174175	SELP	7.80499												non-matrisome	0	0	0	269	0.549633	-0.0428586	2	young	2.94778
Thyroid	M	30	ENSG00000174175	SELP	7.80499												non-matrisome	0.66002	0.223904	22.3904	269	0.549633	-0.0428586	2	old	3.60779
Thyroid	M	30	ENSG00000075945	KIFAP3	3.49057												non-matrisome	0	0	0	269	0.549633	-0.0428586	1	young	4.35248
Thyroid	M	30	ENSG00000075945	KIFAP3	3.49057												non-matrisome	0.229665	0.0527665	5.27665	269	0.549633	-0.0428586	1	old	4.58215
Thyroid	M	30	ENSG00000116711	PLA2G4A	12.2508												non-matrisome	0	0	0	269	0.549633	-0.0428586	1	young	2.51486
Thyroid	M	30	ENSG00000116711	PLA2G4A	12.2508												non-matrisome	0.508366	0.202145	20.2145	269	0.549633	-0.0428586	1	old	3.02323
Thyroid	M	30	ENSG00000023572	GLRX2	14.7999												non-matrisome	0	0	0	269	0.549633	-0.0428586	1	young	2.84246
Thyroid	M	30	ENSG00000023572	GLRX2	14.7999												non-matrisome	0.353935	0.124517	12.4517	269	0.549633	-0.0428586	1	old	3.1964
Thyroid	M	30	ENSG00000186063	AIDA	5.55553												non-matrisome	0	0	0	269	0.549633	-0.0428586	1	young	4.00987
Thyroid	M	30	ENSG00000186063	AIDA	5.55553												non-matrisome	0.325396	0.0811488	8.11488	269	0.549633	-0.0428586	1	old	4.33527
Thyroid	M	30	ENSG00000154380	ENAH	9.10684												non-matrisome	0	0	0	269	0.549633	-0.0428586	1	young	3.37823
Thyroid	M	30	ENSG00000154380	ENAH	9.10684												non-matrisome	0.46938	0.138942	13.8942	269	0.549633	-0.0428586	1	old	3.84761
Thyroid	M	30	ENSG00000081692	JMJD4	51.5506												non-matrisome	0	0	0	269	0.549633	-0.0428586	1	young	5.13163
Thyroid	M	30	ENSG00000081692	JMJD4	51.5506												non-matrisome	-0.291963	-0.0568947	-5.68947	269	0.549633	-0.0428586	1	old	4.83967
Thyroid	M	30	ENSG00000169764	UGP2	12.0958												non-matrisome	0	0	0	269	0.549633	-0.0428586	1	young	6.02578
Thyroid	M	30	ENSG00000169764	UGP2	12.0958												non-matrisome	0.276571	0.045898	4.5898	269	0.549633	-0.0428586	1	old	6.30235
Thyroid	M	30	ENSG00000163017	ACTG2	15.4363												non-matrisome	0	0	0	269	0.549633	-0.0428586	2	young	3.26721
Thyroid	M	30	ENSG00000163017	ACTG2	15.4363												non-matrisome	1.14308	0.349864	34.9864	269	0.549633	-0.0428586	2	old	4.41029
Thyroid	M	30	ENSG00000204745	AC083899	34.8406												non-matrisome	0	0	0	269	0.549633	-0.0428586	2	young	1.29907
Thyroid	M	30	ENSG00000204745	AC083899	34.8406												non-matrisome	0.231723	0.178376	17.8376	269	0.549633	-0.0428586	2	old	1.53079
Thyroid	M	30	ENSG00000144028	SNRNP200	46.4513												non-matrisome	0	0	0	269	0.549633	-0.0428586	1	young	6.7748
Thyroid	M	30	ENSG00000144028	SNRNP200	46.4513												non-matrisome	-0.251941	-0.0371879	-3.71879	269	0.549633	-0.0428586	1	old	6.52286
Thyroid	M	30	ENSG00000144118	RALB	10.391												non-matrisome	0	0	0	269	0.549633	-0.0428586	1	young	5.45997
Thyroid	M	30	ENSG00000144118	RALB	10.391												non-matrisome	0.264511	0.0484455	4.84455	269	0.549633	-0.0428586	1	old	5.72448
Thyroid	M	30	ENSG00000198648	STK39	14.7439												non-matrisome	0	0	0	269	0.549633	-0.0428586	1	young	3.5873
Thyroid	M	30	ENSG00000198648	STK39	14.7439												non-matrisome	0.227031	0.0632874	6.32874	269	0.549633	-0.0428586	1	old	3.81433
Thyroid	M	30	ENSG00000172292	CERS6	33.9778												non-matrisome	0	0	0	269	0.549633	-0.0428586	1	young	4.10204
Thyroid	M	30	ENSG00000172292	CERS6	33.9778												non-matrisome	0.239977	0.0585018	5.85018	269	0.549633	-0.0428586	1	old	4.34201
Thyroid	M	30	ENSG00000077380	DYNC1I2	62.8743												non-matrisome	0	0	0	269	0.549633	-0.0428586	1	young	5.82711
Thyroid	M	30	ENSG00000077380	DYNC1I2	62.8743												non-matrisome	0.185868	0.0318972	3.18972	269	0.549633	-0.0428586	1	old	6.01298
Thyroid	M	30	ENSG00000018510	AGPS	27.9838												non-matrisome	0	0	0	269	0.549633	-0.0428586	1	young	3.43574
Thyroid	M	30	ENSG00000018510	AGPS	27.9838												non-matrisome	0.273295	0.0795447	7.95447	269	0.549633	-0.0428586	1	old	3.70904
Thyroid	M	30	ENSG00000151689	INPP1	48.0136												non-matrisome	0	0	0	269	0.549633	-0.0428586	1	young	5.14613
Thyroid	M	30	ENSG00000151689	INPP1	48.0136												non-matrisome	0.195572	0.0380038	3.80038	269	0.549633	-0.0428586	1	old	5.3417
Thyroid	M	30	ENSG00000175084	DES	2.35255												non-matrisome	0	0	0	269	0.549633	-0.0428586	1	young	6.06754
Thyroid	M	30	ENSG00000175084	DES	2.35255												non-matrisome	0.893691	0.147291	14.7291	269	0.549633	-0.0428586	1	old	6.96123
Thyroid	M	30	ENSG00000124006	OBSL1	9.22438												non-matrisome	0	0	0	269	0.549633	-0.0428586	1	young	7.54162
Thyroid	M	30	ENSG00000124006	OBSL1	9.22438												non-matrisome	-0.421972	-0.0559524	-5.59524	269	0.549633	-0.0428586	1	old	7.11964
Thyroid	M	30	ENSG00000123999	INHA	21.7357	Matrisome-associated	Secreted Factors	ENSG00000123999	inhibin, alpha	-	6065	6065	P05111	NP_002182.1	Mouse:Inha|		matrisome	0	0	0	11	-2.86591	-0.194333	1	young	3.35472
Thyroid	M	30	ENSG00000123999	INHA	21.7357	Matrisome-associated	Secreted Factors	ENSG00000123999	inhibin, alpha	-	6065	6065	P05111	NP_002182.1	Mouse:Inha|		matrisome	-0.53783	-0.16032	-16.032	11	-2.86591	-0.194333	1	old	2.81689
Thyroid	M	30	ENSG00000163719	MTMR14	60.5282												non-matrisome	0	0	0	269	0.549633	-0.0428586	1	young	5.27531
Thyroid	M	30	ENSG00000163719	MTMR14	60.5282												non-matrisome	-0.262904	-0.0498367	-4.98367	269	0.549633	-0.0428586	1	old	5.01241
Thyroid	M	30	ENSG00000156983	BRPF1	10.8715												non-matrisome	0	0	0	269	0.549633	-0.0428586	1	young	4.614
Thyroid	M	30	ENSG00000156983	BRPF1	10.8715												non-matrisome	-0.204801	-0.0443869	-4.43869	269	0.549633	-0.0428586	1	old	4.4092
Thyroid	M	30	ENSG00000144635	DYNC1LI1	40.8339												non-matrisome	0	0	0	269	0.549633	-0.0428586	1	young	4.7464
Thyroid	M	30	ENSG00000144635	DYNC1LI1	40.8339												non-matrisome	0.150864	0.0317848	3.17848	269	0.549633	-0.0428586	1	old	4.89727
Thyroid	M	30	ENSG00000144659	SLC25A38	16.7585												non-matrisome	0	0	0	269	0.549633	-0.0428586	1	young	6.8048
Thyroid	M	30	ENSG00000144659	SLC25A38	16.7585												non-matrisome	-0.258845	-0.0380386	-3.80386	269	0.549633	-0.0428586	1	old	6.54595
Thyroid	M	30	ENSG00000114648	KLHL18	55.8859												non-matrisome	0	0	0	269	0.549633	-0.0428586	1	young	4.49592
Thyroid	M	30	ENSG00000114648	KLHL18	55.8859												non-matrisome	-0.254738	-0.0566598	-5.66598	269	0.549633	-0.0428586	1	old	4.24118
Thyroid	M	30	ENSG00000164050	PLXNB1	26.3232	Matrisome-associated	ECM-affiliated Proteins	ENSG00000164050	plexin B1	KIAA0407|MGC149167|PLEXIN-B1|PLXN5|SEP	9103	9103	G8JLJ7:O43157	NP_001123554.1:NP_002664.2	Mouse:Plxnb1|	Plexin	matrisome	0	0	0	11	-2.86591	-0.194333	1	young	7.77182
Thyroid	M	30	ENSG00000164050	PLXNB1	26.3232	Matrisome-associated	ECM-affiliated Proteins	ENSG00000164050	plexin B1	KIAA0407|MGC149167|PLEXIN-B1|PLXN5|SEP	9103	9103	G8JLJ7:O43157	NP_001123554.1:NP_002664.2	Mouse:Plxnb1|	Plexin	matrisome	-0.418676	-0.053871	-5.3871	11	-2.86591	-0.194333	1	old	7.35315
Thyroid	M	30	ENSG00000172053	QARS	10.903												non-matrisome	0	0	0	269	0.549633	-0.0428586	1	young	7.18682
Thyroid	M	30	ENSG00000172053	QARS	10.903												non-matrisome	-0.256631	-0.0357086	-3.57086	269	0.549633	-0.0428586	1	old	6.93019
Thyroid	M	30	ENSG00000172046	USP19	35.197												non-matrisome	0	0	0	269	0.549633	-0.0428586	1	young	6.01457
Thyroid	M	30	ENSG00000172046	USP19	35.197												non-matrisome	-0.200273	-0.0332981	-3.32981	269	0.549633	-0.0428586	1	old	5.8143
Thyroid	M	30	ENSG00000012171	SEMA3B	19.8864	Matrisome-associated	ECM-affiliated Proteins	ENSG00000012171	sema domain, immunoglobulin domain (Ig), short basic domain, secreted, (semaphorin) 3B	FLJ34863|LUCA-1|SEMA5|SEMAA|SemA|semaV	10724	10724	Q13214	NP_001005914.1:NP_001276989.1:NP_001276990.1:NP_001276991.1:NP_001276992.1:NP_004627.1	Mouse:Sema3b|	Semaphorin	matrisome	0	0	0	11	-2.86591	-0.194333	2	young	5.83931
Thyroid	M	30	ENSG00000012171	SEMA3B	19.8864	Matrisome-associated	ECM-affiliated Proteins	ENSG00000012171	sema domain, immunoglobulin domain (Ig), short basic domain, secreted, (semaphorin) 3B	FLJ34863|LUCA-1|SEMA5|SEMAA|SemA|semaV	10724	10724	Q13214	NP_001005914.1:NP_001276989.1:NP_001276990.1:NP_001276991.1:NP_001276992.1:NP_004627.1	Mouse:Sema3b|	Semaphorin	matrisome	-0.584589	-0.100113	-10.0113	11	-2.86591	-0.194333	2	old	5.25472
Thyroid	M	30	ENSG00000163930	BAP1	29.7623												non-matrisome	0	0	0	269	0.549633	-0.0428586	1	young	6.55259
Thyroid	M	30	ENSG00000163930	BAP1	29.7623												non-matrisome	-0.24128	-0.0368221	-3.68221	269	0.549633	-0.0428586	1	old	6.31131
Thyroid	M	30	ENSG00000080819	CPOX	29.8983												non-matrisome	0	0	0	269	0.549633	-0.0428586	1	young	3.83235
Thyroid	M	30	ENSG00000080819	CPOX	29.8983												non-matrisome	0.312466	0.0815339	8.15339	269	0.549633	-0.0428586	1	old	4.14482
Thyroid	M	30	ENSG00000206527	HACD2	4.02954												non-matrisome	0	0	0	269	0.549633	-0.0428586	1	young	4.05721
Thyroid	M	30	ENSG00000206527	HACD2	4.02954												non-matrisome	0.31206	0.0769148	7.69148	269	0.549633	-0.0428586	1	old	4.36927
Thyroid	M	30	ENSG00000070476	ZXDC	31.8976												non-matrisome	0	0	0	269	0.549633	-0.0428586	1	young	4.99257
Thyroid	M	30	ENSG00000070476	ZXDC	31.8976												non-matrisome	-0.250663	-0.0502072	-5.02072	269	0.549633	-0.0428586	1	old	4.74191
Thyroid	M	30	ENSG00000172667	ZMAT3	10.4168												non-matrisome	0	0	0	269	0.549633	-0.0428586	1	young	3.11852
Thyroid	M	30	ENSG00000172667	ZMAT3	10.4168												non-matrisome	0.297279	0.0953269	9.53269	269	0.549633	-0.0428586	1	old	3.4158
Thyroid	M	30	ENSG00000114770	ABCC5	27.2531												non-matrisome	0	0	0	269	0.549633	-0.0428586	1	young	3.76395
Thyroid	M	30	ENSG00000114770	ABCC5	27.2531												non-matrisome	0.392761	0.104348	10.4348	269	0.549633	-0.0428586	1	old	4.15671
Thyroid	M	30	ENSG00000161202	DVL3	23.1925												non-matrisome	0	0	0	269	0.549633	-0.0428586	1	young	6.63853
Thyroid	M	30	ENSG00000161202	DVL3	23.1925												non-matrisome	-0.237808	-0.0358223	-3.58223	269	0.549633	-0.0428586	1	old	6.40072
Thyroid	M	30	ENSG00000133256	PDE6B	35.8431												non-matrisome	0	0	0	269	0.549633	-0.0428586	1	young	3.46794
Thyroid	M	30	ENSG00000133256	PDE6B	35.8431												non-matrisome	-0.337666	-0.0973679	-9.73679	269	0.549633	-0.0428586	1	old	3.13027
Thyroid	M	30	ENSG00000215375	MYL5	17.7352												non-matrisome	0	0	0	269	0.549633	-0.0428586	2	young	4.71295
Thyroid	M	30	ENSG00000215375	MYL5	17.7352												non-matrisome	-0.610377	-0.129511	-12.9511	269	0.549633	-0.0428586	2	old	4.10258
Thyroid	M	30	ENSG00000197386	HTT	54.7217												non-matrisome	0	0	0	269	0.549633	-0.0428586	1	young	4.89137
Thyroid	M	30	ENSG00000197386	HTT	54.7217												non-matrisome	-0.313595	-0.0641118	-6.41118	269	0.549633	-0.0428586	1	old	4.57777
Thyroid	M	30	ENSG00000169851	PCDH7	14.9475												non-matrisome	0	0	0	269	0.549633	-0.0428586	1	young	1.68521
Thyroid	M	30	ENSG00000169851	PCDH7	14.9475												non-matrisome	0.432121	0.25642	25.642	269	0.549633	-0.0428586	1	old	2.11733
Thyroid	M	30	ENSG00000109814	UGDH	35.7242												non-matrisome	0	0	0	269	0.549633	-0.0428586	1	young	4.28715
Thyroid	M	30	ENSG00000109814	UGDH	35.7242												non-matrisome	0.507633	0.118408	11.8408	269	0.549633	-0.0428586	1	old	4.79478
Thyroid	M	30	ENSG00000179299	NSUN7	60.1103												non-matrisome	0	0	0	269	0.549633	-0.0428586	2	young	4.15675
Thyroid	M	30	ENSG00000179299	NSUN7	60.1103												non-matrisome	-0.553281	-0.133104	-13.3104	269	0.549633	-0.0428586	2	old	3.60347
Thyroid	M	30	ENSG00000138759	FRAS1	32.1392	Core matrisome	ECM Glycoproteins	ENSG00000138759	Fraser syndrome 1	DKFZp686I05113|DKFZp686P08111|FLJ14927|FLJ22031|KI	19185	19185	D6RCP6:H0Y8V2:H0Y930:H0Y9A6:H0Y9C9:Q86XX4	NP_001159605.1:NP_079350.5	Mouse:Fras1|		matrisome	0	0	0	11	-2.86591	-0.194333	1	young	4.69988
Thyroid	M	30	ENSG00000138759	FRAS1	32.1392	Core matrisome	ECM Glycoproteins	ENSG00000138759	Fraser syndrome 1	DKFZp686I05113|DKFZp686P08111|FLJ14927|FLJ22031|KI	19185	19185	D6RCP6:H0Y8V2:H0Y930:H0Y9A6:H0Y9C9:Q86XX4	NP_001159605.1:NP_079350.5	Mouse:Fras1|		matrisome	-0.856695	-0.18228	-18.228	11	-2.86591	-0.194333	1	old	3.84318
Thyroid	M	30	ENSG00000173085	COQ2	5.18357												non-matrisome	0	0	0	269	0.549633	-0.0428586	1	young	3.01453
Thyroid	M	30	ENSG00000173085	COQ2	5.18357												non-matrisome	0.26326	0.0873302	8.73302	269	0.549633	-0.0428586	1	old	3.27779
Thyroid	M	30	ENSG00000163110	PDLIM5	5.42268												non-matrisome	0	0	0	269	0.549633	-0.0428586	1	young	4.18667
Thyroid	M	30	ENSG00000163110	PDLIM5	5.42268												non-matrisome	0.283727	0.0677692	6.77692	269	0.549633	-0.0428586	1	old	4.4704
Thyroid	M	30	ENSG00000180801	ARSJ	41.1677												non-matrisome	0	0	0	269	0.549633	-0.0428586	2	young	1.22465
Thyroid	M	30	ENSG00000180801	ARSJ	41.1677												non-matrisome	0.392001	0.320091	32.0091	269	0.549633	-0.0428586	2	old	1.61666
Thyroid	M	30	ENSG00000172403	SYNPO2	31.95												non-matrisome	0	0	0	269	0.549633	-0.0428586	1	young	3.96544
Thyroid	M	30	ENSG00000172403	SYNPO2	31.95												non-matrisome	0.575783	0.1452	14.52	269	0.549633	-0.0428586	1	old	4.54122
Thyroid	M	30	ENSG00000180104	EXOC3	36.3618												non-matrisome	0	0	0	269	0.549633	-0.0428586	1	young	5.89471
Thyroid	M	30	ENSG00000180104	EXOC3	36.3618												non-matrisome	-0.25796	-0.0437614	-4.37614	269	0.549633	-0.0428586	1	old	5.63674
Thyroid	M	30	ENSG00000214944	ARHGEF28	51.203												non-matrisome	0	0	0	269	0.549633	-0.0428586	1	young	4.76391
Thyroid	M	30	ENSG00000214944	ARHGEF28	51.203												non-matrisome	-0.433666	-0.0910314	-9.10314	269	0.549633	-0.0428586	1	old	4.33025
Thyroid	M	30	ENSG00000145687	SSBP2	29.8618												non-matrisome	0	0	0	269	0.549633	-0.0428586	1	young	3.39771
Thyroid	M	30	ENSG00000145687	SSBP2	29.8618												non-matrisome	0.284698	0.0837912	8.37912	269	0.549633	-0.0428586	1	old	3.68241
Thyroid	M	30	ENSG00000177879	AP3S1	18.0391												non-matrisome	0	0	0	269	0.549633	-0.0428586	3	young	6.63221
Thyroid	M	30	ENSG00000177879	AP3S1	18.0391												non-matrisome	0.22811	0.0343943	3.43943	269	0.549633	-0.0428586	3	old	6.86033
Thyroid	M	30	ENSG00000151292	CSNK1G3	24.9555												non-matrisome	0	0	0	269	0.549633	-0.0428586	1	young	3.86883
Thyroid	M	30	ENSG00000151292	CSNK1G3	24.9555												non-matrisome	0.231989	0.0599635	5.99635	269	0.549633	-0.0428586	1	old	4.10082
Thyroid	M	30	ENSG00000243056	EIF4EBP3	15.3677												non-matrisome	0	0	0	269	0.549633	-0.0428586	1	young	4.94971
Thyroid	M	30	ENSG00000243056	EIF4EBP3	15.3677												non-matrisome	-0.472586	-0.0954776	-9.54776	269	0.549633	-0.0428586	1	old	4.47712
Thyroid	M	30	ENSG00000120314	WDR55	34.8738												non-matrisome	0	0	0	269	0.549633	-0.0428586	1	young	4.62209
Thyroid	M	30	ENSG00000120314	WDR55	34.8738												non-matrisome	-0.308232	-0.0666867	-6.66867	269	0.549633	-0.0428586	1	old	4.31386
Thyroid	M	30	ENSG00000070614	NDST1	43.0765												non-matrisome	0	0	0	269	0.549633	-0.0428586	1	young	5.9802
Thyroid	M	30	ENSG00000070614	NDST1	43.0765												non-matrisome	-0.31001	-0.0518395	-5.18395	269	0.549633	-0.0428586	1	old	5.67019
Thyroid	M	30	ENSG00000204764	RANBP17	100												non-matrisome	0	0	0	269	0.549633	-0.0428586	1	young	2.6235
Thyroid	M	30	ENSG00000204764	RANBP17	100												non-matrisome	-0.349168	-0.133092	-13.3092	269	0.549633	-0.0428586	1	old	2.27433
Thyroid	M	30	ENSG00000124787	RPP40	39.4548												non-matrisome	0	0	0	269	0.549633	-0.0428586	1	young	2.10887
Thyroid	M	30	ENSG00000124787	RPP40	39.4548												non-matrisome	0.361398	0.17137	17.137	269	0.549633	-0.0428586	1	old	2.47027
Thyroid	M	30	ENSG00000137337	MDC1	30.5105												non-matrisome	0	0	0	269	0.549633	-0.0428586	1	young	5.69501
Thyroid	M	30	ENSG00000137337	MDC1	30.5105												non-matrisome	-0.266127	-0.0467298	-4.67298	269	0.549633	-0.0428586	1	old	5.42888
Thyroid	M	30	ENSG00000204444	APOM	21.2925												non-matrisome	0	0	0	269	0.549633	-0.0428586	1	young	3.22347
Thyroid	M	30	ENSG00000204444	APOM	21.2925												non-matrisome	-0.389954	-0.120973	-12.0973	269	0.549633	-0.0428586	1	old	2.83352
Thyroid	M	30	ENSG00000204410	MSH5	13.1247												non-matrisome	0	0	0	269	0.549633	-0.0428586	1	young	1.6252
Thyroid	M	30	ENSG00000204410	MSH5	13.1247												non-matrisome	-0.427356	-0.262957	-26.2957	269	0.549633	-0.0428586	1	old	1.19784
Thyroid	M	30	ENSG00000096063	SRPK1	5.18357												non-matrisome	0	0	0	269	0.549633	-0.0428586	1	young	2.69017
Thyroid	M	30	ENSG00000096063	SRPK1	5.18357												non-matrisome	0.245234	0.0911592	9.11592	269	0.549633	-0.0428586	1	old	2.9354
Thyroid	M	30	ENSG00000124713	GNMT	21.9546												non-matrisome	0	0	0	269	0.549633	-0.0428586	1	young	2.69742
Thyroid	M	30	ENSG00000124713	GNMT	21.9546												non-matrisome	-0.613557	-0.22746	-22.746	269	0.549633	-0.0428586	1	old	2.08387
Thyroid	M	30	ENSG00000112655	PTK7	8.07953												non-matrisome	0	0	0	269	0.549633	-0.0428586	1	young	5.19873
Thyroid	M	30	ENSG00000112655	PTK7	8.07953												non-matrisome	-0.314454	-0.0604866	-6.04866	269	0.549633	-0.0428586	1	old	4.88428
Thyroid	M	30	ENSG00000123545	NDUFAF4	35.3658												non-matrisome	0	0	0	269	0.549633	-0.0428586	1	young	3.83402
Thyroid	M	30	ENSG00000123545	NDUFAF4	35.3658												non-matrisome	0.23075	0.0601851	6.01851	269	0.549633	-0.0428586	1	old	4.06477
Thyroid	M	30	ENSG00000112249	ASCC3	25.0221												non-matrisome	0	0	0	269	0.549633	-0.0428586	1	young	2.9067
Thyroid	M	30	ENSG00000112249	ASCC3	25.0221												non-matrisome	0.220616	0.0758989	7.58989	269	0.549633	-0.0428586	1	old	3.12732
Thyroid	M	30	ENSG00000175003	SLC22A1	27.2136												non-matrisome	0	0	0	269	0.549633	-0.0428586	1	young	1.73518
Thyroid	M	30	ENSG00000175003	SLC22A1	27.2136												non-matrisome	-0.397377	-0.229011	-22.9011	269	0.549633	-0.0428586	1	old	1.33781
Thyroid	M	30	ENSG00000112592	TBP	24.958												non-matrisome	0	0	0	269	0.549633	-0.0428586	2	young	4.81783
Thyroid	M	30	ENSG00000112592	TBP	24.958												non-matrisome	-0.22271	-0.0462263	-4.62263	269	0.549633	-0.0428586	2	old	4.59512
Thyroid	M	30	ENSG00000242802	AP5Z1	51.2674												non-matrisome	0	0	0	269	0.549633	-0.0428586	1	young	5.79274
Thyroid	M	30	ENSG00000242802	AP5Z1	51.2674												non-matrisome	-0.260288	-0.0449335	-4.49335	269	0.549633	-0.0428586	1	old	5.53245
Thyroid	M	30	ENSG00000122512	PMS2	31.7272												non-matrisome	0	0	0	269	0.549633	-0.0428586	1	young	3.9473
Thyroid	M	30	ENSG00000122512	PMS2	31.7272												non-matrisome	-0.243393	-0.0616607	-6.16607	269	0.549633	-0.0428586	1	old	3.7039
Thyroid	M	30	ENSG00000122691	TWIST1	13.2099												non-matrisome	0	0	0	269	0.549633	-0.0428586	1	young	2.4898
Thyroid	M	30	ENSG00000122691	TWIST1	13.2099												non-matrisome	0.614247	0.246705	24.6705	269	0.549633	-0.0428586	1	old	3.10405
Thyroid	M	30	ENSG00000005020	SKAP2	69.2642												non-matrisome	0	0	0	269	0.549633	-0.0428586	1	young	3.14193
Thyroid	M	30	ENSG00000005020	SKAP2	69.2642												non-matrisome	0.291389	0.0927422	9.27422	269	0.549633	-0.0428586	1	old	3.43332
Thyroid	M	30	ENSG00000173852	DPY19L1	4.81349												non-matrisome	0	0	0	269	0.549633	-0.0428586	1	young	3.51957
Thyroid	M	30	ENSG00000173852	DPY19L1	4.81349												non-matrisome	0.269456	0.0765594	7.65594	269	0.549633	-0.0428586	1	old	3.78903
Thyroid	M	30	ENSG00000122641	INHBA	51.4322	Matrisome-associated	Secreted Factors	ENSG00000122641	inhibin, beta A	EDF|FRP	6066	6066	P08476	NP_002183.1	Mouse:Inhba|		matrisome	0	0	0	11	-2.86591	-0.194333	2	young	1.1269
Thyroid	M	30	ENSG00000122641	INHBA	51.4322	Matrisome-associated	Secreted Factors	ENSG00000122641	inhibin, beta A	EDF|FRP	6066	6066	P08476	NP_002183.1	Mouse:Inhba|		matrisome	0.418952	0.371775	37.1775	11	-2.86591	-0.194333	2	old	1.54585
Thyroid	M	30	ENSG00000214783	POLR2J4	3.07581												non-matrisome	0	0	0	269	0.549633	-0.0428586	1	young	3.22505
Thyroid	M	30	ENSG00000214783	POLR2J4	3.07581												non-matrisome	-0.388253	-0.120387	-12.0387	269	0.549633	-0.0428586	1	old	2.8368
Thyroid	M	30	ENSG00000008277	ADAM22	16.7143	Matrisome-associated	ECM Regulators	ENSG00000008277	ADAM metallopeptidase domain 22	MDC2|MGC149832	201	201	E7EPF1:E9PF78:F8WAD8:G5E951:H7C0Q9:H7C3I4:Q9P0K1	NP_004185.1:NP_068367.1:NP_068368.2:NP_068369.1	Mouse:Adam22|		matrisome	0	0	0	11	-2.86591	-0.194333	4	young	2.34291
Thyroid	M	30	ENSG00000008277	ADAM22	16.7143	Matrisome-associated	ECM Regulators	ENSG00000008277	ADAM metallopeptidase domain 22	MDC2|MGC149832	201	201	E7EPF1:E9PF78:F8WAD8:G5E951:H7C0Q9:H7C3I4:Q9P0K1	NP_004185.1:NP_068367.1:NP_068368.2:NP_068369.1	Mouse:Adam22|		matrisome	0.367242	0.156746	15.6746	11	-2.86591	-0.194333	4	old	2.71016
Thyroid	M	30	ENSG00000164647	STEAP1	5.15075												non-matrisome	0	0	0	269	0.549633	-0.0428586	2	young	2.61693
Thyroid	M	30	ENSG00000164647	STEAP1	5.15075												non-matrisome	0.94397	0.360717	36.0717	269	0.549633	-0.0428586	2	old	3.5609
Thyroid	M	30	ENSG00000058091	CDK14	25.846												non-matrisome	0	0	0	269	0.549633	-0.0428586	2	young	3.89003
Thyroid	M	30	ENSG00000058091	CDK14	25.846												non-matrisome	0.313685	0.0806383	8.06383	269	0.549633	-0.0428586	2	old	4.20371
Thyroid	M	30	ENSG00000166508	MCM7	18.4833												non-matrisome	0	0	0	269	0.549633	-0.0428586	1	young	6.58542
Thyroid	M	30	ENSG00000166508	MCM7	18.4833												non-matrisome	-0.298909	-0.0453895	-4.53895	269	0.549633	-0.0428586	1	old	6.28651
Thyroid	M	30	ENSG00000128595	CALU	46.9134												non-matrisome	0	0	0	269	0.549633	-0.0428586	1	young	6.19517
Thyroid	M	30	ENSG00000128595	CALU	46.9134												non-matrisome	0.305712	0.0493469	4.93469	269	0.549633	-0.0428586	1	old	6.50088
Thyroid	M	30	ENSG00000105993	DNAJB6	53.0644												non-matrisome	0	0	0	269	0.549633	-0.0428586	2	young	5.51994
Thyroid	M	30	ENSG00000105993	DNAJB6	53.0644												non-matrisome	0.330277	0.0598335	5.98335	269	0.549633	-0.0428586	2	old	5.85021
Thyroid	M	30	ENSG00000156011	PSD3	50.9439												non-matrisome	0	0	0	269	0.549633	-0.0428586	1	young	2.11963
Thyroid	M	30	ENSG00000156011	PSD3	50.9439												non-matrisome	0.354237	0.167122	16.7122	269	0.549633	-0.0428586	1	old	2.47386
Thyroid	M	30	ENSG00000104660	LEPROTL1	21.7164												non-matrisome	0	0	0	269	0.549633	-0.0428586	1	young	3.92514
Thyroid	M	30	ENSG00000104660	LEPROTL1	21.7164												non-matrisome	0.301309	0.0767638	7.67638	269	0.549633	-0.0428586	1	old	4.22645
Thyroid	M	30	ENSG00000137575	SDCBP	23.623												non-matrisome	0	0	0	269	0.549633	-0.0428586	1	young	6.80981
Thyroid	M	30	ENSG00000137575	SDCBP	23.623												non-matrisome	0.296362	0.0435198	4.35198	269	0.549633	-0.0428586	1	old	7.10617
Thyroid	M	30	ENSG00000066855	MTFR1	19.6922												non-matrisome	0	0	0	269	0.549633	-0.0428586	1	young	3.38411
Thyroid	M	30	ENSG00000066855	MTFR1	19.6922												non-matrisome	0.290444	0.0858258	8.58258	269	0.549633	-0.0428586	1	old	3.67455
Thyroid	M	30	ENSG00000188343	FAM92A	27.7917												non-matrisome	0	0	0	269	0.549633	-0.0428586	1	young	3.22952
Thyroid	M	30	ENSG00000188343	FAM92A	27.7917												non-matrisome	0.302147	0.0935578	9.35578	269	0.549633	-0.0428586	1	old	3.53167
Thyroid	M	30	ENSG00000156469	MTERF3	0.108999												non-matrisome	0	0	0	269	0.549633	-0.0428586	1	young	4.32436
Thyroid	M	30	ENSG00000156469	MTERF3	0.108999												non-matrisome	0.228724	0.052892	5.2892	269	0.549633	-0.0428586	1	old	4.55308
Thyroid	M	30	ENSG00000104375	STK3	54.5785												non-matrisome	0	0	0	269	0.549633	-0.0428586	1	young	3.13031
Thyroid	M	30	ENSG00000104375	STK3	54.5785												non-matrisome	0.316023	0.100956	10.0956	269	0.549633	-0.0428586	1	old	3.44633
Thyroid	M	30	ENSG00000131773	KHDRBS3	5.92135												non-matrisome	0	0	0	269	0.549633	-0.0428586	2	young	2.81807
Thyroid	M	30	ENSG00000131773	KHDRBS3	5.92135												non-matrisome	0.342661	0.121594	12.1594	269	0.549633	-0.0428586	2	old	3.16073
Thyroid	M	30	ENSG00000164975	SNAPC3	33.7378												non-matrisome	0	0	0	269	0.549633	-0.0428586	1	young	4.01881
Thyroid	M	30	ENSG00000164975	SNAPC3	33.7378												non-matrisome	0.268516	0.0668148	6.68148	269	0.549633	-0.0428586	1	old	4.28732
Thyroid	M	30	ENSG00000099810	MTAP	13.5349												non-matrisome	0	0	0	269	0.549633	-0.0428586	1	young	3.04238
Thyroid	M	30	ENSG00000099810	MTAP	13.5349												non-matrisome	0.264086	0.0868024	8.68024	269	0.549633	-0.0428586	1	old	3.30646
Thyroid	M	30	ENSG00000147883	CDKN2B	73.5941												non-matrisome	0	0	0	269	0.549633	-0.0428586	1	young	1.12506
Thyroid	M	30	ENSG00000147883	CDKN2B	73.5941												non-matrisome	0.346171	0.307691	30.7691	269	0.549633	-0.0428586	1	old	1.47123
Thyroid	M	30	ENSG00000086061	DNAJA1	82.6564												non-matrisome	0	0	0	269	0.549633	-0.0428586	1	young	6.7152
Thyroid	M	30	ENSG00000086061	DNAJA1	82.6564												non-matrisome	0.567687	0.0845377	8.45377	269	0.549633	-0.0428586	1	old	7.28289
Thyroid	M	30	ENSG00000137073	UBAP2	60.2726												non-matrisome	0	0	0	269	0.549633	-0.0428586	1	young	4.25504
Thyroid	M	30	ENSG00000137073	UBAP2	60.2726												non-matrisome	-0.21309	-0.0500795	-5.00795	269	0.549633	-0.0428586	1	old	4.04195
Thyroid	M	30	ENSG00000137094	DNAJB5	84.474												non-matrisome	0	0	0	269	0.549633	-0.0428586	2	young	3.32866
Thyroid	M	30	ENSG00000137094	DNAJB5	84.474												non-matrisome	0.373716	0.112272	11.2272	269	0.549633	-0.0428586	2	old	3.70238
Thyroid	M	30	ENSG00000165282	PIGO	22.1165												non-matrisome	0	0	0	269	0.549633	-0.0428586	1	young	5.42582
Thyroid	M	30	ENSG00000165282	PIGO	22.1165												non-matrisome	-0.208506	-0.0384284	-3.84284	269	0.549633	-0.0428586	1	old	5.21732
Thyroid	M	30	ENSG00000134996	OSTF1	52.222												non-matrisome	0	0	0	269	0.549633	-0.0428586	1	young	5.84207
Thyroid	M	30	ENSG00000134996	OSTF1	52.222												non-matrisome	0.190568	0.0326199	3.26199	269	0.549633	-0.0428586	1	old	6.03264
Thyroid	M	30	ENSG00000187742	SECISBP2	18.844												non-matrisome	0	0	0	269	0.549633	-0.0428586	1	young	5.26885
Thyroid	M	30	ENSG00000187742	SECISBP2	18.844												non-matrisome	-0.231148	-0.0438706	-4.38706	269	0.549633	-0.0428586	1	old	5.0377
Thyroid	M	30	ENSG00000136932	TRMO	19.7487												non-matrisome	0	0	0	269	0.549633	-0.0428586	1	young	4.42138
[truncated: 2,179 more rows]

## Sheet: FigS5 data
tissue	gender	age	Gene	Gene Symbol	varImp	division	category	ensembl	Gene Name	Synonyms	HGNC_IDs	HGNC_IDs Links	UniProt_IDs	Refseq_IDs	Orthology	Notes	Matrisome member	Absolute expression change	Age chg rel	Relative expression change [%]	# Genes associated with tissue	Overall relative tissue expression change (mean)	Overall absolute tissue expression change (mean)	# Tissues associated with gene	Age category	Expression level
AdrenalGland	M	40	ENSG00000116954	RRAGC	32.3592												non-matrisome	0	0	0	152	9.99815	0.287588	1	young	3.89766
AdrenalGland	M	40	ENSG00000116954	RRAGC	32.3592												non-matrisome	0.214752	0.0550976	5.50976	152	9.99815	0.287588	1	old	4.11241
AdrenalGland	M	40	ENSG00000116874	WARS2	63.2157												non-matrisome	0	0	0	152	9.99815	0.287588	1	young	3.5106
AdrenalGland	M	40	ENSG00000116874	WARS2	63.2157												non-matrisome	0.258968	0.0737675	7.37675	152	9.99815	0.287588	1	old	3.76957
AdrenalGland	M	40	ENSG00000196154	S100A4	21.1143	Matrisome-associated	Secreted Factors	ENSG00000196154	S100 calcium binding protein A4	18A2|42A|CAPL|FSP1|MTS1|P9KA|PEL98	10494	10494	P26447	NP_002952.1:NP_062427.1	Mouse:S100a4|		matrisome	0	0	0	8	9.26894	0.502859	1	young	5.39502
AdrenalGland	M	40	ENSG00000196154	S100A4	21.1143	Matrisome-associated	Secreted Factors	ENSG00000196154	S100 calcium binding protein A4	18A2|42A|CAPL|FSP1|MTS1|P9KA|PEL98	10494	10494	P26447	NP_002952.1:NP_062427.1	Mouse:S100a4|		matrisome	0.922966	0.171078	17.1078	8	9.26894	0.502859	1	old	6.31798
AdrenalGland	M	40	ENSG00000117280	RAB29	15.5197												non-matrisome	0	0	0	152	9.99815	0.287588	1	young	4.3335
AdrenalGland	M	40	ENSG00000117280	RAB29	15.5197												non-matrisome	0.492226	0.113586	11.3586	152	9.99815	0.287588	1	old	4.82573
AdrenalGland	M	40	ENSG00000123836	PFKFB2	5.88133												non-matrisome	0	0	0	152	9.99815	0.287588	1	young	2.95888
AdrenalGland	M	40	ENSG00000123836	PFKFB2	5.88133												non-matrisome	0.361829	0.122286	12.2286	152	9.99815	0.287588	1	old	3.32071
AdrenalGland	M	40	ENSG00000087338	GMCL1	21.4194												non-matrisome	0	0	0	152	9.99815	0.287588	1	young	2.87484
AdrenalGland	M	40	ENSG00000087338	GMCL1	21.4194												non-matrisome	0.223292	0.0776713	7.76713	152	9.99815	0.287588	1	old	3.09813
AdrenalGland	M	40	ENSG00000124839	RAB17	59.4478												non-matrisome	0	0	0	152	9.99815	0.287588	2	young	1.21724
AdrenalGland	M	40	ENSG00000124839	RAB17	59.4478												non-matrisome	0.796916	0.654693	65.4693	152	9.99815	0.287588	2	old	2.01415
AdrenalGland	M	40	ENSG00000172037	LAMB2	100	Core matrisome	ECM Glycoproteins	ENSG00000172037	laminin, beta 2 (laminin S)	LAMS	6487	6487	F5H520:P55268	NP_002283.3:XP_005265184.1	Mouse:Lamb2|	Laminin, Basement Membrane	matrisome	0	0	0	8	9.26894	0.502859	1	young	7.46029
AdrenalGland	M	40	ENSG00000172037	LAMB2	100	Core matrisome	ECM Glycoproteins	ENSG00000172037	laminin, beta 2 (laminin S)	LAMS	6487	6487	F5H520:P55268	NP_002283.3:XP_005265184.1	Mouse:Lamb2|	Laminin, Basement Membrane	matrisome	0.326406	0.0437525	4.37525	8	9.26894	0.502859	1	old	7.78669
AdrenalGland	M	40	ENSG00000144909	OSBPL11	29.9023												non-matrisome	0	0	0	152	9.99815	0.287588	1	young	3.04391
AdrenalGland	M	40	ENSG00000144909	OSBPL11	29.9023												non-matrisome	0.345748	0.113587	11.3587	152	9.99815	0.287588	1	old	3.38966
AdrenalGland	M	40	ENSG00000128039	SRD5A3	52.0026												non-matrisome	0	0	0	152	9.99815	0.287588	1	young	3.12313
AdrenalGland	M	40	ENSG00000128039	SRD5A3	52.0026												non-matrisome	0.509598	0.163169	16.3169	152	9.99815	0.287588	1	old	3.63272
AdrenalGland	M	40	ENSG00000204386	NEU1	7.77357												non-matrisome	0	0	0	152	9.99815	0.287588	1	young	6.57037
AdrenalGland	M	40	ENSG00000204386	NEU1	7.77357												non-matrisome	0.474644	0.07224	7.224	152	9.99815	0.287588	1	old	7.04501
AdrenalGland	M	40	ENSG00000166278	C2	33.5683												non-matrisome	0	0	0	152	9.99815	0.287588	1	young	2.25702
AdrenalGland	M	40	ENSG00000166278	C2	33.5683												non-matrisome	0.810789	0.35923	35.923	152	9.99815	0.287588	1	old	3.06781
AdrenalGland	M	40	ENSG00000025039	RRAGD	81.7149												non-matrisome	0	0	0	152	9.99815	0.287588	1	young	3.97308
AdrenalGland	M	40	ENSG00000025039	RRAGD	81.7149												non-matrisome	0.496314	0.124919	12.4919	152	9.99815	0.287588	1	old	4.46939
AdrenalGland	M	40	ENSG00000136235	GPNMB	60.4722												non-matrisome	0	0	0	152	9.99815	0.287588	1	young	3.16967
AdrenalGland	M	40	ENSG00000136235	GPNMB	60.4722												non-matrisome	0.961032	0.303197	30.3197	152	9.99815	0.287588	1	old	4.1307
AdrenalGland	M	40	ENSG00000105996	HOXA2	31.1794												non-matrisome	0	0	0	152	9.99815	0.287588	1	young	1.89608
AdrenalGland	M	40	ENSG00000105996	HOXA2	31.1794												non-matrisome	-0.504477	-0.266064	-26.6064	152	9.99815	0.287588	1	old	1.3916
AdrenalGland	M	40	ENSG00000104763	ASAH1	3.57226												non-matrisome	0	0	0	152	9.99815	0.287588	1	young	6.08231
AdrenalGland	M	40	ENSG00000104763	ASAH1	3.57226												non-matrisome	0.545329	0.0896581	8.96581	152	9.99815	0.287588	1	old	6.62764
AdrenalGland	M	40	ENSG00000155792	DEPTOR	9.1656												non-matrisome	0	0	0	152	9.99815	0.287588	1	young	6.17794
AdrenalGland	M	40	ENSG00000155792	DEPTOR	9.1656												non-matrisome	0.475877	0.0770283	7.70283	152	9.99815	0.287588	1	old	6.65382
AdrenalGland	M	40	ENSG00000099219	ERMP1	31.3274												non-matrisome	0	0	0	152	9.99815	0.287588	1	young	4.56859
AdrenalGland	M	40	ENSG00000099219	ERMP1	31.3274												non-matrisome	0.429834	0.0940847	9.40847	152	9.99815	0.287588	1	old	4.99842
AdrenalGland	M	40	ENSG00000122705	CLTA	36.1048												non-matrisome	0	0	0	152	9.99815	0.287588	1	young	6.80518
AdrenalGland	M	40	ENSG00000122705	CLTA	36.1048												non-matrisome	0.248525	0.03652	3.652	152	9.99815	0.287588	1	old	7.05371
AdrenalGland	M	40	ENSG00000136872	ALDOB	83.651												non-matrisome	0	0	0	152	9.99815	0.287588	1	young	1.48981
AdrenalGland	M	40	ENSG00000136872	ALDOB	83.651												non-matrisome	0.293835	0.19723	19.723	152	9.99815	0.287588	1	old	1.78365
AdrenalGland	M	40	ENSG00000148337	CIZ1	73.0462												non-matrisome	0	0	0	152	9.99815	0.287588	1	young	5.51062
AdrenalGland	M	40	ENSG00000148337	CIZ1	73.0462												non-matrisome	0.277164	0.0502963	5.02963	152	9.99815	0.287588	1	old	5.78779
AdrenalGland	M	40	ENSG00000107317	PTGDS	51.6307												non-matrisome	0	0	0	152	9.99815	0.287588	2	young	6.36144
AdrenalGland	M	40	ENSG00000107317	PTGDS	51.6307												non-matrisome	1.03013	0.161933	16.1933	152	9.99815	0.287588	2	old	7.39157
AdrenalGland	M	40	ENSG00000197355	UAP1L1	69.392												non-matrisome	0	0	0	152	9.99815	0.287588	1	young	4.29774
AdrenalGland	M	40	ENSG00000197355	UAP1L1	69.392												non-matrisome	0.539453	0.12552	12.552	152	9.99815	0.287588	1	old	4.83719
AdrenalGland	M	40	ENSG00000132274	TRIM22	13.293												non-matrisome	0	0	0	152	9.99815	0.287588	2	young	3.97205
AdrenalGland	M	40	ENSG00000132274	TRIM22	13.293												non-matrisome	0.412745	0.103912	10.3912	152	9.99815	0.287588	2	old	4.3848
AdrenalGland	M	40	ENSG00000166340	TPP1	38.6589												non-matrisome	0	0	0	152	9.99815	0.287588	1	young	7.41102
AdrenalGland	M	40	ENSG00000166340	TPP1	38.6589												non-matrisome	0.523351	0.0706179	7.06179	152	9.99815	0.287588	1	old	7.93437
AdrenalGland	M	40	ENSG00000170325	PRDM10	44.8112												non-matrisome	0	0	0	152	9.99815	0.287588	1	young	2.22688
AdrenalGland	M	40	ENSG00000170325	PRDM10	44.8112												non-matrisome	0.258642	0.116145	11.6145	152	9.99815	0.287588	1	old	2.48552
AdrenalGland	M	40	ENSG00000211584	SLC48A1	11.6922												non-matrisome	0	0	0	152	9.99815	0.287588	2	young	3.35938
AdrenalGland	M	40	ENSG00000211584	SLC48A1	11.6922												non-matrisome	0.497814	0.148186	14.8186	152	9.99815	0.287588	2	old	3.8572
AdrenalGland	M	40	ENSG00000166886	NAB2	21.3192												non-matrisome	0	0	0	152	9.99815	0.287588	1	young	4.35107
AdrenalGland	M	40	ENSG00000166886	NAB2	21.3192												non-matrisome	-0.33629	-0.0772889	-7.72889	152	9.99815	0.287588	1	old	4.01478
AdrenalGland	M	40	ENSG00000090487	SPG21	15.958												non-matrisome	0	0	0	152	9.99815	0.287588	1	young	5.57647
AdrenalGland	M	40	ENSG00000090487	SPG21	15.958												non-matrisome	0.28858	0.0517496	5.17496	152	9.99815	0.287588	1	old	5.86505
AdrenalGland	M	40	ENSG00000188536	HBA2	68.723												non-matrisome	0	0	0	152	9.99815	0.287588	1	young	5.10362
AdrenalGland	M	40	ENSG00000188536	HBA2	68.723												non-matrisome	-2.03492	-0.39872	-39.872	152	9.99815	0.287588	1	old	3.0687
AdrenalGland	M	40	ENSG00000103485	QPRT	0												non-matrisome	0	0	0	152	9.99815	0.287588	1	young	7.02583
AdrenalGland	M	40	ENSG00000103485	QPRT	0												non-matrisome	0.591041	0.0841241	8.41241	152	9.99815	0.287588	1	old	7.61687
AdrenalGland	M	40	ENSG00000170049	KCNAB3	95.4178												non-matrisome	0	0	0	152	9.99815	0.287588	1	young	1.05094
AdrenalGland	M	40	ENSG00000170049	KCNAB3	95.4178												non-matrisome	-0.273412	-0.26016	-26.016	152	9.99815	0.287588	1	old	0.777526
AdrenalGland	M	40	ENSG00000030582	GRN	23.7378												non-matrisome	0	0	0	152	9.99815	0.287588	1	young	6.96568
AdrenalGland	M	40	ENSG00000030582	GRN	23.7378												non-matrisome	0.503854	0.0723338	7.23338	152	9.99815	0.287588	1	old	7.46954
AdrenalGland	M	40	ENSG00000136478	TEX2	5.89517												non-matrisome	0	0	0	152	9.99815	0.287588	1	young	5.01104
AdrenalGland	M	40	ENSG00000136478	TEX2	5.89517												non-matrisome	0.325325	0.0649217	6.49217	152	9.99815	0.287588	1	old	5.33637
AdrenalGland	M	40	ENSG00000271605	MILR1	47.0135												non-matrisome	0	0	0	152	9.99815	0.287588	1	young	1.32894
AdrenalGland	M	40	ENSG00000271605	MILR1	47.0135												non-matrisome	0.379374	0.28547	28.547	152	9.99815	0.287588	1	old	1.70832
AdrenalGland	M	40	ENSG00000158270	COLEC12	7.70639	Matrisome-associated	ECM-affiliated Proteins	ENSG00000158270	collectin sub-family member 12	CLP1|NSR2|SCARA4|SRCL	16016	16016	Q5KU26	NP_569057.1	Mouse:Colec12|		matrisome	0	0	0	8	9.26894	0.502859	2	young	2.20273
AdrenalGland	M	40	ENSG00000158270	COLEC12	7.70639	Matrisome-associated	ECM-affiliated Proteins	ENSG00000158270	collectin sub-family member 12	CLP1|NSR2|SCARA4|SRCL	16016	16016	Q5KU26	NP_569057.1	Mouse:Colec12|		matrisome	0.913944	0.414914	41.4914	8	9.26894	0.502859	2	old	3.11667
AdrenalGland	M	40	ENSG00000141458	NPC1	26.3041												non-matrisome	0	0	0	152	9.99815	0.287588	1	young	4.99625
AdrenalGland	M	40	ENSG00000141458	NPC1	26.3041												non-matrisome	0.773469	0.15481	15.481	152	9.99815	0.287588	1	old	5.76972
AdrenalGland	M	40	ENSG00000090674	MCOLN1	19.8154												non-matrisome	0	0	0	152	9.99815	0.287588	1	young	5.94173
AdrenalGland	M	40	ENSG00000090674	MCOLN1	19.8154												non-matrisome	0.457121	0.0769339	7.69339	152	9.99815	0.287588	1	old	6.39885
AdrenalGland	M	40	ENSG00000102575	ACP5	23.9729												non-matrisome	0	0	0	152	9.99815	0.287588	1	young	1.99464
AdrenalGland	M	40	ENSG00000102575	ACP5	23.9729												non-matrisome	1.00338	0.503036	50.3036	152	9.99815	0.287588	1	old	2.99801
AdrenalGland	M	40	ENSG00000068903	SIRT2	10.7451												non-matrisome	0	0	0	152	9.99815	0.287588	1	young	5.65734
AdrenalGland	M	40	ENSG00000068903	SIRT2	10.7451												non-matrisome	0.223819	0.0395626	3.95626	152	9.99815	0.287588	1	old	5.88116
AdrenalGland	M	40	ENSG00000105722	ERF	25.6303												non-matrisome	0	0	0	152	9.99815	0.287588	1	young	5.47351
AdrenalGland	M	40	ENSG00000105722	ERF	25.6303												non-matrisome	-0.314383	-0.0574373	-5.74373	152	9.99815	0.287588	1	old	5.15912
AdrenalGland	M	40	ENSG00000087076	HSD17B14	30.5899												non-matrisome	0	0	0	152	9.99815	0.287588	2	young	5.38669
AdrenalGland	M	40	ENSG00000087076	HSD17B14	30.5899												non-matrisome	0.560378	0.10403	10.403	152	9.99815	0.287588	2	old	5.94706
AdrenalGland	M	40	ENSG00000125864	BFSP1	43.9382												non-matrisome	0	0	0	152	9.99815	0.287588	2	young	1.12624
AdrenalGland	M	40	ENSG00000125864	BFSP1	43.9382												non-matrisome	0.500415	0.444323	44.4323	152	9.99815	0.287588	2	old	1.62666
AdrenalGland	M	40	ENSG00000241728	AP001062	54.9092												non-matrisome	0	0	0	152	9.99815	0.287588	1	young	4.14846
AdrenalGland	M	40	ENSG00000241728	AP001062	54.9092												non-matrisome	-0.315429	-0.0760352	-7.60352	152	9.99815	0.287588	1	old	3.83303
AdrenalGland	M	40	ENSG00000044446	PHKA2	72.7439												non-matrisome	0	0	0	152	9.99815	0.287588	1	young	4.39325
AdrenalGland	M	40	ENSG00000044446	PHKA2	72.7439												non-matrisome	-0.227463	-0.0517757	-5.17757	152	9.99815	0.287588	1	old	4.16578
AdrenalGland	M	40	ENSG00000101955	SRPX	20.0872	Core matrisome	ECM Glycoproteins	ENSG00000101955	sushi-repeat-containing protein, X-linked	DRS|ETX1|SRPX1	11309	11309	P78539	NP_001164221.1:NP_001164222.1:NP_001164223.1:NP_006298.1	Mouse:Srpx|		matrisome	0	0	0	8	9.26894	0.502859	1	young	5.61592
AdrenalGland	M	40	ENSG00000101955	SRPX	20.0872	Core matrisome	ECM Glycoproteins	ENSG00000101955	sushi-repeat-containing protein, X-linked	DRS|ETX1|SRPX1	11309	11309	P78539	NP_001164221.1:NP_001164222.1:NP_001164223.1:NP_006298.1	Mouse:Srpx|		matrisome	0.513874	0.091503	9.1503	8	9.26894	0.502859	1	old	6.1298
AdrenalGland	M	40	ENSG00000102032	RENBP	62.1129												non-matrisome	0	0	0	152	9.99815	0.287588	1	young	4.08156
AdrenalGland	M	40	ENSG00000102032	RENBP	62.1129												non-matrisome	0.840808	0.206002	20.6002	152	9.99815	0.287588	1	old	4.92237
ArteryAorta	M	40	ENSG00000197312	DDI2	0												non-matrisome	0	0	0	112	6.36348	0.14896	1	young	1.53331
ArteryAorta	M	40	ENSG00000197312	DDI2	0												non-matrisome	0.367502	0.239679	23.9679	112	6.36348	0.14896	1	old	1.90081
ArteryAorta	M	40	ENSG00000126070	AGO3	33.2665												non-matrisome	0	0	0	112	6.36348	0.14896	1	young	2.30291
ArteryAorta	M	40	ENSG00000126070	AGO3	33.2665												non-matrisome	0.204208	0.0886738	8.86738	112	6.36348	0.14896	1	old	2.50711
ArteryAorta	M	40	ENSG00000090621	PABPC4	39.5002												non-matrisome	0	0	0	112	6.36348	0.14896	1	young	6.24731
ArteryAorta	M	40	ENSG00000090621	PABPC4	39.5002												non-matrisome	0.203212	0.0325279	3.25279	112	6.36348	0.14896	1	old	6.45053
ArteryAorta	M	40	ENSG00000162407	PLPP3	11.9856												non-matrisome	0	0	0	112	6.36348	0.14896	1	young	6.34016
ArteryAorta	M	40	ENSG00000162407	PLPP3	11.9856												non-matrisome	0.457865	0.0722167	7.22167	112	6.36348	0.14896	1	old	6.79803
ArteryAorta	M	40	ENSG00000067334	DNTTIP2	34.9234												non-matrisome	0	0	0	112	6.36348	0.14896	1	young	4.22065
ArteryAorta	M	40	ENSG00000067334	DNTTIP2	34.9234												non-matrisome	0.250448	0.0593386	5.93386	112	6.36348	0.14896	1	old	4.4711
ArteryAorta	M	40	ENSG00000134186	PRPF38B	12.5752												non-matrisome	0	0	0	112	6.36348	0.14896	1	young	4.82179
ArteryAorta	M	40	ENSG00000134186	PRPF38B	12.5752												non-matrisome	0.246893	0.0512036	5.12036	112	6.36348	0.14896	1	old	5.06868
ArteryAorta	M	40	ENSG00000162775	RBM15	11.7332												non-matrisome	0	0	0	112	6.36348	0.14896	1	young	2.00626
ArteryAorta	M	40	ENSG00000162775	RBM15	11.7332												non-matrisome	0.207415	0.103384	10.3384	112	6.36348	0.14896	1	old	2.21367
ArteryAorta	M	40	ENSG00000160785	SLC25A44	21.9721												non-matrisome	0	0	0	112	6.36348	0.14896	1	young	3.29086
ArteryAorta	M	40	ENSG00000160785	SLC25A44	21.9721												non-matrisome	0.336813	0.102348	10.2348	112	6.36348	0.14896	1	old	3.62767
ArteryAorta	M	40	ENSG00000117036	ETV3	15.9135												non-matrisome	0	0	0	112	6.36348	0.14896	1	young	3.29242
ArteryAorta	M	40	ENSG00000117036	ETV3	15.9135												non-matrisome	0.26522	0.0805548	8.05548	112	6.36348	0.14896	1	old	3.55764
ArteryAorta	M	40	ENSG00000117523	PRRC2C	12.0609												non-matrisome	0	0	0	112	6.36348	0.14896	1	young	5.55828
ArteryAorta	M	40	ENSG00000117523	PRRC2C	12.0609												non-matrisome	0.19318	0.0347554	3.47554	112	6.36348	0.14896	1	old	5.75146
ArteryAorta	M	40	ENSG00000180667	YOD1	13.7863												non-matrisome	0	0	0	112	6.36348	0.14896	1	young	0.94957
ArteryAorta	M	40	ENSG00000180667	YOD1	13.7863												non-matrisome	0.288423	0.30374	30.374	112	6.36348	0.14896	1	old	1.23799
ArteryAorta	M	40	ENSG00000124383	MPHOSPH10	8.76632												non-matrisome	0	0	0	112	6.36348	0.14896	1	young	4.44766
ArteryAorta	M	40	ENSG00000124383	MPHOSPH10	8.76632												non-matrisome	0.265248	0.0596377	5.96377	112	6.36348	0.14896	1	old	4.71291
ArteryAorta	M	40	ENSG00000169756	LIMS1	42.559												non-matrisome	0	0	0	112	6.36348	0.14896	1	young	5.03208
ArteryAorta	M	40	ENSG00000169756	LIMS1	42.559												non-matrisome	0.23853	0.0474018	4.74018	112	6.36348	0.14896	1	old	5.27061
ArteryAorta	M	40	ENSG00000169554	ZEB2	13.9215												non-matrisome	0	0	0	112	6.36348	0.14896	2	young	4.16667
ArteryAorta	M	40	ENSG00000169554	ZEB2	13.9215												non-matrisome	0.214945	0.0515867	5.15867	112	6.36348	0.14896	2	old	4.38162
ArteryAorta	M	40	ENSG00000196504	PRPF40A	16.7677												non-matrisome	0	0	0	112	6.36348	0.14896	2	young	4.4347
ArteryAorta	M	40	ENSG00000196504	PRPF40A	16.7677												non-matrisome	0.170373	0.0384181	3.84181	112	6.36348	0.14896	2	old	4.60507
ArteryAorta	M	40	ENSG00000115457	IGFBP2	29.833	Core matrisome	ECM Glycoproteins	ENSG00000115457	insulin-like growth factor binding protein 2, 36kDa	IBP2|IGF-BP53	5471	5471	C9JMY1:C9JW52:H7C1H0:P18065	NP_000588.2	Mouse:Igfbp2|	Growth Factor-binding	matrisome	0	0	0	5	-10.8861	-0.450706	2	young	10.7558
ArteryAorta	M	40	ENSG00000115457	IGFBP2	29.833	Core matrisome	ECM Glycoproteins	ENSG00000115457	insulin-like growth factor binding protein 2, 36kDa	IBP2|IGF-BP53	5471	5471	C9JMY1:C9JW52:H7C1H0:P18065	NP_000588.2	Mouse:Igfbp2|	Growth Factor-binding	matrisome	-0.537419	-0.0499653	-4.99653	5	-10.8861	-0.450706	2	old	10.2184
ArteryAorta	M	40	ENSG00000114923	SLC4A3	22.3687												non-matrisome	0	0	0	112	6.36348	0.14896	1	young	3.19411
ArteryAorta	M	40	ENSG00000114923	SLC4A3	22.3687												non-matrisome	-0.478411	-0.149779	-14.9779	112	6.36348	0.14896	1	old	2.7157
ArteryAorta	M	40	ENSG00000116106	EPHA4	75.0806												non-matrisome	0	0	0	112	6.36348	0.14896	2	young	3.90578
ArteryAorta	M	40	ENSG00000116106	EPHA4	75.0806												non-matrisome	-0.519397	-0.132982	-13.2982	112	6.36348	0.14896	2	old	3.38638
ArteryAorta	M	40	ENSG00000186448	ZNF197	4.04817												non-matrisome	0	0	0	112	6.36348	0.14896	1	young	2.65732
ArteryAorta	M	40	ENSG00000186448	ZNF197	4.04817												non-matrisome	0.214196	0.080606	8.0606	112	6.36348	0.14896	1	old	2.87152
ArteryAorta	M	40	ENSG00000145022	TCTA	88.7345												non-matrisome	0	0	0	112	6.36348	0.14896	1	young	6.34059
ArteryAorta	M	40	ENSG00000145022	TCTA	88.7345												non-matrisome	-0.257171	-0.0405595	-4.05595	112	6.36348	0.14896	1	old	6.08342
ArteryAorta	M	40	ENSG00000066422	ZBTB11	49.6767												non-matrisome	0	0	0	112	6.36348	0.14896	1	young	3.37927
ArteryAorta	M	40	ENSG00000066422	ZBTB11	49.6767												non-matrisome	0.225023	0.0665894	6.65894	112	6.36348	0.14896	1	old	3.60429
ArteryAorta	M	40	ENSG00000136527	TRA2B	5.14243												non-matrisome	0	0	0	112	6.36348	0.14896	1	young	6.0687
ArteryAorta	M	40	ENSG00000136527	TRA2B	5.14243												non-matrisome	0.192036	0.0316437	3.16437	112	6.36348	0.14896	1	old	6.26073
ArteryAorta	M	40	ENSG00000214367	HAUS3	81.0289												non-matrisome	0	0	0	112	6.36348	0.14896	1	young	3.78096
ArteryAorta	M	40	ENSG00000214367	HAUS3	81.0289												non-matrisome	0.258916	0.068479	6.8479	112	6.36348	0.14896	1	old	4.03988
ArteryAorta	M	40	ENSG00000138757	G3BP2	18.3211												non-matrisome	0	0	0	112	6.36348	0.14896	1	young	5.33121
ArteryAorta	M	40	ENSG00000138757	G3BP2	18.3211												non-matrisome	0.176415	0.033091	3.3091	112	6.36348	0.14896	1	old	5.50762
ArteryAorta	M	40	ENSG00000078295	ADCY2	33.3887												non-matrisome	0	0	0	112	6.36348	0.14896	2	young	2.53509
ArteryAorta	M	40	ENSG00000078295	ADCY2	33.3887												non-matrisome	-0.418799	-0.165201	-16.5201	112	6.36348	0.14896	2	old	2.11629
ArteryAorta	M	40	ENSG00000176788	BASP1	40.304												non-matrisome	0	0	0	112	6.36348	0.14896	1	young	6.07532
ArteryAorta	M	40	ENSG00000176788	BASP1	40.304												non-matrisome	0.357619	0.0588642	5.88642	112	6.36348	0.14896	1	old	6.43294
ArteryAorta	M	40	ENSG00000240376	RP11-36C20	31.7853												non-matrisome	0	0	0	112	6.36348	0.14896	1	young	0.636374
ArteryAorta	M	40	ENSG00000240376	RP11-36C20	31.7853												non-matrisome	0.291155	0.457521	45.7521	112	6.36348	0.14896	1	old	0.927529
ArteryAorta	M	40	ENSG00000113448	PDE4D	30.3128												non-matrisome	0	0	0	112	6.36348	0.14896	1	young	2.29925
ArteryAorta	M	40	ENSG00000113448	PDE4D	30.3128												non-matrisome	0.516874	0.224801	22.4801	112	6.36348	0.14896	1	old	2.81613
ArteryAorta	M	40	ENSG00000120137	PANK3	0.662186												non-matrisome	0	0	0	112	6.36348	0.14896	1	young	3.79918
ArteryAorta	M	40	ENSG00000120137	PANK3	0.662186												non-matrisome	0.22856	0.0601603	6.01603	112	6.36348	0.14896	1	old	4.02774
ArteryAorta	M	40	ENSG00000137161	CNPY3	11.6646												non-matrisome	0	0	0	112	6.36348	0.14896	1	young	6.54537
ArteryAorta	M	40	ENSG00000137161	CNPY3	11.6646												non-matrisome	-0.199931	-0.0305455	-3.05455	112	6.36348	0.14896	1	old	6.34544
ArteryAorta	M	40	ENSG00000009413	REV3L	55.6295												non-matrisome	0	0	0	112	6.36348	0.14896	1	young	3.24582
ArteryAorta	M	40	ENSG00000009413	REV3L	55.6295												non-matrisome	0.309618	0.0953899	9.53899	112	6.36348	0.14896	1	old	3.55544
ArteryAorta	M	40	ENSG00000105849	TWISTNB	0.827658												non-matrisome	0	0	0	112	6.36348	0.14896	1	young	3.29006
ArteryAorta	M	40	ENSG00000105849	TWISTNB	0.827658												non-matrisome	0.339114	0.103072	10.3072	112	6.36348	0.14896	1	old	3.62917
ArteryAorta	M	40	ENSG00000188372	ZP3	26.2504	Core matrisome	ECM Glycoproteins	ENSG00000188372	zona pellucida glycoprotein 3 (sperm receptor)	ZP3A|ZP3B|ZPC	13189	13189	E9PFI9:H0Y3M4:P21754	NP_001103824.1:NP_009086.4	Mouse:Zp3|		matrisome	0	0	0	5	-10.8861	-0.450706	1	young	2.45487
ArteryAorta	M	40	ENSG00000188372	ZP3	26.2504	Core matrisome	ECM Glycoproteins	ENSG00000188372	zona pellucida glycoprotein 3 (sperm receptor)	ZP3A|ZP3B|ZPC	13189	13189	E9PFI9:H0Y3M4:P21754	NP_001103824.1:NP_009086.4	Mouse:Zp3|		matrisome	-0.586199	-0.23879	-23.879	5	-10.8861	-0.450706	1	old	1.86867
ArteryAorta	M	40	ENSG00000127947	PTPN12	49.4683												non-matrisome	0	0	0	112	6.36348	0.14896	1	young	6.09549
ArteryAorta	M	40	ENSG00000127947	PTPN12	49.4683												non-matrisome	0.247018	0.0405246	4.05246	112	6.36348	0.14896	1	old	6.34251
ArteryAorta	M	40	ENSG00000006634	DBF4	36.1428												non-matrisome	0	0	0	112	6.36348	0.14896	1	young	1.65311
ArteryAorta	M	40	ENSG00000006634	DBF4	36.1428												non-matrisome	0.285124	0.172477	17.2477	112	6.36348	0.14896	1	old	1.93823
ArteryAorta	M	40	ENSG00000008277	ADAM22	14.8305	Matrisome-associated	ECM Regulators	ENSG00000008277	ADAM metallopeptidase domain 22	MDC2|MGC149832	201	201	E7EPF1:E9PF78:F8WAD8:G5E951:H7C0Q9:H7C3I4:Q9P0K1	NP_004185.1:NP_068367.1:NP_068368.2:NP_068369.1	Mouse:Adam22|		matrisome	0	0	0	5	-10.8861	-0.450706	4	young	1.18417
ArteryAorta	M	40	ENSG00000008277	ADAM22	14.8305	Matrisome-associated	ECM Regulators	ENSG00000008277	ADAM metallopeptidase domain 22	MDC2|MGC149832	201	201	E7EPF1:E9PF78:F8WAD8:G5E951:H7C0Q9:H7C3I4:Q9P0K1	NP_004185.1:NP_068367.1:NP_068368.2:NP_068369.1	Mouse:Adam22|		matrisome	0.426255	0.359961	35.9961	5	-10.8861	-0.450706	4	old	1.61042
ArteryAorta	M	40	ENSG00000198042	MAK16	10.7973												non-matrisome	0	0	0	112	6.36348	0.14896	1	young	2.26911
ArteryAorta	M	40	ENSG00000198042	MAK16	10.7973												non-matrisome	0.43526	0.19182	19.182	112	6.36348	0.14896	1	old	2.70437
ArteryAorta	M	40	ENSG00000147874	HAUS6	22.558												non-matrisome	0	0	0	112	6.36348	0.14896	1	young	2.33816
ArteryAorta	M	40	ENSG00000147874	HAUS6	22.558												non-matrisome	0.243234	0.104028	10.4028	112	6.36348	0.14896	1	old	2.58139
ArteryAorta	M	40	ENSG00000198887	SMC5	11.2688												non-matrisome	0	0	0	112	6.36348	0.14896	1	young	4.20486
ArteryAorta	M	40	ENSG00000198887	SMC5	11.2688												non-matrisome	0.25596	0.0608724	6.08724	112	6.36348	0.14896	1	old	4.46082
ArteryAorta	M	40	ENSG00000165029	ABCA1	50.7696												non-matrisome	0	0	0	112	6.36348	0.14896	1	young	3.0299
ArteryAorta	M	40	ENSG00000165029	ABCA1	50.7696												non-matrisome	0.689297	0.227498	22.7498	112	6.36348	0.14896	1	old	3.7192
ArteryAorta	M	40	ENSG00000148219	ASTN2	9.22282												non-matrisome	0	0	0	112	6.36348	0.14896	3	young	2.08425
ArteryAorta	M	40	ENSG00000148219	ASTN2	9.22282												non-matrisome	-0.365856	-0.175533	-17.5533	112	6.36348	0.14896	3	old	1.7184
ArteryAorta	M	40	ENSG00000186130	ZBTB6	17.7407												non-matrisome	0	0	0	112	6.36348	0.14896	1	young	2.34584
ArteryAorta	M	40	ENSG00000186130	ZBTB6	17.7407												non-matrisome	0.415798	0.177249	17.7249	112	6.36348	0.14896	1	old	2.76164
ArteryAorta	M	40	ENSG00000169155	ZBTB43	14.3917												non-matrisome	0	0	0	112	6.36348	0.14896	1	young	2.52407
ArteryAorta	M	40	ENSG00000169155	ZBTB43	14.3917												non-matrisome	0.282973	0.11211	11.211	112	6.36348	0.14896	1	old	2.80705
ArteryAorta	M	40	ENSG00000097007	ABL1	28.0811												non-matrisome	0	0	0	112	6.36348	0.14896	1	young	6.34064
ArteryAorta	M	40	ENSG00000097007	ABL1	28.0811												non-matrisome	0.274735	0.0433293	4.33293	112	6.36348	0.14896	1	old	6.61538
ArteryAorta	M	40	ENSG00000187522	HSPA14	8.34805												non-matrisome	0	0	0	112	6.36348	0.14896	1	young	3.21078
ArteryAorta	M	40	ENSG00000187522	HSPA14	8.34805												non-matrisome	0.206082	0.0641846	6.41846	112	6.36348	0.14896	1	old	3.41686
ArteryAorta	M	40	ENSG00000169826	CSGALNACT2	40.4973												non-matrisome	0	0	0	112	6.36348	0.14896	2	young	5.25375
ArteryAorta	M	40	ENSG00000169826	CSGALNACT2	40.4973												non-matrisome	0.279346	0.0531708	5.31708	112	6.36348	0.14896	2	old	5.53309
ArteryAorta	M	40	ENSG00000169813	HNRNPF	22.0295												non-matrisome	0	0	0	112	6.36348	0.14896	1	young	6.30209
ArteryAorta	M	40	ENSG00000169813	HNRNPF	22.0295												non-matrisome	0.264312	0.0419403	4.19403	112	6.36348	0.14896	1	old	6.56641
ArteryAorta	M	40	ENSG00000198964	SGMS1	21.0817												non-matrisome	0	0	0	112	6.36348	0.14896	1	young	3.5284
ArteryAorta	M	40	ENSG00000198964	SGMS1	21.0817												non-matrisome	0.207448	0.0587938	5.87938	112	6.36348	0.14896	1	old	3.73584
ArteryAorta	M	40	ENSG00000096717	SIRT1	24.6572												non-matrisome	0	0	0	112	6.36348	0.14896	1	young	4.01743
ArteryAorta	M	40	ENSG00000096717	SIRT1	24.6572												non-matrisome	0.216779	0.0539596	5.39596	112	6.36348	0.14896	1	old	4.23421
ArteryAorta	M	40	ENSG00000107874	CUEDC2	18.9802												non-matrisome	0	0	0	112	6.36348	0.14896	1	young	6.63451
ArteryAorta	M	40	ENSG00000107874	CUEDC2	18.9802												non-matrisome	-0.156091	-0.0235272	-2.35272	112	6.36348	0.14896	1	old	6.47842
ArteryAorta	M	40	ENSG00000236264	RPL26P30	25.2795												non-matrisome	0	0	0	112	6.36348	0.14896	1	young	1.93053
ArteryAorta	M	40	ENSG00000236264	RPL26P30	25.2795												non-matrisome	0.298117	0.154422	15.4422	112	6.36348	0.14896	1	old	2.22865
ArteryAorta	M	40	ENSG00000110422	HIPK3	27.7569												non-matrisome	0	0	0	112	6.36348	0.14896	1	young	5.62515
ArteryAorta	M	40	ENSG00000110422	HIPK3	27.7569												non-matrisome	0.212024	0.0376921	3.76921	112	6.36348	0.14896	1	old	5.83717
ArteryAorta	M	40	ENSG00000150776	C11orf57	13.8125												non-matrisome	0	0	0	112	6.36348	0.14896	1	young	2.29183
ArteryAorta	M	40	ENSG00000150776	C11orf57	13.8125												non-matrisome	0.17636	0.0769518	7.69518	112	6.36348	0.14896	1	old	2.46819
ArteryAorta	M	40	ENSG00000129315	CCNT1	67.3887												non-matrisome	0	0	0	112	6.36348	0.14896	1	young	3.74468
ArteryAorta	M	40	ENSG00000129315	CCNT1	67.3887												non-matrisome	0.222111	0.0593136	5.93136	112	6.36348	0.14896	1	old	3.96679
ArteryAorta	M	40	ENSG00000161813	LARP4	22.4415												non-matrisome	0	0	0	112	6.36348	0.14896	1	young	3.66979
ArteryAorta	M	40	ENSG00000161813	LARP4	22.4415												non-matrisome	0.325979	0.0888278	8.88278	112	6.36348	0.14896	1	old	3.99577
ArteryAorta	M	40	ENSG00000135503	ACVR1B	37.6213												non-matrisome	0	0	0	112	6.36348	0.14896	1	young	3.73326
ArteryAorta	M	40	ENSG00000135503	ACVR1B	37.6213												non-matrisome	0.285336	0.0764307	7.64307	112	6.36348	0.14896	1	old	4.0186
ArteryAorta	M	40	ENSG00000257218	GATC	3.52347												non-matrisome	0	0	0	112	6.36348	0.14896	1	young	1.32393
ArteryAorta	M	40	ENSG00000257218	GATC	3.52347												non-matrisome	0.357409	0.269961	26.9961	112	6.36348	0.14896	1	old	1.68133
ArteryAorta	M	40	ENSG00000132952	USPL1	32.7512												non-matrisome	0	0	0	112	6.36348	0.14896	1	young	3.75309
ArteryAorta	M	40	ENSG00000132952	USPL1	32.7512												non-matrisome	0.326682	0.0870435	8.70435	112	6.36348	0.14896	1	old	4.07977
ArteryAorta	M	40	ENSG00000120686	UFM1	11.4994												non-matrisome	0	0	0	112	6.36348	0.14896	1	young	5.6209
ArteryAorta	M	40	ENSG00000120686	UFM1	11.4994												non-matrisome	0.230714	0.0410457	4.10457	112	6.36348	0.14896	1	old	5.85162
ArteryAorta	M	40	ENSG00000092036	HAUS4	28.6065												non-matrisome	0	0	0	112	6.36348	0.14896	1	young	5.46918
ArteryAorta	M	40	ENSG00000092036	HAUS4	28.6065												non-matrisome	-0.220062	-0.0402368	-4.02368	112	6.36348	0.14896	1	old	5.24912
ArteryAorta	M	40	ENSG00000165506	DNAAF2	31.1462												non-matrisome	0	0	0	112	6.36348	0.14896	1	young	2.57206
ArteryAorta	M	40	ENSG00000165506	DNAAF2	31.1462												non-matrisome	0.270982	0.105356	10.5356	112	6.36348	0.14896	1	old	2.84304
ArteryAorta	M	40	ENSG00000100483	VCPKMT	25.3391												non-matrisome	0	0	0	112	6.36348	0.14896	1	young	3.64188
ArteryAorta	M	40	ENSG00000100483	VCPKMT	25.3391												non-matrisome	0.291627	0.0800759	8.00759	112	6.36348	0.14896	1	old	3.93351
ArteryAorta	M	40	ENSG00000100796	PPP4R3A	49.0552												non-matrisome	0	0	0	112	6.36348	0.14896	1	young	5.27552
ArteryAorta	M	40	ENSG00000100796	PPP4R3A	49.0552												non-matrisome	0.176339	0.0334258	3.34258	112	6.36348	0.14896	1	old	5.45186
ArteryAorta	M	40	ENSG00000069956	MAPK6	35.7789												non-matrisome	0	0	0	112	6.36348	0.14896	1	young	3.71968
ArteryAorta	M	40	ENSG00000069956	MAPK6	35.7789												non-matrisome	0.266035	0.0715209	7.15209	112	6.36348	0.14896	1	old	3.98572
ArteryAorta	M	40	ENSG00000140455	USP3	61.0632												non-matrisome	0	0	0	112	6.36348	0.14896	2	young	3.82458
ArteryAorta	M	40	ENSG00000140455	USP3	61.0632												non-matrisome	0.191174	0.0499857	4.99857	112	6.36348	0.14896	2	old	4.01576
ArteryAorta	M	40	ENSG00000169018	FEM1B	21.9744												non-matrisome	0	0	0	112	6.36348	0.14896	1	young	5.4628
ArteryAorta	M	40	ENSG00000169018	FEM1B	21.9744												non-matrisome	0.252832	0.0462826	4.62826	112	6.36348	0.14896	1	old	5.71563
ArteryAorta	M	40	ENSG00000206811	SNORA10	19.9713												non-matrisome	0	0	0	112	6.36348	0.14896	1	young	1.64124
ArteryAorta	M	40	ENSG00000206811	SNORA10	19.9713												non-matrisome	0.589838	0.359387	35.9387	112	6.36348	0.14896	1	old	2.23107
ArteryAorta	M	40	ENSG00000185338	SOCS1	11.1865												non-matrisome	0	0	0	112	6.36348	0.14896	1	young	2.42902
ArteryAorta	M	40	ENSG00000185338	SOCS1	11.1865												non-matrisome	0.628087	0.258576	25.8576	112	6.36348	0.14896	1	old	3.05711
ArteryAorta	M	40	ENSG00000260306	RP11-645C24	11.7332												non-matrisome	0	0	0	112	6.36348	0.14896	1	young	0.797439
ArteryAorta	M	40	ENSG00000260306	RP11-645C24	11.7332												non-matrisome	0.343955	0.431324	43.1324	112	6.36348	0.14896	1	old	1.14139
ArteryAorta	M	40	ENSG00000070444	MNT	6.2986												non-matrisome	0	0	0	112	6.36348	0.14896	1	young	4.37472
ArteryAorta	M	40	ENSG00000070444	MNT	6.2986												non-matrisome	0.228407	0.0522108	5.22108	112	6.36348	0.14896	1	old	4.60312
ArteryAorta	M	40	ENSG00000178502	KLHL11	2.34551												non-matrisome	0	0	0	112	6.36348	0.14896	1	young	1.17655
ArteryAorta	M	40	ENSG00000178502	KLHL11	2.34551												non-matrisome	0.374667	0.318445	31.8445	112	6.36348	0.14896	1	old	1.55122
ArteryAorta	M	40	ENSG00000101745	ANKRD12	27.8667												non-matrisome	0	0	0	112	6.36348	0.14896	1	young	3.50283
ArteryAorta	M	40	ENSG00000101745	ANKRD12	27.8667												non-matrisome	0.234715	0.0670074	6.70074	112	6.36348	0.14896	1	old	3.73754
ArteryAorta	M	40	ENSG00000141384	TAF4B	17.1995												non-matrisome	0	0	0	112	6.36348	0.14896	2	young	1.49009
ArteryAorta	M	40	ENSG00000141384	TAF4B	17.1995												non-matrisome	0.328083	0.220177	22.0177	112	6.36348	0.14896	2	old	1.81817
ArteryAorta	M	40	ENSG00000116017	ARID3A	37.4892												non-matrisome	0	0	0	112	6.36348	0.14896	1	young	1.62374
ArteryAorta	M	40	ENSG00000116017	ARID3A	37.4892												non-matrisome	0.275177	0.169471	16.9471	112	6.36348	0.14896	1	old	1.89891
ArteryAorta	M	40	ENSG00000171295	ZNF440	57.1143												non-matrisome	0	0	0	112	6.36348	0.14896	2	young	1.93862
ArteryAorta	M	40	ENSG00000171295	ZNF440	57.1143												non-matrisome	0.280931	0.144913	14.4913	112	6.36348	0.14896	2	old	2.21955
ArteryAorta	M	40	ENSG00000167635	ZNF146	41.3722												non-matrisome	0	0	0	112	6.36348	0.14896	1	young	5.40998
ArteryAorta	M	40	ENSG00000167635	ZNF146	41.3722												non-matrisome	0.206059	0.0380888	3.80888	112	6.36348	0.14896	1	old	5.61604
ArteryAorta	M	40	ENSG00000159882	ZNF230	24.9458												non-matrisome	0	0	0	112	6.36348	0.14896	1	young	1.64729
ArteryAorta	M	40	ENSG00000159882	ZNF230	24.9458												non-matrisome	0.290661	0.176448	17.6448	112	6.36348	0.14896	1	old	1.93795
ArteryAorta	M	40	ENSG00000159885	ZNF222	6.64487												non-matrisome	0	0	0	112	6.36348	0.14896	1	young	2.04204
ArteryAorta	M	40	ENSG00000159885	ZNF222	6.64487												non-matrisome	0.330061	0.161632	16.1632	112	6.36348	0.14896	1	old	2.37211
ArteryAorta	M	40	ENSG00000186230	ZNF749	36.4679												non-matrisome	0	0	0	112	6.36348	0.14896	1	young	1.10652
ArteryAorta	M	40	ENSG00000186230	ZNF749	36.4679												non-matrisome	0.227846	0.205913	20.5913	112	6.36348	0.14896	1	old	1.33436
ArteryAorta	M	40	ENSG00000180530	NRIP1	21.522												non-matrisome	0	0	0	112	6.36348	0.14896	1	young	2.87674
ArteryAorta	M	40	ENSG00000180530	NRIP1	21.522												non-matrisome	0.25641	0.0891322	8.91322	112	6.36348	0.14896	1	old	3.13315
ArteryAorta	M	40	ENSG00000177189	RPS6KA3	47.2536												non-matrisome	0	0	0	112	6.36348	0.14896	1	young	4.06339
ArteryAorta	M	40	ENSG00000177189	RPS6KA3	47.2536												non-matrisome	0.275267	0.0677433	6.77433	112	6.36348	0.14896	1	old	4.33866
ArteryAorta	M	40	ENSG00000125356	NDUFA1	5.16404												non-matrisome	0	0	0	112	6.36348	0.14896	1	young	8.50398
ArteryAorta	M	40	ENSG00000125356	NDUFA1	5.16404												non-matrisome	-0.201191	-0.0236584	-2.36584	112	6.36348	0.14896	1	old	8.30279
ArteryAorta	M	40	ENSG00000177485	ZBTB33	100												non-matrisome	0	0	0	112	6.36348	0.14896	1	young	2.52274
ArteryAorta	M	40	ENSG00000177485	ZBTB33	100												non-matrisome	0.251353	0.0996349	9.96349	112	6.36348	0.14896	1	old	2.77409
ArteryAorta	M	40	ENSG00000102034	ELF4	17.7451												non-matrisome	0	0	0	112	6.36348	0.14896	1	young	3.66556
ArteryAorta	M	40	ENSG00000102034	ELF4	17.7451												non-matrisome	0.265991	0.0725647	7.25647	112	6.36348	0.14896	1	old	3.93156
ArteryCoronary	M	40	ENSG00000175756	AURKAIP1	0												non-matrisome	0	0	0	467	-6.64314	-0.336582	1	young	6.20247
ArteryCoronary	M	40	ENSG00000175756	AURKAIP1	0												non-matrisome	0.291559	0.047007	4.7007	467	-6.64314	-0.336582	1	old	6.49403
ArteryCoronary	M	40	ENSG00000116251	RPL22	71.9952												non-matrisome	0	0	0	467	-6.64314	-0.336582	1	young	8.04011
ArteryCoronary	M	40	ENSG00000116251	RPL22	71.9952												non-matrisome	-0.40964	-0.0509495	-5.09495	467	-6.64314	-0.336582	1	old	7.63047
ArteryCoronary	M	40	ENSG00000004487	KDM1A	16.6236												non-matrisome	0	0	0	467	-6.64314	-0.336582	1	young	5.48629
ArteryCoronary	M	40	ENSG00000004487	KDM1A	16.6236												non-matrisome	-0.248938	-0.0453746	-4.53746	467	-6.64314	-0.336582	1	old	5.23735
ArteryCoronary	M	40	ENSG00000142676	RPL11	5.33654												non-matrisome	0	0	0	467	-6.64314	-0.336582	1	young	9.717
ArteryCoronary	M	40	ENSG00000142676	RPL11	5.33654												non-matrisome	-0.331184	-0.0340829	-3.40829	467	-6.64314	-0.336582	1	old	9.38582
ArteryCoronary	M	40	ENSG00000133226	SRRM1	10.5118												non-matrisome	0	0	0	467	-6.64314	-0.336582	1	young	6.1471
ArteryCoronary	M	40	ENSG00000133226	SRRM1	10.5118												non-matrisome	-0.489618	-0.0796503	-7.96503	467	-6.64314	-0.336582	1	old	5.65748
ArteryCoronary	M	40	ENSG00000117614	SYF2	26.7811												non-matrisome	0	0	0	467	-6.64314	-0.336582	1	young	5.87353
ArteryCoronary	M	40	ENSG00000117614	SYF2	26.7811												non-matrisome	-0.549516	-0.0935581	-9.35581	467	-6.64314	-0.336582	1	old	5.32401
ArteryCoronary	M	40	ENSG00000084636	COL16A1	70.0824	Core matrisome	Collagens	ENSG00000084636	collagen, type XVI, alpha 1	447AA|FP1572	2193	2193	A6NCT7:A6NDR9:H7BY97:H7BZL8:H7C3F0:Q07092	NP_001847.3	Mouse:Col16a1|	FACIT	matrisome	0	0	0	27	-9.61872	-0.627006	1	young	7.01385
ArteryCoronary	M	40	ENSG00000084636	COL16A1	70.0824	Core matrisome	Collagens	ENSG00000084636	collagen, type XVI, alpha 1	447AA|FP1572	2193	2193	A6NCT7:A6NDR9:H7BY97:H7BZL8:H7C3F0:Q07092	NP_001847.3	Mouse:Col16a1|	FACIT	matrisome	-0.967224	-0.137902	-13.7902	27	-9.61872	-0.627006	1	old	6.04663
ArteryCoronary	M	40	ENSG00000121774	KHDRBS1	3.9497												non-matrisome	0	0	0	467	-6.64314	-0.336582	1	young	6.35261
ArteryCoronary	M	40	ENSG00000121774	KHDRBS1	3.9497												non-matrisome	-0.26444	-0.041627	-4.1627	467	-6.64314	-0.336582	1	old	6.08817
ArteryCoronary	M	40	ENSG00000160058	BSDC1	29.0003												non-matrisome	0	0	0	467	-6.64314	-0.336582	1	young	5.76126
ArteryCoronary	M	40	ENSG00000160058	BSDC1	29.0003												non-matrisome	-0.356922	-0.0619521	-6.19521	467	-6.64314	-0.336582	1	old	5.40434
ArteryCoronary	M	40	ENSG00000123091	RNF11	30.9882												non-matrisome	0	0	0	467	-6.64314	-0.336582	1	young	7.1198
ArteryCoronary	M	40	ENSG00000123091	RNF11	30.9882												non-matrisome	-0.461915	-0.0648775	-6.48775	467	-6.64314	-0.336582	1	old	6.65789
ArteryCoronary	M	40	ENSG00000085832	EPS15	15.5404												non-matrisome	0	0	0	467	-6.64314	-0.336582	2	young	5.71735
ArteryCoronary	M	40	ENSG00000085832	EPS15	15.5404												non-matrisome	-0.440621	-0.0770674	-7.70674	467	-6.64314	-0.336582	2	old	5.27673
ArteryCoronary	M	40	ENSG00000117859	OSBPL9	24.625												non-matrisome	0	0	0	467	-6.64314	-0.336582	1	young	5.96915
ArteryCoronary	M	40	ENSG00000117859	OSBPL9	24.625												non-matrisome	-0.381108	-0.0638462	-6.38462	467	-6.64314	-0.336582	1	old	5.58804
ArteryCoronary	M	40	ENSG00000081870	HSPB11	17.6126												non-matrisome	0	0	0	467	-6.64314	-0.336582	1	young	3.7746
ArteryCoronary	M	40	ENSG00000081870	HSPB11	17.6126												non-matrisome	-0.383427	-0.101581	-10.1581	467	-6.64314	-0.336582	1	old	3.39117
ArteryCoronary	M	40	ENSG00000172456	FGGY	8.9497												non-matrisome	0	0	0	467	-6.64314	-0.336582	1	young	2.13222
ArteryCoronary	M	40	ENSG00000172456	FGGY	8.9497												non-matrisome	-0.376932	-0.176779	-17.6779	467	-6.64314	-0.336582	1	old	1.75529
ArteryCoronary	M	40	ENSG00000162604	TM2D1	20.8951												non-matrisome	0	0	0	467	-6.64314	-0.336582	1	young	4.26667
ArteryCoronary	M	40	ENSG00000162604	TM2D1	20.8951												non-matrisome	-0.376255	-0.0881848	-8.81848	467	-6.64314	-0.336582	1	old	3.89041
ArteryCoronary	M	40	ENSG00000226084	RP4-706A16	5.97902												non-matrisome	0	0	0	467	-6.64314	-0.336582	1	young	8.68233
ArteryCoronary	M	40	ENSG00000226084	RP4-706A16	5.97902												non-matrisome	-0.355852	-0.0409858	-4.09858	467	-6.64314	-0.336582	1	old	8.32647
ArteryCoronary	M	40	ENSG00000162613	FUBP1	0												non-matrisome	0	0	0	467	-6.64314	-0.336582	1	young	5.70023
ArteryCoronary	M	40	ENSG00000162613	FUBP1	0												non-matrisome	-0.506416	-0.0888413	-8.88413	467	-6.64314	-0.336582	1	old	5.19381
ArteryCoronary	M	40	ENSG00000137959	IFI44L	13.0594												non-matrisome	0	0	0	467	-6.64314	-0.336582	2	young	3.18209
ArteryCoronary	M	40	ENSG00000137959	IFI44L	13.0594												non-matrisome	-0.917193	-0.288236	-28.8236	467	-6.64314	-0.336582	2	old	2.2649
ArteryCoronary	M	40	ENSG00000117151	CTBS	8.69381												non-matrisome	0	0	0	467	-6.64314	-0.336582	1	young	3.7202
ArteryCoronary	M	40	ENSG00000117151	CTBS	8.69381												non-matrisome	-0.433076	-0.116412	-11.6412	467	-6.64314	-0.336582	1	old	3.28712
ArteryCoronary	M	40	ENSG00000137944	KYAT3	15.3036												non-matrisome	0	0	0	467	-6.64314	-0.336582	1	young	5.2319
ArteryCoronary	M	40	ENSG00000137944	KYAT3	15.3036												non-matrisome	-0.465886	-0.0890471	-8.90471	467	-6.64314	-0.336582	1	old	4.76602
ArteryCoronary	M	40	ENSG00000122406	RPL5	15.6538												non-matrisome	0	0	0	467	-6.64314	-0.336582	1	young	10.4703
ArteryCoronary	M	40	ENSG00000122406	RPL5	15.6538												non-matrisome	-0.291234	-0.0278151	-2.78151	467	-6.64314	-0.336582	1	old	10.1791
ArteryCoronary	M	40	ENSG00000137970	RPL7P9	11.1565												non-matrisome	0	0	0	467	-6.64314	-0.336582	1	young	10.0173
ArteryCoronary	M	40	ENSG00000137970	RPL7P9	11.1565												non-matrisome	-0.313246	-0.0312706	-3.12706	467	-6.64314	-0.336582	1	old	9.70404
ArteryCoronary	M	40	ENSG00000244716	RP11-20O24	20.25												non-matrisome	0	0	0	467	-6.64314	-0.336582	1	young	7.79262
ArteryCoronary	M	40	ENSG00000244716	RP11-20O24	20.25												non-matrisome	-0.331101	-0.042489	-4.2489	467	-6.64314	-0.336582	1	old	7.46152
ArteryCoronary	M	40	ENSG00000213366	GSTM2	10.7692												non-matrisome	0	0	0	467	-6.64314	-0.336582	1	young	6.40009
ArteryCoronary	M	40	ENSG00000213366	GSTM2	10.7692												non-matrisome	-0.900093	-0.140637	-14.0637	467	-6.64314	-0.336582	1	old	5.5
ArteryCoronary	M	40	ENSG00000168679	SLC16A4	4.03846												non-matrisome	0	0	0	467	-6.64314	-0.336582	1	young	3.73533
ArteryCoronary	M	40	ENSG00000168679	SLC16A4	4.03846												non-matrisome	-0.580505	-0.155409	-15.5409	467	-6.64314	-0.336582	1	old	3.15482
ArteryCoronary	M	40	ENSG00000197323	TRIM33	4.85664												non-matrisome	0	0	0	467	-6.64314	-0.336582	1	young	4.24804
ArteryCoronary	M	40	ENSG00000197323	TRIM33	4.85664												non-matrisome	-0.373867	-0.0880092	-8.80092	467	-6.64314	-0.336582	1	old	3.87418
ArteryCoronary	M	40	ENSG00000143401	ANP32E	20.8654												non-matrisome	0	0	0	467	-6.64314	-0.336582	1	young	5.44434
ArteryCoronary	M	40	ENSG00000143401	ANP32E	20.8654												non-matrisome	-0.40646	-0.0746573	-7.46573	467	-6.64314	-0.336582	1	old	5.03788
ArteryCoronary	M	40	ENSG00000118292	C1orf54	5.93407												non-matrisome	0	0	0	467	-6.64314	-0.336582	1	young	6.26735
ArteryCoronary	M	40	ENSG00000118292	C1orf54	5.93407												non-matrisome	-0.661925	-0.105615	-10.5615	467	-6.64314	-0.336582	1	old	5.60543
ArteryCoronary	M	40	ENSG00000271853	RP1-178F15	15.5769												non-matrisome	0	0	0	467	-6.64314	-0.336582	1	young	6.97823
ArteryCoronary	M	40	ENSG00000271853	RP1-178F15	15.5769												non-matrisome	-0.422541	-0.0605513	-6.05513	467	-6.64314	-0.336582	1	old	6.55569
ArteryCoronary	M	40	ENSG00000177954	RPS27	20.7928												non-matrisome	0	0	0	467	-6.64314	-0.336582	1	young	8.73113
ArteryCoronary	M	40	ENSG00000177954	RPS27	20.7928												non-matrisome	-0.375044	-0.0429548	-4.29548	467	-6.64314	-0.336582	1	old	8.35608
ArteryCoronary	M	40	ENSG00000116521	SCAMP3	3.07692												non-matrisome	0	0	0	467	-6.64314	-0.336582	1	young	5.43119
ArteryCoronary	M	40	ENSG00000116521	SCAMP3	3.07692												non-matrisome	0.257872	0.0474798	4.74798	467	-6.64314	-0.336582	1	old	5.68906
ArteryCoronary	M	40	ENSG00000162733	DDR2	15.5122												non-matrisome	0	0	0	467	-6.64314	-0.336582	1	young	6.02689
ArteryCoronary	M	40	ENSG00000162733	DDR2	15.5122												non-matrisome	-0.510222	-0.0846576	-8.46576	467	-6.64314	-0.336582	1	old	5.51667
ArteryCoronary	M	40	ENSG00000034971	MYOC	18.3956												non-matrisome	0	0	0	467	-6.64314	-0.336582	1	young	6.48801
ArteryCoronary	M	40	ENSG00000034971	MYOC	18.3956												non-matrisome	-1.9134	-0.294912	-29.4912	467	-6.64314	-0.336582	1	old	4.57462
ArteryCoronary	M	40	ENSG00000117533	VAMP4	32.7692												non-matrisome	0	0	0	467	-6.64314	-0.336582	1	young	5.12077
ArteryCoronary	M	40	ENSG00000117533	VAMP4	32.7692												non-matrisome	-0.661404	-0.129161	-12.9161	467	-6.64314	-0.336582	1	old	4.45937
ArteryCoronary	M	40	ENSG00000152061	RABGAP1L	1.75824												non-matrisome	0	0	0	467	-6.64314	-0.336582	1	young	3.23959
ArteryCoronary	M	40	ENSG00000152061	RABGAP1L	1.75824												non-matrisome	-0.467383	-0.144272	-14.4272	467	-6.64314	-0.336582	1	old	2.77221
ArteryCoronary	M	40	ENSG00000116747	TROVE2	9.84615												non-matrisome	0	0	0	467	-6.64314	-0.336582	1	young	3.8581
ArteryCoronary	M	40	ENSG00000116747	TROVE2	9.84615												non-matrisome	-0.332221	-0.0861101	-8.61101	467	-6.64314	-0.336582	1	old	3.52588
ArteryCoronary	M	40	ENSG00000000971	CFH	38.75												non-matrisome	0	0	0	467	-6.64314	-0.336582	1	young	8.98111
ArteryCoronary	M	40	ENSG00000000971	CFH	38.75												non-matrisome	-1.25053	-0.139241	-13.9241	467	-6.64314	-0.336582	1	old	7.73057
ArteryCoronary	M	40	ENSG00000196352	CD55	8.47403												non-matrisome	0	0	0	467	-6.64314	-0.336582	1	young	5.43496
ArteryCoronary	M	40	ENSG00000196352	CD55	8.47403												non-matrisome	-0.558761	-0.102809	-10.2809	467	-6.64314	-0.336582	1	old	4.8762
ArteryCoronary	M	40	ENSG00000117335	CD46	1.73077												non-matrisome	0	0	0	467	-6.64314	-0.336582	1	young	6.42707
ArteryCoronary	M	40	ENSG00000117335	CD46	1.73077												non-matrisome	-0.390819	-0.0608082	-6.08082	467	-6.64314	-0.336582	1	old	6.03625
ArteryCoronary	M	40	ENSG00000116918	TSNAX	2.30769												non-matrisome	0	0	0	467	-6.64314	-0.336582	1	young	5.16343
ArteryCoronary	M	40	ENSG00000116918	TSNAX	2.30769												non-matrisome	-0.318758	-0.0617337	-6.17337	467	-6.64314	-0.336582	1	old	4.84468
ArteryCoronary	M	40	ENSG00000173726	TOMM20	8.15934												non-matrisome	0	0	0	467	-6.64314	-0.336582	1	young	7.12214
ArteryCoronary	M	40	ENSG00000173726	TOMM20	8.15934												non-matrisome	-0.504764	-0.0708726	-7.08726	467	-6.64314	-0.336582	1	old	6.61738
ArteryCoronary	M	40	ENSG00000054267	ARID4B	5.9645												non-matrisome	0	0	0	467	-6.64314	-0.336582	1	young	4.59829
ArteryCoronary	M	40	ENSG00000054267	ARID4B	5.9645												non-matrisome	-0.280311	-0.0609599	-6.09599	467	-6.64314	-0.336582	1	old	4.31798
ArteryCoronary	M	40	ENSG00000086619	ERO1B	28.6224												non-matrisome	0	0	0	467	-6.64314	-0.336582	1	young	3.65949
ArteryCoronary	M	40	ENSG00000086619	ERO1B	28.6224												non-matrisome	-0.384968	-0.105197	-10.5197	467	-6.64314	-0.336582	1	old	3.27453
ArteryCoronary	M	40	ENSG00000121644	DESI2	24.5629												non-matrisome	0	0	0	467	-6.64314	-0.336582	1	young	5.15696
ArteryCoronary	M	40	ENSG00000121644	DESI2	24.5629												non-matrisome	-0.361675	-0.0701334	-7.01334	467	-6.64314	-0.336582	1	old	4.79528
ArteryCoronary	M	40	ENSG00000115738	ID2	1.51442												non-matrisome	0	0	0	467	-6.64314	-0.336582	1	young	7.05553
ArteryCoronary	M	40	ENSG00000115738	ID2	1.51442												non-matrisome	-0.489428	-0.069368	-6.9368	467	-6.64314	-0.336582	1	old	6.5661
ArteryCoronary	M	40	ENSG00000011566	MAP4K3	10.6044												non-matrisome	0	0	0	467	-6.64314	-0.336582	1	young	4.75476
ArteryCoronary	M	40	ENSG00000011566	MAP4K3	10.6044												non-matrisome	-0.276866	-0.0582294	-5.82294	467	-6.64314	-0.336582	1	old	4.47789
ArteryCoronary	M	40	ENSG00000138050	THUMPD2	2.1568												non-matrisome	0	0	0	467	-6.64314	-0.336582	1	young	4.70607
ArteryCoronary	M	40	ENSG00000138050	THUMPD2	2.1568												non-matrisome	-0.550399	-0.116955	-11.6955	467	-6.64314	-0.336582	1	old	4.15567
ArteryCoronary	M	40	ENSG00000152518	ZFP36L2	15.9231												non-matrisome	0	0	0	467	-6.64314	-0.336582	1	young	8.27175
ArteryCoronary	M	40	ENSG00000152518	ZFP36L2	15.9231												non-matrisome	-0.535646	-0.064756	-6.4756	467	-6.64314	-0.336582	1	old	7.7361
ArteryCoronary	M	40	ENSG00000138036	DYNC2LI1	22.2203												non-matrisome	0	0	0	467	-6.64314	-0.336582	1	young	3.85236
ArteryCoronary	M	40	ENSG00000138036	DYNC2LI1	22.2203												non-matrisome	-0.548993	-0.142508	-14.2508	467	-6.64314	-0.336582	1	old	3.30337
ArteryCoronary	M	40	ENSG00000143947	RPS27A	25.7143												non-matrisome	0	0	0	467	-6.64314	-0.336582	1	young	11.3253
ArteryCoronary	M	40	ENSG00000143947	RPS27A	25.7143												non-matrisome	-0.332056	-0.0293199	-2.93199	467	-6.64314	-0.336582	1	old	10.9932
ArteryCoronary	M	40	ENSG00000233426	EIF3FP3	29.6154												non-matrisome	0	0	0	467	-6.64314	-0.336582	1	young	6.32905
ArteryCoronary	M	40	ENSG00000233426	EIF3FP3	29.6154												non-matrisome	-0.455753	-0.0720097	-7.20097	467	-6.64314	-0.336582	1	old	5.8733
ArteryCoronary	M	40	ENSG00000197223	C1D	45.0577												non-matrisome	0	0	0	467	-6.64314	-0.336582	1	young	3.87824
ArteryCoronary	M	40	ENSG00000197223	C1D	45.0577												non-matrisome	-0.346509	-0.0893469	-8.93469	467	-6.64314	-0.336582	1	old	3.53173
ArteryCoronary	M	40	ENSG00000221823	PPP3R1	14.3182												non-matrisome	0	0	0	467	-6.64314	-0.336582	1	young	5.70327
ArteryCoronary	M	40	ENSG00000221823	PPP3R1	14.3182												non-matrisome	-0.2758	-0.0483583	-4.83583	467	-6.64314	-0.336582	1	old	5.42746
ArteryCoronary	M	40	ENSG00000169604	ANTXR1	9.84615												non-matrisome	0	0	0	467	-6.64314	-0.336582	1	young	8.43862
ArteryCoronary	M	40	ENSG00000169604	ANTXR1	9.84615												non-matrisome	-0.972862	-0.115287	-11.5287	467	-6.64314	-0.336582	1	old	7.46575
ArteryCoronary	M	40	ENSG00000169599	NFU1	6.64835												non-matrisome	0	0	0	467	-6.64314	-0.336582	1	young	5.07164
ArteryCoronary	M	40	ENSG00000169599	NFU1	6.64835												non-matrisome	-0.176981	-0.0348961	-3.48961	467	-6.64314	-0.336582	1	old	4.89466
ArteryCoronary	M	40	ENSG00000204745	AC083899	0												non-matrisome	0	0	0	467	-6.64314	-0.336582	2	young	1.4781
ArteryCoronary	M	40	ENSG00000204745	AC083899	0												non-matrisome	-0.300539	-0.203327	-20.3327	467	-6.64314	-0.336582	2	old	1.17757
ArteryCoronary	M	40	ENSG00000135945	REV1	2.54895												non-matrisome	0	0	0	467	-6.64314	-0.336582	1	young	4.64041
ArteryCoronary	M	40	ENSG00000135945	REV1	2.54895												non-matrisome	-0.305795	-0.0658982	-6.58982	467	-6.64314	-0.336582	1	old	4.33462
ArteryCoronary	M	40	ENSG00000135968	GCC2	13.5924												non-matrisome	0	0	0	467	-6.64314	-0.336582	1	young	3.87835
ArteryCoronary	M	40	ENSG00000135968	GCC2	13.5924												non-matrisome	-0.336332	-0.0867204	-8.67204	467	-6.64314	-0.336582	1	old	3.54202
ArteryCoronary	M	40	ENSG00000186522	40422	0.659341												non-matrisome	0	0	0	467	-6.64314	-0.336582	1	young	6.20246
ArteryCoronary	M	40	ENSG00000186522	40422	0.659341												non-matrisome	-0.363185	-0.058555	-5.8555	467	-6.64314	-0.336582	1	old	5.83927
ArteryCoronary	M	40	ENSG00000115084	SLC35F5	12.5761												non-matrisome	0	0	0	467	-6.64314	-0.336582	1	young	4.34071
ArteryCoronary	M	40	ENSG00000115084	SLC35F5	12.5761												non-matrisome	-0.387083	-0.0891752	-8.91752	467	-6.64314	-0.336582	1	old	3.95362
ArteryCoronary	M	40	ENSG00000144224	UBXN4	0.377622												non-matrisome	0	0	0	467	-6.64314	-0.336582	1	young	6.02216
ArteryCoronary	M	40	ENSG00000144224	UBXN4	0.377622												non-matrisome	-0.252732	-0.041967	-4.1967	467	-6.64314	-0.336582	1	old	5.76943
ArteryCoronary	M	40	ENSG00000080345	RIF1	10.7692												non-matrisome	0	0	0	467	-6.64314	-0.336582	1	young	3.3947
ArteryCoronary	M	40	ENSG00000080345	RIF1	10.7692												non-matrisome	-0.244671	-0.0720742	-7.20742	467	-6.64314	-0.336582	1	old	3.15003
ArteryCoronary	M	40	ENSG00000182389	CACNB4	34.6132												non-matrisome	0	0	0	467	-6.64314	-0.336582	1	young	1.58293
ArteryCoronary	M	40	ENSG00000182389	CACNB4	34.6132												non-matrisome	-0.665843	-0.42064	-42.064	467	-6.64314	-0.336582	1	old	0.917084
ArteryCoronary	M	40	ENSG00000196504	PRPF40A	6.81657												non-matrisome	0	0	0	467	-6.64314	-0.336582	2	young	4.71812
ArteryCoronary	M	40	ENSG00000196504	PRPF40A	6.81657												non-matrisome	-0.2513	-0.0532627	-5.32627	467	-6.64314	-0.336582	2	old	4.46682
ArteryCoronary	M	40	ENSG00000054219	LY75	16.0385												non-matrisome	0	0	0	467	-6.64314	-0.336582	1	young	3.58144
ArteryCoronary	M	40	ENSG00000054219	LY75	16.0385												non-matrisome	-0.838001	-0.233984	-23.3984	467	-6.64314	-0.336582	1	old	2.74344
ArteryCoronary	M	40	ENSG00000138398	PPIG	2.25												non-matrisome	0	0	0	467	-6.64314	-0.336582	1	young	4.84217
ArteryCoronary	M	40	ENSG00000138398	PPIG	2.25												non-matrisome	-0.339214	-0.0700542	-7.00542	467	-6.64314	-0.336582	1	old	4.50295
ArteryCoronary	M	40	ENSG00000071967	CYBRD1	27.4227												non-matrisome	0	0	0	467	-6.64314	-0.336582	1	young	8.32699
ArteryCoronary	M	40	ENSG00000071967	CYBRD1	27.4227												non-matrisome	-0.828943	-0.0995489	-9.95489	467	-6.64314	-0.336582	1	old	7.49805
ArteryCoronary	M	40	ENSG00000172845	SP3	16.3942												non-matrisome	0	0	0	467	-6.64314	-0.336582	1	young	4.95809
ArteryCoronary	M	40	ENSG00000172845	SP3	16.3942												non-matrisome	-0.318461	-0.0642306	-6.42306	467	-6.64314	-0.336582	1	old	4.63963
ArteryCoronary	M	40	ENSG00000138433	CIR1	23.6538												non-matrisome	0	0	0	467	-6.64314	-0.336582	1	young	5.40756
ArteryCoronary	M	40	ENSG00000138433	CIR1	23.6538												non-matrisome	-0.371973	-0.0687876	-6.87876	467	-6.64314	-0.336582	1	old	5.03559
ArteryCoronary	M	40	ENSG00000115966	ATF2	0												non-matrisome	0	0	0	467	-6.64314	-0.336582	1	young	4.77415
ArteryCoronary	M	40	ENSG00000115966	ATF2	0												non-matrisome	-0.307137	-0.0643334	-6.43334	467	-6.64314	-0.336582	1	old	4.46701
ArteryCoronary	M	40	ENSG00000162998	FRZB	20.8077	Matrisome-associated	Secreted Factors	ENSG00000162998	frizzled-related protein	FRE|FRITZ|FRP-3|FRZB-1|FRZB-PEN|FRZB1|FZRB|OS1|SFR	3959	3959	Q92765	NP_001454.2	Mouse:Frzb|		matrisome	0	0	0	27	-9.61872	-0.627006	2	young	7.79473
ArteryCoronary	M	40	ENSG00000162998	FRZB	20.8077	Matrisome-associated	Secreted Factors	ENSG00000162998	frizzled-related protein	FRE|FRITZ|FRP-3|FRZB-1|FRZB-PEN|FRZB1|FZRB|OS1|SFR	3959	3959	Q92765	NP_001454.2	Mouse:Frzb|		matrisome	-1.23225	-0.158088	-15.8088	27	-9.61872	-0.627006	2	old	6.56248
ArteryCoronary	M	40	ENSG00000144366	GULP1	49.266												non-matrisome	0	0	0	467	-6.64314	-0.336582	1	young	3.68167
ArteryCoronary	M	40	ENSG00000144366	GULP1	49.266												non-matrisome	-0.711442	-0.193239	-19.3239	467	-6.64314	-0.336582	1	old	2.97023
ArteryCoronary	M	40	ENSG00000138386	NAB1	20.4956												non-matrisome	0	0	0	467	-6.64314	-0.336582	1	young	5.63503
ArteryCoronary	M	40	ENSG00000138386	NAB1	20.4956												non-matrisome	-0.386641	-0.0686137	-6.86137	467	-6.64314	-0.336582	1	old	5.24839
ArteryCoronary	M	40	ENSG00000115415	STAT1	15.2096												non-matrisome	0	0	0	467	-6.64314	-0.336582	1	young	5.60322
ArteryCoronary	M	40	ENSG00000115415	STAT1	15.2096												non-matrisome	-0.495631	-0.0884546	-8.84546	467	-6.64314	-0.336582	1	old	5.10759
ArteryCoronary	M	40	ENSG00000128641	MYO1B	2.30769												non-matrisome	0	0	0	467	-6.64314	-0.336582	1	young	5.13675
ArteryCoronary	M	40	ENSG00000128641	MYO1B	2.30769												non-matrisome	-0.40387	-0.0786236	-7.86236	467	-6.64314	-0.336582	1	old	4.73288
ArteryCoronary	M	40	ENSG00000115524	SF3B1	20												non-matrisome	0	0	0	467	-6.64314	-0.336582	1	young	7.35194
ArteryCoronary	M	40	ENSG00000115524	SF3B1	20												non-matrisome	-0.339738	-0.0462106	-4.62106	467	-6.64314	-0.336582	1	old	7.0122
ArteryCoronary	M	40	ENSG00000115942	ORC2	4.84131												non-matrisome	0	0	0	467	-6.64314	-0.336582	1	young	3.86942
ArteryCoronary	M	40	ENSG00000115942	ORC2	4.84131												non-matrisome	-0.393492	-0.101693	-10.1693	467	-6.64314	-0.336582	1	old	3.47592
ArteryCoronary	M	40	ENSG00000116030	SUMO1	6.42857												non-matrisome	0	0	0	467	-6.64314	-0.336582	1	young	6.27202
ArteryCoronary	M	40	ENSG00000116030	SUMO1	6.42857												non-matrisome	-0.285934	-0.0455888	-4.55888	467	-6.64314	-0.336582	1	old	5.98608
ArteryCoronary	M	40	ENSG00000144451	SPAG16	40.5111												non-matrisome	0	0	0	467	-6.64314	-0.336582	1	young	2.60754
ArteryCoronary	M	40	ENSG00000144451	SPAG16	40.5111												non-matrisome	-0.301209	-0.115515	-11.5515	467	-6.64314	-0.336582	1	old	2.30633
ArteryCoronary	M	40	ENSG00000171951	SCG2	13.5577												non-matrisome	0	0	0	467	-6.64314	-0.336582	1	young	3.51917
ArteryCoronary	M	40	ENSG00000171951	SCG2	13.5577												non-matrisome	-1.30077	-0.369624	-36.9624	467	-6.64314	-0.336582	1	old	2.2184
ArteryCoronary	M	40	ENSG00000067066	SP100	8.79808												non-matrisome	0	0	0	467	-6.64314	-0.336582	1	young	5.22561
ArteryCoronary	M	40	ENSG00000067066	SP100	8.79808												non-matrisome	-0.436829	-0.0835939	-8.35939	467	-6.64314	-0.336582	1	old	4.78878
ArteryCoronary	M	40	ENSG00000130414	NDUFA10	4.03846												non-matrisome	0	0	0	467	-6.64314	-0.336582	1	young	5.0721
ArteryCoronary	M	40	ENSG00000130414	NDUFA10	4.03846												non-matrisome	-0.178076	-0.0351089	-3.51089	467	-6.64314	-0.336582	1	old	4.89403
ArteryCoronary	M	40	ENSG00000071282	LMCD1	28.2411												non-matrisome	0	0	0	467	-6.64314	-0.336582	1	young	6.97395
ArteryCoronary	M	40	ENSG00000071282	LMCD1	28.2411												non-matrisome	-0.634536	-0.0909866	-9.09866	467	-6.64314	-0.336582	1	old	6.33941
ArteryCoronary	M	40	ENSG00000154767	XPC	9.24038												non-matrisome	0	0	0	467	-6.64314	-0.336582	1	young	5.57274
ArteryCoronary	M	40	ENSG00000154767	XPC	9.24038												non-matrisome	-0.491438	-0.0881861	-8.81861	467	-6.64314	-0.336582	1	old	5.0813
ArteryCoronary	M	40	ENSG00000174748	RPL15	17.1853												non-matrisome	0	0	0	467	-6.64314	-0.336582	2	young	8.93617
ArteryCoronary	M	40	ENSG00000174748	RPL15	17.1853												non-matrisome	-0.364307	-0.0407677	-4.07677	467	-6.64314	-0.336582	2	old	8.57186
ArteryCoronary	M	40	ENSG00000151090	THRB	33.4491												non-matrisome	0	0	0	467	-6.64314	-0.336582	1	young	4.38825
ArteryCoronary	M	40	ENSG00000151090	THRB	33.4491												non-matrisome	-0.664214	-0.151362	-15.1362	467	-6.64314	-0.336582	1	old	3.72403
ArteryCoronary	M	40	ENSG00000033867	SLC4A7	1.88462												non-matrisome	0	0	0	467	-6.64314	-0.336582	1	young	4.94215
ArteryCoronary	M	40	ENSG00000033867	SLC4A7	1.88462												non-matrisome	-0.661826	-0.133915	-13.3915	467	-6.64314	-0.336582	1	old	4.28032
ArteryCoronary	M	40	ENSG00000144642	RBMS3	15.4497												non-matrisome	0	0	0	467	-6.64314	-0.336582	2	young	4.87049
ArteryCoronary	M	40	ENSG00000144642	RBMS3	15.4497												non-matrisome	-0.453103	-0.0930303	-9.30303	467	-6.64314	-0.336582	2	old	4.41739
ArteryCoronary	M	40	ENSG00000170275	CRTAP	24.1434												non-matrisome	0	0	0	467	-6.64314	-0.336582	1	young	7.73657
ArteryCoronary	M	40	ENSG00000170275	CRTAP	24.1434												non-matrisome	-0.502641	-0.0649694	-6.49694	467	-6.64314	-0.336582	1	old	7.23393
ArteryCoronary	M	40	ENSG00000163539	CLASP2	37.3317												non-matrisome	0	0	0	467	-6.64314	-0.336582	1	young	4.769
ArteryCoronary	M	40	ENSG00000163539	CLASP2	37.3317												non-matrisome	-0.444219	-0.0931471	-9.31471	467	-6.64314	-0.336582	1	old	4.32478
ArteryCoronary	M	40	ENSG00000144681	STAC	0.807692												non-matrisome	0	0	0	467	-6.64314	-0.336582	2	young	2.22046
ArteryCoronary	M	40	ENSG00000144681	STAC	0.807692												non-matrisome	-0.76339	-0.343797	-34.3797	467	-6.64314	-0.336582	2	old	1.45707
ArteryCoronary	M	40	ENSG00000093167	LRRFIP2	21.6724												non-matrisome	0	0	0	467	-6.64314	-0.336582	1	young	5.10884
ArteryCoronary	M	40	ENSG00000093167	LRRFIP2	21.6724												non-matrisome	-0.349743	-0.0684585	-6.84585	467	-6.64314	-0.336582	1	old	4.7591
ArteryCoronary	M	40	ENSG00000114784	EIF1B	3.07692												non-matrisome	0	0	0	467	-6.64314	-0.336582	1	young	7.43203
ArteryCoronary	M	40	ENSG00000114784	EIF1B	3.07692												non-matrisome	-0.407427	-0.0548204	-5.48204	467	-6.64314	-0.336582	1	old	7.0246
ArteryCoronary	M	40	ENSG00000175105	ZNF654	19.9615												non-matrisome	0	0	0	467	-6.64314	-0.336582	1	young	3.66813
ArteryCoronary	M	40	ENSG00000175105	ZNF654	19.9615												non-matrisome	-0.386152	-0.105272	-10.5272	467	-6.64314	-0.336582	1	old	3.28198
ArteryCoronary	M	40	ENSG00000044524	EPHA3	8.96154												non-matrisome	0	0	0	467	-6.64314	-0.336582	2	young	4.20299
ArteryCoronary	M	40	ENSG00000044524	EPHA3	8.96154												non-matrisome	-0.808973	-0.192475	-19.2475	467	-6.64314	-0.336582	2	old	3.39402
ArteryCoronary	M	40	ENSG00000081154	PCNP	25.4586												non-matrisome	0	0	0	467	-6.64314	-0.336582	1	young	7.34646
ArteryCoronary	M	40	ENSG00000081154	PCNP	25.4586												non-matrisome	-0.417607	-0.0568447	-5.68447	467	-6.64314	-0.336582	1	old	6.92885
ArteryCoronary	M	40	ENSG00000114391	RPL24	36.7349												non-matrisome	0	0	0	467	-6.64314	-0.336582	1	young	10.1131
ArteryCoronary	M	40	ENSG00000114391	RPL24	36.7349												non-matrisome	-0.393376	-0.0388978	-3.88978	467	-6.64314	-0.336582	1	old	9.71971
ArteryCoronary	M	40	ENSG00000196776	CD47	23.7815												non-matrisome	0	0	0	467	-6.64314	-0.336582	2	young	5.60078
ArteryCoronary	M	40	ENSG00000196776	CD47	23.7815												non-matrisome	-0.453762	-0.0810177	-8.10177	467	-6.64314	-0.336582	2	old	5.14701
ArteryCoronary	M	40	ENSG00000091972	CD200	1.73077												non-matrisome	0	0	0	467	-6.64314	-0.336582	2	young	5.77253
ArteryCoronary	M	40	ENSG00000091972	CD200	1.73077												non-matrisome	-0.717879	-0.124361	-12.4361	467	-6.64314	-0.336582	2	old	5.05466
ArteryCoronary	M	40	ENSG00000163848	ZNF148	9.12722												non-matrisome	0	0	0	467	-6.64314	-0.336582	1	young	3.70546
ArteryCoronary	M	40	ENSG00000163848	ZNF148	9.12722												non-matrisome	-0.383731	-0.103558	-10.3558	467	-6.64314	-0.336582	1	old	3.32173
ArteryCoronary	M	40	ENSG00000169714	CNBP	3.19527												non-matrisome	0	0	0	467	-6.64314	-0.336582	1	young	9.19008
ArteryCoronary	M	40	ENSG00000169714	CNBP	3.19527												non-matrisome	-0.412725	-0.0449098	-4.49098	467	-6.64314	-0.336582	1	old	8.77736
ArteryCoronary	M	40	ENSG00000129048	ACKR4	20.3407												non-matrisome	0	0	0	467	-6.64314	-0.336582	1	young	2.34836
ArteryCoronary	M	40	ENSG00000129048	ACKR4	20.3407												non-matrisome	-0.952466	-0.405589	-40.5589	467	-6.64314	-0.336582	1	old	1.39589
ArteryCoronary	M	40	ENSG00000158092	NCK1	15.2189												non-matrisome	0	0	0	467	-6.64314	-0.336582	1	young	4.32711
ArteryCoronary	M	40	ENSG00000158092	NCK1	15.2189												non-matrisome	-0.445086	-0.10286	-10.286	467	-6.64314	-0.336582	1	old	3.88202
ArteryCoronary	M	40	ENSG00000114120	SLC25A36	25.4016												non-matrisome	0	0	0	467	-6.64314	-0.336582	1	young	5.0764
ArteryCoronary	M	40	ENSG00000114120	SLC25A36	25.4016												non-matrisome	-0.387961	-0.0764243	-7.64243	467	-6.64314	-0.336582	1	old	4.68844
ArteryCoronary	M	40	ENSG00000114125	RNF7	24.9915												non-matrisome	0	0	0	467	-6.64314	-0.336582	2	young	5.73197
ArteryCoronary	M	40	ENSG00000114125	RNF7	24.9915												non-matrisome	-0.222739	-0.038859	-3.8859	467	-6.64314	-0.336582	2	old	5.50923
ArteryCoronary	M	40	ENSG00000144935	TRPC1	19.7308												non-matrisome	0	0	0	467	-6.64314	-0.336582	1	young	4.51169
ArteryCoronary	M	40	ENSG00000144935	TRPC1	19.7308												non-matrisome	-0.649604	-0.143983	-14.3983	467	-6.64314	-0.336582	1	old	3.86208
ArteryCoronary	M	40	ENSG00000163714	U2SURP	10.005												non-matrisome	0	0	0	467	-6.64314	-0.336582	1	young	5.01873
ArteryCoronary	M	40	ENSG00000163714	U2SURP	10.005												non-matrisome	-0.277989	-0.0553903	-5.53903	467	-6.64314	-0.336582	1	old	4.74074
ArteryCoronary	M	40	ENSG00000114698	PLSCR4	5.8003												non-matrisome	0	0	0	467	-6.64314	-0.336582	2	young	6.7416
ArteryCoronary	M	40	ENSG00000114698	PLSCR4	5.8003												non-matrisome	-0.836675	-0.124106	-12.4106	467	-6.64314	-0.336582	2	old	5.90492
ArteryCoronary	M	40	ENSG00000047457	CP	19.8489												non-matrisome	0	0	0	467	-6.64314	-0.336582	1	young	5.00601
ArteryCoronary	M	40	ENSG00000047457	CP	19.8489												non-matrisome	-1.55171	-0.309968	-30.9968	467	-6.64314	-0.336582	1	old	3.4543
ArteryCoronary	M	40	ENSG00000234851	RPL23AP42	5.53846												non-matrisome	0	0	0	467	-6.64314	-0.336582	1	young	10.499
ArteryCoronary	M	40	ENSG00000234851	RPL23AP42	5.53846												non-matrisome	-0.278748	-0.02655	-2.655	467	-6.64314	-0.336582	1	old	10.2203
ArteryCoronary	M	40	ENSG00000213178	RP11-641D5	14.0544												non-matrisome	0	0	0	467	-6.64314	-0.336582	1	young	9.35121
ArteryCoronary	M	40	ENSG00000213178	RP11-641D5	14.0544												non-matrisome	-0.27125	-0.0290069	-2.90069	467	-6.64314	-0.336582	1	old	9.07996
ArteryCoronary	M	40	ENSG00000177565	TBL1XR1	13.037												non-matrisome	0	0	0	467	-6.64314	-0.336582	1	young	5.33905
ArteryCoronary	M	40	ENSG00000177565	TBL1XR1	13.037												non-matrisome	-0.418785	-0.0784381	-7.84381	467	-6.64314	-0.336582	1	old	4.92027
ArteryCoronary	M	40	ENSG00000171109	MFN1	5.85799												non-matrisome	0	0	0	467	-6.64314	-0.336582	1	young	4.81941
ArteryCoronary	M	40	ENSG00000171109	MFN1	5.85799												non-matrisome	-0.311423	-0.0646186	-6.46186	467	-6.64314	-0.336582	1	old	4.50798
ArteryCoronary	M	40	ENSG00000175193	PARL	8.53147												non-matrisome	0	0	0	467	-6.64314	-0.336582	1	young	6.0907
ArteryCoronary	M	40	ENSG00000175193	PARL	8.53147												non-matrisome	-0.223684	-0.0367255	-3.67255	467	-6.64314	-0.336582	1	old	5.86701
ArteryCoronary	M	40	ENSG00000229638	RPL4P4	36.2817												non-matrisome	0	0	0	467	-6.64314	-0.336582	1	young	7.12606
ArteryCoronary	M	40	ENSG00000229638	RPL4P4	36.2817												non-matrisome	-0.412541	-0.0578918	-5.78918	467	-6.64314	-0.336582	1	old	6.71352
ArteryCoronary	M	40	ENSG00000182899	RPL35A	39.1868												non-matrisome	0	0	0	467	-6.64314	-0.336582	1	young	9.079
ArteryCoronary	M	40	ENSG00000182899	RPL35A	39.1868												non-matrisome	-0.38249	-0.0421291	-4.21291	467	-6.64314	-0.336582	1	old	8.69651
ArteryCoronary	M	40	ENSG00000170891	CYTL1	18.5192												non-matrisome	0	0	0	467	-6.64314	-0.336582	1	young	4.7118
ArteryCoronary	M	40	ENSG00000170891	CYTL1	18.5192												non-matrisome	-1.75397	-0.372251	-37.2251	467	-6.64314	-0.336582	1	old	2.95783
ArteryCoronary	M	40	ENSG00000157869	RAB28	11.6124												non-matrisome	0	0	0	467	-6.64314	-0.336582	1	young	4.7484
ArteryCoronary	M	40	ENSG00000157869	RAB28	11.6124												non-matrisome	-0.325408	-0.06853	-6.853	467	-6.64314	-0.336582	1	old	4.42299
ArteryCoronary	M	40	ENSG00000179299	NSUN7	0												non-matrisome	0	0	0	467	-6.64314	-0.336582	2	young	2.55771
ArteryCoronary	M	40	ENSG00000179299	NSUN7	0												non-matrisome	-1.0383	-0.40595	-40.595	467	-6.64314	-0.336582	2	old	1.51941
ArteryCoronary	M	40	ENSG00000109184	DCUN1D4	36.7041												non-matrisome	0	0	0	467	-6.64314	-0.336582	1	young	4.94616
ArteryCoronary	M	40	ENSG00000109184	DCUN1D4	36.7041												non-matrisome	-0.544221	-0.110029	-11.0029	467	-6.64314	-0.336582	1	old	4.40194
ArteryCoronary	M	40	ENSG00000145216	FIP1L1	13.5315												non-matrisome	0	0	0	467	-6.64314	-0.336582	1	young	5.27894
ArteryCoronary	M	40	ENSG00000145216	FIP1L1	13.5315												non-matrisome	-0.302814	-0.0573627	-5.73627	467	-6.64314	-0.336582	1	old	4.97613
ArteryCoronary	M	40	ENSG00000145241	CENPC	38.6019												non-matrisome	0	0	0	467	-6.64314	-0.336582	2	young	3.72957
ArteryCoronary	M	40	ENSG00000145241	CENPC	38.6019												non-matrisome	-0.476162	-0.127672	-12.7672	467	-6.64314	-0.336582	2	old	3.25341
ArteryCoronary	M	40	ENSG00000163631	ALB	31.4737												non-matrisome	0	0	0	467	-6.64314	-0.336582	1	young	2.07208
ArteryCoronary	M	40	ENSG00000163631	ALB	31.4737												non-matrisome	-1.05567	-0.509473	-50.9473	467	-6.64314	-0.336582	1	old	1.01641
ArteryCoronary	M	40	ENSG00000138744	NAAA	53.5302												non-matrisome	0	0	0	467	-6.64314	-0.336582	1	young	4.21582
ArteryCoronary	M	40	ENSG00000138744	NAAA	53.5302												non-matrisome	-0.398962	-0.0946343	-9.46343	467	-6.64314	-0.336582	1	old	3.81686
ArteryCoronary	M	40	ENSG00000138750	NUP54	7.87722												non-matrisome	0	0	0	467	-6.64314	-0.336582	1	young	4.78527
ArteryCoronary	M	40	ENSG00000138750	NUP54	7.87722												non-matrisome	-0.246482	-0.0515086	-5.15086	467	-6.64314	-0.336582	1	old	4.53879
ArteryCoronary	M	40	ENSG00000152795	HNRNPDL	2.96703												non-matrisome	0	0	0	467	-6.64314	-0.336582	1	young	7.80674
ArteryCoronary	M	40	ENSG00000152795	HNRNPDL	2.96703												non-matrisome	-0.33215	-0.0425465	-4.25465	467	-6.64314	-0.336582	1	old	7.47459
ArteryCoronary	M	40	ENSG00000138646	HERC5	25.8077												non-matrisome	0	0	0	467	-6.64314	-0.336582	1	young	3.68253
ArteryCoronary	M	40	ENSG00000138646	HERC5	25.8077												non-matrisome	-0.748068	-0.203139	-20.3139	467	-6.64314	-0.336582	1	old	2.93446
ArteryCoronary	M	40	ENSG00000138696	BMPR1B	61.1246												non-matrisome	0	0	0	467	-6.64314	-0.336582	1	young	2.62797
ArteryCoronary	M	40	ENSG00000138696	BMPR1B	61.1246												non-matrisome	-0.953579	-0.362858	-36.2858	467	-6.64314	-0.336582	1	old	1.67439
ArteryCoronary	M	40	ENSG00000164031	DNAJB14	41.533												non-matrisome	0	0	0	467	-6.64314	-0.336582	1	young	4.58466
ArteryCoronary	M	40	ENSG00000164031	DNAJB14	41.533												non-matrisome	-0.417089	-0.0909749	-9.09749	467	-6.64314	-0.336582	1	old	4.16757
ArteryCoronary	M	40	ENSG00000164039	BDH2	13.0522												non-matrisome	0	0	0	467	-6.64314	-0.336582	1	young	6.28235
ArteryCoronary	M	40	ENSG00000164039	BDH2	13.0522												non-matrisome	-0.546715	-0.087024	-8.7024	467	-6.64314	-0.336582	1	old	5.73563
ArteryCoronary	M	40	ENSG00000138802	SEC24B	16.8618												non-matrisome	0	0	0	467	-6.64314	-0.336582	1	young	5.05893
ArteryCoronary	M	40	ENSG00000138802	SEC24B	16.8618												non-matrisome	-0.319265	-0.0631093	-6.31093	467	-6.64314	-0.336582	1	old	4.73966
ArteryCoronary	M	40	ENSG00000138660	AP1AR	20.2323												non-matrisome	0	0	0	467	-6.64314	-0.336582	1	young	4.23955
ArteryCoronary	M	40	ENSG00000138660	AP1AR	20.2323												non-matrisome	-0.403014	-0.0950605	-9.50605	467	-6.64314	-0.336582	1	old	3.83654
ArteryCoronary	M	40	ENSG00000138735	PDE5A	4.63462												non-matrisome	0	0	0	467	-6.64314	-0.336582	2	young	5.85584
ArteryCoronary	M	40	ENSG00000138735	PDE5A	4.63462												non-matrisome	-0.643474	-0.109886	-10.9886	467	-6.64314	-0.336582	2	old	5.21236
ArteryCoronary	M	40	ENSG00000123737	EXOSC9	2.87712												non-matrisome	0	0	0	467	-6.64314	-0.336582	1	young	4.37368
ArteryCoronary	M	40	ENSG00000123737	EXOSC9	2.87712												non-matrisome	-0.274002	-0.0626479	-6.26479	467	-6.64314	-0.336582	1	old	4.09967
ArteryCoronary	M	40	ENSG00000244021	RP11-50D9	33.8624												non-matrisome	0	0	0	467	-6.64314	-0.336582	1	young	1.76655
ArteryCoronary	M	40	ENSG00000244021	RP11-50D9	33.8624												non-matrisome	-0.637505	-0.360876	-36.0876	467	-6.64314	-0.336582	1	old	1.12904
ArteryCoronary	M	40	ENSG00000109381	ELF2	30.994												non-matrisome	0	0	0	467	-6.64314	-0.336582	1	young	4.75247
ArteryCoronary	M	40	ENSG00000109381	ELF2	30.994												non-matrisome	-0.344843	-0.0725608	-7.25608	467	-6.64314	-0.336582	1	old	4.40763
ArteryCoronary	M	40	ENSG00000145425	RPS3A	8.68132												non-matrisome	0	0	0	467	-6.64314	-0.336582	1	young	9.3791
ArteryCoronary	M	40	ENSG00000145425	RPS3A	8.68132												non-matrisome	-0.432642	-0.0461283	-4.61283	467	-6.64314	-0.336582	1	old	8.94646
ArteryCoronary	M	40	ENSG00000145431	PDGFC	35.507	Matrisome-associated	Secreted Factors	ENSG00000145431	platelet derived growth factor C	FALLOTEIN|SCDGF	8801	8801	B4E3A5:H0Y9N2:J3KN71:Q9NRA1	NP_057289.1	Mouse:Pdgfc|		matrisome	0	0	0	27	-9.61872	-0.627006	1	young	4.64968
ArteryCoronary	M	40	ENSG00000145431	PDGFC	35.507	Matrisome-associated	Secreted Factors	ENSG00000145431	platelet derived growth factor C	FALLOTEIN|SCDGF	8801	8801	B4E3A5:H0Y9N2:J3KN71:Q9NRA1	NP_057289.1	Mouse:Pdgfc|		matrisome	-0.602496	-0.129578	-12.9578	27	-9.61872	-0.627006	1	old	4.04719
ArteryCoronary	M	40	ENSG00000109536	FRG1	22.6084												non-matrisome	0	0	0	467	-6.64314	-0.336582	1	young	5.43467
ArteryCoronary	M	40	ENSG00000109536	FRG1	22.6084												non-matrisome	-0.25584	-0.0470756	-4.70756	467	-6.64314	-0.336582	1	old	5.17883
ArteryCoronary	M	40	ENSG00000078295	ADCY2	22.6923												non-matrisome	0	0	0	467	-6.64314	-0.336582	2	young	1.67302
ArteryCoronary	M	40	ENSG00000078295	ADCY2	22.6923												non-matrisome	-0.578999	-0.34608	-34.608	467	-6.64314	-0.336582	2	old	1.09402
ArteryCoronary	M	40	ENSG00000145495	38777	1.51049												non-matrisome	0	0	0	467	-6.64314	-0.336582	1	young	5.40059
ArteryCoronary	M	40	ENSG00000145495	38777	1.51049												non-matrisome	-0.340793	-0.0631029	-6.31029	467	-6.64314	-0.336582	1	old	5.0598
ArteryCoronary	M	40	ENSG00000215032	GNL3LP1	9.84615												non-matrisome	0	0	0	467	-6.64314	-0.336582	1	young	1.2656
ArteryCoronary	M	40	ENSG00000215032	GNL3LP1	9.84615												non-matrisome	-0.378697	-0.299223	-29.9223	467	-6.64314	-0.336582	1	old	0.886905
ArteryCoronary	M	40	ENSG00000268942	CKS1BP3	13.4615												non-matrisome	0	0	0	467	-6.64314	-0.336582	1	young	3.17003
ArteryCoronary	M	40	ENSG00000268942	CKS1BP3	13.4615												non-matrisome	-0.550036	-0.173511	-17.3511	467	-6.64314	-0.336582	1	old	2.62
ArteryCoronary	M	40	ENSG00000113048	MRPS27	20.8269												non-matrisome	0	0	0	467	-6.64314	-0.336582	1	young	5.22941
ArteryCoronary	M	40	ENSG00000113048	MRPS27	20.8269												non-matrisome	-0.225345	-0.0430918	-4.30918	467	-6.64314	-0.336582	1	old	5.00407
ArteryCoronary	M	40	ENSG00000145741	BTF3	24.8601												non-matrisome	0	0	0	467	-6.64314	-0.336582	1	young	9.53411
ArteryCoronary	M	40	ENSG00000145741	BTF3	24.8601												non-matrisome	-0.351095	-0.0368252	-3.68252	467	-6.64314	-0.336582	1	old	9.18301
ArteryCoronary	M	40	ENSG00000164331	ANKRA2	22.171												non-matrisome	0	0	0	467	-6.64314	-0.336582	1	young	4.86817
ArteryCoronary	M	40	ENSG00000164331	ANKRA2	22.171												non-matrisome	-0.421353	-0.0865526	-8.65526	467	-6.64314	-0.336582	1	old	4.44682
ArteryCoronary	M	40	ENSG00000171530	TBCA	3.33791												non-matrisome	0	0	0	467	-6.64314	-0.336582	1	young	6.08873
ArteryCoronary	M	40	ENSG00000171530	TBCA	3.33791												non-matrisome	-0.325119	-0.0533968	-5.33968	467	-6.64314	-0.336582	1	old	5.76361
ArteryCoronary	M	40	ENSG00000186468	RPS23	9.28571												non-matrisome	0	0	0	467	-6.64314	-0.336582	1	young	10.0147
ArteryCoronary	M	40	ENSG00000186468	RPS23	9.28571												non-matrisome	-0.460931	-0.0460256	-4.60256	467	-6.64314	-0.336582	1	old	9.55375
ArteryCoronary	M	40	ENSG00000249353	NPM1P27	46.958												non-matrisome	0	0	0	467	-6.64314	-0.336582	1	young	7.53835
ArteryCoronary	M	40	ENSG00000249353	NPM1P27	46.958												non-matrisome	-0.500796	-0.066433	-6.6433	467	-6.64314	-0.336582	1	old	7.03756
ArteryCoronary	M	40	ENSG00000145782	ATG12	41.7164												non-matrisome	0	0	0	467	-6.64314	-0.336582	1	young	4.64801
ArteryCoronary	M	40	ENSG00000145782	ATG12	41.7164												non-matrisome	-0.292769	-0.0629881	-6.29881	467	-6.64314	-0.336582	1	old	4.35524
ArteryCoronary	M	40	ENSG00000177879	AP3S1	62.2692												non-matrisome	0	0	0	467	-6.64314	-0.336582	3	young	7.50474
ArteryCoronary	M	40	ENSG00000177879	AP3S1	62.2692												non-matrisome	-0.44211	-0.0589108	-5.89108	467	-6.64314	-0.336582	3	old	7.06263
ArteryCoronary	M	40	ENSG00000185641	CTD-2287O16	31.1538												non-matrisome	0	0	0	467	-6.64314	-0.336582	1	young	9.47271
ArteryCoronary	M	40	ENSG00000185641	CTD-2287O16	31.1538												non-matrisome	-0.307002	-0.0324091	-3.24091	467	-6.64314	-0.336582	1	old	9.1657
ArteryCoronary	M	40	ENSG00000164615	CAMLG	20.0219												non-matrisome	0	0	0	467	-6.64314	-0.336582	1	young	6.07023
ArteryCoronary	M	40	ENSG00000164615	CAMLG	20.0219												non-matrisome	-0.590839	-0.0973338	-9.73338	467	-6.64314	-0.336582	1	old	5.47939
ArteryCoronary	M	40	ENSG00000197479	PCDHB11	3.36538												non-matrisome	0	0	0	467	-6.64314	-0.336582	1	young	1.69261
ArteryCoronary	M	40	ENSG00000197479	PCDHB11	3.36538												non-matrisome	-0.397747	-0.23499	-23.499	467	-6.64314	-0.336582	1	old	1.29486
ArteryCoronary	M	40	ENSG00000120328	PCDHB12	20.8195												non-matrisome	0	0	0	467	-6.64314	-0.336582	1	young	2.34782
ArteryCoronary	M	40	ENSG00000120328	PCDHB12	20.8195												non-matrisome	-0.478269	-0.203708	-20.3708	467	-6.64314	-0.336582	1	old	1.86955
ArteryCoronary	M	40	ENSG00000131504	DIAPH1	54.4781												non-matrisome	0	0	0	467	-6.64314	-0.336582	1	young	5.94861
ArteryCoronary	M	40	ENSG00000131504	DIAPH1	54.4781												non-matrisome	-0.407095	-0.0684353	-6.84353	467	-6.64314	-0.336582	1	old	5.54152
ArteryCoronary	M	40	ENSG00000214485	RPL7P1	0												non-matrisome	0	0	0	467	-6.64314	-0.336582	1	young	9.22799
ArteryCoronary	M	40	ENSG00000214485	RPL7P1	0												non-matrisome	-0.358011	-0.0387962	-3.87962	467	-6.64314	-0.336582	1	old	8.86998
ArteryCoronary	M	40	ENSG00000164587	RPS14	3.14685												non-matrisome	0	0	0	467	-6.64314	-0.336582	1	young	9.47912
ArteryCoronary	M	40	ENSG00000164587	RPS14	3.14685												non-matrisome	-0.283642	-0.0299228	-2.99228	467	-6.64314	-0.336582	1	old	9.19548
ArteryCoronary	M	40	ENSG00000164591	MYOZ3	10.6014												non-matrisome	0	0	0	467	-6.64314	-0.336582	1	young	2.274
ArteryCoronary	M	40	ENSG00000164591	MYOZ3	10.6014												non-matrisome	-0.743551	-0.326979	-32.6979	467	-6.64314	-0.336582	1	old	1.53045
ArteryCoronary	M	40	ENSG00000086589	RBM22	7.78846												non-matrisome	0	0	0	467	-6.64314	-0.336582	1	young	5.37942
ArteryCoronary	M	40	ENSG00000086589	RBM22	7.78846												non-matrisome	-0.21075	-0.039177	-3.9177	467	-6.64314	-0.336582	1	old	5.16867
ArteryCoronary	M	40	ENSG00000113272	THG1L	62.3868												non-matrisome	0	0	0	467	-6.64314	-0.336582	1	young	3.22963
ArteryCoronary	M	40	ENSG00000113272	THG1L	62.3868												non-matrisome	-0.231203	-0.071588	-7.1588	467	-6.64314	-0.336582	1	old	2.99843
ArteryCoronary	M	40	ENSG00000113328	CCNG1	0												non-matrisome	0	0	0	467	-6.64314	-0.336582	1	young	6.20099
ArteryCoronary	M	40	ENSG00000113328	CCNG1	0												non-matrisome	-0.495023	-0.0798297	-7.98297	467	-6.64314	-0.336582	1	old	5.70596
ArteryCoronary	M	40	ENSG00000038274	MAT2B	5.66434												non-matrisome	0	0	0	467	-6.64314	-0.336582	1	young	5.42902
ArteryCoronary	M	40	ENSG00000038274	MAT2B	5.66434												non-matrisome	-0.289311	-0.0532897	-5.32897	467	-6.64314	-0.336582	1	old	5.13971
ArteryCoronary	M	40	ENSG00000181163	NPM1	17.1753												non-matrisome	0	0	0	467	-6.64314	-0.336582	1	young	7.88798
ArteryCoronary	M	40	ENSG00000181163	NPM1	17.1753												non-matrisome	-0.431588	-0.0547146	-5.47146	467	-6.64314	-0.336582	1	old	7.45639
ArteryCoronary	M	40	ENSG00000253683	CTB-79E8	18.4239												non-matrisome	0	0	0	467	-6.64314	-0.336582	1	young	5.13325
ArteryCoronary	M	40	ENSG00000253683	CTB-79E8	18.4239												non-matrisome	-0.353679	-0.0688996	-6.88996	467	-6.64314	-0.336582	1	old	4.77958
ArteryCoronary	M	40	ENSG00000113749	HRH2	6.21566												non-matrisome	0	0	0	467	-6.64314	-0.336582	1	young	1.2538
ArteryCoronary	M	40	ENSG00000113749	HRH2	6.21566												non-matrisome	0.53711	0.428384	42.8384	467	-6.64314	-0.336582	1	old	1.79091
ArteryCoronary	M	40	ENSG00000161010	MRNIP	6.75325												non-matrisome	0	0	0	467	-6.64314	-0.336582	1	young	4.76347
ArteryCoronary	M	40	ENSG00000161010	MRNIP	6.75325												non-matrisome	-0.605145	-0.127039	-12.7039	467	-6.64314	-0.336582	1	old	4.15833
ArteryCoronary	M	40	ENSG00000010017	RANBP9	13.9423												non-matrisome	0	0	0	467	-6.64314	-0.336582	1	young	5.56433
ArteryCoronary	M	40	ENSG00000010017	RANBP9	13.9423												non-matrisome	-0.328558	-0.0590472	-5.90472	467	-6.64314	-0.336582	1	old	5.23577
ArteryCoronary	M	40	ENSG00000124789	NUP153	15.3706												non-matrisome	0	0	0	467	-6.64314	-0.336582	1	young	4.85613
ArteryCoronary	M	40	ENSG00000124789	NUP153	15.3706												non-matrisome	-0.336373	-0.0692677	-6.92677	467	-6.64314	-0.336582	1	old	4.51976
ArteryCoronary	M	40	ENSG00000124795	DEK	38.6313												non-matrisome	0	0	0	467	-6.64314	-0.336582	1	young	6.21552
ArteryCoronary	M	40	ENSG00000124795	DEK	38.6313												non-matrisome	-0.342868	-0.0551633	-5.51633	467	-6.64314	-0.336582	1	old	5.87265
ArteryCoronary	M	40	ENSG00000204789	ZNF204P	9.84615												non-matrisome	0	0	0	467	-6.64314	-0.336582	1	young	3.83265
ArteryCoronary	M	40	ENSG00000204789	ZNF204P	9.84615												non-matrisome	-0.44547	-0.11623	-11.623	467	-6.64314	-0.336582	1	old	3.38718
ArteryCoronary	M	40	ENSG00000197279	ZNF165	17.3364												non-matrisome	0	0	0	467	-6.64314	-0.336582	1	young	1.16504
ArteryCoronary	M	40	ENSG00000197279	ZNF165	17.3364												non-matrisome	-0.32588	-0.279714	-27.9714	467	-6.64314	-0.336582	1	old	0.839165
ArteryCoronary	M	40	ENSG00000214922	HLA-F-AS1	5.40865												non-matrisome	0	0	0	467	-6.64314	-0.336582	1	young	2.35067
ArteryCoronary	M	40	ENSG00000214922	HLA-F-AS1	5.40865												non-matrisome	-0.577664	-0.245744	-24.5744	467	-6.64314	-0.336582	1	old	1.77301
ArteryCoronary	M	40	ENSG00000206503	HLA-A	7.39645												non-matrisome	0	0	0	467	-6.64314	-0.336582	1	young	9.32111
ArteryCoronary	M	40	ENSG00000206503	HLA-A	7.39645												non-matrisome	-0.72217	-0.0774769	-7.74769	467	-6.64314	-0.336582	1	old	8.59894
ArteryCoronary	M	40	ENSG00000112511	PHF1	9.83694												non-matrisome	0	0	0	467	-6.64314	-0.336582	1	young	7.05058
ArteryCoronary	M	40	ENSG00000112511	PHF1	9.83694												non-matrisome	-0.530151	-0.0751925	-7.51925	467	-6.64314	-0.336582	1	old	6.52043
ArteryCoronary	M	40	ENSG00000198755	RPL10A	7.78846												non-matrisome	0	0	0	467	-6.64314	-0.336582	1	young	10.0894
ArteryCoronary	M	40	ENSG00000198755	RPL10A	7.78846												non-matrisome	-0.293788	-0.0291186	-2.91186	467	-6.64314	-0.336582	1	old	9.79556
ArteryCoronary	M	40	ENSG00000170899	GSTA4	4.84615												non-matrisome	0	0	0	467	-6.64314	-0.336582	1	young	5.23049
ArteryCoronary	M	40	ENSG00000170899	GSTA4	4.84615												non-matrisome	-0.457966	-0.0875569	-8.75569	467	-6.64314	-0.336582	1	old	4.77253
ArteryCoronary	M	40	ENSG00000124749	COL21A1	0	Core matrisome	Collagens	ENSG00000124749	collagen, type XXI, alpha 1	COLA1L|DKFZp564B052|FLJ39125|FLJ44623|FP633|MGC266	17025	17025	A6PVD9:F5GZK2:H0Y4C9:H0YDH6:Q96P44	NP_110447.2		FACIT	matrisome	0	0	0	27	-9.61872	-0.627006	1	young	5.67696
ArteryCoronary	M	40	ENSG00000124749	COL21A1	0	Core matrisome	Collagens	ENSG00000124749	collagen, type XXI, alpha 1	COLA1L|DKFZp564B052|FLJ39125|FLJ44623|FP633|MGC266	17025	17025	A6PVD9:F5GZK2:H0Y4C9:H0YDH6:Q96P44	NP_110447.2		FACIT	matrisome	-1.19256	-0.210071	-21.0071	27	-9.61872	-0.627006	1	old	4.4844
ArteryCoronary	M	40	ENSG00000168216	LMBRD1	14.7115												non-matrisome	0	0	0	467	-6.64314	-0.336582	1	young	6.13426
ArteryCoronary	M	40	ENSG00000168216	LMBRD1	14.7115												non-matrisome	-0.410008	-0.0668391	-6.68391	467	-6.64314	-0.336582	1	old	5.72425
ArteryCoronary	M	40	ENSG00000082269	FAM135A	38.9423												non-matrisome	0	0	0	467	-6.64314	-0.336582	1	young	2.81308
ArteryCoronary	M	40	ENSG00000082269	FAM135A	38.9423												non-matrisome	-0.325203	-0.115604	-11.5604	467	-6.64314	-0.336582	1	old	2.48788
ArteryCoronary	M	40	ENSG00000196586	MYO6	7.83217												non-matrisome	0	0	0	467	-6.64314	-0.336582	1	young	3.92938
ArteryCoronary	M	40	ENSG00000196586	MYO6	7.83217												non-matrisome	-0.330659	-0.0841502	-8.41502	467	-6.64314	-0.336582	1	old	3.59873
ArteryCoronary	M	40	ENSG00000146247	PHIP	8.93491												non-matrisome	0	0	0	467	-6.64314	-0.336582	1	young	4.05038
ArteryCoronary	M	40	ENSG00000146247	PHIP	8.93491												non-matrisome	-0.404891	-0.0999636	-9.99636	467	-6.64314	-0.336582	1	old	3.64549
ArteryCoronary	M	40	ENSG00000083097	DOPEY1	8.95729												non-matrisome	0	0	0	467	-6.64314	-0.336582	2	young	3.91492
ArteryCoronary	M	40	ENSG00000083097	DOPEY1	8.95729												non-matrisome	-0.452822	-0.115666	-11.5666	467	-6.64314	-0.336582	2	old	3.46209
ArteryCoronary	M	40	ENSG00000135341	MAP3K7	12.3077												non-matrisome	0	0	0	467	-6.64314	-0.336582	1	young	4.43216
ArteryCoronary	M	40	ENSG00000135341	MAP3K7	12.3077												non-matrisome	-0.323833	-0.0730645	-7.30645	467	-6.64314	-0.336582	1	old	4.10833
ArteryCoronary	M	40	ENSG00000014123	UFL1	5.33916												non-matrisome	0	0	0	467	-6.64314	-0.336582	1	young	4.98985
ArteryCoronary	M	40	ENSG00000014123	UFL1	5.33916												non-matrisome	-0.309876	-0.0621011	-6.21011	467	-6.64314	-0.336582	1	old	4.67998
ArteryCoronary	M	40	ENSG00000132424	PNISR	8.38757												non-matrisome	0	0	0	467	-6.64314	-0.336582	1	young	6.6378
ArteryCoronary	M	40	ENSG00000132424	PNISR	8.38757												non-matrisome	-0.635112	-0.0956811	-9.56811	467	-6.64314	-0.336582	1	old	6.00269
ArteryCoronary	M	40	ENSG00000196911	KPNA5	24.0596												non-matrisome	0	0	0	467	-6.64314	-0.336582	1	young	3.37886
ArteryCoronary	M	40	ENSG00000196911	KPNA5	24.0596												non-matrisome	-0.39102	-0.115725	-11.5725	467	-6.64314	-0.336582	1	old	2.98784
ArteryCoronary	M	40	ENSG00000025156	HSF2	10.0385												non-matrisome	0	0	0	467	-6.64314	-0.336582	1	young	4.04031
ArteryCoronary	M	40	ENSG00000025156	HSF2	10.0385												non-matrisome	-0.248842	-0.0615898	-6.15898	467	-6.64314	-0.336582	1	old	3.79147
ArteryCoronary	M	40	ENSG00000066651	TRMT11	7.86401												non-matrisome	0	0	0	467	-6.64314	-0.336582	1	young	4.63097
ArteryCoronary	M	40	ENSG00000066651	TRMT11	7.86401												non-matrisome	-0.671084	-0.144912	-14.4912	467	-6.64314	-0.336582	1	old	3.95989
ArteryCoronary	M	40	ENSG00000118518	RNF146	24.0944												non-matrisome	0	0	0	467	-6.64314	-0.336582	1	young	5.9161
ArteryCoronary	M	40	ENSG00000118518	RNF146	24.0944												non-matrisome	-0.369663	-0.0624843	-6.24843	467	-6.64314	-0.336582	1	old	5.54643
ArteryCoronary	M	40	ENSG00000079950	STX7	3.07692												non-matrisome	0	0	0	467	-6.64314	-0.336582	1	young	4.3028
ArteryCoronary	M	40	ENSG00000079950	STX7	3.07692												non-matrisome	-0.382038	-0.0887882	-8.87882	467	-6.64314	-0.336582	1	old	3.92076
ArteryCoronary	M	40	ENSG00000024862	CCDC28A	8.49535												non-matrisome	0	0	0	467	-6.64314	-0.336582	1	young	4.95293
ArteryCoronary	M	40	ENSG00000024862	CCDC28A	8.49535												non-matrisome	-0.503023	-0.101561	-10.1561	467	-6.64314	-0.336582	1	old	4.44991
ArteryCoronary	M	40	ENSG00000146416	AIG1	1.73077												non-matrisome	0	0	0	467	-6.64314	-0.336582	1	young	3.98572
ArteryCoronary	M	40	ENSG00000146416	AIG1	1.73077												non-matrisome	-0.371341	-0.0931679	-9.31679	467	-6.64314	-0.336582	1	old	3.61438
ArteryCoronary	M	40	ENSG00000008018	PSMB1	24.5315												non-matrisome	0	0	0	467	-6.64314	-0.336582	1	young	7.2257
ArteryCoronary	M	40	ENSG00000008018	PSMB1	24.5315												non-matrisome	-0.206801	-0.0286202	-2.86202	467	-6.64314	-0.336582	1	old	7.0189
ArteryCoronary	M	40	ENSG00000164828	SUN1	13.6183												non-matrisome	0	0	0	467	-6.64314	-0.336582	1	young	6.92987
ArteryCoronary	M	40	ENSG00000164828	SUN1	13.6183												non-matrisome	-0.41608	-0.0600416	-6.00416	467	-6.64314	-0.336582	1	old	6.51379
ArteryCoronary	M	40	ENSG00000196683	TOMM7	13.6058												non-matrisome	0	0	0	467	-6.64314	-0.336582	1	young	8.55321
ArteryCoronary	M	40	ENSG00000196683	TOMM7	13.6058												non-matrisome	-0.37534	-0.0438829	-4.38829	467	-6.64314	-0.336582	1	old	8.17787
ArteryCoronary	M	40	ENSG00000106069	CHN2	13.7977												non-matrisome	0	0	0	467	-6.64314	-0.336582	2	young	2.76356
ArteryCoronary	M	40	ENSG00000106069	CHN2	13.7977												non-matrisome	-0.628212	-0.22732	-22.732	467	-6.64314	-0.336582	2	old	2.13535
ArteryCoronary	M	40	ENSG00000106483	SFRP4	26.6525	Matrisome-associated	Secreted Factors	ENSG00000106483	secreted frizzled-related protein 4	FRP-4|FRPHE|MGC26498	10778	10778	C9JMJ2:Q6FHJ7	NP_003005.2	Mouse:Sfrp4|		matrisome	0	0	0	27	-9.61872	-0.627006	1	young	5.97234
ArteryCoronary	M	40	ENSG00000106483	SFRP4	26.6525	Matrisome-associated	Secreted Factors	ENSG00000106483	secreted frizzled-related protein 4	FRP-4|FRPHE|MGC26498	10778	10778	C9JMJ2:Q6FHJ7	NP_003005.2	Mouse:Sfrp4|		matrisome	-0.983626	-0.164697	-16.4697	27	-9.61872	-0.627006	1	old	4.98871
ArteryCoronary	M	40	ENSG00000106605	BLVRA	30.1318												non-matrisome	0	0	0	467	-6.64314	-0.336582	1	young	6.18204
ArteryCoronary	M	40	ENSG00000106605	BLVRA	30.1318												non-matrisome	-0.20307	-0.0328484	-3.28484	467	-6.64314	-0.336582	1	old	5.97897
ArteryCoronary	M	40	ENSG00000198039	ZNF273	2.96703												non-matrisome	0	0	0	467	-6.64314	-0.336582	1	young	2.25096
ArteryCoronary	M	40	ENSG00000198039	ZNF273	2.96703												non-matrisome	-0.641419	-0.284954	-28.4954	467	-6.64314	-0.336582	1	old	1.60954
ArteryCoronary	M	40	ENSG00000106609	TMEM248	12.4615												non-matrisome	0	0	0	467	-6.64314	-0.336582	1	young	6.34437
ArteryCoronary	M	40	ENSG00000106609	TMEM248	12.4615												non-matrisome	-0.285745	-0.0450392	-4.50392	467	-6.64314	-0.336582	1	old	6.05863
ArteryCoronary	M	40	ENSG00000006576	PHTF2	3.11538												non-matrisome	0	0	0	467	-6.64314	-0.336582	2	young	4.47165
ArteryCoronary	M	40	ENSG00000006576	PHTF2	3.11538												non-matrisome	-0.725162	-0.162169	-16.2169	467	-6.64314	-0.336582	2	old	3.74649
ArteryCoronary	M	40	ENSG00000001631	KRIT1	8.43916												non-matrisome	0	0	0	467	-6.64314	-0.336582	2	young	4.60227
ArteryCoronary	M	40	ENSG00000001631	KRIT1	8.43916												non-matrisome	-0.297074	-0.0645495	-6.45495	467	-6.64314	-0.336582	2	old	4.3052
ArteryCoronary	M	40	ENSG00000214389	RPS3AP26	65.4583												non-matrisome	0	0	0	467	-6.64314	-0.336582	1	young	9.24344
ArteryCoronary	M	40	ENSG00000214389	RPS3AP26	65.4583												non-matrisome	-0.453632	-0.0490761	-4.90761	467	-6.64314	-0.336582	1	old	8.7898
ArteryCoronary	M	40	ENSG00000105819	PMPCB	28.6364												non-matrisome	0	0	0	467	-6.64314	-0.336582	1	young	5.98792
ArteryCoronary	M	40	ENSG00000105819	PMPCB	28.6364												non-matrisome	-0.265174	-0.0442848	-4.42848	467	-6.64314	-0.336582	1	old	5.72274
ArteryCoronary	M	40	ENSG00000198839	ZNF277	15.1346												non-matrisome	0	0	0	467	-6.64314	-0.336582	1	young	3.49089
ArteryCoronary	M	40	ENSG00000198839	ZNF277	15.1346												non-matrisome	-0.512133	-0.146706	-14.6706	467	-6.64314	-0.336582	1	old	2.97876
ArteryCoronary	M	40	ENSG00000128513	POT1	0												non-matrisome	0	0	0	467	-6.64314	-0.336582	1	young	3.69263
ArteryCoronary	M	40	ENSG00000128513	POT1	0												non-matrisome	-0.292283	-0.079153	-7.9153	467	-6.64314	-0.336582	1	old	3.40035
ArteryCoronary	M	40	ENSG00000006459	KDM7A	3.07692												non-matrisome	0	0	0	467	-6.64314	-0.336582	1	young	3.86786
ArteryCoronary	M	40	ENSG00000006459	KDM7A	3.07692												non-matrisome	-0.480618	-0.12426	-12.426	467	-6.64314	-0.336582	1	old	3.38724
ArteryCoronary	M	40	ENSG00000272812	RP5-855D21	9.12722												non-matrisome	0	0	0	467	-6.64314	-0.336582	1	young	3.79445
ArteryCoronary	M	40	ENSG00000272812	RP5-855D21	9.12722												non-matrisome	-0.933536	-0.246027	-24.6027	467	-6.64314	-0.336582	1	old	2.86091
ArteryCoronary	M	40	ENSG00000147419	CCDC25	21.2951												non-matrisome	0	0	0	467	-6.64314	-0.336582	1	young	4.90543
ArteryCoronary	M	40	ENSG00000147419	CCDC25	21.2951												non-matrisome	-0.241937	-0.0493202	-4.93202	467	-6.64314	-0.336582	1	old	4.6635
ArteryCoronary	M	40	ENSG00000104671	DCTN6	19.2921												non-matrisome	0	0	0	467	-6.64314	-0.336582	1	young	5.69781
ArteryCoronary	M	40	ENSG00000104671	DCTN6	19.2921												non-matrisome	-0.284992	-0.0500177	-5.00177	467	-6.64314	-0.336582	1	old	5.41282
ArteryCoronary	M	40	ENSG00000156675	RAB11FIP1	9.16484												non-matrisome	0	0	0	467	-6.64314	-0.336582	1	young	4.07505
ArteryCoronary	M	40	ENSG00000156675	RAB11FIP1	9.16484												non-matrisome	-0.455501	-0.111778	-11.1778	467	-6.64314	-0.336582	1	old	3.61954
ArteryCoronary	M	40	ENSG00000156735	BAG4	20.1995												non-matrisome	0	0	0	467	-6.64314	-0.336582	1	young	3.47639
ArteryCoronary	M	40	ENSG00000156735	BAG4	20.1995												non-matrisome	-0.335304	-0.0964518	-9.64518	467	-6.64314	-0.336582	1	old	3.14108
ArteryCoronary	M	40	ENSG00000085788	DDHD2	13.3654												non-matrisome	0	0	0	467	-6.64314	-0.336582	1	young	4.80041
ArteryCoronary	M	40	ENSG00000085788	DDHD2	13.3654												non-matrisome	-0.302582	-0.0630327	-6.30327	467	-6.64314	-0.336582	1	old	4.49782
ArteryCoronary	M	40	ENSG00000170791	CHCHD7	12.0266												non-matrisome	0	0	0	467	-6.64314	-0.336582	1	young	4.46135
ArteryCoronary	M	40	ENSG00000170791	CHCHD7	12.0266												non-matrisome	-0.292835	-0.0656382	-6.56382	467	-6.64314	-0.336582	1	old	4.16851
ArteryCoronary	M	40	ENSG00000147604	RPL7	22.8047												non-matrisome	0	0	0	467	-6.64314	-0.336582	1	young	7.41028
ArteryCoronary	M	40	ENSG00000147604	RPL7	22.8047												non-matrisome	-0.404049	-0.0545254	-5.45254	467	-6.64314	-0.336582	1	old	7.00623
ArteryCoronary	M	40	ENSG00000164751	PEX2	14.5205												non-matrisome	0	0	0	467	-6.64314	-0.336582	1	young	4.07576
ArteryCoronary	M	40	ENSG00000164751	PEX2	14.5205												non-matrisome	-0.318048	-0.0780341	-7.80341	467	-6.64314	-0.336582	1	old	3.75771
ArteryCoronary	M	40	ENSG00000104231	ZFAND1	19.6481												non-matrisome	0	0	0	467	-6.64314	-0.336582	1	young	5.34127
ArteryCoronary	M	40	ENSG00000104231	ZFAND1	19.6481												non-matrisome	-0.405119	-0.075847	-7.5847	467	-6.64314	-0.336582	1	old	4.93615
ArteryCoronary	M	40	ENSG00000156162	DPY19L4	19.6064												non-matrisome	0	0	0	467	-6.64314	-0.336582	1	young	3.87289
ArteryCoronary	M	40	ENSG00000156162	DPY19L4	19.6064												non-matrisome	-0.349098	-0.0901389	-9.01389	467	-6.64314	-0.336582	1	old	3.52379
ArteryCoronary	M	40	ENSG00000156482	RPL30	15.4231												non-matrisome	0	0	0	467	-6.64314	-0.336582	1	young	8.73987
ArteryCoronary	M	40	ENSG00000156482	RPL30	15.4231												non-matrisome	-0.293995	-0.0336384	-3.36384	467	-6.64314	-0.336582	1	old	8.44588
ArteryCoronary	M	40	ENSG00000104408	EIF3E	28.553												non-matrisome	0	0	0	467	-6.64314	-0.336582	1	young	7.535
ArteryCoronary	M	40	ENSG00000104408	EIF3E	28.553												non-matrisome	-0.599295	-0.0795349	-7.95349	467	-6.64314	-0.336582	1	old	6.9357
ArteryCoronary	M	40	ENSG00000104412	EMC2	15.3846												non-matrisome	0	0	0	467	-6.64314	-0.336582	1	young	6.08946
ArteryCoronary	M	40	ENSG00000104412	EMC2	15.3846												non-matrisome	-0.315573	-0.0518228	-5.18228	467	-6.64314	-0.336582	1	old	5.77388
ArteryCoronary	M	40	ENSG00000147677	EIF3H	21.5929												non-matrisome	0	0	0	467	-6.64314	-0.336582	1	young	6.60197
ArteryCoronary	M	40	ENSG00000147677	EIF3H	21.5929												non-matrisome	-0.445645	-0.0675019	-6.75019	467	-6.64314	-0.336582	1	old	6.15632
ArteryCoronary	M	40	ENSG00000178764	ZHX2	21.7679												non-matrisome	0	0	0	467	-6.64314	-0.336582	1	young	4.82927
ArteryCoronary	M	40	ENSG00000178764	ZHX2	21.7679												non-matrisome	-0.460053	-0.0952635	-9.52635	467	-6.64314	-0.336582	1	old	4.36922
ArteryCoronary	M	40	ENSG00000179091	CYC1	28.2378												non-matrisome	0	0	0	467	-6.64314	-0.336582	1	young	6.76451
ArteryCoronary	M	40	ENSG00000179091	CYC1	28.2378												non-matrisome	0.422963	0.0625268	6.25268	467	-6.64314	-0.336582	1	old	7.18747
ArteryCoronary	M	40	ENSG00000230207	RPL4P5	13.3318												non-matrisome	0	0	0	467	-6.64314	-0.336582	1	young	5.52299
ArteryCoronary	M	40	ENSG00000230207	RPL4P5	13.3318												non-matrisome	-0.433996	-0.0785798	-7.85798	467	-6.64314	-0.336582	1	old	5.089
ArteryCoronary	M	40	ENSG00000164985	PSIP1	20.4615												non-matrisome	0	0	0	467	-6.64314	-0.336582	1	young	4.70696
ArteryCoronary	M	40	ENSG00000164985	PSIP1	20.4615												non-matrisome	-0.398819	-0.0847296	-8.47296	467	-6.64314	-0.336582	1	old	4.30815
ArteryCoronary	M	40	ENSG00000235453	TOPORS-AS1	29.4445												non-matrisome	0	0	0	467	-6.64314	-0.336582	1	young	2.7758
ArteryCoronary	M	40	ENSG00000235453	TOPORS-AS1	29.4445												non-matrisome	-0.540985	-0.194893	-19.4893	467	-6.64314	-0.336582	1	old	2.23482
ArteryCoronary	M	40	ENSG00000122692	SMU1	7.39645												non-matrisome	0	0	0	467	-6.64314	-0.336582	1	young	4.5083
ArteryCoronary	M	40	ENSG00000122692	SMU1	7.39645												non-matrisome	-0.226606	-0.0502642	-5.02642	467	-6.64314	-0.336582	1	old	4.28169
ArteryCoronary	M	40	ENSG00000086065	CHMP5	16.1196												non-matrisome	0	0	0	467	-6.64314	-0.336582	1	young	6.25731
ArteryCoronary	M	40	ENSG00000086065	CHMP5	16.1196												non-matrisome	-0.291822	-0.0466371	-4.66371	467	-6.64314	-0.336582	1	old	5.96548
ArteryCoronary	M	40	ENSG00000122707	RECK	5.19231												non-matrisome	0	0	0	467	-6.64314	-0.336582	2	young	4.62249
ArteryCoronary	M	40	ENSG00000122707	RECK	5.19231												non-matrisome	-0.484117	-0.104731	-10.4731	467	-6.64314	-0.336582	2	old	4.13837
ArteryCoronary	M	40	ENSG00000137054	POLR1E	28.5096												non-matrisome	0	0	0	467	-6.64314	-0.336582	1	young	4.63245
ArteryCoronary	M	40	ENSG00000137054	POLR1E	28.5096												non-matrisome	-0.415065	-0.0895994	-8.95994	467	-6.64314	-0.336582	1	old	4.21738
ArteryCoronary	M	40	ENSG00000135040	NAA35	15.6593												non-matrisome	0	0	0	467	-6.64314	-0.336582	1	young	3.79708
ArteryCoronary	M	40	ENSG00000135040	NAA35	15.6593												non-matrisome	-0.294127	-0.0774614	-7.74614	467	-6.64314	-0.336582	1	old	3.50296
ArteryCoronary	M	40	ENSG00000106723	SPIN1	8.20689												non-matrisome	0	0	0	467	-6.64314	-0.336582	1	young	6.08764
ArteryCoronary	M	40	ENSG00000106723	SPIN1	8.20689												non-matrisome	-0.404029	-0.0663687	-6.63687	467	-6.64314	-0.336582	1	old	5.68362
ArteryCoronary	M	40	ENSG00000106823	ECM2	3.11538	Core matrisome	ECM Glycoproteins	ENSG00000106823	extracellular matrix protein 2, female organ and adipocyte specific	MGC126355|MGC126356	3154	3154	O94769:Q5T9F3:Q5T9F4	NP_001184224.1:NP_001184225.1:NP_001384.1	Mouse:Ecm2|		matrisome	0	0	0	27	-9.61872	-0.627006	2	young	6.77876
ArteryCoronary	M	40	ENSG00000106823	ECM2	3.11538	Core matrisome	ECM Glycoproteins	ENSG00000106823	extracellular matrix protein 2, female organ and adipocyte specific	MGC126355|MGC126356	3154	3154	O94769:Q5T9F3:Q5T9F4	NP_001184224.1:NP_001184225.1:NP_001384.1	Mouse:Ecm2|		matrisome	-1.01914	-0.150344	-15.0344	27	-9.61872	-0.627006	2	old	5.75962
ArteryCoronary	M	40	ENSG00000136936	XPA	0												non-matrisome	0	0	0	467	-6.64314	-0.336582	1	young	5.16877
ArteryCoronary	M	40	ENSG00000136936	XPA	0												non-matrisome	-0.489494	-0.0947023	-9.47023	467	-6.64314	-0.336582	1	old	4.67928
ArteryCoronary	M	40	ENSG00000136938	ANP32B	1.73077												non-matrisome	0	0	0	467	-6.64314	-0.336582	1	young	7.84679
ArteryCoronary	M	40	ENSG00000136938	ANP32B	1.73077												non-matrisome	-0.390273	-0.0497367	-4.97367	467	-6.64314	-0.336582	1	old	7.45652
ArteryCoronary	M	40	ENSG00000165028	NIPSNAP3B	23.2967												non-matrisome	0	0	0	467	-6.64314	-0.336582	1	young	4.19355
ArteryCoronary	M	40	ENSG00000165028	NIPSNAP3B	23.2967												non-matrisome	-0.625282	-0.149106	-14.9106	467	-6.64314	-0.336582	1	old	3.56827
ArteryCoronary	M	40	ENSG00000136888	ATP6V1G1	29.5533												non-matrisome	0	0	0	467	-6.64314	-0.336582	2	young	7.11588
ArteryCoronary	M	40	ENSG00000136888	ATP6V1G1	29.5533												non-matrisome	-0.236143	-0.0331854	-3.31854	467	-6.64314	-0.336582	2	old	6.87974
ArteryCoronary	M	40	ENSG00000041982	TNC	14.4658	Core matrisome	ECM Glycoproteins	ENSG00000041982	tenascin C	150-225|GMEM|GP|HXB|JI|MGC167029|TN	5318	5318	E9PC84:F5H5D6:F5H7V9:H0YGZ3:J3QSU6:P24821	NP_002151.2:XP_005252029.1:XP_005252031.1:XP_005252032.1:XP_006717161.1:XP_006717163.1	Mouse:Tnc|		matrisome	0	0	0	27	-9.61872	-0.627006	1	young	5.68802
ArteryCoronary	M	40	ENSG00000041982	TNC	14.4658	Core matrisome	ECM Glycoproteins	ENSG00000041982	tenascin C	150-225|GMEM|GP|HXB|JI|MGC167029|TN	5318	5318	E9PC84:F5H5D6:F5H7V9:H0YGZ3:J3QSU6:P24821	NP_002151.2:XP_005252029.1:XP_005252031.1:XP_005252032.1:XP_006717161.1:XP_006717163.1	Mouse:Tnc|		matrisome	1.55075	0.272634	27.2634	27	-9.61872	-0.627006	1	old	7.23876
ArteryCoronary	M	40	ENSG00000136861	CDK5RAP2	1.73077												non-matrisome	0	0	0	467	-6.64314	-0.336582	1	young	5.31673
ArteryCoronary	M	40	ENSG00000136861	CDK5RAP2	1.73077												non-matrisome	-0.547837	-0.10304	-10.304	467	-6.64314	-0.336582	1	old	4.76889
ArteryCoronary	M	40	ENSG00000119396	RAB14	22.0192												non-matrisome	0	0	0	467	-6.64314	-0.336582	1	young	6.29293
ArteryCoronary	M	40	ENSG00000119396	RAB14	22.0192												non-matrisome	-0.257168	-0.0408662	-4.08662	467	-6.64314	-0.336582	1	old	6.03576
ArteryCoronary	M	40	ENSG00000107164	FUBP3	17.9945												non-matrisome	0	0	0	467	-6.64314	-0.336582	1	young	5.03266
ArteryCoronary	M	40	ENSG00000107164	FUBP3	17.9945												non-matrisome	-0.203913	-0.040518	-4.0518	467	-6.64314	-0.336582	1	old	4.82875
ArteryCoronary	M	40	ENSG00000050555	LAMC3	0	Core matrisome	ECM Glycoproteins	ENSG00000050555	laminin, gamma 3	DKFZp434E202	6494	6494	H7BY04:Q5JTC4:Q9Y6N6	NP_006050.3	Mouse:Lamc3|	Laminin, Basement Membrane	matrisome	0	0	0	27	-9.61872	-0.627006	1	young	3.04017
ArteryCoronary	M	40	ENSG00000050555	LAMC3	0	Core matrisome	ECM Glycoproteins	ENSG00000050555	laminin, gamma 3	DKFZp434E202	6494	6494	H7BY04:Q5JTC4:Q9Y6N6	NP_006050.3	Mouse:Lamc3|	Laminin, Basement Membrane	matrisome	-1.05027	-0.345465	-34.5465	27	-9.61872	-0.627006	1	old	1.9899
ArteryCoronary	M	40	ENSG00000151657	KIN	26.6863												non-matrisome	0	0	0	467	-6.64314	-0.336582	1	young	2.82301
ArteryCoronary	M	40	ENSG00000151657	KIN	26.6863												non-matrisome	-0.261454	-0.0926151	-9.26151	467	-6.64314	-0.336582	1	old	2.56156
ArteryCoronary	M	40	ENSG00000151474	FRMD4A	3.11538												non-matrisome	0	0	0	467	-6.64314	-0.336582	1	young	2.96012
ArteryCoronary	M	40	ENSG00000151474	FRMD4A	3.11538												non-matrisome	0.403313	0.136249	13.6249	467	-6.64314	-0.336582	1	old	3.36343
ArteryCoronary	M	40	ENSG00000120594	PLXDC2	41.5144	Matrisome-associated	ECM-affiliated Proteins	ENSG00000120594	plexin domain containing 2	FLJ14623|TEM7R	21013	21013	Q6UX71	NP_001269665.1:NP_116201.7	Mouse:Plxdc2|		matrisome	0	0	0	27	-9.61872	-0.627006	1	young	5.5894
ArteryCoronary	M	40	ENSG00000120594	PLXDC2	41.5144	Matrisome-associated	ECM-affiliated Proteins	ENSG00000120594	plexin domain containing 2	FLJ14623|TEM7R	21013	21013	Q6UX71	NP_001269665.1:NP_116201.7	Mouse:Plxdc2|		matrisome	-0.703311	-0.125829	-12.5829	27	-9.61872	-0.627006	1	old	4.88609
ArteryCoronary	M	40	ENSG00000169826	CSGALNACT2	17.6346												non-matrisome	0	0	0	467	-6.64314	-0.336582	2	young	5.5865
ArteryCoronary	M	40	ENSG00000169826	CSGALNACT2	17.6346												non-matrisome	-0.361543	-0.0647173	-6.47173	467	-6.64314	-0.336582	2	old	5.22496
ArteryCoronary	M	40	ENSG00000072422	RHOBTB1	16.7962												non-matrisome	0	0	0	467	-6.64314	-0.336582	1	young	4.55812
ArteryCoronary	M	40	ENSG00000072422	RHOBTB1	16.7962												non-matrisome	-0.590311	-0.129508	-12.9508	467	-6.64314	-0.336582	1	old	3.96781
ArteryCoronary	M	40	ENSG00000171988	JMJD1C	7.67832												non-matrisome	0	0	0	467	-6.64314	-0.336582	1	young	4.3261
ArteryCoronary	M	40	ENSG00000171988	JMJD1C	7.67832												non-matrisome	-0.329439	-0.0761516	-7.61516	467	-6.64314	-0.336582	1	old	3.99666
ArteryCoronary	M	40	ENSG00000107625	DDX50	22.8719												non-matrisome	0	0	0	467	-6.64314	-0.336582	1	young	5.64804
ArteryCoronary	M	40	ENSG00000107625	DDX50	22.8719												non-matrisome	-0.272808	-0.0483014	-4.83014	467	-6.64314	-0.336582	1	old	5.37523
ArteryCoronary	M	40	ENSG00000122958	VPS26A	5.93407												non-matrisome	0	0	0	467	-6.64314	-0.336582	1	young	5.58179
ArteryCoronary	M	40	ENSG00000122958	VPS26A	5.93407												non-matrisome	-0.28808	-0.0516106	-5.16106	467	-6.64314	-0.336582	1	old	5.29371
ArteryCoronary	M	40	ENSG00000197467	COL13A1	8.40909	Core matrisome	Collagens	ENSG00000197467	collagen, type XIII, alpha 1	COLXIIIA1|FLJ42485	2190	2190	E7ES46:E7ES47:E7ES49:E7ES50:E7ES51:E7ES55:E7ES56:E7EX21:E9PEG9:G5E987:H7BYT9:H7BZB6:Q5TAT6	NP_001123575.1:NP_542988.3:NP_542990.3:NP_542991.3:NP_542992.3:NP_542995.3	Mouse:Col13a1|		matrisome	0	0	0	27	-9.61872	-0.627006	1	young	4.11329
ArteryCoronary	M	40	ENSG00000197467	COL13A1	8.40909	Core matrisome	Collagens	ENSG00000197467	collagen, type XIII, alpha 1	COLXIIIA1|FLJ42485	2190	2190	E7ES46:E7ES47:E7ES49:E7ES50:E7ES51:E7ES55:E7ES56:E7EX21:E9PEG9:G5E987:H7BYT9:H7BZB6:Q5TAT6	NP_001123575.1:NP_542988.3:NP_542990.3:NP_542991.3:NP_542992.3:NP_542995.3	Mouse:Col13a1|		matrisome	-1.05544	-0.256593	-25.6593	27	-9.61872	-0.627006	1	old	3.05785
ArteryCoronary	M	40	ENSG00000122882	ECD	20												non-matrisome	0	0	0	467	-6.64314	-0.336582	1	young	4.45646
ArteryCoronary	M	40	ENSG00000122882	ECD	20												non-matrisome	-0.306179	-0.0687045	-6.87045	467	-6.64314	-0.336582	1	old	4.15028
ArteryCoronary	M	40	ENSG00000178429	RPS3AP5	11.7676												non-matrisome	0	0	0	467	-6.64314	-0.336582	1	young	7.04253
ArteryCoronary	M	40	ENSG00000178429	RPS3AP5	11.7676												non-matrisome	-0.40837	-0.0579863	-5.79863	467	-6.64314	-0.336582	1	old	6.63416
ArteryCoronary	M	40	ENSG00000119938	PPP1R3C	16.778												non-matrisome	0	0	0	467	-6.64314	-0.336582	2	young	7.31076
ArteryCoronary	M	40	ENSG00000119938	PPP1R3C	16.778												non-matrisome	-0.830519	-0.113602	-11.3602	467	-6.64314	-0.336582	2	old	6.48024
ArteryCoronary	M	40	ENSG00000107854	TNKS2	13.3741												non-matrisome	0	0	0	467	-6.64314	-0.336582	2	young	5.25286
ArteryCoronary	M	40	ENSG00000107854	TNKS2	13.3741												non-matrisome	-0.331416	-0.0630924	-6.30924	467	-6.64314	-0.336582	2	old	4.92144
ArteryCoronary	M	40	ENSG00000095564	BTAF1	4.47552												non-matrisome	0	0	0	467	-6.64314	-0.336582	1	young	5.6247
ArteryCoronary	M	40	ENSG00000095564	BTAF1	4.47552												non-matrisome	-0.569587	-0.101265	-10.1265	467	-6.64314	-0.336582	1	old	5.05512
ArteryCoronary	M	40	ENSG00000107864	CPEB3	38.3269												non-matrisome	0	0	0	467	-6.64314	-0.336582	1	young	2.36443
ArteryCoronary	M	40	ENSG00000107864	CPEB3	38.3269												non-matrisome	-0.512047	-0.216563	-21.6563	467	-6.64314	-0.336582	1	old	1.85238
ArteryCoronary	M	40	ENSG00000107438	PDLIM1	0												non-matrisome	0	0	0	467	-6.64314	-0.336582	1	young	8.13771
ArteryCoronary	M	40	ENSG00000107438	PDLIM1	0												non-matrisome	-0.431575	-0.0530339	-5.30339	467	-6.64314	-0.336582	1	old	7.70614
ArteryCoronary	M	40	ENSG00000119953	SMNDC1	17.9231												non-matrisome	0	0	0	467	-6.64314	-0.336582	1	young	4.46207
ArteryCoronary	M	40	ENSG00000119953	SMNDC1	17.9231												non-matrisome	-0.252813	-0.0566582	-5.66582	467	-6.64314	-0.336582	1	old	4.20926
ArteryCoronary	M	40	ENSG00000165669	FAM204A	11.8092												non-matrisome	0	0	0	467	-6.64314	-0.336582	1	young	3.94898
ArteryCoronary	M	40	ENSG00000165669	FAM204A	11.8092												non-matrisome	-0.281868	-0.0713773	-7.13773	467	-6.64314	-0.336582	1	old	3.66711
ArteryCoronary	M	40	ENSG00000220842	RPL21P16	5.38462												non-matrisome	0	0	0	467	-6.64314	-0.336582	1	young	7.96767
ArteryCoronary	M	40	ENSG00000220842	RPL21P16	5.38462												non-matrisome	-0.332009	-0.0416695	-4.16695	467	-6.64314	-0.336582	1	old	7.63566
ArteryCoronary	M	40	ENSG00000166033	HTRA1	20.0137	Matrisome-associated	ECM Regulators	ENSG00000166033	HtrA serine peptidase 1	ARMD7|HtrA|L56|ORF480|PRSS11	9476	9476	H0Y7G9:Q92743	NP_002766.1	Mouse:Htra1|		matrisome	0	0	0	27	-9.61872	-0.627006	2	young	8.81836
ArteryCoronary	M	40	ENSG00000166033	HTRA1	20.0137	Matrisome-associated	ECM Regulators	ENSG00000166033	HtrA serine peptidase 1	ARMD7|HtrA|L56|ORF480|PRSS11	9476	9476	H0Y7G9:Q92743	NP_002766.1	Mouse:Htra1|		matrisome	-0.572582	-0.0649306	-6.49306	27	-9.61872	-0.627006	2	old	8.24577
ArteryCoronary	M	40	ENSG00000095574	IKZF5	30.1049												non-matrisome	0	0	0	467	-6.64314	-0.336582	1	young	3.36111
ArteryCoronary	M	40	ENSG00000095574	IKZF5	30.1049												non-matrisome	-0.385122	-0.114582	-11.4582	467	-6.64314	-0.336582	1	old	2.97598
ArteryCoronary	M	40	ENSG00000175390	EIF3F	19.4246												non-matrisome	0	0	0	467	-6.64314	-0.336582	1	young	6.00771
ArteryCoronary	M	40	ENSG00000175390	EIF3F	19.4246												non-matrisome	-0.366833	-0.0610605	-6.10605	467	-6.64314	-0.336582	1	old	5.64087
ArteryCoronary	M	40	ENSG00000133789	SWAP70	26.2075												non-matrisome	0	0	0	467	-6.64314	-0.336582	1	young	5.52046
ArteryCoronary	M	40	ENSG00000133789	SWAP70	26.2075												non-matrisome	-0.456743	-0.0827363	-8.27363	467	-6.64314	-0.336582	1	old	5.06372
ArteryCoronary	M	40	ENSG00000110315	RNF141	55.25												non-matrisome	0	0	0	467	-6.64314	-0.336582	1	young	4.92225
ArteryCoronary	M	40	ENSG00000110315	RNF141	55.25												non-matrisome	-0.443514	-0.0901039	-9.01039	467	-6.64314	-0.336582	1	old	4.47874
ArteryCoronary	M	40	ENSG00000110696	C11orf58	31.2927												non-matrisome	0	0	0	467	-6.64314	-0.336582	1	young	7.00564
ArteryCoronary	M	40	ENSG00000110696	C11orf58	31.2927												non-matrisome	-0.343633	-0.0490509	-4.90509	467	-6.64314	-0.336582	1	old	6.662
ArteryCoronary	M	40	ENSG00000110700	RPS13	4.46703												non-matrisome	0	0	0	467	-6.64314	-0.336582	1	young	10.4548
ArteryCoronary	M	40	ENSG00000110700	RPS13	4.46703												non-matrisome	-0.260095	-0.024878	-2.4878	467	-6.64314	-0.336582	1	old	10.1947
ArteryCoronary	M	40	ENSG00000129158	SERGEF	60.7857												non-matrisome	0	0	0	467	-6.64314	-0.336582	1	young	4.78238
ArteryCoronary	M	40	ENSG00000129158	SERGEF	60.7857												non-matrisome	-0.498454	-0.104227	-10.4227	467	-6.64314	-0.336582	1	old	4.28392
ArteryCoronary	M	40	ENSG00000110768	GTF2H1	11.7063												non-matrisome	0	0	0	467	-6.64314	-0.336582	1	young	4.4181
ArteryCoronary	M	40	ENSG00000110768	GTF2H1	11.7063												non-matrisome	-0.223547	-0.0505981	-5.05981	467	-6.64314	-0.336582	1	old	4.19455
ArteryCoronary	M	40	ENSG00000148943	LIN7C	26.1627												non-matrisome	0	0	0	467	-6.64314	-0.336582	1	young	3.92291
ArteryCoronary	M	40	ENSG00000148943	LIN7C	26.1627												non-matrisome	-0.286315	-0.0729853	-7.29853	467	-6.64314	-0.336582	1	old	3.63659
ArteryCoronary	M	40	ENSG00000149100	EIF3M	1.38462												non-matrisome	0	0	0	467	-6.64314	-0.336582	1	young	6.13742
ArteryCoronary	M	40	ENSG00000149100	EIF3M	1.38462												non-matrisome	-0.281421	-0.0458533	-4.58533	467	-6.64314	-0.336582	1	old	5.856
ArteryCoronary	M	40	ENSG00000110429	FBXO3	0												non-matrisome	0	0	0	467	-6.64314	-0.336582	1	young	3.86303
ArteryCoronary	M	40	ENSG00000110429	FBXO3	0												non-matrisome	-0.276352	-0.0715375	-7.15375	467	-6.64314	-0.336582	1	old	3.58668
ArteryCoronary	M	40	ENSG00000175274	TP53I11	3.89423												non-matrisome	0	0	0	467	-6.64314	-0.336582	1	young	2.83578
ArteryCoronary	M	40	ENSG00000175274	TP53I11	3.89423												non-matrisome	0.682719	0.240752	24.0752	467	-6.64314	-0.336582	1	old	3.5185
ArteryCoronary	M	40	ENSG00000181830	SLC35C1	11.8269												non-matrisome	0	0	0	467	-6.64314	-0.336582	1	young	3.8599
ArteryCoronary	M	40	ENSG00000181830	SLC35C1	11.8269												non-matrisome	0.43469	0.112617	11.2617	467	-6.64314	-0.336582	1	old	4.29459
ArteryCoronary	M	40	ENSG00000121671	CRY2	2.96703												non-matrisome	0	0	0	467	-6.64314	-0.336582	1	young	5.5394
ArteryCoronary	M	40	ENSG00000121671	CRY2	2.96703												non-matrisome	-0.58072	-0.104834	-10.4834	467	-6.64314	-0.336582	1	old	4.95868
ArteryCoronary	M	40	ENSG00000149131	SERPING1	38.3242	Matrisome-associated	ECM Regulators	ENSG00000149131	serpin peptidase inhibitor, clade G (C1 inhibitor), member 1	C1IN|C1INH|C1NH|HAE1|HAE2	1228	1228	B4E1F0:B4E1H2:B5MCB9:C9JZJ9:E9PGN7:E9PK97:H0YCA1:H9KV48:P05155	NP_000053.2:NP_001027466.1	Mouse:Serping1|		matrisome	0	0	0	27	-9.61872	-0.627006	1	young	10.2203
ArteryCoronary	M	40	ENSG00000149131	SERPING1	38.3242	Matrisome-associated	ECM Regulators	ENSG00000149131	serpin peptidase inhibitor, clade G (C1 inhibitor), member 1	C1IN|C1INH|C1NH|HAE1|HAE2	1228	1228	B4E1F0:B4E1H2:B5MCB9:C9JZJ9:E9PGN7:E9PK97:H0YCA1:H9KV48:P05155	NP_000053.2:NP_001027466.1	Mouse:Serping1|		matrisome	-0.607805	-0.0594704	-5.94704	27	-9.61872	-0.627006	1	old	9.61248
ArteryCoronary	M	40	ENSG00000162191	UBXN1	39.3223												non-matrisome	0	0	0	467	-6.64314	-0.336582	1	young	7.76469
ArteryCoronary	M	40	ENSG00000162191	UBXN1	39.3223												non-matrisome	-0.433185	-0.055789	-5.5789	467	-6.64314	-0.336582	1	old	7.33151
ArteryCoronary	M	40	ENSG00000176340	COX8A	15.2145												non-matrisome	0	0	0	467	-6.64314	-0.336582	1	young	8.86219
ArteryCoronary	M	40	ENSG00000176340	COX8A	15.2145												non-matrisome	0.229167	0.025859	2.5859	467	-6.64314	-0.336582	1	old	9.09136
ArteryCoronary	M	40	ENSG00000254986	DPP3	15.7005												non-matrisome	0	0	0	467	-6.64314	-0.336582	1	young	3.70147
ArteryCoronary	M	40	ENSG00000254986	DPP3	15.7005												non-matrisome	0.439202	0.118656	11.8656	467	-6.64314	-0.336582	1	old	4.14068
ArteryCoronary	M	40	ENSG00000174080	CTSF	25.2885	Matrisome-associated	ECM Regulators	ENSG00000174080	cathepsin F	CATSF	2531	2531	E9PSC2:H0YD65:H0YE42:Q9UBX1	NP_003784.2	Mouse:Ctsf|	Cathepsin	matrisome	0	0	0	27	-9.61872	-0.627006	1	young	7.67995
ArteryCoronary	M	40	ENSG00000174080	CTSF	25.2885	Matrisome-associated	ECM Regulators	ENSG00000174080	cathepsin F	CATSF	2531	2531	E9PSC2:H0YD65:H0YE42:Q9UBX1	NP_003784.2	Mouse:Ctsf|	Cathepsin	matrisome	-1.0062	-0.131016	-13.1016	27	-9.61872	-0.627006	1	old	6.67375
ArteryCoronary	M	40	ENSG00000158483	FAM86C1	15.3462												non-matrisome	0	0	0	467	-6.64314	-0.336582	1	young	1.9864
ArteryCoronary	M	40	ENSG00000158483	FAM86C1	15.3462												non-matrisome	0.452551	0.227824	22.7824	467	-6.64314	-0.336582	1	old	2.43895
ArteryCoronary	M	40	ENSG00000074201	CLNS1A	8.6958												non-matrisome	0	0	0	467	-6.64314	-0.336582	1	young	4.89981
ArteryCoronary	M	40	ENSG00000074201	CLNS1A	8.6958												non-matrisome	-0.293919	-0.0599858	-5.99858	467	-6.64314	-0.336582	1	old	4.60589
ArteryCoronary	M	40	ENSG00000137504	CREBZF	9.42308												non-matrisome	0	0	0	467	-6.64314	-0.336582	1	young	6.36841
ArteryCoronary	M	40	ENSG00000137504	CREBZF	9.42308												non-matrisome	-0.464425	-0.0729264	-7.29264	467	-6.64314	-0.336582	1	old	5.90398
ArteryCoronary	M	40	ENSG00000086991	NOX4	11.0027												non-matrisome	0	0	0	467	-6.64314	-0.336582	1	young	4.48999
ArteryCoronary	M	40	ENSG00000086991	NOX4	11.0027												non-matrisome	-1.10133	-0.245286	-24.5286	467	-6.64314	-0.336582	1	old	3.38866
ArteryCoronary	M	40	ENSG00000168876	ANKRD49	35.4056												non-matrisome	0	0	0	467	-6.64314	-0.336582	1	young	4.36192
ArteryCoronary	M	40	ENSG00000168876	ANKRD49	35.4056												non-matrisome	-0.283723	-0.0650455	-6.50455	467	-6.64314	-0.336582	1	old	4.07819
ArteryCoronary	M	40	ENSG00000166037	CEP57	22.0118												non-matrisome	0	0	0	467	-6.64314	-0.336582	1	young	4.3288
ArteryCoronary	M	40	ENSG00000166037	CEP57	22.0118												non-matrisome	-0.488989	-0.112962	-11.2962	467	-6.64314	-0.336582	1	old	3.83981
ArteryCoronary	M	40	ENSG00000170962	PDGFD	6.28846	Matrisome-associated	Secreted Factors	ENSG00000170962	platelet derived growth factor D	IEGF|MGC26867|MSTP036|SCDGF-B|SCDGFB	30620	30620	H0YD37:Q9GZP0	NP_079484.1:NP_149126.1	Mouse:Pdgfd|		matrisome	0	0	0	27	-9.61872	-0.627006	2	young	6.42355
ArteryCoronary	M	40	ENSG00000170962	PDGFD	6.28846	Matrisome-associated	Secreted Factors	ENSG00000170962	platelet derived growth factor D	IEGF|MGC26867|MSTP036|SCDGF-B|SCDGFB	30620	30620	H0YD37:Q9GZP0	NP_079484.1:NP_149126.1	Mouse:Pdgfd|		matrisome	-0.946184	-0.147299	-14.7299	27	-9.61872	-0.627006	2	old	5.47736
ArteryCoronary	M	40	ENSG00000118181	RPS25	7.23077												non-matrisome	0	0	0	467	-6.64314	-0.336582	1	young	10.3496
ArteryCoronary	M	40	ENSG00000118181	RPS25	7.23077												non-matrisome	-0.327454	-0.0316393	-3.16393	467	-6.64314	-0.336582	1	old	10.0221
ArteryCoronary	M	40	ENSG00000256269	HMBS	35.7483												non-matrisome	0	0	0	467	-6.64314	-0.336582	1	young	3.00071
ArteryCoronary	M	40	ENSG00000256269	HMBS	35.7483												non-matrisome	0.633494	0.211115	21.1115	467	-6.64314	-0.336582	1	old	3.6342
ArteryCoronary	M	40	ENSG00000227081	RP11-543P15	21.4294												non-matrisome	0	0	0	467	-6.64314	-0.336582	1	young	10.6882
ArteryCoronary	M	40	ENSG00000227081	RP11-543P15	21.4294												non-matrisome	-0.269471	-0.025212	-2.5212	467	-6.64314	-0.336582	1	old	10.4187
ArteryCoronary	M	40	ENSG00000118971	CCND2	0												non-matrisome	0	0	0	467	-6.64314	-0.336582	1	young	5.7374
ArteryCoronary	M	40	ENSG00000118971	CCND2	0												non-matrisome	-0.468801	-0.0817095	-8.17095	467	-6.64314	-0.336582	1	old	5.2686
ArteryCoronary	M	40	ENSG00000013583	HEBP1	44.3756												non-matrisome	0	0	0	467	-6.64314	-0.336582	1	young	5.54202
ArteryCoronary	M	40	ENSG00000013583	HEBP1	44.3756												non-matrisome	-0.350814	-0.0633007	-6.33007	467	-6.64314	-0.336582	1	old	5.19121
ArteryCoronary	M	40	ENSG00000133704	IPO8	10.5843												non-matrisome	0	0	0	467	-6.64314	-0.336582	1	young	4.90058
ArteryCoronary	M	40	ENSG00000133704	IPO8	10.5843												non-matrisome	-0.240358	-0.0490469	-4.90469	467	-6.64314	-0.336582	1	old	4.66022
ArteryCoronary	M	40	ENSG00000123268	ATF1	17.4301												non-matrisome	0	0	0	467	-6.64314	-0.336582	1	young	4.32445
ArteryCoronary	M	40	ENSG00000123268	ATF1	17.4301												non-matrisome	-0.542458	-0.12544	-12.544	467	-6.64314	-0.336582	1	old	3.78199
ArteryCoronary	M	40	ENSG00000123349	PFDN5	11.8269												non-matrisome	0	0	0	467	-6.64314	-0.336582	1	young	9.53003
ArteryCoronary	M	40	ENSG00000123349	PFDN5	11.8269												non-matrisome	-0.418989	-0.0439651	-4.39651	467	-6.64314	-0.336582	1	old	9.11104
[truncated: 3,320 more rows]

## Sheet: FigS6 data
tissue	gender	age	Gene	Gene Symbol	varImp	division	category	ensembl	Gene Name	Synonyms	HGNC_IDs	HGNC_IDs Links	UniProt_IDs	Refseq_IDs	Orthology	Notes	Matrisome member	Absolute expression change	Age chg rel	Relative expression change [%]	# Genes associated with tissue	Overall relative tissue expression change (mean)	Overall absolute tissue expression change (mean)	# Tissues associated with gene	Age category	Expression level
[truncated: 330 more rows]

[truncated: 21 more sheets: FigS7 data, FigS8_noDir_AgingMatreotypeTiss, FigS8_UpAgingMatreotypeTissue, meta_table_collectiveAgingMatre, FigS8_DownAgingMatreotypeTissue, Agingmatrisome_Age_change_both_, Agingmatrisome_Age_change_downr, Agingmatrisome_Age_change_upreg, Agingmatrisome_Especially_affec, Extended_data_figure_ofAge_ (4), Extended_data_figure_ofAge_down, Extended_data_figure_ofAge_ (3), Extended_data_figure_ofAge_nodi, Extended_data_figure_ofAge_ (2), Extended_data_figure_ofAge_upre, Fullaginglist_Age_change_both_d, Fullaginglist_Age_change_downre, Fullaginglist_Age_change_upregu, Fullaginglist_Especially_affect, tab_age_chg_matrisome_bygene …]
