# Supplementary material for: Youthful and age‐related matreotypes predict drugs promoting longevity
Source: Aging Cell. 2021 Aug 4;20(9):e13441. doi: 10.1111/acel.13441 (PMC8441316; doi:10.1111/acel.13441)
Supplement: Supplementary file 16 — TableS1‐S8 [file ACEL-20-e13441-s015.zip › Supplementary Table 4_youthful matreotype.csv]

Proposed regulation in rejuvenation	Regulation with age	Gene Symbol	# supporting studies	in_matrisome	division	category	Yang2020_S9_age_upregulated	MOESM2_Artery	MOESM2_Adipose	MOESM2_Blood	MOESM2_Lung	MOESM2_Heart	MOESM2_Muscle	MOESM2_Nerve	MOESM2_Skin	MOESM2_Thyriod	Donertas2018_array_ageupreg	Donertas2018_GTEx_ageupreg	Glass_2013_skin	Glass_2013_adipose	Glass_2013_LCL	Komljenovic2019_hippocampus	Komljenovic2019_muscle	Janssens_Riedel2019_ageupreg_adrenalgland	Janssens_Riedel2019_ageupreg_cardiovas	Janssens_Riedel2019_ageupreg_skin	Janssens_Riedel2019_ageupreg_thyroid	ensembl	Gene Name	Synonyms	HGNC_IDs	HGNC_IDs Links	UniProt_IDs	Refseq_IDs	Orthology	Notes	Yang2020_S9_age_downregulated	Donertas2018_array_agedownreg	Donertas2018_GTEx_agedownreg	Janssens_Riedel2019_agedownreg_adrenalgland	Janssens_Riedel2019_agedownreg_cardiovas	Janssens_Riedel2019_agedownreg_skin	Janssens_Riedel2019_agedownreg_thyroid
down-regulated	up-regulated	COL7A1	7	matrisome	Core matrisome	Collagens	1	1	1			1	1						1				1					ENSG00000114270	collagen, type VII, alpha 1	EBD1|EBDCT|EBR1	2214	2214	C9JBL3:Q02388	NP_000085.1	Mouse:Col7a1|
down-regulated	up-regulated	PLXNB2	7	matrisome	Matrisome-associated	ECM-affiliated Proteins		1		1		1	1						1			1	1					ENSG00000196576	plexin B2	KIAA0315|MM1|Nbla00445|PLEXB2|dJ402G11.3	9104	9104	A6QRG9:A6QRH1:E2PU09:H0Y6J7:H0Y7X5:O15031	NP_036533.2:XP_005261966.1:XP_005261967.1:XP_005261968.1:XP_006724476.1	Mouse:Plxnb2|	Plexin
down-regulated	up-regulated	COL16A1	6	matrisome	Core matrisome	Collagens	1	1	1										1			1	1					ENSG00000084636	collagen, type XVI, alpha 1	447AA|FP1572	2193	2193	A6NCT7:A6NDR9:H7BY97:H7BZL8:H7C3F0:Q07092	NP_001847.3	Mouse:Col16a1|	FACIT
down-regulated	up-regulated	THBS4	6	matrisome	Core matrisome	ECM Glycoproteins		1											1	1		1	1			1		ENSG00000113296	thrombospondin 4	TSP4	11788	11788	E7ES19:P35443	NP_003239.2	Mouse:Thbs4|
down-regulated	up-regulated	CLEC2D	6	matrisome	Matrisome-associated	ECM-affiliated Proteins		1	1	1												1	1		1			ENSG00000069493	C-type lectin domain family 2, member D	CLAX|LLT1|OCIL	14351	14351	F5H0P0:F5H5U4:F8WF99:H0YGG6:H0YH49:Q9UHP7	NP_001004419.1:NP_001184246.1:NP_001184247.1:NP_001184248.1:NP_037401.1	Mouse:Clec2d|Mouse:Clec2e|Mouse:Clec2g|Mouse:Clec2h|Mouse:Clec2i|Mouse:Clec2j|
down-regulated	up-regulated	OVGP1	5	matrisome	Matrisome-associated	ECM-affiliated Proteins	1	1	1										1				1					ENSG00000085465	oviductal glycoprotein 1, 120kDa	CHIT5|EGP|MUC9|OGP	8524	8524	B4DHP1:Q12889	NP_002548.3	Mouse:Ovgp1|
down-regulated	up-regulated	HTRA1	5	matrisome	Matrisome-associated	ECM Regulators		1	1					1			1						1					ENSG00000166033	HtrA serine peptidase 1	ARMD7|HtrA|L56|ORF480|PRSS11	9476	9476	H0Y7G9:Q92743	NP_002766.1	Mouse:Htra1|
down-regulated	up-regulated	GAS6	5	matrisome	Core matrisome	ECM Glycoproteins		1	1			1							1				1					ENSG00000183087	growth arrest-specific 6	AXLLG|AXSF|DKFZp666G247|FLJ34709	4168	4168	J3KP07:Q14393	NP_000811.1:NP_001137417.1:NP_001137418.1	Mouse:Gas6|
down-regulated	up-regulated	GDF15	5	matrisome	Matrisome-associated	Secreted Factors			1	1												1	1			1		ENSG00000130513	growth differentiation factor 15	GDF-15|MIC-1|MIC1|NAG-1|PDF|PLAB|PTGFB	30142	30142	Q99988	NP_004855.2	Mouse:Gdf15|
down-regulated	up-regulated	CTGF	4	matrisome	Core matrisome	ECM Glycoproteins	1	1	1														1						connective tissue growth factor	CCN2|HCS24|IGFBP8|MGC102839|NOV2	2500	2500	P29279	NP_001892.1	Mouse:Ctgf|	CCN Family
down-regulated	up-regulated	MGP	4	matrisome	Core matrisome	ECM Glycoproteins	1	1	1														1					ENSG00000111341	matrix Gla protein	GIG36|MGLAP|NTI	7060	7060	H0YGZ6:P08493	NP_000891.2:NP_001177768.1	Mouse:Mgp|
down-regulated	up-regulated	SPON2	4	matrisome	Core matrisome	ECM Glycoproteins	1		1	1													1					ENSG00000159674	spondin 2, extracellular matrix protein	DIL-1|DIL1|DKFZp686G21139|FLJ16313|FLJ22401|FLJ344	11253	11253	D6RA41:D6RB12:D6RBY3:D6REX2:D6RFY9:D6RIH5:Q9BUD6	NP_001121797.1:NP_001185950.1:NP_036577.1	Mouse:Spon2|
down-regulated	up-regulated	BGN	4	matrisome	Core matrisome	Proteoglycans	1	1														1	1					ENSG00000182492	biglycan	DSPG1|PG-S1|PGI|SLRR1A	1044	1044	C9JKG1:P21810	NP_001702.1	Mouse:Bgn|
down-regulated	up-regulated	PAPLN	4	matrisome	Core matrisome	ECM Glycoproteins	1	1											1				1					ENSG00000100767	papilin, proteoglycan-like sulfated glycoprotein	DKFZp434F053|MGC50452	19262	19262	B5MDP7:G3V5P6:H0YJA1:H0YMM2:O95428	NP_775733.3	Mouse:Papln|
down-regulated	up-regulated	LUM	4	matrisome	Core matrisome	Proteoglycans	1	1	1														1					ENSG00000139329	lumican	LDC|SLRR2D	6724	6724	P51884	NP_002336.1	Mouse:Lum|
down-regulated	up-regulated	INHBB	4	matrisome	Matrisome-associated	Secreted Factors						1	1							1			1					ENSG00000163083	inhibin, beta B	MGC157939	6067	6067	P09529	NP_002184.2	Mouse:Inhbb|
down-regulated	up-regulated	COLQ	4	matrisome	Core matrisome	ECM Glycoproteins		1	1	1									1									ENSG00000206561	collagen-like tail subunit (single strand of homotrimer) of asymmetric acetylcholinesterase	EAD|FLJ55041	2226	2226	C9JBB2:F8WA67:Q9Y215:S4R408	NP_005668.2:NP_536799.1:NP_536800.2	Mouse:Colq|	Basement Membrane
down-regulated	up-regulated	CCL28	4	matrisome	Matrisome-associated	Secreted Factors		1	1			1							1									ENSG00000151882	chemokine (C-C motif) ligand 28	CCK1|MEC|MGC71902|SCYA28	17700	17700	D6RC73:Q9NRJ3	NP_683513.1:XP_005248382.1	Mouse:Ccl28|
down-regulated	up-regulated	FST	4	matrisome	Matrisome-associated	Secreted Factors		1			1		1										1					ENSG00000134363	follistatin	FS	3971	3971	H0YA75:H0YAF9:P19883	NP_006341.1:NP_037541.1	Mouse:Fst|
down-regulated	up-regulated	SMOC2	4	matrisome	Core matrisome	ECM Glycoproteins			1		1								1	1								ENSG00000112562	SPARC related modular calcium binding 2	MST117|MSTP117|MSTP140|SMAP2|bA270C4A.1|bA37D8.1|d	20323	20323	H0Y3J4:H0Y5I1:Q9H3U7	NP_001159884.1:NP_071421.1	Mouse:Smoc2|
down-regulated	up-regulated	THBS2	4	matrisome	Core matrisome	ECM Glycoproteins		1											1			1	1					ENSG00000186340	thrombospondin 2	TSP2	11786	11786	P35442:Q5RI53	NP_003238.2	Mouse:Thbs2|
down-regulated	up-regulated	AEBP1	4	matrisome	Core matrisome	ECM Glycoproteins		1			1											1	1					ENSG00000106624	AE binding protein 1	ACLP
down-regulated	up-regulated	PLAT	4	matrisome	Matrisome-associated	ECM Regulators			1				1				1						1					ENSG00000104368	plasminogen activator, tissue	DKFZp686I03148|T-PA|TPA	9051	9051	B4DN26:B4DNJ1:E5RGA1:E5RHG4:E7ESF4:H0YBH9:K4DI88:P00750	NP_000921.1:NP_127509.1	Mouse:Plat|
down-regulated	up-regulated	VWCE	4	matrisome	Core matrisome	ECM Glycoproteins		1				1	1										1					ENSG00000167992	von Willebrand factor C and EGF domains	FLJ32009|URG11|VWC1	26487	26487	B4DS56:B4DY31:Q96DN2	NP_689931.2	Mouse:Vwce|
down-regulated	up-regulated	CTSW	4	matrisome	Matrisome-associated	ECM Regulators		1	1	1													1					ENSG00000172543	cathepsin W	LYPN	2546	2546	E9PI30:H0YDT2:P56202	NP_001326.2	Mouse:Ctsw|	Cathepsin
down-regulated	up-regulated	FBLN5	4	matrisome	Core matrisome	ECM Glycoproteins			1		1									1			1					ENSG00000140092	fibulin 5	ARMD3|DANCE|EVEC|FIBL-5|FLJ90059|UP50	3602	3602	G3V2P8:G3V329:G3V3Y2:G3V4U0:G3XA98:H0YJ31:Q9UBX5	NP_006320.2	Mouse:Fbln5|	Fibulin
down-regulated	up-regulated	CTSH	4	matrisome	Matrisome-associated	ECM Regulators		1	1								1					1						ENSG00000103811	cathepsin H	ACC-4|ACC-5|CPSB|DKFZp686B24257|MGC1519|minichain	2535	2535	E9PKT6:E9PN60:E9PN84:P09668	NP_004381.2	Mouse:Ctsh|	Cathepsin
down-regulated	up-regulated	TIMP2	4	matrisome	Matrisome-associated	ECM Regulators		1	1		1												1					ENSG00000035862	TIMP metallopeptidase inhibitor 2	CSC-21K	11821	11821	B4DFW2:K7EIX4:P16035	NP_003246.1	Mouse:Timp2|
down-regulated	up-regulated	LAMA3	4	matrisome	Core matrisome	ECM Glycoproteins		1	1										1				1					ENSG00000053747	laminin, alpha 3	BM600|E170|LAMNA|LOCS|lama3a	6483	6483	K7EIP4:K7EMU9:K7EPP3:K7EQ42:K7ERM0:Q16787	NP_000218.2:NP_001121189.1:NP_001121190.1:NP_937762.1	Mouse:Lama3|	Laminin, Basement Membrane
down-regulated	up-regulated	TGFB1	4	matrisome	Matrisome-associated	Secreted Factors		1	1													1	1					ENSG00000105329	transforming growth factor, beta 1	CED|DPD1|LAP|TGFB|TGFbeta	11766	11766	M0R2S0:P01137	NP_000651.3	Mouse:Tgfb1|
down-regulated	up-regulated	WISP2	4	matrisome	Core matrisome	ECM Glycoproteins			1		1											1	1						WNT1 inducible signaling pathway protein 2	CCN5|CT58|CTGF-L	12770	12770	O76076:Q6PEG3	NP_003872.1:XP_005260660.1	Mouse:Wisp2|	CCN Family
down-regulated	up-regulated	CRELD2	4	matrisome	Core matrisome	ECM Glycoproteins		1		1			1										1					ENSG00000184164	cysteine-rich with EGF-like domains 2	DKFZp667O055|MGC11256	28150	28150	A6PWM2:Q6UXH1	NP_001128573.1:NP_001271246.1:NP_001271247.1:NP_077300.3:XP_005261795.1	Mouse:Creld2|
down-regulated	up-regulated	COL21A1	3	matrisome	Core matrisome	Collagens	1	1									1											ENSG00000124749	collagen, type XXI, alpha 1	COLA1L|DKFZp564B052|FLJ39125|FLJ44623|FP633|MGC266	17025	17025	A6PVD9:F5GZK2:H0Y4C9:H0YDH6:Q96P44	NP_110447.2		FACIT
down-regulated	up-regulated	MFAP4	3	matrisome	Core matrisome	ECM Glycoproteins	1		1														1					ENSG00000166482	microfibrillar-associated protein 4	-	7035	7035	K7ES70:P55083	NP_001185624.1:NP_002395.1	Mouse:Mfap4|
down-regulated	up-regulated	MMP11	3	matrisome	Matrisome-associated	ECM Regulators	1	1				1																	matrix metallopeptidase 11 (stromelysin 3)	SL-3|ST3|STMY3	7157	7157	E9PED7:F8WDI7:H7C3I7:P24347	NP_005931.2	Mouse:Mmp11|
down-regulated	up-regulated	CTHRC1	3	matrisome	Core matrisome	ECM Glycoproteins	1	1															1					ENSG00000164932	collagen triple helix repeat containing 1	-	18831	18831	E5RK99:E7EVQ5:Q96CG8	NP_001243028.1:NP_612464.1	Mouse:Cthrc1|
down-regulated	up-regulated	FGF20	3	matrisome	Matrisome-associated	Secreted Factors	1		1													1						ENSG00000078579	fibroblast growth factor 20	-	3677	3677	H0YAT9:Q9NP95	NP_062825.1	Mouse:Fgf20|
down-regulated	up-regulated	LEPREL2	3	matrisome	Matrisome-associated	ECM Regulators	1	1	1																				leprecan-like 2	GRCB|HSU47926|P3H3	19318	19318	G8JLI6:Q8IVL6	NP_055077.2	Mouse:Leprel2|
down-regulated	up-regulated	ADAM33	3	matrisome	Matrisome-associated	ECM Regulators	1		1														1					ENSG00000149451	ADAM metallopeptidase domain 33	C20orf153|DJ964F7.1|DKFZp434K0521|FLJ35308|FLJ3675	15478	15478	A2A2L3:Q9BZ11	NP_001269376.1:NP_001269376.1:NP_079496.1:NP_694882.1	Mouse:Adam33|
down-regulated	up-regulated	MMP23B	3	matrisome	Matrisome-associated	ECM Regulators		1		1																1		ENSG00000189409	matrix metallopeptidase 23B	MIFR|MIFR-1|MMP22|MMP23A	7171	7171	B4DMZ6:D6REP6:H0Y6I4:H0YA69:H0YAE5:J3KRS4:O75086:O75900	NP_008914.1	Mouse:Mmp23|
down-regulated	up-regulated	MEGF6	3	matrisome	Matrisome-associated	Secreted Factors		1	1														1					ENSG00000162591	multiple EGF-like-domains 6	EGFL3|KIAA0815	3232	3232	H7C557:H7C5N9:O75095	NP_001400.3	Mouse:Megf6|
down-regulated	up-regulated	PLOD1	3	matrisome	Matrisome-associated	ECM Regulators		1						1								1						ENSG00000083444	procollagen-lysine 1, 2-oxoglutarate 5-dioxygenase 1	FLJ42041|LH|LH1|LLH|PLOD	9081	9081	B4DR87:Q02809:Q5JXB7:Q5JXB8:Q5JXB9	NP_000293.2	Mouse:Plod1|
down-regulated	up-regulated	C1QA	3	matrisome	Matrisome-associated	ECM-affiliated Proteins		1														1	1					ENSG00000173372	complement component 1, q subcomponent, A chain	-	1241	1241	P02745:X6RLJ0	NP_057075.1	Mouse:C1qa|
down-regulated	up-regulated	C1QC	3	matrisome	Matrisome-associated	ECM-affiliated Proteins		1														1	1					ENSG00000159189	complement component 1, q subcomponent, C chain	C1Q-C|C1QG|FLJ27103	1245	1245	P02747	NP_001107573.1:NP_758957.2	Mouse:C1qc|
down-regulated	up-regulated	C1QB	3	matrisome	Matrisome-associated	ECM-affiliated Proteins		1														1	1					ENSG00000173369	complement component 1, q subcomponent, B chain	-	1242	1242	D6R934:D6RGJ1:P02746	NP_000482.3:XP_005246039.1	Mouse:C1qb|
down-regulated	up-regulated	COL8A2	3	matrisome	Core matrisome	Collagens			1													1	1					ENSG00000171812	collagen, type VIII, alpha 2	FECD|FECD1|FLJ00201|MGC116970|MGC116972|PPCD|PPCD2	2216	2216	E9PP49:P25067	NP_005193.1:XP_005270535.1:XP_005270536.1	Mouse:Col8a2|
down-regulated	up-regulated	COL9A2	3	matrisome	Core matrisome	Collagens		1	1													1						ENSG00000049089	collagen, type IX, alpha 2	DJ39G22.4|EDM2|MED	2218	2218	B1AKJ1:B1AKJ3:H0Y409:Q14055	NP_001843.1:XP_006710428.1	Mouse:Col9a2|	FACIT
down-regulated	up-regulated	CTSS	3	matrisome	Matrisome-associated	ECM Regulators		1														1	1					ENSG00000163131	cathepsin S	MGC3886	2545	2545	P25774:U3KPS4:U3KQE7	NP_001186668.1:NP_004070.3	Mouse:Ctss|	Cathepsin
down-regulated	up-regulated	CTSK	3	matrisome	Matrisome-associated	ECM Regulators		1	1														1					ENSG00000143387	cathepsin K	CTS02|CTSO|CTSO1|CTSO2|MGC23107|PKND|PYCD	2536	2536	P43235:Q5QP40	NP_000387.1	Mouse:Ctsk|	Cathepsin
down-regulated	up-regulated	DPT	3	matrisome	Core matrisome	ECM Glycoproteins					1									1			1					ENSG00000143196	dermatopontin	TRAMP	3011	3011	Q07507	NP_001928.2	Mouse:Dpt|
down-regulated	up-regulated	TNFSF4	3	matrisome	Matrisome-associated	Secreted Factors			1				1										1					ENSG00000117586	tumor necrosis factor (ligand) superfamily, member 4	CD134L|CD252|GP34|OX-40L|OX4OL|TXGP1	11934	11934	P23510:Q8IV74	NP_003317.1:XP_005245532.1	Mouse:Tnfsf4|
down-regulated	up-regulated	PRELP	3	matrisome	Core matrisome	Proteoglycans					1	1											1					ENSG00000188783	proline/arginine-rich end leucine-rich repeat protein	MGC45323|MST161|MSTP161|SLRR2A	9357	9357	P51888	NP_002716.1:NP_958505.1	Mouse:Prelp|
down-regulated	up-regulated	FRZB	3	matrisome	Matrisome-associated	Secreted Factors		1			1									1								ENSG00000162998	frizzled-related protein	FRE|FRITZ|FRP-3|FRZB-1|FRZB-PEN|FRZB1|FZRB|OS1|SFR	3959	3959	Q92765	NP_001454.2	Mouse:Frzb|
down-regulated	up-regulated	P4HTM	3	matrisome	Matrisome-associated	ECM Regulators		1	1	1																		ENSG00000178467	prolyl 4-hydroxylase, transmembrane (endoplasmic reticulum)	EGLN4|HIFPH4|P4H-TM|PH-4|PH4|PHD4	28858	28858	H7C153:Q9NXG6:V9GY20:V9GYK5	NP_808807.2:NP_808808.1	Mouse:P4htm|
down-regulated	up-regulated	MST1	3	matrisome	Matrisome-associated	Secreted Factors		1					1										1					ENSG00000173531	macrophage stimulating 1 (hepatocyte growth factor-like)	D3F15S2|DNF15S2|HGFL|MSP|NF15S2	7380	7380	F5H6L8:G3XAK1:H7C0F8:P26927	NP_066278.3	Mouse:Mst1|
down-regulated	up-regulated	HYAL2	3	matrisome	Matrisome-associated	ECM Regulators						1										1	1					ENSG00000068001	hyaluronoglucosaminidase 2	LUCA2	5321	5321	C9J700:C9JBF5:C9JSD1:C9JSI7:C9K016:Q12891	NP_003764.3:NP_149348.2:XP_005265581.1:XP_005265582.1	Mouse:Hyal2|
down-regulated	up-regulated	IL15	3	matrisome	Matrisome-associated	Secreted Factors		1		1													1					ENSG00000164136	interleukin 15	IL-15|MGC9721	5977	5977	P40933	NP_000576.1:NP_751915.1	Mouse:Il15|
down-regulated	up-regulated	SEMA6A	3	matrisome	Matrisome-associated	ECM-affiliated Proteins				1										1		1						ENSG00000092421	sema domain, transmembrane domain (TM), and cytoplasmic domain, (semaphorin) 6A	HT018|KIAA1368|SEMA|SEMA6A1|SEMAQ|VIA	10738	10738	B3KU01:D6RAG9:D6RCR0:E7ERF3:E9PDV9:H0Y8V9:Q9H2E6	NP_065847.1	Mouse:Sema6a|	Semaphorin
down-regulated	up-regulated	MEGF10	3	matrisome	Matrisome-associated	Secreted Factors		1														1	1					ENSG00000145794	multiple EGF-like-domains 10	DKFZp781K1852|FLJ41574|KIAA1780	29634	29634	Q96KG7	NP_001243474.1:NP_115822.1	Mouse:Megf10|
down-regulated	up-regulated	LAMA2	3	matrisome	Core matrisome	ECM Glycoproteins								1								1	1					ENSG00000196569	laminin, alpha 2	LAMM	6482	6482	P24043	NP_000417.2:NP_001073291.1	Mouse:Lama2|	Laminin, Basement Membrane
down-regulated	up-regulated	ADAM22	3	matrisome	Matrisome-associated	ECM Regulators		1																	1		1	ENSG00000008277	ADAM metallopeptidase domain 22	MDC2|MGC149832	201	201	E7EPF1:E9PF78:F8WAD8:G5E951:H7C0Q9:H7C3I4:Q9P0K1	NP_004185.1:NP_068367.1:NP_068368.2:NP_068369.1	Mouse:Adam22|
down-regulated	up-regulated	GPC2	3	matrisome	Matrisome-associated	ECM-affiliated Proteins		1											1			1						ENSG00000213420	glypican 2	DKFZp547M109|FLJ38962	4450	4450	Q8N158	NP_689955.1	Mouse:Gpc2|	Glypican
down-regulated	up-regulated	SERPINE1	3	matrisome	Matrisome-associated	ECM Regulators		1	1														1					ENSG00000106366	serpin peptidase inhibitor, clade E (nexin, plasminogen activator inhibitor type 1), member 1	PAI|PAI-1|PAI1|PLANH1	8583	8583	P05121	NP_000593.1	Mouse:Serpine1|
down-regulated	up-regulated	PTN	3	matrisome	Matrisome-associated	Secreted Factors		1											1				1					ENSG00000105894	pleiotrophin	HARP|HBGF8|HBNF|NEGF1	9630	9630	C9JR52:P21246	NP_002816.1:XP_005250572.1	Mouse:Ptn|
down-regulated	up-regulated	SVEP1	3	matrisome	Core matrisome	ECM Glycoproteins					1									1			1					ENSG00000165124	sushi, von Willebrand factor type A, EGF and pentraxin domain containing 1	C9orf13|CCP22|FLJ16013|FLJ90719|POLYDOM|SEL-OB|SEL	15985	15985	E9PBN8:Q4LDE5	NP_699197.3	Mouse:Svep1|
down-regulated	up-regulated	LTBP3	3	matrisome	Core matrisome	ECM Glycoproteins		1	1													1						ENSG00000168056	latent transforming growth factor beta binding protein 3	DKFZp586M2123|FLJ33431|FLJ39893|FLJ42533|FLJ44138|	6716	6716	E9PJR2:E9PKW1:E9PPT7:E9PQR0:E9PR75:E9PR84:E9PRF2:F5GWC4:H0YC99:H0YCQ2:H0YCX6:H0YE75:Q9NS15	NP_001123616.1:NP_001157738.1:NP_066548.2	Mouse:Ltbp3|	Growth Factor-binding
down-regulated	up-regulated	P4HA3	3	matrisome	Matrisome-associated	ECM Regulators		1		1													1					ENSG00000149380	prolyl 4-hydroxylase, alpha polypeptide III	-	30135	30135	E9PM97:H0YCC3:Q7Z4N8	NP_001275677.1:NP_878907.1	Mouse:P4ha3|
down-regulated	up-regulated	PDGFD	3	matrisome	Matrisome-associated	Secreted Factors				1	1												1					ENSG00000170962	platelet derived growth factor D	IEGF|MGC26867|MSTP036|SCDGF-B|SCDGFB	30620	30620	H0YD37:Q9GZP0	NP_079484.1:NP_149126.1	Mouse:Pdgfd|
down-regulated	up-regulated	VWA5A	3	matrisome	Core matrisome	ECM Glycoproteins			1										1				1					ENSG00000110002	von Willebrand factor A domain containing 5A	BCSC-1|BCSC1|LOH11CR2A	6658	6658	B4DHS6:O00534	NP_001123614.1:NP_055437.2:NP_938057.1	Mouse:AW551984|Mouse:Vwa5a|
down-regulated	up-regulated	CLEC4A	3	matrisome	Matrisome-associated	ECM-affiliated Proteins		1	1													1						ENSG00000111729	C-type lectin domain family 4, member A	CLECSF6|DCIR|DDB27|HDCGC13P|LLIR	13257	13257	H0YGF9:Q9UMR7	NP_057268.1:NP_919429.2:NP_919430.1:NP_919432.1	Mouse:Clec4a1|Mouse:Clec4a2|Mouse:Clec4a3|Mouse:Clec4a4|Mouse:Clec4b1|Mouse:Clec4b2|
down-regulated	up-regulated	CLEC2B	3	matrisome	Matrisome-associated	ECM-affiliated Proteins		1		1									1									ENSG00000110852	C-type lectin domain family 2, member B	AICL|CLECSF2|HP10085|IFNRG1	2053	2053	F5H631:Q92478	NP_005118.2	Mouse:Clec2d|Mouse:Clec2e|Mouse:Clec2g|Mouse:Clec2h|Mouse:Clec2i|Mouse:Clec2j|
down-regulated	up-regulated	POSTN	3	matrisome	Core matrisome	ECM Glycoproteins		1					1						1									ENSG00000133110	periostin, osteoblast specific factor	MGC119510|MGC119511|OSF-2|OSF2|PDLPOSTN|PN|RP11-41	16953	16953	B1ALD9:Q15063	NP_001129406.1:NP_001129407.1:NP_001129408.1:NP_001273594.1:NP_001273595.1:NP_001273596.1:NP_006466.2:XP_005266288.1	Mouse:Postn|
down-regulated	up-regulated	LTBP2	3	matrisome	Core matrisome	ECM Glycoproteins		1	1														1					ENSG00000119681	latent transforming growth factor beta binding protein 2	C14orf141|GLC3D|LTBP3|MSTP031	6715	6715	G3V254:G3V3X5:G3V511:H0YJ20:Q14767	NP_000419.1	Mouse:Ltbp2|	Growth Factor-binding
down-regulated	up-regulated	ADAMTS7	3	matrisome	Matrisome-associated	ECM Regulators		1							1								1					ENSG00000136378	ADAM metallopeptidase with thrombospondin type 1 motif, 7	ADAM-TS7|DKFZp434H204	223	223	Q9UKP4	NP_055087.2	Mouse:Adamts7|
down-regulated	up-regulated	HAPLN3	3	matrisome	Core matrisome	Proteoglycans		1	1														1					ENSG00000140511	hyaluronan and proteoglycan link protein 3	EXLD1|HsT19883	21446	21446	H3BRY4:H3BT26:H3BTH8:Q96S86	NP_839946.1	Mouse:Hapln3|
down-regulated	up-regulated	MFGE8	3	matrisome	Core matrisome	ECM Glycoproteins		1			1												1					ENSG00000140545	milk fat globule-EGF factor 8 protein	BA46|EDIL1|HsT19888|MFG-E8|OAcGD3S|SED1|SPAG10|hP4	7036	7036	F5GZN3:F5H7N9:H0YKB5:H0YKS8:Q08431:X6R3G6	NP_001108086.1:NP_001108086.1:NP_005919.2	Mouse:Mfge8|
down-regulated	up-regulated	IGFALS	3	matrisome	Core matrisome	ECM Glycoproteins		1	1														1					ENSG00000099769	insulin-like growth factor binding protein, acid labile subunit	ALS	5468	5468	H3BSX8:P35858	NP_001139478.1:NP_004961.1	Mouse:Igfals|	Growth Factor-binding
down-regulated	up-regulated	MMP2	3	matrisome	Matrisome-associated	ECM Regulators					1											1	1					ENSG00000087245	matrix metallopeptidase 2 (gelatinase A, 72kDa gelatinase, 72kDa type IV collagenase)	CLG4|CLG4A|MMP-II|MONA|TBE-1	7166	7166	H3BR66:H3BS34:H3BV48:J3KRB7:P08253	NP_001121363.1:NP_004521.1	Mouse:Mmp2|
down-regulated	up-regulated	CCL5	3	matrisome	Matrisome-associated	Secreted Factors		1		1										1									chemokine (C-C motif) ligand 5	D17S136E|MGC17164|RANTES|SCYA5|SISd|TCP228	10632	10632	K7EJM0:P13501	NP_002976.2	Mouse:Ccl5|
down-regulated	up-regulated	ADAM11	3	matrisome	Matrisome-associated	ECM Regulators		1	1														1					ENSG00000073670	ADAM metallopeptidase domain 11	MDC	189	189	B4DKD2:H7BY08:K7EKA8:O75078	NP_002381.2	Mouse:Adam11|
down-regulated	up-regulated	EBI3	3	matrisome	Matrisome-associated	Secreted Factors		1												1		1						ENSG00000105246	Epstein-Barr virus induced 3	IL27B	3129	3129	Q14213	NP_005746.2	Mouse:Ebi3|
down-regulated	up-regulated	NTN5	3	matrisome	Core matrisome	ECM Glycoproteins		1											1			1						ENSG00000142233	netrin 5	-	25208	25208	M0QXZ9:Q8WTR8	NP_665806.1:XP_006723074.1	Mouse:Ntn5|
down-regulated	up-regulated	SULF2	3	matrisome	Matrisome-associated	ECM Regulators			1			1											1					ENSG00000196562	sulfatase 2	DKFZp313E091|FLJ44488|FLJ90554|HSULF-2|KIAA1247|MG	20392	20392	B1AMP9:G3XAE6:H0Y872:Q8IWU5	NP_001155313.1:NP_061325.1:NP_940998.2:XP_005260515.1:XP_006723893.1	Mouse:Sulf2|
down-regulated	up-regulated	LAMA5	3	matrisome	Core matrisome	ECM Glycoproteins		1				1							1									ENSG00000130702	laminin, alpha 5	KIAA1907	6485	6485	E2QRK0:F2Z2S4:H7C5J6:O15230:Q5JTP4	NP_005551.3	Mouse:Lama5|	Laminin, Basement Membrane
down-regulated	up-regulated	PIK3IP1	3	matrisome	Matrisome-associated	Secreted Factors					1											1	1					ENSG00000100100	phosphoinositide-3-kinase interacting protein 1	HGFL|MGC17330|hHGFL(S)	24942	24942	C9JMK5:Q96FE7	NP_001129383.1:NP_443112.2	Mouse:Pik3ip1|
down-regulated	up-regulated	CHADL	3	matrisome	Core matrisome	Proteoglycans			1													1	1					ENSG00000100399	chondroadherin-like	SLRR4B	25165	25165	B0QYT2:H0Y4I5:Q6NUI6	NP_612490.1	Mouse:Chadl|
down-regulated	up-regulated	COL4A6	3	matrisome	Core matrisome	Collagens							1						1				1					ENSG00000197565	collagen, type IV, alpha 6	MGC88184	2208	2208	A8MXH5:B4DZ39:F5H3Q5:F5H851:Q14031	NP_001274688.1:NP_001274689.1:NP_001274689.1:NP_001838.2:NP_378667.1	Mouse:Col4a6|	Basement Membrane
down-regulated	up-regulated	COL4A5	3	matrisome	Core matrisome	Collagens							1						1			1						ENSG00000188153	collagen, type IV, alpha 5	ASLN|ATS|CA54|MGC167109|MGC42377	2207	2207	H0Y998:H0Y9H0:H0Y9R8:P29400	NP_000486.1:NP_203699.1:XP_006724679.1	Mouse:Col4a5|	Basement Membrane
down-regulated	up-regulated	DDX26B	3	matrisome	Core matrisome	ECM Glycoproteins		1	1										1										DEAD/H (Asp-Glu-Ala-Asp/His) box polypeptide 26B	DKFZp686G0470|FLJ41215|MGC88298	27334	27334	Q5JSJ4	NP_872346.3	Mouse:Ddx26b|
down-regulated	up-regulated	PLXNA3	3	matrisome	Matrisome-associated	ECM-affiliated Proteins		1		1													1					ENSG00000130827	plexin A3	6.3|HSSEXGENE|PLEXIN-A3|PLXN3|PLXN4|SEX|XAP-6	9101	9101	P51805	NP_059984.3	Mouse:Plxna3|	Plexin
down-regulated	up-regulated	PLXNB1	3	matrisome	Matrisome-associated	ECM-affiliated Proteins											1		1			1						ENSG00000164050	plexin B1	KIAA0407|MGC149167|PLEXIN-B1|PLXN5|SEP	9103	9103	G8JLJ7:O43157	NP_001123554.1:NP_002664.2	Mouse:Plxnb1|	Plexin
down-regulated	up-regulated	MATN2	3	matrisome	Core matrisome	ECM Glycoproteins													1			1	1					ENSG00000132561	matrilin 2	-	6908	6908	E5RJM4:H0YBD5:H0YBF2:H0YBJ4:H0YBM3:H0YBN2:H0YBU5:H0YBV5:J3KN08:O00339	NP_002371.3:NP_085072.2	Mouse:Matn2|
up-regulated	down-regulated	COL25A1	3	matrisome	Core matrisome	Collagens			1													1						ENSG00000188517	collagen, type XXV, alpha 1	CLAC|CLACP	18603	18603	A8MWQ5:D6R8Y2:E9PNV9:H0YAE1:Q9BXS0	NP_001243003.1:NP_115907.2:NP_942014.1	Mouse:Col25a1|		1
up-regulated	down-regulated	IGF1	3	matrisome	Matrisome-associated	Secreted Factors														1		1						ENSG00000017427	insulin-like growth factor 1 (somatomedin C)	IGF1A|IGFI	5464	5464	P05019:Q13429	NP_000609.1:NP_001104754.1:NP_001104755.1:NP_001104753.1	Mouse:Igf1|		1
up-regulated	down-regulated	S100A11	3	matrisome	Matrisome-associated	Secreted Factors			1	1	1																	ENSG00000163191	S100 calcium binding protein A11	MLN70|S100C	10488	10488	P31949	NP_005611.1	Mouse:S100a11|
up-regulated	down-regulated	FAM20B	3	matrisome	Matrisome-associated	ECM Regulators		1														1	1					ENSG00000116199	family with sequence similarity 20, member B	"glycosaminoglycan xylosylkinase", GXK1, KIAA0475	23017	23017	O75063:X6RH03	NP_055679.1	Mouse:Fam20b|
up-regulated	down-regulated	LGI3	3	matrisome	Core matrisome	ECM Glycoproteins		1			1								1									ENSG00000168481	leucine-rich repeat LGI family, member 3	LGIL4	18711	18711	A5PLP2:E5RIV5:H0YAP4:Q8N145	NP_644807.1	Mouse:Lgi3|
up-regulated	down-regulated	KAZALD1	3	matrisome	Matrisome-associated	ECM Regulators													1	1		1						ENSG00000107821	Kazal-type serine peptidase inhibitor domain 1	BONO1|FKSG28|FKSG40|FLJ24094|IGFBP-rP10	25460	25460	Q96I82	NP_112191.2:XP_005270250.1	Mouse:Kazald1|
up-regulated	down-regulated	FGF13	3	matrisome	Matrisome-associated	Secreted Factors				1												1	1					ENSG00000129682	fibroblast growth factor 13	FGF2|FHF-2|FHF2	3670	3670	B1AJW0:B1AK17:B1B1H9:Q92913	NP_001132970.1:NP_001132972.1:NP_001132973.1:NP_001132974.1:NP_004105.1:NP_378668.1:XP_005262456.1	Mouse:Fgf13|
