# Supplementary material for: Youthful and age‐related matreotypes predict drugs promoting longevity
Source: Aging Cell. 2021 Aug 4;20(9):e13441. doi: 10.1111/acel.13441 (PMC8441316; doi:10.1111/acel.13441)
Supplement: Supplementary file 16 — TableS1‐S8 [file ACEL-20-e13441-s015.zip › Supplementary Table 5 _Comparison of youthful matreotype predicted drugs.xlsx]

## Sheet: YouthfulMatreotypeDrugs
Drug Name (CMAP)	Drug Name (CMAP) No dots	Occurance in manuscript	Description	Mean lifespan (%)	Species	Source (PMID)	Implicated in healthy aging (PMID)	Alternative Reference ID (DOI)	PMID: 26676933	PMID: 28620943	PMID: 31637571	PMID: 28783712	PMID: 22771382
flunixin	flunixin	zscore most up figure 2,Age up-regulated figure 4 top,Age down-regulated figure 4 bottom	nonsteroidal anti-inflammatory drug (NSAID)			123123			no	no	no	no	no
Ginkgolide A	Ginkgolide A	zscore most up or down	Platelet-activating factor antaginist	9	C. elegans	18166683	18166683		no	no	no	no	no
GW8510	GW8510	zscore most up or down	cyclin-dependent kinase-2 inhibitor				29959820, 31089188		no	no	no	no	no
levonorgestrel	levonorgestrel	zscore most up figure 2,Age up-regulated figure 4 top	agonist of the progesterone receptor						no	no	no	OVERLAP	no
meclofenoxate	meclofenoxate	zscore most up figure 2,Age up-regulated figure 4 top	nootropic/neuroprotector/synaptogenic				27736935, 19375462, 6821145, 342588		no	no	no	no	no
medrysone	medrysone	zscore most up figure 2,Age up-regulated figure 4 top	anti-inflammatory synthetic glucocorticoid				31371485		no	no	no	OVERLAP	no
Metamizole sodium	Metamizole sodium	zscore most up or down	analgetic	18.3	C. elegans	31089188	31089188		no	no	no	no	no
phthalylsulfathiazole	phthalylsulfathiazole	zscore most up figure 2,Age up-regulated figure 4 top,Age down-regulated figure 4 bottom	antimicrobial						no	no	no	no	no
tracazolate	tracazolate	zscore most up figure 2,Age up-regulated figure 4 top	anxiolytic, GABAA modulator						no	no	no	no	no
triflusal	triflusal	zscore most up figure 2,Age up-regulated figure 4 top	platelet aggregation inhibitor				18317243		no	no	no	OVERLAP	no
X0175029 0000	X0175029 0000	zscore most up or down	cyclin-dependent kinase inhibitor (CDKi)						no	no	no	no	no
X8 azaguanine	8-azaguanine	zscore most up or down	purine (G) analogue/antineoplastic/anti-leukemia						no	no	no	no	no
adiphenine	adiphenine	zscore most down figure 2,Age up-regulated figure 4 top,Age down-regulated figure 4 bottom	nicotinic receptor inhibitor	-8	C. elegans	30970250	30970250, 32874133		no	no	no	no	no
atractyloside	atractyloside	zscore most down figure 2,Age up-regulated figure 4 top	plant glycoside, ADP/ATP translocase inhibitor						no	no	no	no	no
Chlorogenic acid	Chlorogenic acid	zscore most up or down	intermediate in lignin biosynthesis, antioxidative	20.1	C. elegans	27378235	28391515	10.1007/BF02431724	no	no	no	no	no
diphenhydramine	diphenhydramine	zscore most down figure 2,Age up-regulated figure 4 top,Age down-regulated figure 4 bottom	anti-allergic, inverse agonist of the histamine H1 receptor						no	no	no	no	no
lisuride	lisuride	zscore most down figure 2,Age up-regulated figure 4 top	dopamine receptor agonists				16908987		no	no	no	OVERLAP	no
merbromin	merbromin	zscore most down figure 2,Age up-regulated figure 4 top	antiseptic and biological dye						no	no	no	no	no
nadolol	nadolol	zscore most down figure 2,Age down-regulated figure 4 bottom	adrenergic receptor antagonist				16720620		no	no	no	no	no
Prestwick 691	Prestwick-691	zscore most up or down	small molecule identified in ChiP-X						no	no	no	no	no
Strptozocin	Streptozocin	zscore most up or down	alkylating antineoplastic agent, kills beta-cells						no	no	no	no	no
sulfadimethoxine	sulfadimethoxine	zscore most down figure 2	sulfonamide antimicrobial agent						no	no	no	no	no
thiamphenicol	thiamphenicol	zscore most down figure 2,Age up-regulated figure 4 top,Age down-regulated figure 4 bottom	antibiotic, methyl-sulfonyl analogue of chloramphenicol				27127236	10.1002/etc.4344	no	no	no	no	no
viomycin	viomycin	zscore most down figure 2,Age up-regulated figure 4 top,Age down-regulated figure 4 bottom	nonribosomal peptide antibiotic						no	no	no	no	no
aceclofenac	aceclofenac	Age down-regulated figure 4 bottom	nonsteroidal anti-inflammatory drug (NSAID)						no	no	no	no	no
acemetacin	acemetacin	Age up-regulated figure 4 top,Age down-regulated figure 4 bottom	nonsteroidal anti-inflammatory drug (NSAID)						no	no	no	no	no
acetylsalicylic.acid	acetylsalicylic acid	Age up-regulated figure 4 top,Age down-regulated figure 4 bottom	a medication used to reduce pain, fever, or inflammation	15.5	C. elegans	23485446			no	no	no	no	no
alsterpaullone	alsterpaullone	zscore most up figure 2,Age up-regulated figure 4 top,Age down-regulated figure 4 bottom	cyclin-dependent kinase inhibitor	13.5	C. elegans	31089188			no	no	no	OVERLAP	no
ampyrone	ampyrone	Age down-regulated figure 4 bottom	metabolite of aminophenazone and is an aromatic substance with analgesic, antipyretic and anti-inflammatory properties						no	no	no	no	no
apigenin	apigenin	Age up-regulated figure 4 top	plant flavone	45	D. melanogaster	10.1016/j.jff.2020.103957			no	no	no	no	no
apramycin	apramycin	Age up-regulated figure 4 top	aminoglycoside antibiotic						no	no	no	no	no
atracurium besylate	atracurium besilate	Age up-regulated figure 4 top	bisbenzenesulfonate salt of atracurium, has a role as a nicotinic antagonist and a muscle relaxant (further info is about atracurium!)	58.33	C. elegans	10.1101/2020.07.24.219584			no	no	no	no	no
azapropazone	azapropazone	Age down-regulated figure 4 bottom	nonsteroidal anti-inflammatory drug (NSAID)						no	no	no	no	no
bacampicillin	bacampicillin	Age down-regulated figure 4 bottom	penicillin antibiotic						no	no	no	no	no
benfotiamine	benfotiamine	Age up-regulated figure 4 top	synthetic S-acyl derivative of thiamine (vitamin B1)						no	no	no	no	no
betamethasone	betamethasone	Age down-regulated figure 4 bottom	corticosteroid medication						no	no	no	no	no
biperiden	biperiden	Age down-regulated figure 4 bottom	weak peripheral anticholinergic agent, anti-Parkinson						no	no	no	OVERLAP	no
calcium.folinate	calcium folinate	Age up-regulated figure 4 top	essential coenzyme for nucleic acid synthesis						no	no	no	no	no
canadine	canadine	Age down-regulated figure 4 bottom	berberine alkaloid, an organic heteropentacyclic compound						no	no	no	no	no
cantharidin	cantharidin	Age down-regulated figure 4 bottom	natural toxin produced by the blistering beetle, terpenoid						no	no	no	no	no
carbachol	carbachol	Age up-regulated figure 4 top	parasympathomimetic that mimics the effect of acetylcholine on both the muscarinic and nicotinic receptors						no	no	no	no	no
carbimazole	carbimazole	Age up-regulated figure 4 top	pro-drug as after absorption it is converted to the active form, methimazole						no	no	no	OVERLAP	no
cefalotin	cefalotin	zscore most up figure 2	semisynthetic first generation cephalosporin having a broad spectrum of antibiotic activity						no	no	no	no	no
cefoperazone	cefoperazone	Age down-regulated figure 4 bottom	a third-generation cephalosporin antibiotic						no	no	no	no	no
chenodeoxycholic.acid	chenodeoxycholic acid	Age up-regulated figure 4 top	a bile acid naturally found in the body	42	Saccharomyces cerevisiae	20622262			no	no	no	no	no
chlorogenic.acid	chlorogenic acid	zscore most down figure 2,Age up-regulated figure 4 top	ester of caffeic acid and (−)-quinic acid, functioning as an intermediate in lignin biosynthesis	20.1	C. elegans	27378235			no	no	no	no	no
chrysin	chrysin	Age up-regulated figure 4 top	a flavone found in honey	30.7	C. elegans	29375370			no	no	no	no	no
chrysin	chrysin	Age up-regulated figure 4 top	a flavone found in honey	12.1	D. melanogaster	29375370			no	no	no	no	no
clemastine	clemastine	Age up-regulated figure 4 top	first generation H1 antihistamin						no	no	no	no	no
clorsulon	clorsulon	Age up-regulated figure 4 top	benzenesulphonamide family, antiparasitic						no	no	no	no	no
copper.sulfate	copper sulfate	Age down-regulated figure 4 bottom	CuSO4, relatively poisonous salt, has many applications	-9	Asplanchna brightwelli	10.1007/BF02432514			no	no	no	no	no
copper.sulfate	copper sulfate	Age down-regulated figure 4 bottom	CuSO4, relatively poisonous salt, has many applications	17 - 72	Saccharomyces cerevisiae	17129597			no	no	no	no	no
cyanocobalamin	cyanocobalamin	Age down-regulated figure 4 bottom	vitamin B12						no	no	no	OVERLAP	no
dapsone	dapsone	Age up-regulated figure 4 top,Age down-regulated figure 4 bottom	antibiotic, methyl-sulfonyl analogue of chloramphenicol	49.5	C. elegans	20974969			no	no	no	OVERLAP	OVERLAP
debrisoquine	debrisoquine	Age down-regulated figure 4 bottom	derivative of guanidine, antihypertensive drug						no	no	no	no	no
deferoxamine	deferoxamine	Age down-regulated figure 4 bottom	a medication that binds iron and aluminium	0	C. elegans	22445852			no	no	no	no	no
dexpropranolol	dexpropranolol	Age up-regulated figure 4 top	non-cardioselective beta-adrenergic antagonist						no	no	no	no	no
diphenylpyraline	diphenylpyraline	Age down-regulated figure 4 bottom	first-generation antihistamine with anticholinergic effects of the diphenylpiperidine class						no	no	no	OVERLAP	no
dipyridamole	dipyridamole	Age down-regulated figure 4 bottom	nucleoside transport inhibitor and a PDE3 inhibitor medication that inhibits blood clot formation						no	no	no	no	no
DL.PPMP	DL-PPMP	Age up-regulated figure 4 top	glucosylceramide synthase inhibitor	5.99	C. elegans	30970250			no	no	no	no	no
DL.thiorphan	DL-thiorphan	Age up-regulated figure 4 top	A thiol containing amido-acid that selectively binds to the active site zinc of metalloproteinases						no	no	no	no	no
doxazosin	doxazosin	Age up-regulated figure 4 top,Age down-regulated figure 4 bottom	alpha-blockers, relieves the symptoms of BPH						no	no	no	no	no
doxepin	doxepin	Age down-regulated figure 4 bottom	tricyclic antidepressant						no	no	no	no	no
doxorubicin	doxorubicin	Age up-regulated figure 4 top	chemotherapy medication used to treat cancer						no	no	no	no	no
esculin	esculin	Age down-regulated figure 4 bottom	coumarin glucoside that naturally occurs in the trees horse chestnut	-12	L. longipalpis	30501613			no	no	no	no	no
estradiol	estradiol	Age up-regulated figure 4 top	estrogen steroid hormone and the major female sex hormone (fifespan increase is valid for males only!)	19	Mus musculus	29806096			no	no	no	no	no
estriol	estriol	Age down-regulated figure 4 bottom	a weak estrogen, and a minor female sex hormone						no	no	no	no	no
etamsylate	etamsylate	Age up-regulated figure 4 top,Age down-regulated figure 4 bottom	antihemorrhagic agent						no	no	no	no	no
ethaverine	ethaverine	Age up-regulated figure 4 top	peripheral vasodilator						no	no	no	no	no
ethotoin	ethotoin	Age up-regulated figure 4 top	an anticonvulsant drug used in the treatment of epilepsy						no	no	no	OVERLAP	no
eticlopride	eticlopride	Age down-regulated figure 4 bottom	selective dopamine antagonist that acts on D2 dopamine receptor						no	no	no	no	no
etofenamate	etofenamate	Age up-regulated figure 4 top	nonsteroidal anti-inflammatory drug (NSAID)						no	no	no	no	no
etoposide	etoposide	Age down-regulated figure 4 bottom	chemotherapy medication						no	no	no	no	no
famprofazone	famprofazone	Age down-regulated figure 4 bottom	nonsteroidal anti-inflammatory drug (NSAID)						no	no	no	no	no
felbinac	felbinac	Age down-regulated figure 4 bottom	nonsteroidal anti-inflammatory drug (NSAID)	10.49	C. elegans	30970250			no	no	no	no	no
fenoterol	fenoterol	Age down-regulated figure 4 bottom	β adrenoreceptor agonist						no	no	no	no	no
flucloxacillin	flucloxacillin	Age down-regulated figure 4 bottom	penicillin-type antibiotic						no	no	no	OVERLAP	no
flucytosine	flucytosine	Age down-regulated figure 4 bottom	an antifungal medication						no	no	no	OVERLAP	no
fludrocortisone	fludrocortisone	Age down-regulated figure 4 bottom	a corticosteroid, is used to help control the amount of sodium and fluids in your body						no	no	no	OVERLAP	no
flufenamic.acid	flufenamic acid	Age down-regulated figure 4 bottom	anthranilic acid derivatives (or fenamate) class of NSAID drugs						no	no	no	OVERLAP	no
fluvoxamine	fluvoxamine	Age down-regulated figure 4 bottom	antidepressant of the selective serotonin reuptake inhibitor						no	no	no	no	no
fusaric.acid	fusaric acid	Age up-regulated figure 4 top	a picolinic acid derivative and an antibiotic						no	no	no	no	no
galantamine	galantamine	Age up-regulated figure 4 top	drug, cholinesterase inhibitor						no	no	no	OVERLAP	no
ginkgolide.A	ginkgolide A	zscore most up figure 2,Age up-regulated figure 4 top	biologically active terpenic lactone						no	no	no	no	no
gliclazide	gliclazide	Age up-regulated figure 4 top,Age down-regulated figure 4 bottom	anti-diabetic medication used to treat diabetes mellitus type 2						no	no	no	OVERLAP	no
Gly.His.Lys	Gly His Lys	Age up-regulated figure 4 top	a tripeptide composed of glycine, L-histidine and L-lysine residues joined in sequence						no	no	no	no	no
guanabenz	guanabenz	Age up-regulated figure 4 top	an alpha agonist of the alpha-2 adrenergic receptor that is used as an antihypertensive drug	12	C. elegans	24134630			no	no	no	no	no
GW.8510	GW-8510	zscore most up figure 2,Age up-regulated figure 4 top	an inhibitor of cyclin-dependent kinase-2						no	no	no	no	no
harmine	harmine	Age up-regulated figure 4 top	a beta-carboline and a harmala alkaloid						no	no	no	OVERLAP	no
harmol	harmol	Age down-regulated figure 4 bottom	a chemical compound classified as a β-carboline. It is readily formed in vivo in humans by O-demethylation of harmine						no	no	no	no	no
heptaminol	heptaminol	zscore most down figure 2,Age up-regulated figure 4 top	an amino alcohol which is classified as a cardiac stimulant						no	no	no	no	no
homatropine	homatropine	Age up-regulated figure 4 top	an anticholinergic medication that is an antagonist at muscarinic acetylcholine receptors						no	no	no	no	no
hydrocotarnine	hydrocotarnine	Age down-regulated figure 4 bottom	crystalline alkaloid, obtained from opium and also formed by the reduction of cotarnine						no	no	no	no	no
idoxuridine	idoxuridine	Age down-regulated figure 4 bottom	an anti-herpesvirus antiviral drug						no	no	no	no	no
ifosfamide	ifosfamide	Age down-regulated figure 4 bottom	a chemotherapy medication used to treat a number of types of cancer						no	no	no	OVERLAP	no
iloprost	iloprost	Age down-regulated figure 4 bottom	used to treat certain kinds of pulmonary arterial hypertension						no	no	no	OVERLAP	no
iocetamic.acid	iocetamic acid	Age up-regulated figure 4 top	a molecule used as a contrast medium						no	no	no	no	no
iodixanol	iodixanol	Age up-regulated figure 4 top	an iodine-containing non-ionic radiocontrast agent and cryoprotector						no	no	no	no	no
ipratropium.bromide	ipratropium bromide	zscore most up figure 2,Age up-regulated figure 4 top	a medication which opens up the medium and large airways in the lungs						no	no	no	no	no
isoflupredone	isoflupredone	Age up-regulated figure 4 top	a synthetic glucocorticoid corticosteroid						no	no	no	no	no
isometheptene	isometheptene	Age up-regulated figure 4 top,Age down-regulated figure 4 bottom	a sympathomimetic amine sometimes used in the treatment of migraines and tension headaches						no	no	no	OVERLAP	no
isoniazid	isoniazid	Age down-regulated figure 4 bottom	an antibiotic used for the treatment of tuberculosis						no	no	no	OVERLAP	no
isoxicam	isoxicam	Age up-regulated figure 4 top	a nonsteroidal anti-inflammatory drug (NSAID)						no	no	no	no	no
labetalol	labetalol	Age down-regulated figure 4 bottom	a beta-blocker that affects the heart and circulation						no	no	no	no	no
leflunomide	leflunomide	Age down-regulated figure 4 bottom	an immunosuppressive disease-modifying antirheumatic drug (DMARD)						no	no	no	no	no
levobunolol	levobunolol	Age up-regulated figure 4 top	a non-selective beta blocker. It is used topically in the form of eye drops to manage ocular hypertension and open-angle glaucoma.						no	no	no	OVERLAP	no
lithocholic.acid	lithocholic acid	Age down-regulated figure 4 bottom	a bile acid that acts as a detergent to solubilize fats for absorption	60	Saccharomyces cerevisiae	22894934			no	no	no	no	no
luteolin	luteolin	Age up-regulated figure 4 top,Age down-regulated figure 4 bottom	a flavone, a type of flavonoid	2.296, 2.296	C. elegans, C. elegans	Drugage, Drugage			no	no	no	no	no
megestrol	megestrol	Age up-regulated figure 4 top,Age down-regulated figure 4 bottom	man-made version of the human hormone progesterone						no	no	no	OVERLAP	no
metacycline	metacycline	Age down-regulated figure 4 bottom	a tetracycline antibiotic						no	no	no	no	no
metamizole.sodium	metamizole sodium	zscore most up figure 2	painkiller, spasm reliever, and fever reliever	18.3	C. elegans	31089188			no	no	no	no	no
meteneprost	meteneprost	Age up-regulated figure 4 top	a prostaglandin E2 analog						no	no	no	no	no
methylergometrine	methylergometrine	Age down-regulated figure 4 bottom	a synthetic analogue of ergometrine, a psychedelic alkaloid found in ergot, and many species of morning glory						no	no	no	no	no
meticrane	meticrane	Age up-regulated figure 4 top,Age down-regulated figure 4 bottom	a diuretic that inhibits the reabsorption of sodium and chloride ions in the distal convoluted tubule						no	no	no	no	no
metronidazole	metronidazole	Age up-regulated figure 4 top	an antibiotic that is used to treat a wide variety of infections. Prologed l/s in ETHE1 -/- mice (PMID: 20657580)						no	no	no	no	no
miconazole	miconazole	Age down-regulated figure 4 bottom	an antifungal medication used to treat ring worm, pityriasis versicolor, and yeast infections of the skin or vagina						no	no	no	OVERLAP	no
morantel	morantel	Age up-regulated figure 4 top,Age down-regulated figure 4 bottom	an anthelmintic drug used for the removal of parasitic worms in livestock						no	no	no	no	no
N.acetyl.L.leucine	N-acetyl-L-leucine	Age up-regulated figure 4 top	Acetylleucine is a modified amino acid used in the treatment of vertigo and cerebellar ataxia. Extends l/s in Npc1-/- mice only (doi: 10.1093/braincomms/fcaa148)						no	no	no	no	no
naftopidil	naftopidil	Age up-regulated figure 4 top	a drug used in benign prostatic hypertrophy which acts as a selective α1-adrenergic receptor antagonist or alpha blocker	14	C. elegans	24134630			no	no	no	no	no
naproxen	naproxen	Age up-regulated figure 4 top	nonsteroidal anti-inflammatory drug (NSAID)	13.93	Brachionus manjavacas	DrugAge			no	no	no	no	no
naringenin	naringenin	zscore most down figure 2	a type of flavonoid. It is the predominant flavanone in grapefruit, and is found in a variety of fruits and herbs	0	C. elegans	22155175			no	no	no	no	no
naringin	naringin	Age up-regulated figure 4 top	flavonoid naringin occurs naturally in citrus fruits, especially in grapefruit	11.13	C. elegans	Drugage			no	no	no	OVERLAP	no
naringin	naringin	Age up-regulated figure 4 top	flavonoid naringin occurs naturally in citrus fruits, especially in grapefruit	23	C. elegans	32832002			no	no	no	OVERLAP	no
natamycin	natamycin	Age down-regulated figure 4 bottom	an antifungal medication used to treat fungal infections around the eye						no	no	no	no	no
nicergoline	nicergoline	Age down-regulated figure 4 bottom	an ergot derivative used to treat senile dementia and other disorders with vascular origins						no	no	no	OVERLAP	no
nifedipine	nifedipine	Age down-regulated figure 4 bottom	used to treat high blood pressure and to control angina (chest pain) - results for l/s in dnc-1 kd	0	C. elegans	31300701			no	no	no	no	no
nizatidine	nizatidine	Age up-regulated figure 4 top	a histamine H2 receptor antagonist that inhibits stomach acid production, and is commonly used in the treatment of peptic ulcer disease and gastroesophageal reflux disease						no	no	no	OVERLAP	no
omeprazole	omeprazole	Age up-regulated figure 4 top	a proton-pump inhibitor (PPI). used in the treatment of gastroesophageal reflux disease (GERD), peptic ulcer disease, and Zollinger–Ellison syndrome						no	no	no	no	no
oxetacaine	oxetacaine	Age down-regulated figure 4 bottom	a potent local anesthetic						no	no	no	no	no
oxytetracycline (terramycin)	oxytetracycline	Age down-regulated figure 4 bottom	a tetracycline used for treatment of infections	-8.6	Rattus norvegicus	13212447			no	no	no	no	no
ozagrel	ozagrel	Age up-regulated figure 4 top	an antiplatelet agent working as a thromboxane A2 synthesis inhibitor						no	no	no	no	no
penbutolol	penbutolol	Age up-regulated figure 4 top	a medication in the class of beta blockers, used in the treatment of high blood pressure						no	no	no	OVERLAP	no
pentoxifylline	pentoxifylline	Age up-regulated figure 4 top	a xanthine derivative used as a drug to treat muscle pain in people with peripheral artery disease	-4	C. elegans	30796049			no	no	no	no	no
PHA.00745360	PHA-00745360	Age down-regulated figure 4 bottom	no info (XLS from Prestwick needed)						no	no	no	no	no
phenformin	phenformin	Age down-regulated figure 4 bottom	an antidiabetic drug from the biguanide class (data from female mice)	23.3	Mus musculus	7390164			no	no	no	no	no
phenformin	phenformin	Age down-regulated figure 4 bottom	an antidiabetic drug from the biguanide class	0	Rattus norvegicus	14618027			no	no	no	no	no
phenformin	phenformin	Age down-regulated figure 4 bottom	an antidiabetic drug from the biguanide class	26	C. elegans	23540700			no	no	no	no	no
piromidic.acid	piromidic acid	Age down-regulated figure 4 bottom	a quinolone antibiotic						no	no	no	no	no
pivampicillin	pivampicillin	Age up-regulated figure 4 top	a pivaloyloxymethyl ester of ampicillin						no	no	no	no	no
podophyllotoxin	podophyllotoxin	Age up-regulated figure 4 top,Age down-regulated figure 4 bottom	an antimitotic. It acts by preventing viral wart cells from dividing and multiplying						no	no	no	no	no
prednisolone	prednisolone	Age down-regulated figure 4 bottom	a steroid medication used to treat certain types of allergies, inflammatory conditions, autoimmune disorders, and cancers						no	no	no	OVERLAP	no
Prestwick.1082	Prestwick-1082	Age up-regulated figure 4 top	no info (XLS from Prestwick is needed)						no	no	no	no	no
Prestwick.1084	Prestwick-1084	Age up-regulated figure 4 top,Age down-regulated figure 4 bottom	no info (XLS from Prestwick is needed)						no	no	no	no	no
Prestwick.642	Prestwick-642	Age down-regulated figure 4 bottom	no info (XLS from Prestwick is needed)						no	no	no	no	no
Prestwick.665	Prestwick-665	Age down-regulated figure 4 bottom	no info (XLS from Prestwick is needed)						no	no	no	no	no
Prestwick.691	Prestwick-691	zscore most down figure 2,Age up-regulated figure 4 top,Age down-regulated figure 4 bottom	no info (XLS from Prestwick is needed)						no	no	no	no	no
Prestwick.692	Prestwick-692	Age up-regulated figure 4 top,Age down-regulated figure 4 bottom	no info (XLS from Prestwick is needed)						no	no	no	no	no
procainamide	procainamide	Age down-regulated figure 4 bottom	a medication of the antiarrhythmic class used for the treatment of cardiac arrhythmias						no	no	no	no	no
proguanil	proguanil	Age up-regulated figure 4 top	a biguanide derivative which is active against several protozoal species and is used in combination with atovaquone and chloroquine for the prevention and therapy of malaria						no	no	no	OVERLAP	no
propafenone	propafenone	Age down-regulated figure 4 bottom	a class 1C anti-arrhythmic medication, which treats illnesses associated with rapid heart beats such as atrial and ventricular arrhythmias	-14.29	C. elegans	10.1101/2020.08.13.244970			no	no	no	no	no
propylthiouracil	propylthiouracil	Age down-regulated figure 4 bottom	a medication used to treat hyperthyroidism	0	Mesocricetus auratus	https://publications.iarc.fr/_publications/media/download/2570/6cd7f2e54fcaac5c3f2997a9454952d8b422bed2.pdf			no	no	no	OVERLAP	no
protoveratrine.A	protoveratrine A	Age up-regulated figure 4 top	the principal alkaloid of Veratrum album, has been used in the treatment of hypertension						no	no	no	no	no
pyridoxine	pyridoxine	Age up-regulated figure 4 top	vitamin B6						no	no	no	OVERLAP	no
raloxifene	raloxifene	Age down-regulated figure 4 bottom	a class of medications called selective estrogen receptor modulators (SERMs), used to prevent and treat osteoporosis in postmenopausal women and those on glucocorticoids						no	no	no	no	no
reserpine	reserpine	Age down-regulated figure 4 bottom	an indole alkaloid extracted from Rauwolfia serpentine roots, is used for the treatment of high blood pressure	28.9167	C. elegans	Drugage			no	no	no	no	OVERLAP
reserpine	reserpine	Age down-regulated figure 4 bottom	an indole alkaloid extracted from Rauwolfia serpentine roots, is used for the treatment of high blood pressure	29.4	C. elegans	22212533			no	no	no	no	OVERLAP
reserpine	reserpine	Age down-regulated figure 4 bottom	an indole alkaloid extracted from Rauwolfia serpentine roots, is used for the treatment of high blood pressure	30.77	C. elegans	18409080			no	no	no	no	OVERLAP
reserpine	reserpine	Age down-regulated figure 4 bottom	an indole alkaloid extracted from Rauwolfia serpentine roots, is used for the treatment of high blood pressure	26	C. elegans	27966489			no	no	no	no	OVERLAP
ribavirin	ribavirin	Age down-regulated figure 4 bottom	an antiviral medication used to treat RSV infection, hepatitis C and some viral hemorrhagic fevers						no	no	no	OVERLAP	no
riboflavin	riboflavin	Age up-regulated figure 4 top	vitamin B2	14.1	D. melanogaster	28244572			no	no	no	OVERLAP	no
riboflavin	riboflavin	Age up-regulated figure 4 top	vitamin B2	25	D. melanogaster	8350657			no	no	no	OVERLAP	no
rilmenidine	rilmenidine	Age down-regulated figure 4 bottom	an imidazoline derivative that appears to lower blood pressure (BP) by an interaction with imidazoline (I1) receptors in the brainstem (and kidneys)	YES	C. elegans	10.17638/03081842	<-- access is needed		OVERLAP	no	no	no	no
rolitetracycline	rolitetracycline	Age up-regulated figure 4 top,Age down-regulated figure 4 bottom	a tetracycline antibiotic						no	no	no	no	no
salsolidin	salsolidinE	Age down-regulated figure 4 bottom	a tetrahydroisoquinolone alkaloid found in Salsola and other plants. Salsolidine inhibits monoamine oxidase (MAO), acetylcholinesterase (AChE), and buytlcholinesterase (BChE). Salsolidine may inhibit catechol-O-methyltransferase (COMT). Derivatives of salsolidine are neurotoxic and cytotoxic.						no	no	no	no	no
SR.95531	SR-95531	Age down-regulated figure 4 bottom	Gabazine - a specific GABAA receptor antagonist that does not affect GABA-transaminase or glutamate-decarboxylase activities						no	no	no	no	no
streptozocin	streptozocin	zscore most down figure 2,Age up-regulated figure 4 top	a unique antineoplastic agent used to treat metastatic pancreatic islet cell carcinoma						no	no	no	OVERLAP	no
sulconazole	sulconazole	Age up-regulated figure 4 top,Age down-regulated figure 4 bottom	a topical imidazole derivative with broad-spectrum antifungal and antibacterial activity						no	no	no	no	no
sulfamonomethoxine	sulfamonomethoxine	Age up-regulated figure 4 top,Age down-regulated figure 4 bottom	a long-acting sulfonamide antibiotic						no	no	no	no	no
sulfaphenazole	sulfaphenazole	Age up-regulated figure 4 top,Age down-regulated figure 4 bottom	a long-acting sulfonamide antibiotic used in the treatment of leprosy						no	no	no	no	no
sulmazole	sulmazole	Age down-regulated figure 4 bottom	A1 adenosine receptor antagonist, it was formerly used as a cardiotonic agent						no	no	no	no	no
talampicillin	talampicillin	Age up-regulated figure 4 top	a beta lactam antibiotic from the penicillin family						no	no	no	no	no
tenoxicam	tenoxicam	Age down-regulated figure 4 bottom	a nonsteroidal anti-inflammatory drug (NSAID)						no	no	no	OVERLAP	no
terazosin	terazosin	Age up-regulated figure 4 top	a quinazoline derivative alpha-1-selective adrenergic blocking agent indicated for benign prostatic hyperplasia and hypertension	13.64	C. elegans	https://patents.google.com/patent/CN104887682A/en			no	no	no	no	no
thioguanosine	thioguanosine	Age up-regulated figure 4 top	a synthetic guanosine analogue antimetabolite, with antineoplastic activity						no	no	no	no	no
todralazine	todralazine	Age up-regulated figure 4 top	β2-adrenergic receptor antagonist with peripheral vasodilator activity				25517940		no	no	no	no	no
tomatidine	tomatidine	Age up-regulated figure 4 top,Age down-regulated figure 4 bottom	a glycoalkaloid and an aglycone metabolite of tomatine present in high levels in unripe tomato	7	C. elegans	28397803	24719321. 26338703, 22224814, 28397803		no	no	no	no	no
tranexamic.acid	tranexamic acid	Age up-regulated figure 4 top	Antifibrinolytic hemostatic used in severe hemorrhage. Antifibrinolytic agent capable of minimizing blood loss, and its use in plastic surgery is quite new	14.29	Mus musculus	31236768	31236768, 33376415	10.1007/s00403-019-01938-5	no	no	no	OVERLAP	no
triflupromazine	triflupromazine	Age up-regulated figure 4 top	a member of a class of drugs called phenthiazines, which are dopamine D1/D2 receptor antagonists. Phenothiazines are used to treat serious mental and emotional disorders, including schizophrenia and other psychotic disorders						no	no	no	no	no
trihexyphenidyl	trihexyphenidyl	Age up-regulated figure 4 top,Age down-regulated figure 4 bottom	anticholinergic that works by blocking a certain natural substance (acetylcholine). This helps decrease muscle stiffness, sweating, and the production of saliva, and helps improve walking ability in people with Parkinson's disease						no	no	no	no	no
trimethobenzamide	trimethobenzamide	zscore most down figure 2,Age up-regulated figure 4 top	an antagonist of the D2 receptor. It is believed to affect the chemoreceptor trigger zone (CTZ) of the medulla oblongata to suppress nausea and vomiting						no	no	no	no	no
tyloxapol	tyloxapol	Age up-regulated figure 4 top	a nonionic liquid polymer of the alkyl aryl polyether alcohol type. It is used as a surfactant to aid liquefaction and removal of mucopurulent (containing mucus and pus) bronchopulmonary secretions, administered by inhalation through a nebulizer or with a stream of oxygen						no	no	no	no	no
vancomycin	vancomycin	Age down-regulated figure 4 bottom	an antibiotic medication used to treat a number of bacterial infections						no	no	no	no	no
verapamil	verapamil	Age down-regulated figure 4 bottom	a calcium channel blocker medication used for the treatment of high blood pressure, angina (chest pain from not enough blood flow to the heart), and supraventricular tachycardia	20.59	C. elegans	32208362			no	no	no	no	no
verteporfin	verteporfin	Age down-regulated figure 4 bottom	a benzoporphyrin derivative, is a medication used as a photosensitizer for photodynamic therapy to eliminate the abnormal blood vessels in the eye associated with conditions such as the wet form of macular degeneration						no	no	no	no	no
vidarabine	vidarabine	Age down-regulated figure 4 bottom	an antiviral drug which is active against herpes simplex and varicella zoster viruses				29453615	10.1111/acel.12152	no	no	no	no	no
vinblastine	vinblastine	Age up-regulated figure 4 top	a vinca alkaloid antineoplastic agent						no	no	no	no	no
X.4.5.dianilinophthalimide.	4,5-dianilinophthalimide	Age down-regulated figure 4 bottom	phthalimide substituted at the 4- and 5-positions by anilino groups. It has a role as a tyrosine kinase inhibitor				18480256	10.1016/j.bbrc.2010.09.105	no	no	no	no	no
X0175029.0000	0175029-0000	zscore most up figure 2,Age up-regulated figure 4 top	a novel cyclin-dependent kinase inhibitor (CDKi). Antineoplastic properties.						no	no	no	no	no
X0297417.0002B	0297417-0002B	Age down-regulated figure 4 bottom	no info						no	no	no	no	no
X3.nitropropionic.acid	3-nitropropionic acid	Age down-regulated figure 4 bottom	a mycotoxin, a potent mitochondrial inhibitor, toxic to humans. It is produced by a number of fungi	0	C. elegans	28822104			no	no	no	no	no
X5186223	5186223	Age up-regulated figure 4 top	Propyl 2-(propanoylamino)-5,6,7,8-tetrahydro-4H-cyclohepta[b]thiophene-3-carboxylate - ???						no	no	no	no	no
X8.azaguanine	8-azaguanine	zscore most up figure 2	a triazolo analog of guanine that is a known inhibitor of purine nucleotide biosynthesis						no	no	no	OVERLAP	no
yohimbine	yohimbine	Age down-regulated figure 4 bottom	an alpha-2 adrenergic antagonist, and has been used in a variety of research projects. It is a veterinary drug used to reverse sedation in dogs and deer.						no	no	no	no	no
zomepirac	zomepirac	Age down-regulated figure 4 bottom	benzoylpyrrole acetic acid derivative, which is chemically closely related to the non-steroidal anti-inflammatory agent tolmetin						no	no	no	no	no
