# Supplementary material for: Youthful and age‐related matreotypes predict drugs promoting longevity
Source: Aging Cell. 2021 Aug 4;20(9):e13441. doi: 10.1111/acel.13441 (PMC8441316; doi:10.1111/acel.13441)
Supplement: Supplementary file 16 — TableS1‐S8 [file ACEL-20-e13441-s015.zip › Supplementary Table 6_PromoterScoring.xlsx]

## Sheet: Fig5b data
Plate	Date	Egg_prepped	Day	dose_label	total_in_trial	Intensity_score_abs	Intensity	Individuals	Fraction	Intensity_score_rel	age_category
A	20190708	20190704	1	control	61	183	Bright	61	1	3	young (day 1)
A	20190708	20190704	1	control	61	183	Medium	0	0	3	young (day 1)
A	20190708	20190704	1	control	61	183	Weak	0	0	3	young (day 1)
A	20190708	20190704	1	control	61	183	None	0	0	3	young (day 1)
B	20190708	20190704	1	control	75	225	Bright	75	1	3	young (day 1)
B	20190708	20190704	1	control	75	225	Medium	0	0	3	young (day 1)
B	20190708	20190704	1	control	75	225	Weak	0	0	3	young (day 1)
B	20190708	20190704	1	control	75	225	None	0	0	3	young (day 1)
A	20190712	20190704	5	control	50	39	Bright	0	0	0.78	old (>=5)
A	20190712	20190704	5	control	50	39	Medium	1	0.02	0.78	old (>=5)
A	20190712	20190704	5	control	50	39	Weak	37	0.74	0.78	old (>=5)
A	20190712	20190704	5	control	50	39	None	12	0.24	0.78	old (>=5)
B	20190712	20190704	5	control	67	44	Bright	0	0	0.656716	old (>=5)
B	20190712	20190704	5	control	67	44	Medium	0	0	0.656716	old (>=5)
B	20190712	20190704	5	control	67	44	Weak	44	0.656716	0.656716	old (>=5)
B	20190712	20190704	5	control	67	44	None	23	0.343284	0.656716	old (>=5)
A	20190715	20190704	8	control	46	19	Bright	0	0	0.413043	old (>=5)
A	20190715	20190704	8	control	46	19	Medium	0	0	0.413043	old (>=5)
A	20190715	20190704	8	control	46	19	Weak	19	0.413043	0.413043	old (>=5)
A	20190715	20190704	8	control	46	19	None	27	0.586957	0.413043	old (>=5)
B	20190715	20190704	8	control	55	23	Bright	0	0	0.418182	old (>=5)
B	20190715	20190704	8	control	55	23	Medium	0	0	0.418182	old (>=5)
B	20190715	20190704	8	control	55	23	Weak	23	0.418182	0.418182	old (>=5)
B	20190715	20190704	8	control	55	23	None	32	0.581818	0.418182	old (>=5)
A	20190717	20190704	10	control	44	18	Bright	0	0	0.409091	old (>=5)
A	20190717	20190704	10	control	44	18	Medium	0	0	0.409091	old (>=5)
A	20190717	20190704	10	control	44	18	Weak	18	0.409091	0.409091	old (>=5)
A	20190717	20190704	10	control	44	18	None	26	0.590909	0.409091	old (>=5)
B	20190717	20190704	10	control	40	12	Bright	0	0	0.3	old (>=5)
B	20190717	20190704	10	control	40	12	Medium	0	0	0.3	old (>=5)
B	20190717	20190704	10	control	40	12	Weak	12	0.3	0.3	old (>=5)
B	20190717	20190704	10	control	40	12	None	28	0.7	0.3	old (>=5)
A	20190719	20190704	12	control	26	12	Bright	0	0	0.461538	old (>=5)
A	20190719	20190704	12	control	26	12	Medium	0	0	0.461538	old (>=5)
A	20190719	20190704	12	control	26	12	Weak	12	0.461538	0.461538	old (>=5)
A	20190719	20190704	12	control	26	12	None	14	0.538462	0.461538	old (>=5)
B	20190719	20190704	12	control	37	15	Bright	0	0	0.405405	old (>=5)
B	20190719	20190704	12	control	37	15	Medium	0	0	0.405405	old (>=5)
B	20190719	20190704	12	control	37	15	Weak	15	0.405405	0.405405	old (>=5)
B	20190719	20190704	12	control	37	15	None	22	0.594595	0.405405	old (>=5)
A	20190722	20190718	1	control	37	106	Bright	33	0.891892	2.86486	young (day 1)
A	20190722	20190718	1	control	37	106	Medium	3	0.0810811	2.86486	young (day 1)
A	20190722	20190718	1	control	37	106	Weak	1	0.027027	2.86486	young (day 1)
A	20190722	20190718	1	control	37	106	None	0	0	2.86486	young (day 1)
B	20190722	20190718	1	control	34	97	Bright	29	0.852941	2.85294	young (day 1)
B	20190722	20190718	1	control	34	97	Medium	5	0.147059	2.85294	young (day 1)
B	20190722	20190718	1	control	34	97	Weak	0	0	2.85294	young (day 1)
B	20190722	20190718	1	control	34	97	None	0	0	2.85294	young (day 1)
A	20190723	20190718	2	control	31	64	Bright	7	0.225806	2.06452	middle (day 2-4)
A	20190723	20190718	2	control	31	64	Medium	19	0.612903	2.06452	middle (day 2-4)
A	20190723	20190718	2	control	31	64	Weak	5	0.16129	2.06452	middle (day 2-4)
A	20190723	20190718	2	control	31	64	None	0	0	2.06452	middle (day 2-4)
B	20190723	20190718	2	control	31	68	Bright	8	0.258065	2.19355	middle (day 2-4)
B	20190723	20190718	2	control	31	68	Medium	21	0.677419	2.19355	middle (day 2-4)
B	20190723	20190718	2	control	31	68	Weak	2	0.0645161	2.19355	middle (day 2-4)
B	20190723	20190718	2	control	31	68	None	0	0	2.19355	middle (day 2-4)
A	20190724	20190718	3	control	32	54	Bright	4	0.125	1.6875	middle (day 2-4)
A	20190724	20190718	3	control	32	54	Medium	16	0.5	1.6875	middle (day 2-4)
A	20190724	20190718	3	control	32	54	Weak	10	0.3125	1.6875	middle (day 2-4)
A	20190724	20190718	3	control	32	54	None	2	0.0625	1.6875	middle (day 2-4)
B	20190724	20190718	3	control	24	45	Bright	2	0.0833333	1.875	middle (day 2-4)
B	20190724	20190718	3	control	24	45	Medium	17	0.708333	1.875	middle (day 2-4)
B	20190724	20190718	3	control	24	45	Weak	5	0.208333	1.875	middle (day 2-4)
B	20190724	20190718	3	control	24	45	None	0	0	1.875	middle (day 2-4)
A	20190725	20190718	4	control	27	39	Bright	0	0	1.44444	middle (day 2-4)
A	20190725	20190718	4	control	27	39	Medium	14	0.518519	1.44444	middle (day 2-4)
A	20190725	20190718	4	control	27	39	Weak	11	0.407407	1.44444	middle (day 2-4)
A	20190725	20190718	4	control	27	39	None	2	0.0740741	1.44444	middle (day 2-4)
B	20190725	20190718	4	control	33	43	Bright	0	0	1.30303	middle (day 2-4)
B	20190725	20190718	4	control	33	43	Medium	12	0.363636	1.30303	middle (day 2-4)
B	20190725	20190718	4	control	33	43	Weak	19	0.575758	1.30303	middle (day 2-4)
B	20190725	20190718	4	control	33	43	None	2	0.0606061	1.30303	middle (day 2-4)
A	20190722	20190718	1	control	26	72	Bright	20	0.769231	2.76923	young (day 1)
A	20190722	20190718	1	control	26	72	Medium	6	0.230769	2.76923	young (day 1)
A	20190722	20190718	1	control	26	72	Weak	0	0	2.76923	young (day 1)
A	20190722	20190718	1	control	26	72	None	0	0	2.76923	young (day 1)
A	20190723	20190718	2	control	24	63	Bright	15	0.625	2.625	middle (day 2-4)
A	20190723	20190718	2	control	24	63	Medium	9	0.375	2.625	middle (day 2-4)
A	20190723	20190718	2	control	24	63	Weak	0	0	2.625	middle (day 2-4)
A	20190723	20190718	2	control	24	63	None	0	0	2.625	middle (day 2-4)
A	20190724	20190718	3	control	25	48	Bright	5	0.2	1.92	middle (day 2-4)
A	20190724	20190718	3	control	25	48	Medium	14	0.56	1.92	middle (day 2-4)
A	20190724	20190718	3	control	25	48	Weak	5	0.2	1.92	middle (day 2-4)
A	20190724	20190718	3	control	25	48	None	1	0.04	1.92	middle (day 2-4)
A	20190725	20190718	4	control	19	25	Bright	0	0	1.31579	middle (day 2-4)
A	20190725	20190718	4	control	19	25	Medium	9	0.473684	1.31579	middle (day 2-4)
A	20190725	20190718	4	control	19	25	Weak	7	0.368421	1.31579	middle (day 2-4)
A	20190725	20190718	4	control	19	25	None	3	0.157895	1.31579	middle (day 2-4)
A	20190726	20190718	5	control	13	15	Bright	0	0	1.15385	old (>=5)
A	20190726	20190718	5	control	13	15	Medium	4	0.307692	1.15385	old (>=5)
A	20190726	20190718	5	control	13	15	Weak	7	0.538462	1.15385	old (>=5)
A	20190726	20190718	5	control	13	15	None	2	0.153846	1.15385	old (>=5)
A	20190715	20190711	1	control	16	48	Bright	16	1	3	young (day 1)
A	20190715	20190711	1	control	16	48	Medium	0	0	3	young (day 1)
A	20190715	20190711	1	control	16	48	Weak	0	0	3	young (day 1)
A	20190715	20190711	1	control	16	48	None	0	0	3	young (day 1)
B	20190715	20190711	1	control	23	69	Bright	23	1	3	young (day 1)
B	20190715	20190711	1	control	23	69	Medium	0	0	3	young (day 1)
B	20190715	20190711	1	control	23	69	Weak	0	0	3	young (day 1)
B	20190715	20190711	1	control	23	69	None	0	0	3	young (day 1)
A	20190717	20190711	3	control	15	29	Bright	4	0.266667	1.93333	middle (day 2-4)
A	20190717	20190711	3	control	15	29	Medium	6	0.4	1.93333	middle (day 2-4)
A	20190717	20190711	3	control	15	29	Weak	5	0.333333	1.93333	middle (day 2-4)
A	20190717	20190711	3	control	15	29	None	0	0	1.93333	middle (day 2-4)
B	20190717	20190711	3	control	17	28	Bright	1	0.0588235	1.64706	middle (day 2-4)
B	20190717	20190711	3	control	17	28	Medium	9	0.529412	1.64706	middle (day 2-4)
B	20190717	20190711	3	control	17	28	Weak	7	0.411765	1.64706	middle (day 2-4)
B	20190717	20190711	3	control	17	28	None	0	0	1.64706	middle (day 2-4)
A	20190718	20190711	4	control	11	14	Bright	1	0.0909091	1.27273	middle (day 2-4)
A	20190718	20190711	4	control	11	14	Medium	3	0.272727	1.27273	middle (day 2-4)
A	20190718	20190711	4	control	11	14	Weak	5	0.454545	1.27273	middle (day 2-4)
A	20190718	20190711	4	control	11	14	None	2	0.181818	1.27273	middle (day 2-4)
B	20190718	20190711	4	control	17	13	Bright	0	0	0.764706	middle (day 2-4)
B	20190718	20190711	4	control	17	13	Medium	1	0.0588235	0.764706	middle (day 2-4)
B	20190718	20190711	4	control	17	13	Weak	11	0.647059	0.764706	middle (day 2-4)
B	20190718	20190711	4	control	17	13	None	5	0.294118	0.764706	middle (day 2-4)
A	20190719	20190711	5	control	14	3	Bright	0	0	0.214286	old (>=5)
A	20190719	20190711	5	control	14	3	Medium	0	0	0.214286	old (>=5)
A	20190719	20190711	5	control	14	3	Weak	3	0.214286	0.214286	old (>=5)
A	20190719	20190711	5	control	14	3	None	11	0.785714	0.214286	old (>=5)
B	20190719	20190711	5	control	15	2	Bright	0	0	0.133333	old (>=5)
B	20190719	20190711	5	control	15	2	Medium	0	0	0.133333	old (>=5)
B	20190719	20190711	5	control	15	2	Weak	2	0.133333	0.133333	old (>=5)
B	20190719	20190711	5	control	15	2	None	13	0.866667	0.133333	old (>=5)
A	20190722	20190711	8	control	8	5	Bright	0	0	0.625	old (>=5)
A	20190722	20190711	8	control	8	5	Medium	0	0	0.625	old (>=5)
A	20190722	20190711	8	control	8	5	Weak	5	0.625	0.625	old (>=5)
A	20190722	20190711	8	control	8	5	None	3	0.375	0.625	old (>=5)
B	20190722	20190711	8	control	14	1	Bright	0	0	0.0714286	old (>=5)
B	20190722	20190711	8	control	14	1	Medium	0	0	0.0714286	old (>=5)
B	20190722	20190711	8	control	14	1	Weak	1	0.0714286	0.0714286	old (>=5)
B	20190722	20190711	8	control	14	1	None	13	0.928571	0.0714286	old (>=5)
A	20190722	20190718	1	control	35	100	Bright	30	0.857143	2.85714	young (day 1)
A	20190722	20190718	1	control	35	100	Medium	5	0.142857	2.85714	young (day 1)
A	20190722	20190718	1	control	35	100	Weak	0	0	2.85714	young (day 1)
A	20190722	20190718	1	control	35	100	None	0	0	2.85714	young (day 1)
B	20190722	20190718	1	control	40	116	Bright	36	0.9	2.9	young (day 1)
B	20190722	20190718	1	control	40	116	Medium	4	0.1	2.9	young (day 1)
B	20190722	20190718	1	control	40	116	Weak	0	0	2.9	young (day 1)
B	20190722	20190718	1	control	40	116	None	0	0	2.9	young (day 1)
A	20190723	20190718	2	control	32	71	Bright	7	0.21875	2.21875	middle (day 2-4)
A	20190723	20190718	2	control	32	71	Medium	25	0.78125	2.21875	middle (day 2-4)
A	20190723	20190718	2	control	32	71	Weak	0	0	2.21875	middle (day 2-4)
A	20190723	20190718	2	control	32	71	None	0	0	2.21875	middle (day 2-4)
B	20190723	20190718	2	control	30	65	Bright	6	0.2	2.16667	middle (day 2-4)
B	20190723	20190718	2	control	30	65	Medium	23	0.766667	2.16667	middle (day 2-4)
B	20190723	20190718	2	control	30	65	Weak	1	0.0333333	2.16667	middle (day 2-4)
B	20190723	20190718	2	control	30	65	None	0	0	2.16667	middle (day 2-4)
A	20190724	20190718	3	control	22	41	Bright	3	0.136364	1.86364	middle (day 2-4)
A	20190724	20190718	3	control	22	41	Medium	13	0.590909	1.86364	middle (day 2-4)
A	20190724	20190718	3	control	22	41	Weak	6	0.272727	1.86364	middle (day 2-4)
A	20190724	20190718	3	control	22	41	None	0	0	1.86364	middle (day 2-4)
B	20190724	20190718	3	control	31	52	Bright	1	0.0322581	1.67742	middle (day 2-4)
B	20190724	20190718	3	control	31	52	Medium	19	0.612903	1.67742	middle (day 2-4)
B	20190724	20190718	3	control	31	52	Weak	11	0.354839	1.67742	middle (day 2-4)
B	20190724	20190718	3	control	31	52	None	0	0	1.67742	middle (day 2-4)
A	20190725	20190718	4	control	28	41	Bright	3	0.107143	1.46429	middle (day 2-4)
A	20190725	20190718	4	control	28	41	Medium	7	0.25	1.46429	middle (day 2-4)
A	20190725	20190718	4	control	28	41	Weak	18	0.642857	1.46429	middle (day 2-4)
A	20190725	20190718	4	control	28	41	None	0	0	1.46429	middle (day 2-4)
B	20190725	20190718	4	control	29	34	Bright	0	0	1.17241	middle (day 2-4)
B	20190725	20190718	4	control	29	34	Medium	6	0.206897	1.17241	middle (day 2-4)
B	20190725	20190718	4	control	29	34	Weak	22	0.758621	1.17241	middle (day 2-4)
B	20190725	20190718	4	control	29	34	None	1	0.0344828	1.17241	middle (day 2-4)

## Sheet: Fig5c_matreotypeDrugs
Compound	Day	Strain	total_in_trial	Intensity_score_abs	Intensity	Individuals	Fraction	Intensity_score_rel	age_category
Control	3	Pcol-144::GFP	100	231.925	Bright	40.8862	0.408862	2.31925	middle (day 2-4)
Control	3	Pcol-144::GFP	100	231.925	Medium	50.1521	0.501521	2.31925	middle (day 2-4)
Control	3	Pcol-144::GFP	100	231.925	Weak	8.96164	0.0896164	2.31925	middle (day 2-4)
Control	3	Pcol-144::GFP	100	231.925	None	0	0	2.31925	middle (day 2-4)
Control	4	Pcol-144::GFP	100	228.195	Bright	38.336	0.38336	2.28195	middle (day 2-4)
Control	4	Pcol-144::GFP	100	228.195	Medium	51.5228	0.515228	2.28195	middle (day 2-4)
Control	4	Pcol-144::GFP	100	228.195	Weak	10.1412	0.101412	2.28195	middle (day 2-4)
Control	4	Pcol-144::GFP	100	228.195	None	0	0	2.28195	middle (day 2-4)
Control	8	Pcol-144::GFP	100	85.1923	Bright	0	0	0.851923	old (>=5)
Control	8	Pcol-144::GFP	100	85.1923	Medium	14.444	0.14444	0.851923	old (>=5)
Control	8	Pcol-144::GFP	100	85.1923	Weak	56.3043	0.563043	0.851923	old (>=5)
Control	8	Pcol-144::GFP	100	85.1923	None	29.2517	0.292517	0.851923	old (>=5)
Flufenamic acid	3	Pcol-144::GFP	100	251.873	Bright	59.1894	0.591894	2.51873	middle (day 2-4)
Flufenamic acid	3	Pcol-144::GFP	100	251.873	Medium	33.4936	0.334936	2.51873	middle (day 2-4)
Flufenamic acid	3	Pcol-144::GFP	100	251.873	Weak	7.31694	0.0731694	2.51873	middle (day 2-4)
Flufenamic acid	3	Pcol-144::GFP	100	251.873	None	0	0	2.51873	middle (day 2-4)
Flufenamic acid	4	Pcol-144::GFP	100	232.157	Bright	40.8997	0.408997	2.32157	middle (day 2-4)
Flufenamic acid	4	Pcol-144::GFP	100	232.157	Medium	50.3581	0.503581	2.32157	middle (day 2-4)
Flufenamic acid	4	Pcol-144::GFP	100	232.157	Weak	8.74224	0.0874224	2.32157	middle (day 2-4)
Flufenamic acid	4	Pcol-144::GFP	100	232.157	None	0	0	2.32157	middle (day 2-4)
Flufenamic acid	8	Pcol-144::GFP	100	88.4024	Bright	0	0	0.884024	old (>=5)
Flufenamic acid	8	Pcol-144::GFP	100	88.4024	Medium	19.0575	0.190575	0.884024	old (>=5)
Flufenamic acid	8	Pcol-144::GFP	100	88.4024	Weak	50.2874	0.502874	0.884024	old (>=5)
Flufenamic acid	8	Pcol-144::GFP	100	88.4024	None	30.6551	0.306551	0.884024	old (>=5)
Yohimbine	3	Pcol-144::GFP	100	253.701	Bright	58.7446	0.587446	2.53701	middle (day 2-4)
Yohimbine	3	Pcol-144::GFP	100	253.701	Medium	36.2121	0.362121	2.53701	middle (day 2-4)
Yohimbine	3	Pcol-144::GFP	100	253.701	Weak	5.04329	0.0504329	2.53701	middle (day 2-4)
Yohimbine	3	Pcol-144::GFP	100	253.701	None	0	0	2.53701	middle (day 2-4)
Yohimbine	4	Pcol-144::GFP	100	219.064	Bright	36.2967	0.362967	2.19064	middle (day 2-4)
Yohimbine	4	Pcol-144::GFP	100	219.064	Medium	46.4709	0.464709	2.19064	middle (day 2-4)
Yohimbine	4	Pcol-144::GFP	100	219.064	Weak	17.2324	0.172324	2.19064	middle (day 2-4)
Yohimbine	4	Pcol-144::GFP	100	219.064	None	0	0	2.19064	middle (day 2-4)
Yohimbine	8	Pcol-144::GFP	100	112.999	Bright	0	0	1.12999	old (>=5)
Yohimbine	8	Pcol-144::GFP	100	112.999	Medium	24.5204	0.245204	1.12999	old (>=5)
Yohimbine	8	Pcol-144::GFP	100	112.999	Weak	63.9584	0.639584	1.12999	old (>=5)
Yohimbine	8	Pcol-144::GFP	100	112.999	None	11.5212	0.115212	1.12999	old (>=5)
Isoflupredone acetate	3	Pcol-144::GFP	100	253.634	Bright	58.0787	0.580787	2.53634	middle (day 2-4)
Isoflupredone acetate	3	Pcol-144::GFP	100	253.634	Medium	37.4769	0.374769	2.53634	middle (day 2-4)
Isoflupredone acetate	3	Pcol-144::GFP	100	253.634	Weak	4.44444	0.0444444	2.53634	middle (day 2-4)
Isoflupredone acetate	3	Pcol-144::GFP	100	253.634	None	0	0	2.53634	middle (day 2-4)
Isoflupredone acetate	4	Pcol-144::GFP	100	239.096	Bright	44.8193	0.448193	2.39096	middle (day 2-4)
Isoflupredone acetate	4	Pcol-144::GFP	100	239.096	Medium	49.4575	0.494575	2.39096	middle (day 2-4)
Isoflupredone acetate	4	Pcol-144::GFP	100	239.096	Weak	5.72318	0.0572318	2.39096	middle (day 2-4)
Isoflupredone acetate	4	Pcol-144::GFP	100	239.096	None	0	0	2.39096	middle (day 2-4)
Isoflupredone acetate	8	Pcol-144::GFP	100	112.947	Bright	0	0	1.12947	old (>=5)
Isoflupredone acetate	8	Pcol-144::GFP	100	112.947	Medium	22.0919	0.220919	1.12947	old (>=5)
Isoflupredone acetate	8	Pcol-144::GFP	100	112.947	Weak	68.7636	0.687636	1.12947	old (>=5)
Isoflupredone acetate	8	Pcol-144::GFP	100	112.947	None	9.14449	0.0914449	1.12947	old (>=5)
B12	3	Pcol-144::GFP	100	288.988	Bright	88.9881	0.889881	2.88988	middle (day 2-4)
B12	3	Pcol-144::GFP	100	288.988	Medium	11.0119	0.110119	2.88988	middle (day 2-4)
B12	3	Pcol-144::GFP	100	288.988	Weak	0	0	2.88988	middle (day 2-4)
B12	3	Pcol-144::GFP	100	288.988	None	0	0	2.88988	middle (day 2-4)
B12	4	Pcol-144::GFP	100	280.225	Bright	84.2427	0.842427	2.80225	middle (day 2-4)
B12	4	Pcol-144::GFP	100	280.225	Medium	11.7394	0.117394	2.80225	middle (day 2-4)
B12	4	Pcol-144::GFP	100	280.225	Weak	4.01786	0.0401786	2.80225	middle (day 2-4)
B12	4	Pcol-144::GFP	100	280.225	None	0	0	2.80225	middle (day 2-4)
B12	8	Pcol-144::GFP	100	233.776	Bright	47.1985	0.471985	2.33776	old (>=5)
B12	8	Pcol-144::GFP	100	233.776	Medium	39.3789	0.393789	2.33776	old (>=5)
B12	8	Pcol-144::GFP	100	233.776	Weak	13.4226	0.134226	2.33776	old (>=5)
B12	8	Pcol-144::GFP	100	233.776	None	0	0	2.33776	old (>=5)
GW8510	3	Pcol-144::GFP	100	247.029	Bright	55.1813	0.551813	2.47029	middle (day 2-4)
GW8510	3	Pcol-144::GFP	100	247.029	Medium	36.6665	0.366665	2.47029	middle (day 2-4)
GW8510	3	Pcol-144::GFP	100	247.029	Weak	8.15226	0.0815226	2.47029	middle (day 2-4)
GW8510	3	Pcol-144::GFP	100	247.029	None	0	0	2.47029	middle (day 2-4)
GW8510	4	Pcol-144::GFP	100	203.462	Bright	20.7308	0.207308	2.03462	middle (day 2-4)
GW8510	4	Pcol-144::GFP	100	203.462	Medium	62	0.62	2.03462	middle (day 2-4)
GW8510	4	Pcol-144::GFP	100	203.462	Weak	17.2692	0.172692	2.03462	middle (day 2-4)
GW8510	4	Pcol-144::GFP	100	203.462	None	0	0	2.03462	middle (day 2-4)
GW8510	8	Pcol-144::GFP	100	72.7351	Bright	0	0	0.727351	old (>=5)
GW8510	8	Pcol-144::GFP	100	72.7351	Medium	6.79998	0.0679998	0.727351	old (>=5)
GW8510	8	Pcol-144::GFP	100	72.7351	Weak	59.1351	0.591351	0.727351	old (>=5)
GW8510	8	Pcol-144::GFP	100	72.7351	None	34.0649	0.340649	0.727351	old (>=5)
Meclofenoxate	3	Pcol-144::GFP	100	223.055	Bright	35.4283	0.354283	2.23055	middle (day 2-4)
Meclofenoxate	3	Pcol-144::GFP	100	223.055	Medium	52.1981	0.521981	2.23055	middle (day 2-4)
Meclofenoxate	3	Pcol-144::GFP	100	223.055	Weak	12.3736	0.123736	2.23055	middle (day 2-4)
Meclofenoxate	3	Pcol-144::GFP	100	223.055	None	0	0	2.23055	middle (day 2-4)
Meclofenoxate	4	Pcol-144::GFP	100	230.109	Bright	40.4722	0.404722	2.30109	middle (day 2-4)
Meclofenoxate	4	Pcol-144::GFP	100	230.109	Medium	49.1649	0.491649	2.30109	middle (day 2-4)
Meclofenoxate	4	Pcol-144::GFP	100	230.109	Weak	10.3629	0.103629	2.30109	middle (day 2-4)
Meclofenoxate	4	Pcol-144::GFP	100	230.109	None	0	0	2.30109	middle (day 2-4)
Meclofenoxate	8	Pcol-144::GFP	100	104.08	Bright	0	0	1.0408	old (>=5)
Meclofenoxate	8	Pcol-144::GFP	100	104.08	Medium	24.8281	0.248281	1.0408	old (>=5)
Meclofenoxate	8	Pcol-144::GFP	100	104.08	Weak	54.4237	0.544237	1.0408	old (>=5)
Meclofenoxate	8	Pcol-144::GFP	100	104.08	None	20.7482	0.207482	1.0408	old (>=5)
Verapamil	3	Pcol-144::GFP	100	234.119	Bright	41.3702	0.413702	2.34119	middle (day 2-4)
Verapamil	3	Pcol-144::GFP	100	234.119	Medium	51.3782	0.513782	2.34119	middle (day 2-4)
Verapamil	3	Pcol-144::GFP	100	234.119	Weak	7.25156	0.0725156	2.34119	middle (day 2-4)
Verapamil	3	Pcol-144::GFP	100	234.119	None	0	0	2.34119	middle (day 2-4)
Verapamil	4	Pcol-144::GFP	100	199.115	Bright	26.6422	0.266422	1.99115	middle (day 2-4)
Verapamil	4	Pcol-144::GFP	100	199.115	Medium	45.831	0.45831	1.99115	middle (day 2-4)
Verapamil	4	Pcol-144::GFP	100	199.115	Weak	27.5268	0.275268	1.99115	middle (day 2-4)
Verapamil	4	Pcol-144::GFP	100	199.115	None	0	0	1.99115	middle (day 2-4)
Verapamil	8	Pcol-144::GFP	100	80.7292	Bright	0	0	0.807292	old (>=5)
Verapamil	8	Pcol-144::GFP	100	80.7292	Medium	5.97426	0.0597426	0.807292	old (>=5)
Verapamil	8	Pcol-144::GFP	100	80.7292	Weak	68.7806	0.687806	0.807292	old (>=5)
Verapamil	8	Pcol-144::GFP	100	80.7292	None	25.2451	0.252451	0.807292	old (>=5)
Reserpine	3	Pcol-144::GFP	100	204.903	Bright	19.7068	0.197068	2.04903	middle (day 2-4)
Reserpine	3	Pcol-144::GFP	100	204.903	Medium	65.4894	0.654894	2.04903	middle (day 2-4)
Reserpine	3	Pcol-144::GFP	100	204.903	Weak	14.8039	0.148039	2.04903	middle (day 2-4)
Reserpine	3	Pcol-144::GFP	100	204.903	None	0	0	2.04903	middle (day 2-4)
Reserpine	4	Pcol-144::GFP	100	178.371	Bright	15.7439	0.157439	1.78371	middle (day 2-4)
Reserpine	4	Pcol-144::GFP	100	178.371	Medium	46.8837	0.468837	1.78371	middle (day 2-4)
Reserpine	4	Pcol-144::GFP	100	178.371	Weak	37.3725	0.373725	1.78371	middle (day 2-4)
Reserpine	4	Pcol-144::GFP	100	178.371	None	0	0	1.78371	middle (day 2-4)
Reserpine	8	Pcol-144::GFP	100	74.1342	Bright	0	0	0.741342	old (>=5)
Reserpine	8	Pcol-144::GFP	100	74.1342	Medium	0	0	0.741342	old (>=5)
Reserpine	8	Pcol-144::GFP	100	74.1342	Weak	74.1342	0.741342	0.741342	old (>=5)
Reserpine	8	Pcol-144::GFP	100	74.1342	None	25.8658	0.258658	0.741342	old (>=5)
Naringin	3	Pcol-144::GFP	100	252.704	Bright	53.4178	0.534178	2.52704	middle (day 2-4)
Naringin	3	Pcol-144::GFP	100	252.704	Medium	45.8679	0.458679	2.52704	middle (day 2-4)
Naringin	3	Pcol-144::GFP	100	252.704	Weak	0.714286	0.00714286	2.52704	middle (day 2-4)
Naringin	3	Pcol-144::GFP	100	252.704	None	0	0	2.52704	middle (day 2-4)
Naringin	4	Pcol-144::GFP	100	230.814	Bright	43.2079	0.432079	2.30814	middle (day 2-4)
Naringin	4	Pcol-144::GFP	100	230.814	Medium	44.3986	0.443986	2.30814	middle (day 2-4)
Naringin	4	Pcol-144::GFP	100	230.814	Weak	12.3935	0.123935	2.30814	middle (day 2-4)
Naringin	4	Pcol-144::GFP	100	230.814	None	0	0	2.30814	middle (day 2-4)
Naringin	8	Pcol-144::GFP	100	109.054	Bright	0	0	1.09054	old (>=5)
Naringin	8	Pcol-144::GFP	100	109.054	Medium	20.4851	0.204851	1.09054	old (>=5)
Naringin	8	Pcol-144::GFP	100	109.054	Weak	68.0837	0.680837	1.09054	old (>=5)
Naringin	8	Pcol-144::GFP	100	109.054	None	11.4312	0.114312	1.09054	old (>=5)
Chrysin	3	Pcol-144::GFP	100	267.442	Bright	68.9589	0.689589	2.67442	middle (day 2-4)
Chrysin	3	Pcol-144::GFP	100	267.442	Medium	29.5246	0.295246	2.67442	middle (day 2-4)
Chrysin	3	Pcol-144::GFP	100	267.442	Weak	1.51654	0.0151654	2.67442	middle (day 2-4)
Chrysin	3	Pcol-144::GFP	100	267.442	None	0	0	2.67442	middle (day 2-4)
Chrysin	4	Pcol-144::GFP	100	244.923	Bright	49.782	0.49782	2.44923	middle (day 2-4)
Chrysin	4	Pcol-144::GFP	100	244.923	Medium	45.3587	0.453587	2.44923	middle (day 2-4)
Chrysin	4	Pcol-144::GFP	100	244.923	Weak	4.85928	0.0485928	2.44923	middle (day 2-4)
Chrysin	4	Pcol-144::GFP	100	244.923	None	0	0	2.44923	middle (day 2-4)
Chrysin	8	Pcol-144::GFP	100	150.586	Bright	11.0897	0.110897	1.50586	old (>=5)
Chrysin	8	Pcol-144::GFP	100	150.586	Medium	34.7344	0.347344	1.50586	old (>=5)
Chrysin	8	Pcol-144::GFP	100	150.586	Weak	47.848	0.47848	1.50586	old (>=5)
Chrysin	8	Pcol-144::GFP	100	150.586	None	6.32784	0.0632784	1.50586	old (>=5)
Dapsone	3	Pcol-144::GFP	100	272.876	Bright	73.6575	0.736575	2.72876	middle (day 2-4)
Dapsone	3	Pcol-144::GFP	100	272.876	Medium	25.5612	0.255612	2.72876	middle (day 2-4)
Dapsone	3	Pcol-144::GFP	100	272.876	Weak	0.78125	0.0078125	2.72876	middle (day 2-4)
Dapsone	3	Pcol-144::GFP	100	272.876	None	0	0	2.72876	middle (day 2-4)
Dapsone	4	Pcol-144::GFP	100	251.069	Bright	54.4975	0.544975	2.51069	middle (day 2-4)
Dapsone	4	Pcol-144::GFP	100	251.069	Medium	42.0739	0.420739	2.51069	middle (day 2-4)
Dapsone	4	Pcol-144::GFP	100	251.069	Weak	3.42857	0.0342857	2.51069	middle (day 2-4)
Dapsone	4	Pcol-144::GFP	100	251.069	None	0	0	2.51069	middle (day 2-4)
Dapsone	8	Pcol-144::GFP	100	161.889	Bright	16.8931	0.168931	1.61889	old (>=5)
Dapsone	8	Pcol-144::GFP	100	161.889	Medium	33.3107	0.333107	1.61889	old (>=5)
Dapsone	8	Pcol-144::GFP	100	161.889	Weak	44.5879	0.445879	1.61889	old (>=5)
Dapsone	8	Pcol-144::GFP	100	161.889	None	5.20833	0.0520833	1.61889	old (>=5)

## Sheet: Fig5e5f&S10 data
Compound	Day	Concentration_uM	Intensity_score_rel
Glucosamine	1	0	2.90698
Glucosamine	1	0	2.90698
Glucosamine	1	0	2.90698
Glucosamine	1	0	2.90698
Glucosamine	2	0	2.19565
Glucosamine	2	0	2.19565
Glucosamine	2	0	2.19565
Glucosamine	2	0	2.19565
Glucosamine	3	0	1.76923
Glucosamine	3	0	1.76923
Glucosamine	3	0	1.76923
Glucosamine	3	0	1.76923
Glucosamine	4	0	1.64286
Glucosamine	4	0	1.64286
Glucosamine	4	0	1.64286
Glucosamine	4	0	1.64286
Glucosamine	5	0	1.02564
Glucosamine	5	0	1.02564
Glucosamine	5	0	1.02564
Glucosamine	5	0	1.02564
Glucosamine	1	10	2.96104
Glucosamine	1	10	2.96104
Glucosamine	1	10	2.96104
Glucosamine	1	10	2.96104
Glucosamine	2	10	2.13514
Glucosamine	2	10	2.13514
Glucosamine	2	10	2.13514
Glucosamine	2	10	2.13514
Glucosamine	3	10	2.01724
Glucosamine	3	10	2.01724
Glucosamine	3	10	2.01724
Glucosamine	3	10	2.01724
Glucosamine	4	10	1.78125
Glucosamine	4	10	1.78125
Glucosamine	4	10	1.78125
Glucosamine	4	10	1.78125
Glucosamine	5	10	0.981481
Glucosamine	5	10	0.981481
Glucosamine	5	10	0.981481
Glucosamine	5	10	0.981481
Glucosamine	1	100	2.92308
Glucosamine	1	100	2.92308
Glucosamine	1	100	2.92308
Glucosamine	1	100	2.92308
Glucosamine	2	100	2.19643
Glucosamine	2	100	2.19643
Glucosamine	2	100	2.19643
Glucosamine	2	100	2.19643
Glucosamine	3	100	2.0678
Glucosamine	3	100	2.0678
Glucosamine	3	100	2.0678
Glucosamine	3	100	2.0678
Glucosamine	4	100	1.94444
Glucosamine	4	100	1.94444
Glucosamine	4	100	1.94444
Glucosamine	4	100	1.94444
Glucosamine	5	100	1.1
Glucosamine	5	100	1.1
Glucosamine	5	100	1.1
Glucosamine	5	100	1.1
Glucosamine	1	1000	2.97561
Glucosamine	1	1000	2.97561
Glucosamine	1	1000	2.97561
Glucosamine	1	1000	2.97561
Glucosamine	2	1000	2.2
Glucosamine	2	1000	2.2
Glucosamine	2	1000	2.2
Glucosamine	2	1000	2.2
Glucosamine	3	1000	2.08108
Glucosamine	3	1000	2.08108
Glucosamine	3	1000	2.08108
Glucosamine	3	1000	2.08108
Glucosamine	4	1000	1.84211
Glucosamine	4	1000	1.84211
Glucosamine	4	1000	1.84211
Glucosamine	4	1000	1.84211
Glucosamine	5	1000	0.933333
Glucosamine	5	1000	0.933333
Glucosamine	5	1000	0.933333
Glucosamine	5	1000	0.933333
Hyaluronic_acid	1	0	2.96
Hyaluronic_acid	1	0	2.96
Hyaluronic_acid	1	0	2.96
Hyaluronic_acid	1	0	2.96
Hyaluronic_acid	2	0	2.46
Hyaluronic_acid	2	0	2.46
Hyaluronic_acid	2	0	2.46
Hyaluronic_acid	2	0	2.46
Hyaluronic_acid	3	0	2.26087
Hyaluronic_acid	3	0	2.26087
Hyaluronic_acid	3	0	2.26087
Hyaluronic_acid	3	0	2.26087
Hyaluronic_acid	4	0	2.06977
Hyaluronic_acid	4	0	2.06977
Hyaluronic_acid	4	0	2.06977
Hyaluronic_acid	4	0	2.06977
Hyaluronic_acid	5	0	1.9
Hyaluronic_acid	5	0	1.9
Hyaluronic_acid	5	0	1.9
Hyaluronic_acid	5	0	1.9
Hyaluronic_acid	8	0	0.457143
Hyaluronic_acid	8	0	0.457143
Hyaluronic_acid	8	0	0.457143
Hyaluronic_acid	8	0	0.457143
Hyaluronic_acid	1	0.05	2.95
Hyaluronic_acid	1	0.05	2.95
Hyaluronic_acid	1	0.05	2.95
Hyaluronic_acid	1	0.05	2.95
Hyaluronic_acid	2	0.05	2.63415
Hyaluronic_acid	2	0.05	2.63415
Hyaluronic_acid	2	0.05	2.63415
Hyaluronic_acid	2	0.05	2.63415
Hyaluronic_acid	3	0.05	2.22642
Hyaluronic_acid	3	0.05	2.22642
Hyaluronic_acid	3	0.05	2.22642
Hyaluronic_acid	3	0.05	2.22642
Hyaluronic_acid	4	0.05	2.08
Hyaluronic_acid	4	0.05	2.08
Hyaluronic_acid	4	0.05	2.08
Hyaluronic_acid	4	0.05	2.08
Hyaluronic_acid	5	0.05	1.87179
Hyaluronic_acid	5	0.05	1.87179
Hyaluronic_acid	5	0.05	1.87179
Hyaluronic_acid	5	0.05	1.87179
Hyaluronic_acid	8	0.05	0.4375
Hyaluronic_acid	8	0.05	0.4375
Hyaluronic_acid	8	0.05	0.4375
Hyaluronic_acid	8	0.05	0.4375
Hyaluronic_acid	1	0.25	2.92982
Hyaluronic_acid	1	0.25	2.92982
Hyaluronic_acid	1	0.25	2.92982
Hyaluronic_acid	1	0.25	2.92982
Hyaluronic_acid	2	0.25	2.72093
Hyaluronic_acid	2	0.25	2.72093
Hyaluronic_acid	2	0.25	2.72093
Hyaluronic_acid	2	0.25	2.72093
Hyaluronic_acid	3	0.25	2.31373
Hyaluronic_acid	3	0.25	2.31373
Hyaluronic_acid	3	0.25	2.31373
Hyaluronic_acid	3	0.25	2.31373
Hyaluronic_acid	4	0.25	2.21569
Hyaluronic_acid	4	0.25	2.21569
Hyaluronic_acid	4	0.25	2.21569
Hyaluronic_acid	4	0.25	2.21569
Hyaluronic_acid	5	0.25	1.64706
Hyaluronic_acid	5	0.25	1.64706
Hyaluronic_acid	5	0.25	1.64706
Hyaluronic_acid	5	0.25	1.64706
Hyaluronic_acid	8	0.25	0.444444
Hyaluronic_acid	8	0.25	0.444444
Hyaluronic_acid	8	0.25	0.444444
Hyaluronic_acid	8	0.25	0.444444
Hyaluronic_acid	1	0.5	3
Hyaluronic_acid	1	0.5	3
Hyaluronic_acid	1	0.5	3
Hyaluronic_acid	1	0.5	3
Hyaluronic_acid	2	0.5	2.80851
Hyaluronic_acid	2	0.5	2.80851
Hyaluronic_acid	2	0.5	2.80851
Hyaluronic_acid	2	0.5	2.80851
Hyaluronic_acid	3	0.5	2.62963
Hyaluronic_acid	3	0.5	2.62963
Hyaluronic_acid	3	0.5	2.62963
Hyaluronic_acid	3	0.5	2.62963
Hyaluronic_acid	4	0.5	2.31579
Hyaluronic_acid	4	0.5	2.31579
Hyaluronic_acid	4	0.5	2.31579
Hyaluronic_acid	4	0.5	2.31579
Hyaluronic_acid	5	0.5	1.63333
Hyaluronic_acid	5	0.5	1.63333
Hyaluronic_acid	5	0.5	1.63333
Hyaluronic_acid	5	0.5	1.63333
Hyaluronic_acid	8	0.5	0.333333
Hyaluronic_acid	8	0.5	0.333333
Hyaluronic_acid	8	0.5	0.333333
Hyaluronic_acid	8	0.5	0.333333
Metformin	1	0	2.76923
Metformin	1	0	2.76923
Metformin	1	0	2.76923
Metformin	1	0	2.76923
Metformin	2	0	2.625
Metformin	2	0	2.625
Metformin	2	0	2.625
Metformin	2	0	2.625
Metformin	3	0	1.92
Metformin	3	0	1.92
Metformin	3	0	1.92
Metformin	3	0	1.92
Metformin	4	0	1.31579
Metformin	4	0	1.31579
Metformin	4	0	1.31579
Metformin	4	0	1.31579
Metformin	5	0	1.15385
Metformin	5	0	1.15385
Metformin	5	0	1.15385
Metformin	5	0	1.15385
Metformin	1	0	2.96078
Metformin	1	0	2.96078
Metformin	1	0	2.96078
Metformin	1	0	2.96078
Metformin	2	0	2.33333
Metformin	2	0	2.33333
Metformin	2	0	2.33333
Metformin	2	0	2.33333
Metformin	3	0	2.03125
Metformin	3	0	2.03125
Metformin	3	0	2.03125
Metformin	3	0	2.03125
Metformin	4	0	2
Metformin	4	0	2
Metformin	4	0	2
Metformin	4	0	2
Metformin	5	0	1.78261
Metformin	5	0	1.78261
Metformin	5	0	1.78261
Metformin	5	0	1.78261
Metformin	8	0	0.782609
Metformin	8	0	0.782609
Metformin	8	0	0.782609
Metformin	8	0	0.782609
Metformin	1	10000	2.725
Metformin	1	10000	2.725
Metformin	1	10000	2.725
Metformin	1	10000	2.725
Metformin	2	10000	2.82857
Metformin	2	10000	2.82857
Metformin	2	10000	2.82857
Metformin	2	10000	2.82857
Metformin	3	10000	1.84375
Metformin	3	10000	1.84375
Metformin	3	10000	1.84375
Metformin	3	10000	1.84375
Metformin	4	10000	1.26667
Metformin	4	10000	1.26667
Metformin	4	10000	1.26667
Metformin	4	10000	1.26667
Metformin	5	10000	1.07692
Metformin	5	10000	1.07692
Metformin	5	10000	1.07692
Metformin	5	10000	1.07692
Metformin	1	10000	2.95652
Metformin	1	10000	2.95652
Metformin	1	10000	2.95652
Metformin	1	10000	2.95652
Metformin	2	10000	2.59524
Metformin	2	10000	2.59524
Metformin	2	10000	2.59524
Metformin	2	10000	2.59524
Metformin	3	10000	2.25
Metformin	3	10000	2.25
Metformin	3	10000	2.25
Metformin	3	10000	2.25
Metformin	4	10000	2.03226
Metformin	4	10000	2.03226
Metformin	4	10000	2.03226
Metformin	4	10000	2.03226
Metformin	5	10000	1.95238
Metformin	5	10000	1.95238
Metformin	5	10000	1.95238
Metformin	5	10000	1.95238
Metformin	8	10000	0.904762
Metformin	8	10000	0.904762
Metformin	8	10000	0.904762
Metformin	8	10000	0.904762
Metformin	1	25000	2.86111
Metformin	1	25000	2.86111
Metformin	1	25000	2.86111
Metformin	1	25000	2.86111
Metformin	2	25000	2.82051
Metformin	2	25000	2.82051
Metformin	2	25000	2.82051
Metformin	2	25000	2.82051
Metformin	3	25000	2
Metformin	3	25000	2
Metformin	3	25000	2
Metformin	3	25000	2
Metformin	4	25000	1.55263
Metformin	4	25000	1.55263
Metformin	4	25000	1.55263
Metformin	4	25000	1.55263
Metformin	5	25000	1
Metformin	5	25000	1
Metformin	5	25000	1
Metformin	5	25000	1
Metformin	1	50000	2.92
Metformin	1	50000	2.92
Metformin	1	50000	2.92
Metformin	1	50000	2.92
Metformin	2	50000	2.68182
Metformin	2	50000	2.68182
Metformin	2	50000	2.68182
Metformin	2	50000	2.68182
Metformin	3	50000	1.82051
Metformin	3	50000	1.82051
Metformin	3	50000	1.82051
Metformin	3	50000	1.82051
Metformin	4	50000	1.38462
Metformin	4	50000	1.38462
Metformin	4	50000	1.38462
Metformin	4	50000	1.38462
Metformin	5	50000	1.04348
Metformin	5	50000	1.04348
Metformin	5	50000	1.04348
Metformin	5	50000	1.04348
Metformin	1	50000	2.98276
Metformin	1	50000	2.98276
Metformin	1	50000	2.98276
Metformin	1	50000	2.98276
Metformin	2	50000	2.6
Metformin	2	50000	2.6
Metformin	2	50000	2.6
Metformin	2	50000	2.6
Metformin	3	50000	2.11765
Metformin	3	50000	2.11765
Metformin	3	50000	2.11765
Metformin	3	50000	2.11765
Metformin	4	50000	2.26829
Metformin	4	50000	2.26829
Metformin	4	50000	2.26829
Metformin	4	50000	2.26829
Metformin	5	50000	1.89474
Metformin	5	50000	1.89474
Metformin	5	50000	1.89474
Metformin	5	50000	1.89474
Metformin	8	50000	0.90625
Metformin	8	50000	0.90625
Metformin	8	50000	0.90625
Metformin	8	50000	0.90625
Metformin	1	100000	2.89189
Metformin	1	100000	2.89189
Metformin	1	100000	2.89189
Metformin	1	100000	2.89189
Metformin	2	100000	2.74286
Metformin	2	100000	2.74286
Metformin	2	100000	2.74286
Metformin	2	100000	2.74286
Metformin	3	100000	2.5625
Metformin	3	100000	2.5625
Metformin	3	100000	2.5625
Metformin	3	100000	2.5625
Metformin	4	100000	2.15152
Metformin	4	100000	2.15152
Metformin	4	100000	2.15152
Metformin	4	100000	2.15152
Metformin	5	100000	1.86364
Metformin	5	100000	1.86364
Metformin	5	100000	1.86364
Metformin	5	100000	1.86364
Metformin	1	100000	3
Metformin	1	100000	3
Metformin	1	100000	3
Metformin	1	100000	3
Metformin	2	100000	2.6129
Metformin	2	100000	2.6129
Metformin	2	100000	2.6129
Metformin	2	100000	2.6129
Metformin	3	100000	2.31034
Metformin	3	100000	2.31034
Metformin	3	100000	2.31034
Metformin	3	100000	2.31034
Metformin	4	100000	2.21739
Metformin	4	100000	2.21739
Metformin	4	100000	2.21739
Metformin	4	100000	2.21739
Metformin	5	100000	2.05
Metformin	5	100000	2.05
Metformin	5	100000	2.05
Metformin	5	100000	2.05
Metformin	8	100000	0.888889
Metformin	8	100000	0.888889
Metformin	8	100000	0.888889
Metformin	8	100000	0.888889
S-allylcysteine	1	0	2.9434
S-allylcysteine	1	0	2.9434
S-allylcysteine	1	0	2.9434
S-allylcysteine	1	0	2.9434
S-allylcysteine	2	0	2.46
S-allylcysteine	2	0	2.46
S-allylcysteine	2	0	2.46
S-allylcysteine	2	0	2.46
S-allylcysteine	3	0	2.02083
S-allylcysteine	3	0	2.02083
S-allylcysteine	3	0	2.02083
S-allylcysteine	3	0	2.02083
S-allylcysteine	4	0	1.93617
S-allylcysteine	4	0	1.93617
S-allylcysteine	4	0	1.93617
S-allylcysteine	4	0	1.93617
S-allylcysteine	5	0	1.85714
S-allylcysteine	5	0	1.85714
S-allylcysteine	5	0	1.85714
S-allylcysteine	5	0	1.85714
S-allylcysteine	8	0	0.25
S-allylcysteine	8	0	0.25
S-allylcysteine	8	0	0.25
S-allylcysteine	8	0	0.25
S-allylcysteine	1	1	2.88095
S-allylcysteine	1	1	2.88095
S-allylcysteine	1	1	2.88095
S-allylcysteine	1	1	2.88095
S-allylcysteine	2	1	2.28947
S-allylcysteine	2	1	2.28947
S-allylcysteine	2	1	2.28947
S-allylcysteine	2	1	2.28947
S-allylcysteine	3	1	2.09756
S-allylcysteine	3	1	2.09756
S-allylcysteine	3	1	2.09756
S-allylcysteine	3	1	2.09756
S-allylcysteine	4	1	2
S-allylcysteine	4	1	2
S-allylcysteine	4	1	2
S-allylcysteine	4	1	2
S-allylcysteine	5	1	1.73529
S-allylcysteine	5	1	1.73529
S-allylcysteine	5	1	1.73529
S-allylcysteine	5	1	1.73529
S-allylcysteine	8	1	0.37037
S-allylcysteine	8	1	0.37037
S-allylcysteine	8	1	0.37037
S-allylcysteine	8	1	0.37037
S-allylcysteine	1	10	2.98276
S-allylcysteine	1	10	2.98276
S-allylcysteine	1	10	2.98276
S-allylcysteine	1	10	2.98276
S-allylcysteine	2	10	2.37209
S-allylcysteine	2	10	2.37209
S-allylcysteine	2	10	2.37209
S-allylcysteine	2	10	2.37209
S-allylcysteine	3	10	2.13953
S-allylcysteine	3	10	2.13953
S-allylcysteine	3	10	2.13953
S-allylcysteine	3	10	2.13953
S-allylcysteine	4	10	2.05263
S-allylcysteine	4	10	2.05263
S-allylcysteine	4	10	2.05263
S-allylcysteine	4	10	2.05263
S-allylcysteine	5	10	1.80645
S-allylcysteine	5	10	1.80645
S-allylcysteine	5	10	1.80645
S-allylcysteine	5	10	1.80645
S-allylcysteine	8	10	0.318182
S-allylcysteine	8	10	0.318182
S-allylcysteine	8	10	0.318182
S-allylcysteine	8	10	0.318182
S-allylcysteine	1	100	2.98039
S-allylcysteine	1	100	2.98039
S-allylcysteine	1	100	2.98039
S-allylcysteine	1	100	2.98039
S-allylcysteine	2	100	2.60465
S-allylcysteine	2	100	2.60465
S-allylcysteine	2	100	2.60465
S-allylcysteine	2	100	2.60465
S-allylcysteine	3	100	2.34146
S-allylcysteine	3	100	2.34146
S-allylcysteine	3	100	2.34146
S-allylcysteine	3	100	2.34146
S-allylcysteine	4	100	2.07895
S-allylcysteine	4	100	2.07895
S-allylcysteine	4	100	2.07895
S-allylcysteine	4	100	2.07895
S-allylcysteine	5	100	1.84375
S-allylcysteine	5	100	1.84375
S-allylcysteine	5	100	1.84375
S-allylcysteine	5	100	1.84375
S-allylcysteine	8	100	0.428571
S-allylcysteine	8	100	0.428571
S-allylcysteine	8	100	0.428571
S-allylcysteine	8	100	0.428571
Tretinoin	1	0	3
Tretinoin	1	0	3
Tretinoin	1	0	3
Tretinoin	1	0	3
Tretinoin	2	0	2.29545
Tretinoin	2	0	2.29545
Tretinoin	2	0	2.29545
Tretinoin	2	0	2.29545
Tretinoin	3	0	2.09302
Tretinoin	3	0	2.09302
Tretinoin	3	0	2.09302
Tretinoin	3	0	2.09302
Tretinoin	4	0	1.85714
Tretinoin	4	0	1.85714
Tretinoin	4	0	1.85714
Tretinoin	4	0	1.85714
Tretinoin	5	0	0.972973
Tretinoin	5	0	0.972973
Tretinoin	5	0	0.972973
Tretinoin	5	0	0.972973
Tretinoin	1	1	2.97143
Tretinoin	1	1	2.97143
Tretinoin	1	1	2.97143
Tretinoin	1	1	2.97143
Tretinoin	2	1	2.03226
Tretinoin	2	1	2.03226
Tretinoin	2	1	2.03226
Tretinoin	2	1	2.03226
Tretinoin	3	1	2
Tretinoin	3	1	2
Tretinoin	3	1	2
Tretinoin	3	1	2
Tretinoin	4	1	1.84
Tretinoin	4	1	1.84
Tretinoin	4	1	1.84
Tretinoin	4	1	1.84
Tretinoin	5	1	0.454545
Tretinoin	5	1	0.454545
Tretinoin	5	1	0.454545
Tretinoin	5	1	0.454545
Tretinoin	1	10	2.975
Tretinoin	1	10	2.975
Tretinoin	1	10	2.975
Tretinoin	1	10	2.975
Tretinoin	2	10	2.15556
Tretinoin	2	10	2.15556
Tretinoin	2	10	2.15556
Tretinoin	2	10	2.15556
Tretinoin	3	10	2.25641
Tretinoin	3	10	2.25641
Tretinoin	3	10	2.25641
Tretinoin	3	10	2.25641
Tretinoin	4	10	2
Tretinoin	4	10	2
Tretinoin	4	10	2
Tretinoin	4	10	2
Tretinoin	5	10	1.10714
Tretinoin	5	10	1.10714
Tretinoin	5	10	1.10714
Tretinoin	5	10	1.10714
Tretinoin	1	100	2.85366
Tretinoin	1	100	2.85366
Tretinoin	1	100	2.85366
Tretinoin	1	100	2.85366
Tretinoin	2	100	2.12121
Tretinoin	2	100	2.12121
Tretinoin	2	100	2.12121
Tretinoin	2	100	2.12121
Tretinoin	3	100	1.875
Tretinoin	3	100	1.875
Tretinoin	3	100	1.875
Tretinoin	3	100	1.875
Tretinoin	4	100	1.68966
Tretinoin	4	100	1.68966
Tretinoin	4	100	1.68966
Tretinoin	4	100	1.68966
Tretinoin	5	100	1
Tretinoin	5	100	1
Tretinoin	5	100	1
Tretinoin	5	100	1
Xylitol	1	0	2.97368
Xylitol	1	0	2.97368
Xylitol	1	0	2.97368
Xylitol	1	0	2.97368
Xylitol	2	0	2.56863
Xylitol	2	0	2.56863
Xylitol	2	0	2.56863
Xylitol	2	0	2.56863
Xylitol	3	0	2.14583
Xylitol	3	0	2.14583
Xylitol	3	0	2.14583
Xylitol	3	0	2.14583
Xylitol	4	0	2.18605
Xylitol	4	0	2.18605
Xylitol	4	0	2.18605
Xylitol	4	0	2.18605
Xylitol	5	0	1.91667
Xylitol	5	0	1.91667
Xylitol	5	0	1.91667
Xylitol	5	0	1.91667
Xylitol	8	0	0.53125
Xylitol	8	0	0.53125
Xylitol	8	0	0.53125
Xylitol	8	0	0.53125
Xylitol	1	3	3
Xylitol	1	3	3
Xylitol	1	3	3
Xylitol	1	3	3
Xylitol	2	3	2.5
Xylitol	2	3	2.5
Xylitol	2	3	2.5
Xylitol	2	3	2.5
Xylitol	3	3	2.02985
Xylitol	3	3	2.02985
Xylitol	3	3	2.02985
Xylitol	3	3	2.02985
Xylitol	4	3	2.02381
Xylitol	4	3	2.02381
Xylitol	4	3	2.02381
Xylitol	4	3	2.02381
Xylitol	5	3	1.69565
Xylitol	5	3	1.69565
Xylitol	5	3	1.69565
Xylitol	5	3	1.69565
Xylitol	8	3	0.153846
Xylitol	8	3	0.153846
Xylitol	8	3	0.153846
Xylitol	8	3	0.153846

## Sheet: FigS10_metformin
	Intensity	# Green	I/N	Name
1	1815544	97107	18.696	Control
2	463707	29439	15.751	Control
3	2913684	104499	27.882	Control
4	4445473	107801	41.238	Control
5	3252795	90401	35.982	Control
6	1919366	101722	18.869	Control
7	1194577	64582	18.497	Control
8	5138810	121373	42.339	Control
9	2041988	84101	24.28	Control
10	2593420	103629	25.026	Control
11	1625317	85661	18.974	Control
12	3181874	137481	23.144	Control
13	1175997	80187	14.666	Control
14	2833542	135390	20.929	Control
15	12655379	107809	117.387	Metformin 50mM
16	9489443	86980	109.099	Metformin 50mM
17	11193342	114801	97.502	Metformin 50mM
18	11269660	105160	107.167	Metformin 50mM
19	10450097	97913	106.728	Metformin 50mM
20	11023588	119444	92.291	Metformin 50mM
21	13374578	114493	116.816	Metformin 50mM
22	11635838	105161	110.648	Metformin 50mM
23	4763729	97278	48.97	Metformin 50mM
24	14094475	127808	110.279	Metformin 50mM
25	10234807	107548	95.165	Metformin 50mM
26	12797568	110514	115.8	Metformin 50mM
27	14168014	122256	115.888	Metformin 50mM
28	11096644	120317	92.228	Metformin 50mM
29	16489803	181331	90.938	Metformin 50mM
30	15663482	174652	89.684	Metformin 50mM
31	8599205	101413	84.794	Metformin 50mM
32	11447867	118961	96.232	Metformin 50mM
33	6433728	87153	73.821	Metformin 50mM
34	7220955	115553	62.49	Metformin 50mM

## Sheet: FigS10_royalJelly
	LSD2002 D3		Trial 20210222
average	high	medium	low	none
RJ ctrl	25.1819	61.9603	12.8578	0
RJ 0.1%	34.769	60.9201	4.31092	0
RJ 0.5%	90.3356	9.66437	0	0
RJ 1%	94.4444	5.55556	0	0
	LSD2002 D6		Trial 20210222
average	high	medium	low	none
RJ ctrl	0	65.3166	34.6834	0
RJ 0.1%	0	53.7802	46.2198	0
RJ 0.5%	59.9717	38.2052	1.82311	0
RJ 1%	63.3333	36.6667	0	0

## Sheet: FigS10 data
Compound	Age	Trial	total	Intensity_sum	Number_animals	Intensity_score	category	intensity	Relative reporter GFP Intensity [%]
H20	4	Trial A	55	76	55	1.38182	none	3	5.45455
H20	4	Trial A	55	76	55	1.38182	low	29	52.7273
H20	4	Trial A	55	76	55	1.38182	medium	22	40
H20	4	Trial A	55	76	55	1.38182	high	1	1.81818
chondroitin	4	Trial A	85	164	85	1.92941	none	2	2.35294
chondroitin	4	Trial A	85	164	85	1.92941	low	15	17.6471
chondroitin	4	Trial A	85	164	85	1.92941	medium	55	64.7059
chondroitin	4	Trial A	85	164	85	1.92941	high	13	15.2941
Hyaluranon	4	Trial A	89	162	89	1.82022	none	1	1.1236
Hyaluranon	4	Trial A	89	162	89	1.82022	low	20	22.4719
Hyaluranon	4	Trial A	89	162	89	1.82022	medium	62	69.6629
Hyaluranon	4	Trial A	89	162	89	1.82022	high	6	6.74157
DMSO	4	Trial A	71	114	71	1.60563	none	0	0
DMSO	4	Trial A	71	114	71	1.60563	low	30	42.2535
DMSO	4	Trial A	71	114	71	1.60563	medium	39	54.9296
DMSO	4	Trial A	71	114	71	1.60563	high	2	2.8169
Tretonine	4	Trial A	63	143	63	2.26984	none	0	0
Tretonine	4	Trial A	63	143	63	2.26984	low	5	7.93651
Tretonine	4	Trial A	63	143	63	2.26984	medium	36	57.1429
Tretonine	4	Trial A	63	143	63	2.26984	high	22	34.9206
H20	4	Trial B	47	64	47	1.3617	none	4	8.51064
H20	4	Trial B	47	64	47	1.3617	low	22	46.8085
H20	4	Trial B	47	64	47	1.3617	medium	21	44.6809
H20	4	Trial B	47	64	47	1.3617	high	0	0
chondroitin	4	Trial B	65	108	65	1.66154	none	2	3.07692
chondroitin	4	Trial B	65	108	65	1.66154	low	21	32.3077
chondroitin	4	Trial B	65	108	65	1.66154	medium	39	60
chondroitin	4	Trial B	65	108	65	1.66154	high	3	4.61538
Hyaluranon	4	Trial B	44	84	44	1.90909	none	0	0
Hyaluranon	4	Trial B	44	84	44	1.90909	low	9	20.4545
Hyaluranon	4	Trial B	44	84	44	1.90909	medium	30	68.1818
Hyaluranon	4	Trial B	44	84	44	1.90909	high	5	11.3636
DMSO	4	Trial B	65	103	65	1.58462	none	2	3.07692
DMSO	4	Trial B	65	103	65	1.58462	low	24	36.9231
DMSO	4	Trial B	65	103	65	1.58462	medium	38	58.4615
DMSO	4	Trial B	65	103	65	1.58462	high	1	1.53846
Tretonine	4	Trial B	90	180	90	2	none	0	0
Tretonine	4	Trial B	90	180	90	2	low	16	17.7778
Tretonine	4	Trial B	90	180	90	2	medium	58	64.4444
Tretonine	4	Trial B	90	180	90	2	high	16	17.7778

## Sheet: Fig5J DMSO tret
day	treatment	animal	area	signal	intDen
4	DMSO	1	116910	16884	1973964
4	DMSO	2	112357	36060	4051551
4	DMSO	3	112218	47676	5350111
4	DMSO	4	114661	12516	1435134
4	DMSO	5	119325	14684	1752219
4	DMSO	6	116980	7970	932349
4	DMSO	7	122576	13021	1596123
4	DMSO	8	83896	16767	1406713
4	DMSO	9	107622	21631	2327947
4	DMSO	10	105097	9200	966857
4	DMSO	11	111285	16075	1788953
4	DMSO	12	71996	11782	848238
4	DMSO	13	92736	11339	1051539
4	DMSO	14	123288	14522	1790339
4	DMSO	15	93056	6608	614879
4	DMSO	16	141355	16566	2341746
4	DMSO	17	103642	22525	2334524
4	DMSO	18	114365	17112	1957038
4	DMSO	19	102081	19723	2013314
4	DMSO	20	93226	13596	1267528
4	DMSO	21	106003	19679	2086028
4	DMSO	22	106492	25370	2701699
4	DMSO	23	108876	14170	1542768
4	DMSO	24	93994	20046	1884216
4	Tret	1	87511	22233	1945630
4	Tret	2	114685	20535	2355077
4	Tret	3	123180	23277	2867251
4	Tret	4	141098	20883	2946488
4	Tret	5	81737	21398	1749020
4	Tret	6	155188	14818	2299581
4	Tret	7	131936	42427	5597622
4	Tret	8	98212	39680	3897043
4	Tret	9	97592	24925	2432517
4	Tret	10	106222	15578	1654776
4	Tret	11	104433	37798	3947322
4	Tret	12	102189	73956	7557484
4	Tret	13	130468	38033	4962088
4	Tret	14	119597	26437	3161820
4	Tret	15	111234	49606	5517907
4	Tret	16	108087	78318	8465138
4	Tret	17	120259	18174	2185570
4	Tret	18	142175	19952	2836701
4	Tret	19	120966	49833	6028049
4	Tret	20	117620	41539	4885854
4	Tret	21	103238	58841	6074676
4	Tret	22	110394	19244	2124457
4	Tret	23	109279	30794	3365122
4	Tret	24	122962	38590	4745112
4	Tret	25	106164	35955	3817094
4	Tret	26	124895	41612	5197137
5	DMSO	1	153338	7791	1194689
5	DMSO	2	117343	5177	607470
5	DMSO	3	129450	7191	930875
5	DMSO	4	133513	11937	1593802
5	DMSO	5	126063	5995	755756
5	DMSO	6	121843	6154	749844
5	DMSO	7	131298	17823	2340135
5	DMSO	8	108428	15675	1699652
5	DMSO	9	139185	5556	773332
5	DMSO	10	135811	5700	774074
5	DMSO	11	150828	6696	1009937
5	DMSO	12	150503	4749	714670
5	DMSO	13	123140	3248	399958
5	DMSO	14	114683	10424	1195464
5	DMSO	15	111689	5179	578428
5	DMSO	16	126576	6173	781391
5	DMSO	17	152244	7139	1086857
5	DMSO	18	144345	12598	1818473
5	DMSO	19	120108	6163	740221
5	DMSO	20	134316	3774	506855
5	DMSO	21	125310	5602	701962
5	DMSO	22	116516	15207	1771807
5	DMSO	23	117195	19137	2242786
5	DMSO	24	122052	8183	998732
5	DMSO	25	145321	9405	1366779
5	Tret	1	114368	12688	1451109
5	Tret	2	96759	10687	1034064
5	Tret	3	102598	10346	1061448
5	Tret	4	123973	6486	804027
5	Tret	5	148969	8936	1331152
5	Tret	6	116811	9233	1078521
5	Tret	7	115809	9390	1087483
5	Tret	8	107116	16899	1810120
5	Tret	9	122390	12714	1556052
5	Tret	10	122175	18828	2300302
5	Tret	11	119349	18947	2261350
5	Tret	12	107805	15060	1623503
5	Tret	13	116685	22885	2670387
5	Tret	14	104376	14473	1510612
5	Tret	15	119797	35651	4270825
5	Tret	16	120034	8136	976610
5	Tret	17	128925	22800	2939458
5	Tret	18	113873	24026	2735859
5	Tret	19	121933	7428	905759
5	Tret	20	115828	9921	1149125
5	Tret	21	110707	6981	772865
5	Tret	22	83076	8380	696159
5	Tret	23	109842	7568	831279
5	Tret	24	135348	5384	728695
5	Tret	25	109421	5450	596294
5	Tret	26	104827	7557	792210
5	Tret	27	123132	10468	1288973
5	Tret	28	115615	13547	1566280
5	Tret	29	129971	8701	1130826
5	Tret	30	123394	14408	1777855

## Sheet: Fig5K_S-867a
Day 4 of adulthood	none		low		medium		high								Percentage Day 4 of adulthood	none		low		medium		high
Strain / Treatment	0	0.5	1	1.5	2	2.5	3	3.5	4		N	Weighted Values	Average		Strain	0	0.5	1	1.5	2	2.5	3	3.5	4
control D4	114		80		4						198	88	0.444444		control D4	57.5758	0	40.404	0	2.0202	0	0	0	0
S-867 A D4	66		112		19						197	150	0.761421		S-867 A D4	33.5025	0	56.8528	0	9.64467	0	0	0	0
											0	0	#DIV/0!		0	#DIV/0!	#DIV/0!	#DIV/0!	#DIV/0!	#DIV/0!	#DIV/0!	#DIV/0!	#DIV/0!	#DIV/0!

## Sheet: Fig5M&FigS10
Compound	Concentration_uM	Age	Trial	total	Intensity_sum	Number_animals	Intensity_score	category	intensity	Relative reporter GFP Intensity [%]
H20	fixed	4	Trial A	55	76	55	1.38182	none	3	5.45455
H20	fixed	4	Trial A	55	76	55	1.38182	low	29	52.7273
H20	fixed	4	Trial A	55	76	55	1.38182	medium	22	40
H20	fixed	4	Trial A	55	76	55	1.38182	high	1	1.81818
chondroitin	fixed	4	Trial A	85	164	85	1.92941	none	2	2.35294
chondroitin	fixed	4	Trial A	85	164	85	1.92941	low	15	17.6471
chondroitin	fixed	4	Trial A	85	164	85	1.92941	medium	55	64.7059
chondroitin	fixed	4	Trial A	85	164	85	1.92941	high	13	15.2941
Hyaluranon	fixed	4	Trial A	89	162	89	1.82022	none	1	1.1236
Hyaluranon	fixed	4	Trial A	89	162	89	1.82022	low	20	22.4719
Hyaluranon	fixed	4	Trial A	89	162	89	1.82022	medium	62	69.6629
Hyaluranon	fixed	4	Trial A	89	162	89	1.82022	high	6	6.74157
DMSO	fixed	4	Trial A	71	114	71	1.60563	none	0	0
DMSO	fixed	4	Trial A	71	114	71	1.60563	low	30	42.2535
DMSO	fixed	4	Trial A	71	114	71	1.60563	medium	39	54.9296
DMSO	fixed	4	Trial A	71	114	71	1.60563	high	2	2.8169
Tretonine	fixed	4	Trial A	63	143	63	2.26984	none	0	0
Tretonine	fixed	4	Trial A	63	143	63	2.26984	low	5	7.93651
Tretonine	fixed	4	Trial A	63	143	63	2.26984	medium	36	57.1429
Tretonine	fixed	4	Trial A	63	143	63	2.26984	high	22	34.9206
H20	fixed	4	Trial B	47	64	47	1.3617	none	4	8.51064
H20	fixed	4	Trial B	47	64	47	1.3617	low	22	46.8085
H20	fixed	4	Trial B	47	64	47	1.3617	medium	21	44.6809
H20	fixed	4	Trial B	47	64	47	1.3617	high	0	0
chondroitin	fixed	4	Trial B	65	108	65	1.66154	none	2	3.07692
chondroitin	fixed	4	Trial B	65	108	65	1.66154	low	21	32.3077
chondroitin	fixed	4	Trial B	65	108	65	1.66154	medium	39	60
chondroitin	fixed	4	Trial B	65	108	65	1.66154	high	3	4.61538
Hyaluranon	fixed	4	Trial B	44	84	44	1.90909	none	0	0
Hyaluranon	fixed	4	Trial B	44	84	44	1.90909	low	9	20.4545
Hyaluranon	fixed	4	Trial B	44	84	44	1.90909	medium	30	68.1818
Hyaluranon	fixed	4	Trial B	44	84	44	1.90909	high	5	11.3636
DMSO	fixed	4	Trial B	65	103	65	1.58462	none	2	3.07692
DMSO	fixed	4	Trial B	65	103	65	1.58462	low	24	36.9231
DMSO	fixed	4	Trial B	65	103	65	1.58462	medium	38	58.4615
DMSO	fixed	4	Trial B	65	103	65	1.58462	high	1	1.53846
Tretonine	fixed	4	Trial B	90	180	90	2	none	0	0
Tretonine	fixed	4	Trial B	90	180	90	2	low	16	17.7778
Tretonine	fixed	4	Trial B	90	180	90	2	medium	58	64.4444
Tretonine	fixed	4	Trial B	90	180	90	2	high	16	17.7778

## Sheet: Fig.5N_hyal
day	treatment	animal	area	signal	intDen
5	H2O	1	129820	3283	426153
5	H2O	2	127112	4845	615805
5	H2O	3	107915	4236	457102
5	H2O	4	109566	6580	720977
5	H2O	5	91048	11135	1013859
5	H2O	6	156544	2183	341702
5	H2O	7	126660	7415	939195
5	H2O	8	151616	4322	655214
5	H2O	9	103868	2614	271536
5	H2O	10	110893	4675	518435
5	H2O	11	132358	2898	383627
5	H2O	12	145111	5428	787644
5	H2O	13	126628	2584	327251
5	H2O	14	106885	8184	874774
5	H2O	15	118410	3287	389260
5	H2O	16	119094	2833	337426
5	H2O	17	107731	13375	1440895
5	H2O	18	101104	1927	194823
5	Hyal	1	144213	6210	895503
5	Hyal	2	133339	3568	475691
5	Hyal	3	137720	4447	612376
5	Hyal	4	123603	8786	1085947
5	Hyal	5	136790	8884	1215254
5	Hyal	6	141925	4986	707695
5	Hyal	7	111968	12652	1416587
5	Hyal	8	115372	14770	1704083
5	Hyal	9	124243	4902	609027
5	Hyal	10	132405	14056	1861076
5	Hyal	11	128456	12064	1549689
5	Hyal	12	129128	8071	1042206
5	Hyal	13	106711	15572	1661756
5	Hyal	14	146575	6651	974897
5	Hyal	15	127043	8552	1086463
5	Hyal	16	119837	13754	1648248
5	Hyal	17	114595	20243	2319776
5	Hyal	18	111553	6281	700645
5	Hyal	19	143834	6123	880632
5	Hyal	20	139263	4891	681123
5	Hyal	21	155921	10348	1613497
5	Hyal	22	127680	9407	1201022
5	Hyal	23	126380	12405	1567751
5	Hyal	24	139552	8461	1180735
5	Hyal	25	113653	5038	572613
