# Supplementary material for: Youthful and age‐related matreotypes predict drugs promoting longevity
Source: Aging Cell. 2021 Aug 4;20(9):e13441. doi: 10.1111/acel.13441 (PMC8441316; doi:10.1111/acel.13441)
Supplement: Supplementary file 16 — TableS1‐S8 [file ACEL-20-e13441-s015.zip › Supplementary Table 7_all our lifespan data_v3.xlsx]

## Sheet: Summary
Supplementary Table 7. Drugs increasing lifespan
Strain / drug				Mean lifespan ± S.E.M.			75th percentile		N dead/ Initial N		% mean lifespan change to control		P-value (log-rank) vs. control		Figure
				[Days]			[Days]								Initials of person who has performed lifespan assay
Trial of treating temperature-sensitive sterile wild-type background control C. elegans with compounds during adulthood at 20°C (without FUdR). Trial#2021xx
LSD2002 in DMSO (1.25%)				23.57 ± 5.5			28		56/56						AD, Fig 5D
LSD2002 in Vitamine B12 (500 µM)				25.81 ± 6.6			30		63/63		10		0.0007		Fig 5D
LSD2002 in Chrysin (10 µM)				26.05 ± 5.5			29		95/97		11		0.0023		Fig 5D
LSD2002 in Dapsone (2 mM)				32.88 ± 8.9			38		67/67		40		<0.0001		Fig 5D
P-value and % mean lifespan change are relative to control (DMSO )
Trial of treating temperature-sensitive sterile wild-type background control C. elegans with compounds during adulthood at 25°C (without FUdR). Trial#20200311
wild type control (TJ1060) DMSO (0.1%)				12.1 ± 0.3			14		108/116						CYE, Fig 5I
wild type control (TJ1060) DMSO (0.1%) with 10 µM tretinoin				15.8 ± 0.4			19		122/128		31		0.0001		Fig 5I
wild type control (TJ1060) H2O				12.4 ± 0.3			15		106/112
wild type control (TJ1060) 400 µg/ml chondroitin sulfate				15.9 ± 0.4			19		109/122		28		<0.0001
wild type control (TJ1060) 20 µl/ml hyaluranon				15.5 ± 0.4			20		111/124		25		<0.0001
P-value and % mean lifespan change are relative to control (DMSO or water)
Trial of treating wildtype-like C. elegans (TJ1060) with compounds during adulthood at 20°C (with FUdR). Time of death by machine. Trial#20191211
Liposomal empty vehicle				18.5 ± 0.3			20		76/76						CS, Fig. 5L
Liposomal genistein (S-867c) 1mg/mL				20.1 ± 0.3			22		85/85		9		0.0007		Fig. 5L
P-value and % mean lifespan change are relative to control
Trial of treating temperature-sensitive sterile wild-type background control C. elegans with compounds during adulthood at 25°C (without FUdR). Trial#20200318
wild type control (TJ1060) DMSO (0.1%)				13.9 ± 0.3			16		158/174						CYE
wild type control (TJ1060) DMSO (0.1%) with 10 µM tretinoin				16.8 ± 0.4			20		116/131		21		<0.0001
wild type control (TJ1060) H2O				11.2 ± 0.3			14		112/121						Fig. 5O
wild type control (TJ1060) 400 µg/ml chondroitin sulfate				13.8 ± 0.3			16		140/153		23		<0.0001		Fig. 5O
wild type control (TJ1060) 20 µl/ml hyaluranon				15.1 ± 0.4			19		141/152		35		<0.0001		Fig. 5O
P-value and % mean lifespan change are relative to control (DMSO or water)
Trial of treating wild type C. elegans (N2 Bristol) with compounds during adulthood at 20°C (with FUdR). Time of death by machine. Trial#20180830
DMSO (0.2%)				12.5 ± 0.5			17		79/82						EJ&CS, Sup. Fig. 11A
Genistein (S-767a) 50 ug/mL				13.9 ± 0.4			17.5		82/90		11.269		0.0497		Sup. Fig. 11A
H2O				11.6 ± 0.4			14.5		84/84						Sup. Fig. 11E
Royal jelly oil (S-767d) 500 ug/mL				13.1 ± 0.6			16		45/50		12.9459		0.0049		Sup. Fig. 11E
P-value and % mean lifespan change are relative to control (DMSO or water)
Trial of treating wildtype-like C. elegans (TJ1060) with compounds during adulthood at 20°C (without FUdR). Time of death by machine. Trial#20190123
DMSO (0.2%)				20.0 ± 0.7			24		86/86						EJ&CS, Sup. Fig. 11B
Genistein (S-822a) 0.05 mg/mL				22.6 ± 0.9			29		84/108		12.986		0.0165		Sup. Fig. 11B
H2O				19.2 ± 0.7			24		77/89						Sup. Fig. 11D
Liposomal genistein (S-822c) 1mg/mL				23.2 ± 0.9			27		62/68		20.8936		<0.0001		Sup. Fig. 11D
P-value and % mean lifespan change are relative to control (DMSO or water)
Trial of treating wildtype-like C. elegans (TJ1060) with compounds during adulthood at 25°C (without FUdR). Time of death by hand. Trial#20191202
H2O				10.2 ± 0.3			12		200/235						EJ, Sup. Fig. 11C
Genistein (S-867a) 5 ug/mL				11.2 ± 0.3			14		175/233		9.78295		0.0297		Sup. Fig. 11C
P-value and % mean lifespan change are relative to control (DMSO or water)

## Sheet: 20200311_ECMdrugLifespan_trial1
Temp. [25°C]	Worm Strain	L4	Date Dead (or Incident)	Age at Death [d]	Freq [#]	Censor (yes=1, no=0)
	Day 2 adults TJ1060 onto drugs
25	Wild type control on 0.1% DMSO	11.03.2020	16.03.2020	5	7	1
25	Wild type control on 0.1% DMSO	11.03.2020	16.03.2020	5	1	0
25	Wild type control on 0.1% DMSO	11.03.2020	17.03.2020	6	3	0
25	Wild type control on 0.1% DMSO	11.03.2020	18.03.2020	7	1	1
25	Wild type control on 0.1% DMSO	11.03.2020	18.03.2020	7	3	0
25	Wild type control on 0.1% DMSO	11.03.2020	19.03.2020	8	6	0
25	Wild type control on 0.1% DMSO	11.03.2020	20.03.2020	9	9	0
25	Wild type control on 0.1% DMSO	11.03.2020	21.03.2020	10	16	0
25	Wild type control on 0.1% DMSO	11.03.2020	22.03.2020	11	14	0
25	Wild type control on 0.1% DMSO	11.03.2020	23.03.2020	12	5	0
25	Wild type control on 0.1% DMSO	11.03.2020	24.03.2020	13	8	0
25	Wild type control on 0.1% DMSO	11.03.2020	25.03.2020	14	18	0
25	Wild type control on 0.1% DMSO	11.03.2020	26.03.2020	15	13	0
25	Wild type control on 0.1% DMSO	11.03.2020	27.03.2020	16	3	0
25	Wild type control on 0.1% DMSO	11.03.2020	28.03.2020	17	5	0
25	Wild type control on 0.1% DMSO	11.03.2020	30.03.2020	19	4	0
25	Wild type 10uM Tretinoin in 0.1% DMSO	11.03.2020	16.03.2020	5	5	1
25	Wild type 10uM Tretinoin in 0.1% DMSO	11.03.2020	17.03.2020	6	1	0
25	Wild type 10uM Tretinoin in 0.1% DMSO	11.03.2020	18.03.2020	7	1	0
25	Wild type 10uM Tretinoin in 0.1% DMSO	11.03.2020	19.03.2020	8	1	0
25	Wild type 10uM Tretinoin in 0.1% DMSO	11.03.2020	20.03.2020	9	2	0
25	Wild type 10uM Tretinoin in 0.1% DMSO	11.03.2020	20.03.2020	9	1	1
25	Wild type 10uM Tretinoin in 0.1% DMSO	11.03.2020	21.03.2020	10	6	0
25	Wild type 10uM Tretinoin in 0.1% DMSO	11.03.2020	22.03.2020	11	9	0
25	Wild type 10uM Tretinoin in 0.1% DMSO	11.03.2020	23.03.2020	12	10	0
25	Wild type 10uM Tretinoin in 0.1% DMSO	11.03.2020	24.03.2020	13	7	0
25	Wild type 10uM Tretinoin in 0.1% DMSO	11.03.2020	25.03.2020	14	7	0
25	Wild type 10uM Tretinoin in 0.1% DMSO	11.03.2020	26.03.2020	15	13	0
25	Wild type 10uM Tretinoin in 0.1% DMSO	11.03.2020	27.03.2020	16	12	0
25	Wild type 10uM Tretinoin in 0.1% DMSO	11.03.2020	28.03.2020	17	13	0
25	Wild type 10uM Tretinoin in 0.1% DMSO	11.03.2020	30.03.2020	19	13	0
25	Wild type 10uM Tretinoin in 0.1% DMSO	11.03.2020	31.03.2020	20	11	0
25	Wild type 10uM Tretinoin in 0.1% DMSO	11.03.2020	01.04.2020	21	10	0
25	Wild type 10uM Tretinoin in 0.1% DMSO	11.03.2020	02.04.2020	22	5	0
25	Wild type 10uM Tretinoin in 0.1% DMSO	11.03.2020	03.04.2020	23	1	0
25
25	Wild type control H2O	11.03.2020	16.03.2020	5	4	1
25	Wild type control H2O	11.03.2020	16.03.2020	5	2	0
25	Wild type control H2O	11.03.2020	17.03.2020	6	1	1
25	Wild type control H2O	11.03.2020	18.03.2020	7	1	0
25	Wild type control H2O	11.03.2020	19.03.2020	8	11	0
25	Wild type control H2O	11.03.2020	19.03.2020	8	1	1
25	Wild type control H2O	11.03.2020	20.03.2020	9	12	0
25	Wild type control H2O	11.03.2020	21.03.2020	10	8	0
25	Wild type control H2O	11.03.2020	22.03.2020	11	10	0
25	Wild type control H2O	11.03.2020	23.03.2020	12	6	0
25	Wild type control H2O	11.03.2020	24.03.2020	13	11	0
25	Wild type control H2O	11.03.2020	25.03.2020	14	16	0
25	Wild type control H2O	11.03.2020	26.03.2020	15	15	0
25	Wild type control H2O	11.03.2020	27.03.2020	16	6	0
25	Wild type control H2O	11.03.2020	28.03.2020	17	3	0
25	Wild type control H2O	11.03.2020	30.03.2020	19	2	0
25	Wild type control H2O	11.03.2020	31.03.2020	20	3	0
25	Wild type 400ug/ml Chondroitin sulfate	11.03.2020	16.03.2020	5	9	1
25	Wild type 400ug/ml Chondroitin sulfate	11.03.2020	17.03.2020	6	1	1
25	Wild type 400ug/ml Chondroitin sulfate	11.03.2020	17.03.2020	6	1	0
25	Wild type 400ug/ml Chondroitin sulfate	11.03.2020	18.03.2020	7	1	1
25	Wild type 400ug/ml Chondroitin sulfate	11.03.2020	19.03.2020	8	2	1
25	Wild type 400ug/ml Chondroitin sulfate	11.03.2020	19.03.2020	8	2	0
25	Wild type 400ug/ml Chondroitin sulfate	11.03.2020	20.03.2020	9	4	0
25	Wild type 400ug/ml Chondroitin sulfate	11.03.2020	21.03.2020	10	5	0
25	Wild type 400ug/ml Chondroitin sulfate	11.03.2020	22.03.2020	11	7	0
25	Wild type 400ug/ml Chondroitin sulfate	11.03.2020	23.03.2020	12	4	0
25	Wild type 400ug/ml Chondroitin sulfate	11.03.2020	24.03.2020	13	10	0
25	Wild type 400ug/ml Chondroitin sulfate	11.03.2020	25.03.2020	14	4	0
25	Wild type 400ug/ml Chondroitin sulfate	11.03.2020	26.03.2020	15	9	0
25	Wild type 400ug/ml Chondroitin sulfate	11.03.2020	27.03.2020	16	16	0
25	Wild type 400ug/ml Chondroitin sulfate	11.03.2020	28.03.2020	17	12	0
25	Wild type 400ug/ml Chondroitin sulfate	11.03.2020	30.03.2020	19	12	0
25	Wild type 400ug/ml Chondroitin sulfate	11.03.2020	31.03.2020	20	9	0
25	Wild type 400ug/ml Chondroitin sulfate	11.03.2020	01.04.2020	21	4	0
25	Wild type 400ug/ml Chondroitin sulfate	11.03.2020	02.04.2020	22	7	0
25	Wild type 400ug/ml Chondroitin sulfate	11.03.2020	03.04.2020	23	3	0
25	Wild type 20ul/ml Hyaluranon	11.03.2020	16.03.2020	5	10	1
25	Wild type 20ul/ml Hyaluranon	11.03.2020	16.03.2020	5	1	0
25	Wild type 20ul/ml Hyaluranon	11.03.2020	17.03.2020	6	2	0
25	Wild type 20ul/ml Hyaluranon	11.03.2020	17.03.2020	6	1	1
25	Wild type 20ul/ml Hyaluranon	11.03.2020	18.03.2020	7	2	0
25	Wild type 20ul/ml Hyaluranon	11.03.2020	18.03.2020	7	1	1
25	Wild type 20ul/ml Hyaluranon	11.03.2020	19.03.2020	8	7	0
25	Wild type 20ul/ml Hyaluranon	11.03.2020	19.03.2020	8	1	1
25	Wild type 20ul/ml Hyaluranon	11.03.2020	20.03.2020	9	5	0
25	Wild type 20ul/ml Hyaluranon	11.03.2020	21.03.2020	10	2	0
25	Wild type 20ul/ml Hyaluranon	11.03.2020	22.03.2020	11	7	0
25	Wild type 20ul/ml Hyaluranon	11.03.2020	23.03.2020	12	4	0
25	Wild type 20ul/ml Hyaluranon	11.03.2020	24.03.2020	13	7	0
25	Wild type 20ul/ml Hyaluranon	11.03.2020	25.03.2020	14	9	0
25	Wild type 20ul/ml Hyaluranon	11.03.2020	26.03.2020	15	4	0
25	Wild type 20ul/ml Hyaluranon	11.03.2020	27.03.2020	16	15	0
25	Wild type 20ul/ml Hyaluranon	11.03.2020	28.03.2020	17	3	0
25	Wild type 20ul/ml Hyaluranon	11.03.2020	30.03.2020	19	12	0
25	Wild type 20ul/ml Hyaluranon	11.03.2020	31.03.2020	20	12	0
25	Wild type 20ul/ml Hyaluranon	11.03.2020	01.04.2020	21	12	0
25	Wild type 20ul/ml Hyaluranon	11.03.2020	02.04.2020	22	4	0
25	Wild type 20ul/ml Hyaluranon	11.03.2020	03.04.2020	23	3	0

## Sheet: 20191211_S-867c_Machine
Strain	Scanner	Plate	Treatment	Age at death	Frequency	censored
TJ1060	Walhalla	d::3	S-767d 1.0 mg/mL	29.3747	1	0
TJ1060	Walhalla	d::3	S-767d 1.0 mg/mL	29.3747	1	0
TJ1060	Walhalla	d::3	S-767d 1.0 mg/mL	20.1247	1	0
TJ1060	Walhalla	d::3	S-767d 1.0 mg/mL	18.5414	1	0
TJ1060	Walhalla	d::3	S-767d 1.0 mg/mL	18.958	1	0
TJ1060	Walhalla	d::3	S-767d 1.0 mg/mL	18.3747	1	0
TJ1060	Walhalla	d::3	S-767d 1.0 mg/mL	20.5414	1	0
TJ1060	Walhalla	d::3	S-767d 1.0 mg/mL	16.708	1	0
TJ1060	Walhalla	d::3	S-767d 1.0 mg/mL	19.5414	1	0
TJ1060	Walhalla	d::3	S-767d 1.0 mg/mL	19.2914	1	0
TJ1060	Walhalla	d::3	S-767d 1.0 mg/mL	16.708	1	0
TJ1060	Walhalla	d::3	S-767d 1.0 mg/mL	20.708	1	0
TJ1060	Walhalla	d::3	S-767d 1.0 mg/mL	20.2914	1	0
TJ1060	Walhalla	d::3	S-767d 1.0 mg/mL	18.708	1	0
TJ1060	Walhalla	d::3	S-767d 1.0 mg/mL	17.7914	1	0
TJ1060	Walhalla	d::3	S-767d 1.0 mg/mL	16.708	1	0
TJ1060	Walhalla	d::3	S-767d 1.0 mg/mL	21.0414	1	0
TJ1060	Walhalla	d::3	S-767d 1.0 mg/mL	15.6247	1	0
TJ1060	Walhalla	d::3	S-767d 1.0 mg/mL	17.458	1	0
TJ1060	Walhalla	d::3	S-767d 1.0 mg/mL	15.208	1	0
TJ1060	Walhalla	d::3	S-767d 1.0 mg/mL	14.958	1	0
TJ1060	Walhalla	d::3	S-767d 1.0 mg/mL	16.7914	1	0
TJ1060	Walhalla	d::3	S-767d 1.0 mg/mL	15.208	1	0
TJ1060	Walhalla	c::1	S-867c 1.0 mg/mL	17.1872	1	0
TJ1060	Walhalla	c::1	S-867c 1.0 mg/mL	16.1039	1	0
TJ1060	Walhalla	c::1	S-867c 1.0 mg/mL	13.9372	1	0
TJ1060	Walhalla	c::1	S-867c 1.0 mg/mL	14.7705	1	0
TJ1060	Walhalla	c::1	S-867c 1.0 mg/mL	23.5205	1	0
TJ1060	Walhalla	c::1	S-867c 1.0 mg/mL	19.1872	1	0
TJ1060	Walhalla	c::1	S-867c 1.0 mg/mL	23.1039	1	0
TJ1060	Walhalla	c::1	S-867c 1.0 mg/mL	22.5205	1	0
TJ1060	Walhalla	c::1	S-867c 1.0 mg/mL	22.5205	1	0
TJ1060	Walhalla	c::1	S-867c 1.0 mg/mL	22.1039	1	0
TJ1060	Walhalla	c::1	S-867c 1.0 mg/mL	22.5205	1	0
TJ1060	Walhalla	c::1	S-867c 1.0 mg/mL	20.4372	1	0
TJ1060	Walhalla	c::1	S-867c 1.0 mg/mL	19.6872	1	0
TJ1060	Walhalla	c::1	S-867c 1.0 mg/mL	26.1039	1	0
TJ1060	Walhalla	c::1	S-867c 1.0 mg/mL	20.4372	1	0
TJ1060	Walhalla	c::1	S-867c 1.0 mg/mL	19.4372	1	0
TJ1060	Walhalla	c::1	S-867c 1.0 mg/mL	22.8539	1	0
TJ1060	Walhalla	c::1	S-867c 1.0 mg/mL	21.9372	1	0
TJ1060	Walhalla	c::1	S-867c 1.0 mg/mL	21.1039	1	0
TJ1060	Walhalla	c::1	S-867c 1.0 mg/mL	24.4372	1	0
TJ1060	Walhalla	c::1	S-867c 1.0 mg/mL	17.7705	1	0
TJ1060	Walhalla	c::1	S-867c 1.0 mg/mL	24.5205	1	0
TJ1060	Walhalla	c::1	S-867c 1.0 mg/mL	22.4372	1	0
TJ1060	Walhalla	c::1	S-867c 1.0 mg/mL	19.0205	1	0
TJ1060	Walhalla	c::1	S-867c 1.0 mg/mL	25.2705	1	0
TJ1060	Walhalla	c::1	S-867c 1.0 mg/mL	17.8539	1	0
TJ1060	Walhalla	c::1	S-867c 1.0 mg/mL	19.7705	1	0
TJ1060	Walhalla	c::1	S-867c 1.0 mg/mL	19.4372	1	0
TJ1060	Walhalla	c::1	S-867c 1.0 mg/mL	20.9372	1	0
TJ1060	Walhalla	c::1	S-867c 1.0 mg/mL	21.8539	1	0
TJ1060	Walhalla	c::1	S-867c 1.0 mg/mL	18.4372	1	0
TJ1060	Walhalla	c::1	S-867c 1.0 mg/mL	18.6039	1	0
TJ1060	Walhalla	c::1	S-867c 1.0 mg/mL	20.7705	1	0
TJ1060	Walhalla	c::1	S-867c 1.0 mg/mL	18.4372	1	0
TJ1060	Walhalla	c::1	S-867c 1.0 mg/mL	15.0205	1	0
TJ1060	Walhalla	c::1	S-867c 1.0 mg/mL	17.9372	1	0
TJ1060	Walhalla	c::1	S-867c 1.0 mg/mL	19.5205	1	0
TJ1060	Walhalla	c::1	S-867c 1.0 mg/mL	18.2705	1	0
TJ1060	Walhalla	c::1	S-867c 1.0 mg/mL	18.9372	1	0
TJ1060	Walhalla	c::3	S-767d 1.0 mg/mL	20.9372	1	0
TJ1060	Walhalla	c::3	S-767d 1.0 mg/mL	21.4372	1	0
TJ1060	Walhalla	c::3	S-767d 1.0 mg/mL	21.6039	1	0
TJ1060	Walhalla	c::3	S-767d 1.0 mg/mL	18.4372	1	0
TJ1060	Walhalla	c::3	S-767d 1.0 mg/mL	19.2705	1	0
TJ1060	Walhalla	c::3	S-767d 1.0 mg/mL	18.3539	1	0
TJ1060	Walhalla	c::3	S-767d 1.0 mg/mL	18.4372	1	0
TJ1060	Walhalla	c::3	S-767d 1.0 mg/mL	18.1872	1	0
TJ1060	Walhalla	c::3	S-767d 1.0 mg/mL	18.7705	1	0
TJ1060	Walhalla	c::3	S-767d 1.0 mg/mL	18.4372	1	0
TJ1060	Walhalla	c::3	S-767d 1.0 mg/mL	18.4372	1	0
TJ1060	Walhalla	c::3	S-767d 1.0 mg/mL	19.1872	1	0
TJ1060	Walhalla	c::3	S-767d 1.0 mg/mL	21.8539	1	0
TJ1060	Walhalla	c::3	S-767d 1.0 mg/mL	17.5205	1	0
TJ1060	Walhalla	c::3	S-767d 1.0 mg/mL	17.6039	1	0
TJ1060	Walhalla	c::3	S-767d 1.0 mg/mL	16.6039	1	0
TJ1060	Walhalla	c::3	S-767d 1.0 mg/mL	15.9372	1	0
TJ1060	Walhalla	c::3	S-767d 1.0 mg/mL	21.1039	1	0
TJ1060	Walhalla	c::3	S-767d 1.0 mg/mL	18.4372	1	0
TJ1060	Walhalla	c::3	S-767d 1.0 mg/mL	17.6872	1	0
TJ1060	Walhalla	c::3	S-767d 1.0 mg/mL	15.2705	1	0
TJ1060	Walhalla	c::3	S-767d 1.0 mg/mL	14.1872	1	0
TJ1060	Walhalla	c::3	S-767d 1.0 mg/mL	12.9372	1	0
TJ1060	Walhalla	c::3	S-767d 1.0 mg/mL	11.8539	1	0
TJ1060	Walhalla	c::3	S-767d 1.0 mg/mL	11.6039	1	0
TJ1060	Walhalla	b::2	S-867c 1.0 mg/mL	23.9164	1	0
TJ1060	Walhalla	b::2	S-867c 1.0 mg/mL	28.4997	1	0
TJ1060	Walhalla	b::2	S-867c 1.0 mg/mL	23.2497	1	0
TJ1060	Walhalla	b::2	S-867c 1.0 mg/mL	23.2497	1	0
TJ1060	Walhalla	b::2	S-867c 1.0 mg/mL	25.083	1	0
TJ1060	Walhalla	b::2	S-867c 1.0 mg/mL	25.4164	1	0
TJ1060	Walhalla	b::2	S-867c 1.0 mg/mL	22.083	1	0
TJ1060	Walhalla	b::2	S-867c 1.0 mg/mL	22.833	1	0
TJ1060	Walhalla	b::2	S-867c 1.0 mg/mL	20.9997	1	0
TJ1060	Walhalla	b::2	S-867c 1.0 mg/mL	23.083	1	0
TJ1060	Walhalla	b::2	S-867c 1.0 mg/mL	19.4164	1	0
TJ1060	Walhalla	b::2	S-867c 1.0 mg/mL	21.333	1	0
TJ1060	Walhalla	b::2	S-867c 1.0 mg/mL	22.1664	1	0
TJ1060	Walhalla	b::2	S-867c 1.0 mg/mL	18.9997	1	0
TJ1060	Walhalla	b::2	S-867c 1.0 mg/mL	17.083	1	0
TJ1060	Walhalla	b::2	S-867c 1.0 mg/mL	19.2497	1	0
TJ1060	Walhalla	b::2	S-867c 1.0 mg/mL	17.083	1	0
TJ1060	Walhalla	b::2	S-867c 1.0 mg/mL	13.9164	1	0
TJ1060	Walhalla	b::2	S-867c 1.0 mg/mL	16.6664	1	0
TJ1060	Walhalla	b::2	S-867c 1.0 mg/mL	14.083	1	0
TJ1060	Walhalla	b::2	S-867c 1.0 mg/mL	15.9164	1	0
TJ1060	Walhalla	b::2	S-867c 1.0 mg/mL	22.2497	1	0
TJ1060	Walhalla	a::2	S-767d 1.0 mg/mL	17.0622	1	0
TJ1060	Walhalla	a::2	S-767d 1.0 mg/mL	20.1455	1	0
TJ1060	Walhalla	a::2	S-767d 1.0 mg/mL	20.3955	1	0
TJ1060	Walhalla	a::2	S-767d 1.0 mg/mL	19.6455	1	0
TJ1060	Walhalla	a::2	S-767d 1.0 mg/mL	21.4789	1	0
TJ1060	Walhalla	a::2	S-767d 1.0 mg/mL	20.8955	1	0
TJ1060	Walhalla	a::2	S-767d 1.0 mg/mL	19.0622	1	0
TJ1060	Walhalla	a::2	S-767d 1.0 mg/mL	20.3955	1	0
TJ1060	Walhalla	a::2	S-767d 1.0 mg/mL	21.6455	1	0
TJ1060	Walhalla	a::2	S-767d 1.0 mg/mL	22.3122	1	0
TJ1060	Walhalla	a::2	S-767d 1.0 mg/mL	19.5622	1	0
TJ1060	Walhalla	a::2	S-767d 1.0 mg/mL	18.9789	1	0
TJ1060	Walhalla	a::2	S-767d 1.0 mg/mL	19.5622	1	0
TJ1060	Walhalla	a::2	S-767d 1.0 mg/mL	20.2289	1	0
TJ1060	Walhalla	a::2	S-767d 1.0 mg/mL	21.6455	1	0
TJ1060	Walhalla	a::2	S-767d 1.0 mg/mL	17.3122	1	0
TJ1060	Walhalla	a::2	S-767d 1.0 mg/mL	17.6455	1	0
TJ1060	Walhalla	a::2	S-767d 1.0 mg/mL	16.6455	1	0
TJ1060	Walhalla	a::2	S-767d 1.0 mg/mL	17.1455	1	0
TJ1060	Walhalla	a::2	S-767d 1.0 mg/mL	18.6455	1	0
TJ1060	Walhalla	a::2	S-767d 1.0 mg/mL	16.1455	1	0
TJ1060	Walhalla	a::2	S-767d 1.0 mg/mL	14.6455	1	0
TJ1060	Walhalla	a::2	S-767d 1.0 mg/mL	14.3122	1	0
TJ1060	Walhalla	a::2	S-767d 1.0 mg/mL	20.4789	1	0
TJ1060	Walhalla	a::2	S-767d 1.0 mg/mL	16.3955	1	0
TJ1060	Walhalla	a::2	S-767d 1.0 mg/mL	14.5622	1	0
TJ1060	Walhalla	a::2	S-767d 1.0 mg/mL	17.3955	1	0
TJ1060	Walhalla	a::2	S-767d 1.0 mg/mL	20.7289	1	0
TJ1060	Walhalla	a::3	S-867c 1.0 mg/mL	24.6455	1	0
TJ1060	Walhalla	a::3	S-867c 1.0 mg/mL	21.3955	1	0
TJ1060	Walhalla	a::3	S-867c 1.0 mg/mL	18.9789	1	0
TJ1060	Walhalla	a::3	S-867c 1.0 mg/mL	23.8955	1	0
TJ1060	Walhalla	a::3	S-867c 1.0 mg/mL	21.6455	1	0
TJ1060	Walhalla	a::3	S-867c 1.0 mg/mL	19.4789	1	0
TJ1060	Walhalla	a::3	S-867c 1.0 mg/mL	19.5622	1	0
TJ1060	Walhalla	a::3	S-867c 1.0 mg/mL	23.0622	1	0
TJ1060	Walhalla	a::3	S-867c 1.0 mg/mL	20.2289	1	0
TJ1060	Walhalla	a::3	S-867c 1.0 mg/mL	19.3122	1	0
TJ1060	Walhalla	a::3	S-867c 1.0 mg/mL	18.4789	1	0
TJ1060	Walhalla	a::3	S-867c 1.0 mg/mL	19.8955	1	0
TJ1060	Walhalla	a::3	S-867c 1.0 mg/mL	15.1455	1	0
TJ1060	Walhalla	a::3	S-867c 1.0 mg/mL	18.6455	1	0
TJ1060	Walhalla	a::3	S-867c 1.0 mg/mL	19.7289	1	0
TJ1060	Walhalla	a::3	S-867c 1.0 mg/mL	19.0622	1	0
TJ1060	Walhalla	a::3	S-867c 1.0 mg/mL	16.1455	1	0
TJ1060	Walhalla	a::3	S-867c 1.0 mg/mL	19.6455	1	0
TJ1060	Walhalla	a::3	S-867c 1.0 mg/mL	16.1455	1	0
TJ1060	Walhalla	a::3	S-867c 1.0 mg/mL	17.8122	1	0
TJ1060	Walhalla	a::3	S-867c 1.0 mg/mL	17.8122	1	0
TJ1060	Walhalla	a::3	S-867c 1.0 mg/mL	15.0622	1	0
TJ1060	Walhalla	a::3	S-867c 1.0 mg/mL	16.7289	1	0
TJ1060	Walhalla	a::3	S-867c 1.0 mg/mL	19.7289	1	0

## Sheet: 20200318_ECMdrugLifespan_trial2
Temp. [25°C]	Worm Strain	L4	Date Dead (or Incident)	Age at Death [d]	Freq [#]	Censor (yes=1, no=0)
	Day 2 adults TJ1060 onto drugs
25	Wild type control on 0.1% DMSO	18.03.2020	24.03.2020	6	16	1
25	Wild type control on 0.1% DMSO	18.03.2020	24.03.2020	6	6	0
25	Wild type control on 0.1% DMSO	18.03.2020	25.03.2020	7	12	0
25	Wild type control on 0.1% DMSO	18.03.2020	26.03.2020	8	3	0
25	Wild type control on 0.1% DMSO	18.03.2020	27.03.2020	9	5	0
25	Wild type control on 0.1% DMSO	18.03.2020	28.03.2020	10	7	0
25	Wild type control on 0.1% DMSO	18.03.2020	30.03.2020	12	17	0
25	Wild type control on 0.1% DMSO	18.03.2020	31.03.2020	13	12	0
25	Wild type control on 0.1% DMSO	18.03.2020	01.04.2020	14	24	0
25	Wild type control on 0.1% DMSO	18.03.2020	02.04.2020	15	15	0
25	Wild type control on 0.1% DMSO	18.03.2020	03.04.2020	16	21	0
25	Wild type control on 0.1% DMSO	18.03.2020	05.04.2020	18	18	0
25	Wild type control on 0.1% DMSO	18.03.2020	06.04.2020	19	9	0
25	Wild type control on 0.1% DMSO	18.03.2020	07.04.2020	20	8	0
25	Wild type control on 0.1% DMSO	18.03.2020	09.04.2020	22	1	0
25	Wild type 10uM Tretinoin in 0.1% DMSO	18.03.2020	24.03.2020	6	15	1
25	Wild type 10uM Tretinoin in 0.1% DMSO	18.03.2020	24.03.2020	6	1	0
25	Wild type 10uM Tretinoin in 0.1% DMSO	18.03.2020	25.03.2020	7	6	0
25	Wild type 10uM Tretinoin in 0.1% DMSO	18.03.2020	26.03.2020	8	3	0
25	Wild type 10uM Tretinoin in 0.1% DMSO	18.03.2020	27.03.2020	9	1	0
25	Wild type 10uM Tretinoin in 0.1% DMSO	18.03.2020	28.03.2020	10	2	0
25	Wild type 10uM Tretinoin in 0.1% DMSO	18.03.2020	30.03.2020	12	5	0
25	Wild type 10uM Tretinoin in 0.1% DMSO	18.03.2020	31.03.2020	13	4	0
25	Wild type 10uM Tretinoin in 0.1% DMSO	18.03.2020	01.04.2020	14	8	0
25	Wild type 10uM Tretinoin in 0.1% DMSO	18.03.2020	02.04.2020	15	12	0
25	Wild type 10uM Tretinoin in 0.1% DMSO	18.03.2020	03.04.2020	16	7	0
25	Wild type 10uM Tretinoin in 0.1% DMSO	18.03.2020	05.04.2020	18	18	0
25	Wild type 10uM Tretinoin in 0.1% DMSO	18.03.2020	06.04.2020	19	18	0
25	Wild type 10uM Tretinoin in 0.1% DMSO	18.03.2020	07.04.2020	20	5	0
25	Wild type 10uM Tretinoin in 0.1% DMSO	18.03.2020	08.04.2020	21	10	0
25	Wild type 10uM Tretinoin in 0.1% DMSO	18.03.2020	09.04.2020	22	10	0
25	Wild type 10uM Tretinoin in 0.1% DMSO	18.03.2020	10.04.2020	23	6	0
25	Wild type control H2O	18.03.2020	24.03.2020	6	9	1
25	Wild type control H2O	18.03.2020	24.03.2020	6	8	0
25	Wild type control H2O	18.03.2020	25.03.2020	7	19	0
25	Wild type control H2O	18.03.2020	26.03.2020	8	7	0
25	Wild type control H2O	18.03.2020	27.03.2020	9	6	0
25	Wild type control H2O	18.03.2020	28.03.2020	10	8	0
25	Wild type control H2O	18.03.2020	30.03.2020	12	16	0
25	Wild type control H2O	18.03.2020	31.03.2020	13	15	0
25	Wild type control H2O	18.03.2020	01.04.2020	14	15	0
25	Wild type control H2O	18.03.2020	02.04.2020	15	11	0
25	Wild type control H2O	18.03.2020	03.04.2020	16	5	0
25	Wild type control H2O	18.03.2020	05.04.2020	18	2	0
25	Wild type 400ug/ml Chondroitin sulfate	18.03.2020	24.03.2020	6	13	1
25	Wild type 400ug/ml Chondroitin sulfate	18.03.2020	24.03.2020	6	2	0
25	Wild type 400ug/ml Chondroitin sulfate	18.03.2020	25.03.2020	7	6	0
25	Wild type 400ug/ml Chondroitin sulfate	18.03.2020	26.03.2020	8	6	0
25	Wild type 400ug/ml Chondroitin sulfate	18.03.2020	27.03.2020	9	11	0
25	Wild type 400ug/ml Chondroitin sulfate	18.03.2020	28.03.2020	10	6	0
25	Wild type 400ug/ml Chondroitin sulfate	18.03.2020	30.03.2020	12	14	0
25	Wild type 400ug/ml Chondroitin sulfate	18.03.2020	31.03.2020	13	14	0
25	Wild type 400ug/ml Chondroitin sulfate	18.03.2020	01.04.2020	14	21	0
25	Wild type 400ug/ml Chondroitin sulfate	18.03.2020	02.04.2020	15	20	0
25	Wild type 400ug/ml Chondroitin sulfate	18.03.2020	03.04.2020	16	12	0
25	Wild type 400ug/ml Chondroitin sulfate	18.03.2020	05.04.2020	18	11	0
25	Wild type 400ug/ml Chondroitin sulfate	18.03.2020	06.04.2020	19	8	0
25	Wild type 400ug/ml Chondroitin sulfate	18.03.2020	07.04.2020	20	6	0
25	Wild type 400ug/ml Chondroitin sulfate	18.03.2020	08.04.2020	21	3	0
25	Wild type 20ul/ml Hyaluranon	18.03.2020	24.03.2020	6	11	1
25	Wild type 20ul/ml Hyaluranon	18.03.2020	24.03.2020	6	1	0
25	Wild type 20ul/ml Hyaluranon	18.03.2020	25.03.2020	7	10	0
25	Wild type 20ul/ml Hyaluranon	18.03.2020	26.03.2020	8	4	0
25	Wild type 20ul/ml Hyaluranon	18.03.2020	27.03.2020	9	2	0
25	Wild type 20ul/ml Hyaluranon	18.03.2020	28.03.2020	10	7	0
25	Wild type 20ul/ml Hyaluranon	18.03.2020	30.03.2020	12	15	0
25	Wild type 20ul/ml Hyaluranon	18.03.2020	31.03.2020	13	13	0
25	Wild type 20ul/ml Hyaluranon	18.03.2020	01.04.2020	14	13	0
25	Wild type 20ul/ml Hyaluranon	18.03.2020	02.04.2020	15	11	0
25	Wild type 20ul/ml Hyaluranon	18.03.2020	03.04.2020	16	10	0
25	Wild type 20ul/ml Hyaluranon	18.03.2020	05.04.2020	18	15	0
25	Wild type 20ul/ml Hyaluranon	18.03.2020	06.04.2020	19	15	0
25	Wild type 20ul/ml Hyaluranon	18.03.2020	07.04.2020	20	10	0
25	Wild type 20ul/ml Hyaluranon	18.03.2020	08.04.2020	21	8	0
25	Wild type 20ul/ml Hyaluranon	18.03.2020	09.04.2020	22	7	0

## Sheet: Trial#20180830
Strain	Scanner	Column 3	Treatment	Age at death (day)	Frequency	Censor (yes=1 no=0)
N2	Orion	A1	0.2% DMSO	5	1	0
N2	Orion	A1	0.2% DMSO	5.5	1	0
N2	Orion	A1	0.2% DMSO	6	1	0
N2	Orion	A1	0.2% DMSO	7	1	0
N2	Orion	A1	0.2% DMSO	8.5	3	0
N2	Orion	A1	0.2% DMSO	9	1	0
N2	Orion	A1	0.2% DMSO	9.5	2	0
N2	Orion	A1	0.2% DMSO	10.5	2	0
N2	Orion	A1	0.2% DMSO	15	1	0
N2	Orion	A1	0.2% DMSO	16.5	1	0
N2	Orion	A1	0.2% DMSO	17.5	1	0
N2	Orion	A1	0.2% DMSO	18	2	0
N2	Orion	A1	0.2% DMSO	19.5	1	0
N2	Orion	B0	0.2% DMSO	7	2	0
N2	Orion	B0	0.2% DMSO	7.5	3	0
N2	Orion	B0	0.2% DMSO	8.5	2	0
N2	Orion	B0	0.2% DMSO	9	3	0
N2	Orion	B0	0.2% DMSO	10	3	0
N2	Orion	B0	0.2% DMSO	10.5	2	0
N2	Orion	B0	0.2% DMSO	11	1	0
N2	Orion	B0	0.2% DMSO	12	1	0
N2	Orion	B0	0.2% DMSO	14.5	1	0
N2	Orion	B0	0.2% DMSO	17	1	0
N2	Orion	B0	0.2% DMSO	18	2	0
N2	Orion	B0	0.2% DMSO	19.5	1	0
N2	Orion	C3	0.2% DMSO	6	1	0
N2	Orion	C3	0.2% DMSO	6.5	1	0
N2	Orion	C3	0.2% DMSO	8.5	1	0
N2	Orion	C3	0.2% DMSO	9.5	2	0
N2	Orion	C3	0.2% DMSO	10	1	0
N2	Orion	C3	0.2% DMSO	10.5	2	0
N2	Orion	C3	0.2% DMSO	11	1	0
N2	Orion	C3	0.2% DMSO	14	2	0
N2	Orion	C3	0.2% DMSO	15	1	0
N2	Orion	C3	0.2% DMSO	15.5	1	0
N2	Orion	C3	0.2% DMSO	16	1	0
N2	Orion	C3	0.2% DMSO	16.5	1	0
N2	Orion	C3	0.2% DMSO	17	2	0
N2	Orion	C3	0.2% DMSO	18	2	0
N2	Orion	C3	0.2% DMSO	19	1	0
N2	Orion	C3	0.2% DMSO	19.5	3	1
N2	Orion	D2	0.2% DMSO	7	1	0
N2	Orion	D2	0.2% DMSO	8.5	1	0
N2	Orion	D2	0.2% DMSO	9	1	0
N2	Orion	D2	0.2% DMSO	9.5	2	0
N2	Orion	D2	0.2% DMSO	10	1	0
N2	Orion	D2	0.2% DMSO	10.5	2	0
N2	Orion	D2	0.2% DMSO	14	1	0
N2	Orion	D2	0.2% DMSO	15	2	0
N2	Orion	D2	0.2% DMSO	16.5	1	0
N2	Orion	D2	0.2% DMSO	17.5	2	0
N2	Orion	D2	0.2% DMSO	18	2	0
N2	Orion	D2	0.2% DMSO	18.5	3	0
N2	Orion	A3	50 ug/mL S-767a	7.5	2	0
N2	Orion	A3	50 ug/mL S-767a	8.5	2	0
N2	Orion	A3	50 ug/mL S-767a	9.5	3	0
N2	Orion	A3	50 ug/mL S-767a	10	1	0
N2	Orion	A3	50 ug/mL S-767a	11	2	0
N2	Orion	A3	50 ug/mL S-767a	11.5	1	0
N2	Orion	A3	50 ug/mL S-767a	12	1	0
N2	Orion	A3	50 ug/mL S-767a	14	1	0
N2	Orion	A3	50 ug/mL S-767a	16.5	1	0
N2	Orion	A3	50 ug/mL S-767a	17	2	0
N2	Orion	A3	50 ug/mL S-767a	19	2	0
N2	Orion	A3	50 ug/mL S-767a	19.5	2	0
N2	Orion	B2	50 ug/mL S-767a	7	1	0
N2	Orion	B2	50 ug/mL S-767a	7.5	1	0
N2	Orion	B2	50 ug/mL S-767a	8	3	0
N2	Orion	B2	50 ug/mL S-767a	8.5	1	0
N2	Orion	B2	50 ug/mL S-767a	9	1	0
N2	Orion	B2	50 ug/mL S-767a	9.5	1	0
N2	Orion	B2	50 ug/mL S-767a	10	1	0
N2	Orion	B2	50 ug/mL S-767a	13	2	0
N2	Orion	B2	50 ug/mL S-767a	13.5	2	0
N2	Orion	B2	50 ug/mL S-767a	14	1	0
N2	Orion	B2	50 ug/mL S-767a	14.5	1	0
N2	Orion	B2	50 ug/mL S-767a	15	1	0
N2	Orion	B2	50 ug/mL S-767a	15.5	1	0
N2	Orion	B2	50 ug/mL S-767a	16.5	1	0
N2	Orion	B2	50 ug/mL S-767a	19.5	1	0
N2	Orion	B2	50 ug/mL S-767a	19.5	4	1
N2	Orion	C1	50 ug/mL S-767a	9	2	0
N2	Orion	C1	50 ug/mL S-767a	9.5	1	0
N2	Orion	C1	50 ug/mL S-767a	10.5	1	0
N2	Orion	C1	50 ug/mL S-767a	11.5	1	0
N2	Orion	C1	50 ug/mL S-767a	13.5	1	0
N2	Orion	C1	50 ug/mL S-767a	14	1	0
N2	Orion	C1	50 ug/mL S-767a	14.5	2	0
N2	Orion	C1	50 ug/mL S-767a	15	2	0
N2	Orion	C1	50 ug/mL S-767a	15.5	1	0
N2	Orion	C1	50 ug/mL S-767a	16	2	0
N2	Orion	C1	50 ug/mL S-767a	16.5	1	0
N2	Orion	C1	50 ug/mL S-767a	17.5	2	0
N2	Orion	C1	50 ug/mL S-767a	18	1	0
N2	Orion	C1	50 ug/mL S-767a	18.5	1	0
N2	Orion	C1	50 ug/mL S-767a	19	2	0
N2	Orion	D0	50 ug/mL S-767a	8.5	2	0
N2	Orion	D0	50 ug/mL S-767a	10.5	2	0
N2	Orion	D0	50 ug/mL S-767a	11	2	0
N2	Orion	D0	50 ug/mL S-767a	11.5	1	0
N2	Orion	D0	50 ug/mL S-767a	12	3	0
N2	Orion	D0	50 ug/mL S-767a	13	1	0
N2	Orion	D0	50 ug/mL S-767a	14	1	0
N2	Orion	D0	50 ug/mL S-767a	14.5	2	0
N2	Orion	D0	50 ug/mL S-767a	15	1	0
N2	Orion	D0	50 ug/mL S-767a	17	1	0
N2	Orion	D0	50 ug/mL S-767a	17.5	1	0
N2	Orion	D0	50 ug/mL S-767a	18	1	0
N2	Orion	D0	50 ug/mL S-767a	18.5	2	0
N2	Orion	D0	50 ug/mL S-767a	19	1	0
N2	Orion	D0	50 ug/mL S-767a	19.5	1	0
N2	Orion	D0	50 ug/mL S-767a	19.5	4	1
N2	Walhalla	A0	H2O	7	1	0
N2	Walhalla	A0	H2O	8	1	0
N2	Walhalla	A0	H2O	8.5	1	0
N2	Walhalla	A0	H2O	9	1	0
N2	Walhalla	A0	H2O	9.5	1	0
N2	Walhalla	A0	H2O	11	1	0
N2	Walhalla	A0	H2O	11.5	2	0
N2	Walhalla	A0	H2O	12	1	0
N2	Walhalla	A0	H2O	12.5	4	0
N2	Walhalla	A0	H2O	13	1	0
N2	Walhalla	A0	H2O	14.5	1	0
N2	Walhalla	A0	H2O	15.5	1	0
N2	Walhalla	A0	H2O	18	1	0
N2	Walhalla	A0	H2O	19	1	0
N2	Walhalla	B2	H2O	6	1	0
N2	Walhalla	B2	H2O	6.5	1	0
N2	Walhalla	B2	H2O	7	1	0
N2	Walhalla	B2	H2O	7.5	1	0
N2	Walhalla	B2	H2O	8	2	0
N2	Walhalla	B2	H2O	8.5	1	0
N2	Walhalla	B2	H2O	9	1	0
N2	Walhalla	B2	H2O	9.5	1	0
N2	Walhalla	B2	H2O	10.5	1	0
N2	Walhalla	B2	H2O	11	2	0
N2	Walhalla	B2	H2O	11.5	1	0
N2	Walhalla	B2	H2O	12	1	0
N2	Walhalla	B2	H2O	14	1	0
N2	Walhalla	B2	H2O	14.5	1	0
N2	Walhalla	B2	H2O	15.5	1	0
N2	Walhalla	B2	H2O	16	1	0
N2	Walhalla	B2	H2O	16.5	1	0
N2	Walhalla	B2	H2O	17	1	0
N2	Walhalla	B2	H2O	17.5	1	0
N2	Walhalla	B3	H2O	5	2	0
N2	Walhalla	B3	H2O	5.5	1	0
N2	Walhalla	B3	H2O	6	1	0
N2	Walhalla	B3	H2O	6.5	1	0
N2	Walhalla	B3	H2O	7	1	0
N2	Walhalla	B3	H2O	7.5	1	0
N2	Walhalla	B3	H2O	8	1	0
N2	Walhalla	B3	H2O	9	1	0
N2	Walhalla	B3	H2O	9.5	3	0
N2	Walhalla	B3	H2O	10	2	0
N2	Walhalla	B3	H2O	11	1	0
N2	Walhalla	B3	H2O	12	1	0
N2	Walhalla	B3	H2O	14.5	2	0
N2	Walhalla	B3	H2O	16	2	0
N2	Walhalla	D1	H2O	7	1	0
N2	Walhalla	D1	H2O	7.5	2	0
N2	Walhalla	D1	H2O	8	1	0
N2	Walhalla	D1	H2O	9	2	0
N2	Walhalla	D1	H2O	10	1	0
N2	Walhalla	D1	H2O	11	1	0
N2	Walhalla	D1	H2O	11.5	2	0
N2	Walhalla	D1	H2O	13	1	0
N2	Walhalla	D1	H2O	13.5	2	0
N2	Walhalla	D1	H2O	14.5	2	0
N2	Walhalla	D1	H2O	15.5	3	0
N2	Walhalla	D1	H2O	16	2	0
N2	Walhalla	D1	H2O	17	2	0
N2	Walhalla	D1	H2O	17.5	1	0
N2	Walhalla	D1	H2O	18	2	0
N2	Walhalla	D1	H2O	19.5	0	1
N2	Walhalla	A3	500 ug/mL S-767 d	4	1	0
N2	Walhalla	A3	500 ug/mL S-767 d	7.5	1	0
N2	Walhalla	A3	500 ug/mL S-767 d	8	2	0
N2	Walhalla	A3	500 ug/mL S-767 d	9	2	0
N2	Walhalla	A3	500 ug/mL S-767 d	10	1	0
N2	Walhalla	A3	500 ug/mL S-767 d	10.5	1	0
N2	Walhalla	A3	500 ug/mL S-767 d	14	2	0
N2	Walhalla	A3	500 ug/mL S-767 d	14.5	1	0
N2	Walhalla	A3	500 ug/mL S-767 d	15	2	0
N2	Walhalla	A3	500 ug/mL S-767 d	15.5	3	0
N2	Walhalla	A3	500 ug/mL S-767 d	16	1	0
N2	Walhalla	A3	500 ug/mL S-767 d	18	1	0
N2	Walhalla	A3	500 ug/mL S-767 d	18.5	1	0
N2	Walhalla	A3	500 ug/mL S-767 d	19	1	0
N2	Walhalla	C1	500 ug/mL S-767 d	4.5	1	0
N2	Walhalla	C1	500 ug/mL S-767 d	7.5	1	0
N2	Walhalla	C1	500 ug/mL S-767 d	8	2	0
N2	Walhalla	C1	500 ug/mL S-767 d	9.5	2	0
N2	Walhalla	C1	500 ug/mL S-767 d	10	1	0
N2	Walhalla	C1	500 ug/mL S-767 d	11	1	0
N2	Walhalla	C1	500 ug/mL S-767 d	11.5	1	0
N2	Walhalla	C1	500 ug/mL S-767 d	12	2	0
N2	Walhalla	C1	500 ug/mL S-767 d	13	1	0
N2	Walhalla	C1	500 ug/mL S-767 d	14	1	0
N2	Walhalla	C1	500 ug/mL S-767 d	17.5	1	0
N2	Walhalla	C1	500 ug/mL S-767 d	18.5	1	1
N2	Walhalla	C1	500 ug/mL S-767 d	19	1	0
N2	Walhalla	D2	500 ug/mL S-767 d	8.5	1	0
N2	Walhalla	D2	500 ug/mL S-767 d	10	1	0
N2	Walhalla	D2	500 ug/mL S-767 d	10.5	1	0
N2	Walhalla	D2	500 ug/mL S-767 d	11	1	0
N2	Walhalla	D2	500 ug/mL S-767 d	12	1	0
N2	Walhalla	D2	500 ug/mL S-767 d	13.5	1	0
N2	Walhalla	D2	500 ug/mL S-767 d	14.5	1	0
N2	Walhalla	D2	500 ug/mL S-767 d	15.5	1	0
N2	Walhalla	D2	500 ug/mL S-767 d	19	1	0
N2	Walhalla	D2	500 ug/mL S-767 d	19.5	1	0
N2	Walhalla	D2	500 ug/mL S-767 d	19.5	4	1

## Sheet: Trial#20190123
Strain	Scanner	Plate	Treatment	Age at death (day)	Frequency	Censor (yes=1 no=0)
TJ1060	Nebula	a::0	S-822a 0.05 mg/mL	10.8417	1	0
TJ1060	Nebula	a::0	S-822a 0.05 mg/mL	11.8417	1	0
TJ1060	Nebula	a::0	S-822a 0.05 mg/mL	12.7584	1	0
TJ1060	Nebula	a::0	S-822a 0.05 mg/mL	14.7584	1	0
TJ1060	Nebula	a::0	S-822a 0.05 mg/mL	15.0917	1	0
TJ1060	Nebula	a::0	S-822a 0.05 mg/mL	16.4251	1	0
TJ1060	Nebula	a::0	S-822a 0.05 mg/mL	16.5084	1	0
TJ1060	Nebula	a::0	S-822a 0.05 mg/mL	16.5084	1	0
TJ1060	Nebula	a::0	S-822a 0.05 mg/mL	16.5084	1	0
TJ1060	Nebula	a::0	S-822a 0.05 mg/mL	16.5917	1	0
TJ1060	Nebula	a::0	S-822a 0.05 mg/mL	16.6751	1	0
TJ1060	Nebula	a::0	S-822a 0.05 mg/mL	19.5917	1	0
TJ1060	Nebula	a::0	S-822a 0.05 mg/mL	19.5917	1	0
TJ1060	Nebula	a::0	S-822a 0.05 mg/mL	19.5917	1	0
TJ1060	Nebula	a::0	S-822a 0.05 mg/mL	19.5917	1	0
TJ1060	Nebula	a::0	S-822a 0.05 mg/mL	19.5917	1	0
TJ1060	Nebula	a::0	S-822a 0.05 mg/mL	21.0917	1	0
TJ1060	Nebula	a::0	S-822a 0.05 mg/mL	22.0084	1	0
TJ1060	Nebula	a::0	S-822a 0.05 mg/mL	22.0084	1	0
TJ1060	Nebula	a::0	S-822a 0.05 mg/mL	22.0917	1	0
TJ1060	Nebula	a::0	S-822a 0.05 mg/mL	24.7584	1	0
TJ1060	Nebula	a::0	S-822a 0.05 mg/mL	29.4251	1	0
TJ1060	Nebula	a::0	S-822a 0.05 mg/mL	29.4251	1	0
TJ1060	Nebula	a::0	S-822a 0.05 mg/mL	29.4251	1	0
TJ1060	Nebula	a::0	S-822a 0.05 mg/mL	29.6751	1	0
TJ1060	Nebula	a::0	S-822a 0.05 mg/mL	34.0917	1	0
TJ1060	Nebula	a::1	S-822a 0.05 mg/mL	11.8417	1	0
TJ1060	Nebula	a::1	S-822a 0.05 mg/mL	16.5084	1	0
TJ1060	Nebula	a::1	S-822a 0.05 mg/mL	16.5084	1	0
TJ1060	Nebula	a::1	S-822a 0.05 mg/mL	19.5917	1	0
TJ1060	Nebula	a::1	S-822a 0.05 mg/mL	19.5917	1	0
TJ1060	Nebula	a::1	S-822a 0.05 mg/mL	19.5917	1	0
TJ1060	Nebula	a::1	S-822a 0.05 mg/mL	21.0084	1	0
TJ1060	Nebula	a::1	S-822a 0.05 mg/mL	21.0084	1	0
TJ1060	Nebula	a::1	S-822a 0.05 mg/mL	21.0084	1	0
TJ1060	Nebula	a::1	S-822a 0.05 mg/mL	22.0084	1	0
TJ1060	Nebula	a::1	S-822a 0.05 mg/mL	24.2584	1	0
TJ1060	Nebula	a::1	S-822a 0.05 mg/mL	29.4251	1	0
TJ1060	Nebula	a::1	S-822a 0.05 mg/mL	29.4251	1	0
TJ1060	Nebula	a::1	S-822a 0.05 mg/mL	29.4251	1	0
TJ1060	Nebula	a::1	S-822a 0.05 mg/mL	34.0917	1	0
TJ1060	Nebula	a::1	S-822a 0.05 mg/mL	35.1751	1	0
TJ1060	Nebula	a::2	S-822a 0.05 mg/mL	8.34174	1	0
TJ1060	Nebula	a::2	S-822a 0.05 mg/mL	11.8417	1	0
TJ1060	Nebula	a::2	S-822a 0.05 mg/mL	12.6751	1	0
TJ1060	Nebula	a::2	S-822a 0.05 mg/mL	16.5917	1	0
TJ1060	Nebula	a::2	S-822a 0.05 mg/mL	16.5917	1	0
TJ1060	Nebula	a::2	S-822a 0.05 mg/mL	16.6751	1	0
TJ1060	Nebula	a::2	S-822a 0.05 mg/mL	17.5084	1	0
TJ1060	Nebula	a::2	S-822a 0.05 mg/mL	19.5917	1	0
TJ1060	Nebula	a::2	S-822a 0.05 mg/mL	19.5917	1	0
TJ1060	Nebula	a::2	S-822a 0.05 mg/mL	19.5917	1	0
TJ1060	Nebula	a::2	S-822a 0.05 mg/mL	19.5917	1	0
TJ1060	Nebula	a::2	S-822a 0.05 mg/mL	19.6751	1	0
TJ1060	Nebula	a::2	S-822a 0.05 mg/mL	21.0084	1	0
TJ1060	Nebula	a::2	S-822a 0.05 mg/mL	21.0084	1	0
TJ1060	Nebula	a::2	S-822a 0.05 mg/mL	21.0917	1	0
TJ1060	Nebula	a::2	S-822a 0.05 mg/mL	22.0084	1	0
TJ1060	Nebula	a::2	S-822a 0.05 mg/mL	24.8417	1	0
TJ1060	Nebula	a::3	S-822a 0.05 mg/mL	11.8417	1	0
TJ1060	Nebula	a::3	S-822a 0.05 mg/mL	13.0917	1	0
TJ1060	Nebula	a::3	S-822a 0.05 mg/mL	16.6751	1	0
TJ1060	Nebula	a::3	S-822a 0.05 mg/mL	17.0084	1	0
TJ1060	Nebula	a::3	S-822a 0.05 mg/mL	19.5917	24	1
TJ1060	Nebula	a::3	S-822a 0.05 mg/mL	19.5917	1	0
TJ1060	Nebula	a::3	S-822a 0.05 mg/mL	19.5917	1	0
TJ1060	Nebula	a::3	S-822a 0.05 mg/mL	19.5917	1	0
TJ1060	Nebula	a::3	S-822a 0.05 mg/mL	19.5917	1	0
TJ1060	Nebula	a::3	S-822a 0.05 mg/mL	19.5917	1	0
TJ1060	Nebula	a::3	S-822a 0.05 mg/mL	19.5917	1	0
TJ1060	Nebula	a::3	S-822a 0.05 mg/mL	19.5917	1	0
TJ1060	Nebula	a::3	S-822a 0.05 mg/mL	19.5917	1	0
TJ1060	Nebula	a::3	S-822a 0.05 mg/mL	19.5917	1	0
TJ1060	Nebula	a::3	S-822a 0.05 mg/mL	21.0917	1	0
TJ1060	Nebula	a::3	S-822a 0.05 mg/mL	22.0084	1	0
TJ1060	Nebula	a::3	S-822a 0.05 mg/mL	24.3417	1	0
TJ1060	Nebula	a::3	S-822a 0.05 mg/mL	29.4251	1	0
TJ1060	Nebula	a::3	S-822a 0.05 mg/mL	29.4251	1	0
TJ1060	Nebula	a::3	S-822a 0.05 mg/mL	29.4251	1	0
TJ1060	Nebula	a::3	S-822a 0.05 mg/mL	32.0084	1	0
TJ1060	Nebula	a::3	S-822a 0.05 mg/mL	34.0917	1	0
TJ1060	Nebula	a::3	S-822a 0.05 mg/mL	34.0917	1	0
TJ1060	Nebula	a::3	S-822a 0.05 mg/mL	34.0917	1	0
TJ1060	Nebula	a::3	S-822a 0.05 mg/mL	34.0917	1	0
TJ1060	Nebula	a::3	S-822a 0.05 mg/mL	35.1751	1	0
TJ1060	Nebula	d::0	S-822c 1mg/mL	13.8209	1	0
TJ1060	Nebula	d::0	S-822c 1mg/mL	13.8209	1	0
TJ1060	Nebula	d::0	S-822c 1mg/mL	13.8209	1	0
TJ1060	Nebula	d::0	S-822c 1mg/mL	24.3209	1	0
TJ1060	Nebula	d::0	S-822c 1mg/mL	24.3209	1	0
TJ1060	Nebula	d::0	S-822c 1mg/mL	24.3209	1	0
TJ1060	Nebula	d::0	S-822c 1mg/mL	24.3209	1	0
TJ1060	Nebula	d::0	S-822c 1mg/mL	24.3209	1	0
TJ1060	Nebula	d::0	S-822c 1mg/mL	24.3209	1	0
TJ1060	Nebula	d::0	S-822c 1mg/mL	24.3209	1	0
TJ1060	Nebula	d::0	S-822c 1mg/mL	24.3209	1	0
TJ1060	Nebula	d::0	S-822c 1mg/mL	24.3209	1	0
TJ1060	Nebula	d::0	S-822c 1mg/mL	24.3209	1	0
TJ1060	Nebula	d::0	S-822c 1mg/mL	27.2376	1	0
TJ1060	Nebula	d::0	S-822c 1mg/mL	31.9876	1	0
TJ1060	Nebula	d::0	S-822c 1mg/mL	31.9876	1	0
TJ1060	Nebula	d::0	S-822c 1mg/mL	35.1542	1	0
TJ1060	Nebula	d::1	S-822c 1mg/mL	8.90424	1	0
TJ1060	Nebula	d::1	S-822c 1mg/mL	11.9042	1	0
TJ1060	Nebula	d::1	S-822c 1mg/mL	13.8209	1	0
TJ1060	Nebula	d::1	S-822c 1mg/mL	13.8209	1	0
TJ1060	Nebula	d::1	S-822c 1mg/mL	22.9042	1	0
TJ1060	Nebula	d::1	S-822c 1mg/mL	24.3209	6	1
TJ1060	Nebula	d::1	S-822c 1mg/mL	24.3209	1	0
TJ1060	Nebula	d::1	S-822c 1mg/mL	24.3209	1	0
TJ1060	Nebula	d::1	S-822c 1mg/mL	24.3209	1	0
TJ1060	Nebula	d::1	S-822c 1mg/mL	24.3209	1	0
TJ1060	Nebula	d::1	S-822c 1mg/mL	24.3209	1	0
TJ1060	Nebula	d::1	S-822c 1mg/mL	24.3209	1	0
TJ1060	Nebula	d::1	S-822c 1mg/mL	24.3209	1	0
TJ1060	Nebula	d::1	S-822c 1mg/mL	27.2376	1	0
TJ1060	Nebula	d::1	S-822c 1mg/mL	27.4042	1	0
TJ1060	Nebula	d::1	S-822c 1mg/mL	31.9876	1	0
TJ1060	Nebula	d::1	S-822c 1mg/mL	33.5709	1	0
TJ1060	Nebula	d::1	S-822c 1mg/mL	35.1542	1	0
TJ1060	Nebula	d::1	S-822c 1mg/mL	36.3209	1	0
TJ1060	Nebula	d::2	S-822c 1mg/mL	11.9042	1	0
TJ1060	Nebula	d::2	S-822c 1mg/mL	11.9042	1	0
TJ1060	Nebula	d::2	S-822c 1mg/mL	13.8209	1	0
TJ1060	Nebula	d::2	S-822c 1mg/mL	13.8209	1	0
TJ1060	Nebula	d::2	S-822c 1mg/mL	24.3209	1	0
TJ1060	Nebula	d::2	S-822c 1mg/mL	24.3209	1	0
TJ1060	Nebula	d::2	S-822c 1mg/mL	24.3209	1	0
TJ1060	Nebula	d::2	S-822c 1mg/mL	24.3209	1	0
TJ1060	Nebula	d::2	S-822c 1mg/mL	24.3209	1	0
TJ1060	Nebula	d::2	S-822c 1mg/mL	24.3209	1	0
TJ1060	Nebula	d::2	S-822c 1mg/mL	24.3209	1	0
TJ1060	Nebula	d::2	S-822c 1mg/mL	27.2376	1	0
TJ1060	Nebula	d::2	S-822c 1mg/mL	27.2376	1	0
TJ1060	Nebula	d::2	S-822c 1mg/mL	27.2376	1	0
TJ1060	Nebula	d::2	S-822c 1mg/mL	36.3209	1	0
TJ1060	Nebula	d::3	S-822c 1mg/mL	8.40424	1	0
TJ1060	Nebula	d::3	S-822c 1mg/mL	8.8209	1	0
TJ1060	Nebula	d::3	S-822c 1mg/mL	11.9042	1	0
TJ1060	Nebula	d::3	S-822c 1mg/mL	11.9042	1	0
TJ1060	Nebula	d::3	S-822c 1mg/mL	12.7376	1	0
TJ1060	Nebula	d::3	S-822c 1mg/mL	13.8209	1	0
TJ1060	Nebula	d::3	S-822c 1mg/mL	22.9042	1	0
TJ1060	Nebula	d::3	S-822c 1mg/mL	22.9042	1	0
TJ1060	Nebula	d::3	S-822c 1mg/mL	24.3209	1	0
TJ1060	Nebula	d::3	S-822c 1mg/mL	24.3209	1	0
TJ1060	Nebula	d::3	S-822c 1mg/mL	24.3209	1	0
TJ1060	Nebula	d::3	S-822c 1mg/mL	25.4876	1	0
TJ1060	Nebula	c::0	H2O	9.55007	1	0
TJ1060	Nebula	c::0	H2O	10.9667	1	0
TJ1060	Nebula	c::0	H2O	14.7167	1	0
TJ1060	Nebula	c::0	H2O	14.8001	1	0
TJ1060	Nebula	c::0	H2O	14.8001	1	0
TJ1060	Nebula	c::0	H2O	14.8001	1	0
TJ1060	Nebula	c::0	H2O	20.5501	1	0
TJ1060	Nebula	c::0	H2O	23.8001	5	1
TJ1060	Nebula	c::0	H2O	23.8001	1	0
TJ1060	Nebula	c::0	H2O	23.8001	1	0
TJ1060	Nebula	c::0	H2O	23.8001	1	0
TJ1060	Nebula	c::0	H2O	23.8001	1	0
TJ1060	Nebula	c::0	H2O	23.8001	1	0
TJ1060	Nebula	c::0	H2O	25.8001	1	0
TJ1060	Nebula	c::0	H2O	25.8001	1	0
TJ1060	Nebula	c::0	H2O	27.2167	1	0
TJ1060	Nebula	c::0	H2O	29.8001	1	0
TJ1060	Nebula	c::0	H2O	29.8001	1	0
TJ1060	Nebula	c::0	H2O	30.3834	1	0
TJ1060	Nebula	c::0	H2O	30.9667	1	0
TJ1060	Nebula	c::1	H2O	5.6334	1	0
TJ1060	Nebula	c::1	H2O	6.80007	1	0
TJ1060	Nebula	c::1	H2O	11.8834	1	0
TJ1060	Nebula	c::1	H2O	14.3834	1	0
TJ1060	Nebula	c::1	H2O	14.8001	1	0
TJ1060	Nebula	c::1	H2O	14.8001	1	0
TJ1060	Nebula	c::1	H2O	14.8001	1	0
TJ1060	Nebula	c::1	H2O	17.0501	1	0
TJ1060	Nebula	c::1	H2O	20.5501	1	0
TJ1060	Nebula	c::1	H2O	23.7167	7	1
TJ1060	Nebula	c::1	H2O	23.8001	1	0
TJ1060	Nebula	c::1	H2O	23.8001	1	0
TJ1060	Nebula	c::1	H2O	23.8834	1	0
TJ1060	Nebula	c::1	H2O	23.9667	1	0
TJ1060	Nebula	c::1	H2O	24.0501	1	0
TJ1060	Nebula	c::1	H2O	29.8001	1	0
TJ1060	Nebula	c::2	H2O	10.8834	1	0
TJ1060	Nebula	c::2	H2O	10.8834	1	0
TJ1060	Nebula	c::2	H2O	10.8834	1	0
TJ1060	Nebula	c::2	H2O	10.9667	1	0
TJ1060	Nebula	c::2	H2O	12.8001	1	0
TJ1060	Nebula	c::2	H2O	12.8001	1	0
TJ1060	Nebula	c::2	H2O	12.8001	1	0
TJ1060	Nebula	c::2	H2O	12.8001	1	0
TJ1060	Nebula	c::2	H2O	12.8001	1	0
TJ1060	Nebula	c::2	H2O	13.8834	1	0
TJ1060	Nebula	c::2	H2O	14.8001	1	0
TJ1060	Nebula	c::2	H2O	14.8001	1	0
TJ1060	Nebula	c::2	H2O	14.8001	1	0
TJ1060	Nebula	c::2	H2O	14.8001	1	0
TJ1060	Nebula	c::2	H2O	14.8001	1	0
TJ1060	Nebula	c::2	H2O	14.8001	1	0
TJ1060	Nebula	c::2	H2O	14.8001	1	0
TJ1060	Nebula	c::2	H2O	14.8001	1	0
TJ1060	Nebula	c::2	H2O	15.0501	1	0
TJ1060	Nebula	c::2	H2O	20.5501	1	0
TJ1060	Nebula	c::2	H2O	21.6334	1	0
TJ1060	Nebula	c::2	H2O	23.8001	1	0
TJ1060	Nebula	c::2	H2O	23.8001	1	0
TJ1060	Nebula	c::2	H2O	23.8001	1	0
TJ1060	Nebula	c::2	H2O	25.8001	1	0
TJ1060	Nebula	c::2	H2O	30.3834	1	0
TJ1060	Nebula	c::3	H2O	9.3834	1	0
TJ1060	Nebula	c::3	H2O	12.6334	1	0
TJ1060	Nebula	c::3	H2O	12.8834	1	0
TJ1060	Nebula	c::3	H2O	13.8001	1	0
TJ1060	Nebula	c::3	H2O	14.3001	1	0
TJ1060	Nebula	c::3	H2O	14.3001	1	0
TJ1060	Nebula	c::3	H2O	14.8001	1	0
TJ1060	Nebula	c::3	H2O	14.8001	1	0
TJ1060	Nebula	c::3	H2O	14.8001	1	0
TJ1060	Nebula	c::3	H2O	14.8834	1	0
TJ1060	Nebula	c::3	H2O	14.8834	1	0
TJ1060	Nebula	c::3	H2O	16.2167	1	0
TJ1060	Nebula	c::3	H2O	20.0501	1	0
TJ1060	Nebula	c::3	H2O	20.5501	1	0
TJ1060	Nebula	c::3	H2O	23.8001	1	0
TJ1060	Nebula	c::3	H2O	23.8001	1	0
TJ1060	Nebula	c::3	H2O	23.8834	1	0
TJ1060	Vega	d::0	DMSO	11.8223	1	0
TJ1060	Vega	d::0	DMSO	12.4056	1	0
TJ1060	Vega	d::0	DMSO	12.489	1	0
TJ1060	Vega	d::0	DMSO	13.5723	1	0
TJ1060	Vega	d::0	DMSO	14.0723	1	0
TJ1060	Vega	d::0	DMSO	16.239	1	0
TJ1060	Vega	d::0	DMSO	16.5723	1	0
TJ1060	Vega	d::0	DMSO	16.6556	1	0
TJ1060	Vega	d::0	DMSO	16.739	1	0
TJ1060	Vega	d::0	DMSO	16.739	1	0
TJ1060	Vega	d::0	DMSO	17.0723	1	0
TJ1060	Vega	d::0	DMSO	17.6556	1	0
TJ1060	Vega	d::0	DMSO	18.739	1	0
TJ1060	Vega	d::0	DMSO	19.3223	1	0
TJ1060	Vega	d::0	DMSO	19.8223	1	0
TJ1060	Vega	d::0	DMSO	20.8223	1	0
TJ1060	Vega	d::0	DMSO	21.489	1	0
TJ1060	Vega	d::0	DMSO	23.239	1	0
TJ1060	Vega	d::0	DMSO	24.8223	1	0
TJ1060	Vega	d::0	DMSO	25.239	1	0
TJ1060	Vega	d::0	DMSO	27.3223	1	0
TJ1060	Vega	d::0	DMSO	30.3223	1	0
TJ1060	Vega	d::0	DMSO	31.3223	1	0
TJ1060	Vega	d::0	DMSO	31.989	1	0
TJ1060	Vega	d::0	DMSO	34.8223	1	0
TJ1060	Vega	d::1	DMSO	11.489	1	0
TJ1060	Vega	d::1	DMSO	11.6556	1	0
TJ1060	Vega	d::1	DMSO	11.9056	1	0
TJ1060	Vega	d::1	DMSO	12.489	1	0
TJ1060	Vega	d::1	DMSO	12.9056	1	0
TJ1060	Vega	d::1	DMSO	14.6556	1	0
TJ1060	Vega	d::1	DMSO	17.9056	1	0
TJ1060	Vega	d::1	DMSO	18.3223	1	0
TJ1060	Vega	d::1	DMSO	19.1556	1	0
TJ1060	Vega	d::1	DMSO	22.8223	1	0
TJ1060	Vega	d::1	DMSO	23.489	1	0
TJ1060	Vega	d::1	DMSO	25.489	1	0
TJ1060	Vega	d::1	DMSO	28.739	1	0
TJ1060	Vega	d::1	DMSO	32.0723	1	0
TJ1060	Vega	d::1	DMSO	32.989	1	0
TJ1060	Vega	d::1	DMSO	33.9056	1	0
TJ1060	Vega	d::2	DMSO	11.1556	1	0
TJ1060	Vega	d::2	DMSO	11.239	1	0
TJ1060	Vega	d::2	DMSO	11.5723	1	0
TJ1060	Vega	d::2	DMSO	11.989	1	0
TJ1060	Vega	d::2	DMSO	12.489	1	0
TJ1060	Vega	d::2	DMSO	13.239	1	0
TJ1060	Vega	d::2	DMSO	13.489	1	0
TJ1060	Vega	d::2	DMSO	16.239	1	0
TJ1060	Vega	d::2	DMSO	16.239	1	0
TJ1060	Vega	d::2	DMSO	16.3223	1	0
TJ1060	Vega	d::2	DMSO	17.4056	1	0
TJ1060	Vega	d::2	DMSO	17.489	1	0
TJ1060	Vega	d::2	DMSO	17.739	1	0
TJ1060	Vega	d::2	DMSO	17.739	1	0
TJ1060	Vega	d::2	DMSO	18.8223	1	0
TJ1060	Vega	d::2	DMSO	19.3223	1	0
TJ1060	Vega	d::2	DMSO	19.739	1	0
TJ1060	Vega	d::2	DMSO	20.489	1	0
TJ1060	Vega	d::2	DMSO	21.1556	1	0
TJ1060	Vega	d::2	DMSO	21.4056	1	0
TJ1060	Vega	d::2	DMSO	21.8223	1	0
TJ1060	Vega	d::2	DMSO	23.8223	1	0
TJ1060	Vega	d::2	DMSO	29.5723	1	0
TJ1060	Vega	d::2	DMSO	30.239	1	0
TJ1060	Vega	d::2	DMSO	31.4056	1	0
TJ1060	Vega	d::3	DMSO	11.0723	1	0
TJ1060	Vega	d::3	DMSO	11.5723	1	0
TJ1060	Vega	d::3	DMSO	11.989	1	0
TJ1060	Vega	d::3	DMSO	13.6556	1	0
TJ1060	Vega	d::3	DMSO	13.9056	1	0
TJ1060	Vega	d::3	DMSO	14.239	1	0
TJ1060	Vega	d::3	DMSO	16.5723	1	0
TJ1060	Vega	d::3	DMSO	17.489	1	0
TJ1060	Vega	d::3	DMSO	17.989	1	0
TJ1060	Vega	d::3	DMSO	18.739	1	0
TJ1060	Vega	d::3	DMSO	19.6556	1	0
TJ1060	Vega	d::3	DMSO	19.739	1	0
TJ1060	Vega	d::3	DMSO	21.739	1	0
TJ1060	Vega	d::3	DMSO	23.0723	1	0
TJ1060	Vega	d::3	DMSO	24.0723	1	0
TJ1060	Vega	d::3	DMSO	28.4056	1	0
TJ1060	Vega	d::3	DMSO	29.489	1	0
TJ1060	Vega	d::3	DMSO	31.5723	1	0
TJ1060	Vega	d::3	DMSO	35.8223	1	0
TJ1060	Vega	d::3	DMSO	37.8223	1	0

## Sheet: Trial#20191202
Treatment	Plate	Date	Frequency	Censored	day
H2O	H2O1	1.12	12	0	6
H2O	H2O1	1.12	6	1	6
H2O	H2O1	2.12	6	0	7
H2O	H2O1	3.12	8	0	8
H2O	H2O1	4.12	6	0	9
H2O	H2O1	6.12	5	0	11
H2O	H2O1	7.12	5	0	12
H2O	H2O1	8.12	3	0	13
H2O	H2O1	9.12	3	0	14
H2O	H2O1	10.12	1	0	15
H2O	H2O1	12.12	2	0	17
H2O	H2O1	17.12	2	0	22
H2O	H2O2	1.12	11	0	6
H2O	H2O2	1.12	9	1	6
H2O	H2O2	2.12	4	0	7
H2O	H2O2	3.12	5	0	8
H2O	H2O2	4.12	3	0	9
H2O	H2O2	5.12	3	0	10
H2O	H2O2	5.12	1	1	10
H2O	H2O2	6.12	4	0	11
H2O	H2O2	7.12	3	0	12
H2O	H2O2	8.12	4	0	13
H2O	H2O2	9.12	1	0	14
H2O	H2O2	11.12	1	0	16
H2O	H2O2	12.12	1	0	17
H2O	H2O2	17.12	1	0	22
H2O	H2O3	1.12	13	0	6
H2O	H2O3	1.12	9	1	6
H2O	H2O3	2.12	5	0	7
H2O	H2O3	3.12	4	0	8
H2O	H2O3	4.12	2	0	9
H2O	H2O3	5.12	1	0	10
H2O	H2O3	5.12	1	1	10
H2O	H2O3	6.12	2	0	11
H2O	H2O3	7.12	6	0	12
H2O	H2O3	8.12	3	0	13
H2O	H2O3	9.12	1	0	14
H2O	H2O3	10.12	2	0	15
H2O	H2O3	11.12	1	0	16
H2O	H2O3	12.12	1	0	17
H2O	H2O3	17.12	4	0	22
H2O	H2O4	1.12	18	0	6
H2O	H2O4	1.12	7	1	6
H2O	H2O4	2.12	6	0	7
H2O	H2O4	3.12	11	0	8
H2O	H2O4	4.12	3	0	9
H2O	H2O4	5.12	4	0	10
H2O	H2O4	5.12	1	1	10
H2O	H2O4	6.12	3	0	11
H2O	H2O4	7.12	2	0	12
H2O	H2O4	8.12	2	0	13
H2O	H2O4	9.12	2	0	14
H2O	H2O4	10.12	3	0	15
H2O	H2O4	11.12	2	0	16
H2O	H2O4	11.12	1	1	16
H2O	H2O4	12.12	3	0	17
H2O	H2O4	17.12	2	0	22
S-867a 0.005 mg/mL	a1	1.12	6	0	6
S-867a 0.005 mg/mL	a1	1.12	12	1	6
S-867a 0.005 mg/mL	a1	2.12	2	0	7
S-867a 0.005 mg/mL	a1	3.12	5	0	8
S-867a 0.005 mg/mL	a1	4.12	5	0	9
S-867a 0.005 mg/mL	a1	5.12	4	0	10
S-867a 0.005 mg/mL	a1	5.12	1	1	10
S-867a 0.005 mg/mL	a1	6.12	3	0	11
S-867a 0.005 mg/mL	a1	7.12	1	0	12
S-867a 0.005 mg/mL	a1	8.12	1	0	13
S-867a 0.005 mg/mL	a1	9.12	3	0	14
S-867a 0.005 mg/mL	a1	10.12	2	0	15
S-867a 0.005 mg/mL	a1	11.12	1	1	16
S-867a 0.005 mg/mL	a1	11.12	1	0	16
S-867a 0.005 mg/mL	a1	12.12	1	0	17
S-867a 0.005 mg/mL	a1	17.12	2	0	22
S-867a 0.005 mg/mL	a2	1.12	10	0	6
S-867a 0.005 mg/mL	a2	1.12	16	1	6
S-867a 0.005 mg/mL	a2	2.12	1	0	7
S-867a 0.005 mg/mL	a2	3.12	5	0	8
S-867a 0.005 mg/mL	a2	4.12	5	0	9
S-867a 0.005 mg/mL	a2	5.12	3	0	10
S-867a 0.005 mg/mL	a2	5.12	1	1	10
S-867a 0.005 mg/mL	a2	6.12	2	0	11
S-867a 0.005 mg/mL	a2	7.12	2	0	12
S-867a 0.005 mg/mL	a2	8.12	5	0	13
S-867a 0.005 mg/mL	a2	9.12	2	0	14
S-867a 0.005 mg/mL	a2	10.12	2	0	15
S-867a 0.005 mg/mL	a2	11.12	2	0	16
S-867a 0.005 mg/mL	a2	12.12	3	0	17
S-867a 0.005 mg/mL	a3	1.12	11	0	6
S-867a 0.005 mg/mL	a3	1.12	13	1	6
S-867a 0.005 mg/mL	a3	2.12	2	0	7
S-867a 0.005 mg/mL	a3	3.12	7	0	8
S-867a 0.005 mg/mL	a3	4.12	1	0	9
S-867a 0.005 mg/mL	a3	5.12	3	0	10
S-867a 0.005 mg/mL	a3	5.12	1	1	10
S-867a 0.005 mg/mL	a3	7.12	2	0	12
S-867a 0.005 mg/mL	a3	8.12	5	0	13
S-867a 0.005 mg/mL	a3	9.12	2	0	14
S-867a 0.005 mg/mL	a3	10.12	2	0	15
S-867a 0.005 mg/mL	a3	11.12	3	0	16
S-867a 0.005 mg/mL	a3	12.12	1	0	17
S-867a 0.005 mg/mL	a3	17.12	3	0	22
S-867a 0.005 mg/mL	a4	1.12	11	0	6
S-867a 0.005 mg/mL	a4	1.12	13	1	6
S-867a 0.005 mg/mL	a4	2.12	6	0	7
S-867a 0.005 mg/mL	a4	3.12	7	0	8
S-867a 0.005 mg/mL	a4	4.12	1	0	9
S-867a 0.005 mg/mL	a4	5.12	4	0	10
S-867a 0.005 mg/mL	a4	6.12	2	0	11
S-867a 0.005 mg/mL	a4	7.12	8	0	12
S-867a 0.005 mg/mL	a4	8.12	4	0	13
S-867a 0.005 mg/mL	a4	9.12	1	0	14
S-867a 0.005 mg/mL	a4	10.12	2	0	15
S-867a 0.005 mg/mL	a4	11.12	1	0	16
S-867a 0.005 mg/mL	a4	12.12	2	0	17
S-867a 0.005 mg/mL	a4	17.12	6	0	22

## Sheet: Trial#2021...
Days of adulthood	Control	B12	Chrysin	Dapsone
9	1
10	1
13	1
13	1
14	1
15	1
17	1
17	1
17	1
18	1
18	1
18	1
19	1
20	1
20	1
21	1
21	1
22	1
22	1
22	1
23	1
24	1
25	1
25	1
25	1
25	1
25	1
25	1
25	1
26	1
26	1
26	1
26	1
26	1
26	1
26	1
27	1
27	1
27	1
27	1
27	1
27	1
28	1
28	1
28	1
28	1
28	1
28	1
28	1
29	1
29	1
29	1
30	1
31	1
32	1
32	1
7		1
7		1
9		1
12		1
12		1
13		1
13		1
15		1
18		1
22		1
22		1
23		1
24		1
24		1
24		1
24		1
25		1
25		1
25		1
25		1
25		1
26		1
26		1
26		1
27		1
27		1
27		1
27		1
27		1
27		1
27		1
28		1
28		1
28		1
28		1
28		1
28		1
28		1
28		1
29		1
29		1
29		1
29		1
29		1
29		1
29		1
30		1
30		1
30		1
30		1
30		1
30		1
30		1
30		1
30		1
31		1
31		1
33		1
33		1
34		1
35		1
35		1
36		1
8			1
8			0
9			1
11			1
11			1
13			1
18			1
18			1
18			1
19			1
20			1
20			1
21			1
21			1
21			1
22			1
22			1
22			1
22			1
22			1
23			1
23			1
23			1
23			1
24			1
24			1
24			1
25			1
25			1
25			1
25			1
25			1
25			1
25			1
25			1
25			1
26			1
26			1
26			1
26			1
26			1
26			1
26			1
26			1
26			1
26			1
27			1
27			1
27			1
27			1
27			1
27			1
27			1
27			1
27			1
27			1
27			1
28			1
28			1
28			1
28			1
28			1
28			1
28			1
28			1
28			1
28			1
28			1
29			1
29			1
29			1
29			1
29			1
29			1
29			1
29			1
29			1
29			1
29			1
30			1
30			1
30			1
30			1
30			1
30			1
30			1
30			1
30			1
30			1
31			1
32			1
32			1
33			1
35			1
36			1
37			1
39			0
40			1
40			1
6				1
9				1
13				1
22				1
24				1
24				1
25				1
25				1
25				1
25				1
25				1
26				1
26				1
26				1
26				1
26				1
27				1
27				1
28				1
28				1
29				1
29				1
29				1
30				1
30				1
30				1
30				1
30				1
30				1
30				1
32				1
32				1
32				1
32				1
33				1
33				1
34				1
34				1
34				1
35				1
36				1
36				1
36				1
37				1
37				1
37				1
37				1
38				1
38				1
38				1
38				1
38				1
39				1
40				1
40				1
40				1
41				1
43				1
44				1
44				1
45				1
46				1
47				1
47				1
48				1
49				1
53				1
