# Supplementary material for: Youthful and age‐related matreotypes predict drugs promoting longevity
Source: Aging Cell. 2021 Aug 4;20(9):e13441. doi: 10.1111/acel.13441 (PMC8441316; doi:10.1111/acel.13441)
Supplement: Supplementary file 16 — TableS1‐S8 [file ACEL-20-e13441-s015.zip › Supplementary Table 8_Wormtracker.xlsx]

## Sheet: 20190812_S867cd_Arsenite effect
Color	Linetype	Stressor	Half-activity time	Half-activity activity	p-value	95% Conf. Int. Lower	95% Conf. Int. Upper
S-867c	TJ1060	M9	1747.5	251.088
S-867c	TJ1060	14 mM Arsenite	1752.5	112.188	2.66e-66	85	110
S-867d	TJ1060	M9	1470	129.7
S-867d	TJ1060	14 mM Arsenite	1692.5	116.179	0.0344	7.32376e-05	34

## Sheet: 20190812_S867Processed movement
ID	Color	Linetype	Stressor	Group/Time[m]	30	time	activity	rollsum	y_pred_group	ID_A2	ID_A3	ID_B2	ID_B3	ID_C2	ID_C3	ID_D2	ID_D3	ID_E2	ID_E3	ID_F2	ID_F3	ID_G2	ID_G3	ID_H2	ID_H3	activity_mean	n	Activ_Mean_perWell	Activ_SD_perWell	Activ_STE_perWell	HAT_perWell	HAA_perWell	Min_perWell	Q1_perWell	Q2_perWell	Q3_perWell	Max_perWell	Half-activity time AVG	Half-activity activity AVG	stressor_pval	stressor_Low95Conf	stressor_High95Conf	ctr_vs_exp
A2	S-867c	TJ1060	M9	999_Free	167	60	149			149		322														235.5	98	252.653	24.8464	2.50986	1575	257.15	136	241.25	255	268	307	1747.5	251.088				exp
B2	S-867c	TJ1060	M9	999_Free	323	60	322			149		322														235.5	98	242.306	28.3536	2.86414	1920	245.025	180	226.5	240.5	259	322	1747.5	251.088				exp
C2	S-867c	TJ1060	14 mM Arsenite	999_Free	194	60	194							194		243		154		166		253		35		174.167	98	109.582	64.1925	6.48442	1215	104.375	0	64.25	112.5	160.5	232	1752.5	112.188	2.66e-66	85	110	exp
D2	S-867c	TJ1060	14 mM Arsenite	999_Free	194	60	243							194		243		154		166		253		35		174.167	98	185.49	80.4311	8.12477	2370	129.575	0	168.75	218	234.25	279	1752.5	112.188	2.66e-66	85	110	exp
E2	S-867c	TJ1060	14 mM Arsenite	999_Free	259	60	154							194		243		154		166		253		35		174.167	98	165.602	81.0743	8.18974	2295	124.3	0	108	196	228.25	258	1752.5	112.188	2.66e-66	85	110	exp
F2	S-867c	TJ1060	14 mM Arsenite	999_Free	137	60	166							194		243		154		166		253		35		174.167	98	89.4898	65.402	6.6066	1050	85.8	0	0	106.5	146	195	1752.5	112.188	2.66e-66	85	110	exp
G2	S-867c	TJ1060	14 mM Arsenite	999_Free	204	60	253							194		243		154		166		253		35		174.167	98	165.714	92.758	9.36997	2070	130.075	0	100.75	198	241	279	1752.5	112.188	2.66e-66	85	110	exp
H2	S-867c	TJ1060	14 mM Arsenite	999_Free	55	60	35							194		243		154		166		253		35		174.167	98	120.265	65.6414	6.63078	1515	99	0	84	134	171.25	209	1752.5	112.188	2.66e-66	85	110	exp
A3	S-867d	TJ1060	M9	999_Free	13	60	18				18		219													118.5	98	0.183673	1.81827	0.183673	1530	0	0	0	0	0	18	1470	129.7				control
B3	S-867d	TJ1060	M9	999_Free	74	60	219				18		219													118.5	98	271.235	25.7032	2.59642	1410	259.4	160	267	277	286	300	1470	129.7				control
C3	S-867d	TJ1060	14 mM Arsenite	999_Free	157	60	153		234.38						153		165		257		274		262		213	220.667	98	104.704	66.3415	6.70151	1410	99.65	0	39.5	109.5	162.5	212	1692.5	116.179	0.0344	7.32376e-05	34	control
D3	S-867d	TJ1060	14 mM Arsenite	999_Free	155	60	165		234.38						153		165		257		274		262		213	220.667	98	113.765	61.0433	6.1663	1800	99.5	0	84.25	116.5	163.25	214	1692.5	116.179	0.0344	7.32376e-05	34	control
E3	S-867d	TJ1060	14 mM Arsenite	999_Free	245	60	257		234.38						153		165		257		274		262		213	220.667	98	107.51	97.6064	9.85974	1650	117.15	0	0	122.5	199	266	1692.5	116.179	0.0344	7.32376e-05	34	control
F3	S-867d	TJ1060	14 mM Arsenite	999_Free	267	60	274		234.38						153		165		257		274		262		213	220.667	98	126.98	101.419	10.2448	1605	133.175	0	0	152.5	217	308	1692.5	116.179	0.0344	7.32376e-05	34	control
G3	S-867d	TJ1060	14 mM Arsenite	999_Free	240	60	262		234.38						153		165		257		274		262		213	220.667	98	137.52	93.611	9.45614	1950	121.525	0	8.25	171.5	211.5	266	1692.5	116.179	0.0344	7.32376e-05	34	control
H3	S-867d	TJ1060	14 mM Arsenite	999_Free	218	60	213		234.38						153		165		257		274		262		213	220.667	98	136.173	107.472	10.8563	1740	126.075	0	0	188.5	238.75	265	1692.5	116.179	0.0344	7.32376e-05	34	control
A2	S-867c	TJ1060	M9	999_Free	167	90	136	142.5		136		306														221	98	252.653	24.8464	2.50986	1575	257.15	136	241.25	255	268	307	1747.5	251.088				exp
B2	S-867c	TJ1060	M9	999_Free	323	90	306	314		136		306														221	98	242.306	28.3536	2.86414	1920	245.025	180	226.5	240.5	259	322	1747.5	251.088				exp
C2	S-867c	TJ1060	14 mM Arsenite	999_Free	194	90	148	171						148		246		147		130		254		61		164.333	98	109.582	64.1925	6.48442	1215	104.375	0	64.25	112.5	160.5	232	1752.5	112.188	2.66e-66	85	110	exp
D2	S-867c	TJ1060	14 mM Arsenite	999_Free	194	90	246	244.5						148		246		147		130		254		61		164.333	98	185.49	80.4311	8.12477	2370	129.575	0	168.75	218	234.25	279	1752.5	112.188	2.66e-66	85	110	exp
E2	S-867c	TJ1060	14 mM Arsenite	999_Free	259	90	147	150.5						148		246		147		130		254		61		164.333	98	165.602	81.0743	8.18974	2295	124.3	0	108	196	228.25	258	1752.5	112.188	2.66e-66	85	110	exp
F2	S-867c	TJ1060	14 mM Arsenite	999_Free	137	90	130	148						148		246		147		130		254		61		164.333	98	89.4898	65.402	6.6066	1050	85.8	0	0	106.5	146	195	1752.5	112.188	2.66e-66	85	110	exp
G2	S-867c	TJ1060	14 mM Arsenite	999_Free	204	90	254	253.5						148		246		147		130		254		61		164.333	98	165.714	92.758	9.36997	2070	130.075	0	100.75	198	241	279	1752.5	112.188	2.66e-66	85	110	exp
H2	S-867c	TJ1060	14 mM Arsenite	999_Free	55	90	61	48						148		246		147		130		254		61		164.333	98	120.265	65.6414	6.63078	1515	99	0	84	134	171.25	209	1752.5	112.188	2.66e-66	85	110	exp
A3	S-867d	TJ1060	M9	999_Free	13	90	0	19			0		160													80	98	0.183673	1.81827	0.183673	1530	0	0	0	0	0	18	1470	129.7				control
B3	S-867d	TJ1060	M9	999_Free	74	90	160	189.5			0		160													80	98	271.235	25.7032	2.59642	1410	259.4	160	267	277	286	300	1470	129.7				control
C3	S-867d	TJ1060	14 mM Arsenite	999_Free	157	90	120	136.5	233.488						120		129		238		308		254		251	216.667	98	104.704	66.3415	6.70151	1410	99.65	0	39.5	109.5	162.5	212	1692.5	116.179	0.0344	7.32376e-05	34	control
D3	S-867d	TJ1060	14 mM Arsenite	999_Free	155	90	129	147	233.488						120		129		238		308		254		251	216.667	98	113.765	61.0433	6.1663	1800	99.5	0	84.25	116.5	163.25	214	1692.5	116.179	0.0344	7.32376e-05	34	control
E3	S-867d	TJ1060	14 mM Arsenite	999_Free	245	90	238	247.5	233.488						120		129		238		308		254		251	216.667	98	107.51	97.6064	9.85974	1650	117.15	0	0	122.5	199	266	1692.5	116.179	0.0344	7.32376e-05	34	control
F3	S-867d	TJ1060	14 mM Arsenite	999_Free	267	90	308	291	233.488						120		129		238		308		254		251	216.667	98	126.98	101.419	10.2448	1605	133.175	0	0	152.5	217	308	1692.5	116.179	0.0344	7.32376e-05	34	control
G3	S-867d	TJ1060	14 mM Arsenite	999_Free	240	90	254	258	233.488						120		129		238		308		254		251	216.667	98	137.52	93.611	9.45614	1950	121.525	0	8.25	171.5	211.5	266	1692.5	116.179	0.0344	7.32376e-05	34	control
H3	S-867d	TJ1060	14 mM Arsenite	999_Free	218	90	251	232	233.488						120		129		238		308		254		251	216.667	98	136.173	107.472	10.8563	1740	126.075	0	0	188.5	238.75	265	1692.5	116.179	0.0344	7.32376e-05	34	control
A2	S-867c	TJ1060	M9	999_Free	167	120	165	150.5		165		303														234	98	252.653	24.8464	2.50986	1575	257.15	136	241.25	255	268	307	1747.5	251.088				exp
B2	S-867c	TJ1060	M9	999_Free	323	120	303	304.5		165		303														234	98	242.306	28.3536	2.86414	1920	245.025	180	226.5	240.5	259	322	1747.5	251.088				exp
C2	S-867c	TJ1060	14 mM Arsenite	999_Free	194	120	140	144						140		260		158		85		279		99		170.167	98	109.582	64.1925	6.48442	1215	104.375	0	64.25	112.5	160.5	232	1752.5	112.188	2.66e-66	85	110	exp
D2	S-867c	TJ1060	14 mM Arsenite	999_Free	194	120	260	253						140		260		158		85		279		99		170.167	98	185.49	80.4311	8.12477	2370	129.575	0	168.75	218	234.25	279	1752.5	112.188	2.66e-66	85	110	exp
E2	S-867c	TJ1060	14 mM Arsenite	999_Free	259	120	158	152.5						140		260		158		85		279		99		170.167	98	165.602	81.0743	8.18974	2295	124.3	0	108	196	228.25	258	1752.5	112.188	2.66e-66	85	110	exp
F2	S-867c	TJ1060	14 mM Arsenite	999_Free	137	120	85	107.5						140		260		158		85		279		99		170.167	98	89.4898	65.402	6.6066	1050	85.8	0	0	106.5	146	195	1752.5	112.188	2.66e-66	85	110	exp
G2	S-867c	TJ1060	14 mM Arsenite	999_Free	204	120	279	266.5						140		260		158		85		279		99		170.167	98	165.714	92.758	9.36997	2070	130.075	0	100.75	198	241	279	1752.5	112.188	2.66e-66	85	110	exp
H2	S-867c	TJ1060	14 mM Arsenite	999_Free	55	120	99	80						140		260		158		85		279		99		170.167	98	120.265	65.6414	6.63078	1515	99	0	84	134	171.25	209	1752.5	112.188	2.66e-66	85	110	exp
A3	S-867d	TJ1060	M9	999_Free	13	120	0	36			0		170													85	98	0.183673	1.81827	0.183673	1530	0	0	0	0	0	18	1470	129.7				control
B3	S-867d	TJ1060	M9	999_Free	74	120	170	165			0		170													85	98	271.235	25.7032	2.59642	1410	259.4	160	267	277	286	300	1470	129.7				control
C3	S-867d	TJ1060	14 mM Arsenite	999_Free	157	120	167	143.5	232.561						167		149		242		274		266		246	224	98	104.704	66.3415	6.70151	1410	99.65	0	39.5	109.5	162.5	212	1692.5	116.179	0.0344	7.32376e-05	34	control
D3	S-867d	TJ1060	14 mM Arsenite	999_Free	155	120	149	139	232.561						167		149		242		274		266		246	224	98	113.765	61.0433	6.1663	1800	99.5	0	84.25	116.5	163.25	214	1692.5	116.179	0.0344	7.32376e-05	34	control
E3	S-867d	TJ1060	14 mM Arsenite	999_Free	245	120	242	240	232.561						167		149		242		274		266		246	224	98	107.51	97.6064	9.85974	1650	117.15	0	0	122.5	199	266	1692.5	116.179	0.0344	7.32376e-05	34	control
F3	S-867d	TJ1060	14 mM Arsenite	999_Free	267	120	274	291	232.561						167		149		242		274		266		246	224	98	126.98	101.419	10.2448	1605	133.175	0	0	152.5	217	308	1692.5	116.179	0.0344	7.32376e-05	34	control
G3	S-867d	TJ1060	14 mM Arsenite	999_Free	240	120	266	260	232.561						167		149		242		274		266		246	224	98	137.52	93.611	9.45614	1950	121.525	0	8.25	171.5	211.5	266	1692.5	116.179	0.0344	7.32376e-05	34	control
H3	S-867d	TJ1060	14 mM Arsenite	999_Free	218	120	246	248.5	232.561						167		149		242		274		266		246	224	98	136.173	107.472	10.8563	1740	126.075	0	0	188.5	238.75	265	1692.5	116.179	0.0344	7.32376e-05	34	control
A2	S-867c	TJ1060	M9	999_Free	167	150	229	197		229		303														266	98	252.653	24.8464	2.50986	1575	257.15	136	241.25	255	268	307	1747.5	251.088				exp
B2	S-867c	TJ1060	M9	999_Free	323	150	303	303		229		303														266	98	242.306	28.3536	2.86414	1920	245.025	180	226.5	240.5	259	322	1747.5	251.088				exp
C2	S-867c	TJ1060	14 mM Arsenite	999_Free	194	150	170	155						170		240		158		98		242		119		171.167	98	109.582	64.1925	6.48442	1215	104.375	0	64.25	112.5	160.5	232	1752.5	112.188	2.66e-66	85	110	exp
D2	S-867c	TJ1060	14 mM Arsenite	999_Free	194	150	240	250						170		240		158		98		242		119		171.167	98	185.49	80.4311	8.12477	2370	129.575	0	168.75	218	234.25	279	1752.5	112.188	2.66e-66	85	110	exp
E2	S-867c	TJ1060	14 mM Arsenite	999_Free	259	150	158	158						170		240		158		98		242		119		171.167	98	165.602	81.0743	8.18974	2295	124.3	0	108	196	228.25	258	1752.5	112.188	2.66e-66	85	110	exp
F2	S-867c	TJ1060	14 mM Arsenite	999_Free	137	150	98	91.5						170		240		158		98		242		119		171.167	98	89.4898	65.402	6.6066	1050	85.8	0	0	106.5	146	195	1752.5	112.188	2.66e-66	85	110	exp
G2	S-867c	TJ1060	14 mM Arsenite	999_Free	204	150	242	260.5						170		240		158		98		242		119		171.167	98	165.714	92.758	9.36997	2070	130.075	0	100.75	198	241	279	1752.5	112.188	2.66e-66	85	110	exp
H2	S-867c	TJ1060	14 mM Arsenite	999_Free	55	150	119	109						170		240		158		98		242		119		171.167	98	120.265	65.6414	6.63078	1515	99	0	84	134	171.25	209	1752.5	112.188	2.66e-66	85	110	exp
A3	S-867d	TJ1060	M9	999_Free	13	150	0	47.5			0		162													81	98	0.183673	1.81827	0.183673	1530	0	0	0	0	0	18	1470	129.7				control
B3	S-867d	TJ1060	M9	999_Free	74	150	162	166			0		162													81	98	271.235	25.7032	2.59642	1410	259.4	160	267	277	286	300	1470	129.7				control
C3	S-867d	TJ1060	14 mM Arsenite	999_Free	157	150	83	125	231.596						83		190		228		286		235		224	207.667	98	104.704	66.3415	6.70151	1410	99.65	0	39.5	109.5	162.5	212	1692.5	116.179	0.0344	7.32376e-05	34	control
D3	S-867d	TJ1060	14 mM Arsenite	999_Free	155	150	190	169.5	231.596						83		190		228		286		235		224	207.667	98	113.765	61.0433	6.1663	1800	99.5	0	84.25	116.5	163.25	214	1692.5	116.179	0.0344	7.32376e-05	34	control
E3	S-867d	TJ1060	14 mM Arsenite	999_Free	245	150	228	235	231.596						83		190		228		286		235		224	207.667	98	107.51	97.6064	9.85974	1650	117.15	0	0	122.5	199	266	1692.5	116.179	0.0344	7.32376e-05	34	control
F3	S-867d	TJ1060	14 mM Arsenite	999_Free	267	150	286	280	231.596						83		190		228		286		235		224	207.667	98	126.98	101.419	10.2448	1605	133.175	0	0	152.5	217	308	1692.5	116.179	0.0344	7.32376e-05	34	control
G3	S-867d	TJ1060	14 mM Arsenite	999_Free	240	150	235	250.5	231.596						83		190		228		286		235		224	207.667	98	137.52	93.611	9.45614	1950	121.525	0	8.25	171.5	211.5	266	1692.5	116.179	0.0344	7.32376e-05	34	control
H3	S-867d	TJ1060	14 mM Arsenite	999_Free	218	150	224	235	231.596						83		190		228		286		235		224	207.667	98	136.173	107.472	10.8563	1740	126.075	0	0	188.5	238.75	265	1692.5	116.179	0.0344	7.32376e-05	34	control
A2	S-867c	TJ1060	M9	999_Free	167	180	269	249		269		288														278.5	98	252.653	24.8464	2.50986	1575	257.15	136	241.25	255	268	307	1747.5	251.088				exp
B2	S-867c	TJ1060	M9	999_Free	323	180	288	295.5		269		288														278.5	98	242.306	28.3536	2.86414	1920	245.025	180	226.5	240.5	259	322	1747.5	251.088				exp
C2	S-867c	TJ1060	14 mM Arsenite	999_Free	194	180	176	173						176		256		192		175		259		126		197.333	98	109.582	64.1925	6.48442	1215	104.375	0	64.25	112.5	160.5	232	1752.5	112.188	2.66e-66	85	110	exp
D2	S-867c	TJ1060	14 mM Arsenite	999_Free	194	180	256	248						176		256		192		175		259		126		197.333	98	185.49	80.4311	8.12477	2370	129.575	0	168.75	218	234.25	279	1752.5	112.188	2.66e-66	85	110	exp
E2	S-867c	TJ1060	14 mM Arsenite	999_Free	259	180	192	175						176		256		192		175		259		126		197.333	98	165.602	81.0743	8.18974	2295	124.3	0	108	196	228.25	258	1752.5	112.188	2.66e-66	85	110	exp
F2	S-867c	TJ1060	14 mM Arsenite	999_Free	137	180	175	136.5						176		256		192		175		259		126		197.333	98	89.4898	65.402	6.6066	1050	85.8	0	0	106.5	146	195	1752.5	112.188	2.66e-66	85	110	exp
G2	S-867c	TJ1060	14 mM Arsenite	999_Free	204	180	259	250.5						176		256		192		175		259		126		197.333	98	165.714	92.758	9.36997	2070	130.075	0	100.75	198	241	279	1752.5	112.188	2.66e-66	85	110	exp
H2	S-867c	TJ1060	14 mM Arsenite	999_Free	55	180	126	122.5						176		256		192		175		259		126		197.333	98	120.265	65.6414	6.63078	1515	99	0	84	134	171.25	209	1752.5	112.188	2.66e-66	85	110	exp
A3	S-867d	TJ1060	M9	999_Free	13	180	0	61.5			0		175													87.5	98	0.183673	1.81827	0.183673	1530	0	0	0	0	0	18	1470	129.7				control
B3	S-867d	TJ1060	M9	999_Free	74	180	175	168.5			0		175													87.5	98	271.235	25.7032	2.59642	1410	259.4	160	267	277	286	300	1470	129.7				control
C3	S-867d	TJ1060	14 mM Arsenite	999_Free	157	180	106	94.5	230.593						106		184		220		278		249		258	215.833	98	104.704	66.3415	6.70151	1410	99.65	0	39.5	109.5	162.5	212	1692.5	116.179	0.0344	7.32376e-05	34	control
D3	S-867d	TJ1060	14 mM Arsenite	999_Free	155	180	184	187	230.593						106		184		220		278		249		258	215.833	98	113.765	61.0433	6.1663	1800	99.5	0	84.25	116.5	163.25	214	1692.5	116.179	0.0344	7.32376e-05	34	control
E3	S-867d	TJ1060	14 mM Arsenite	999_Free	245	180	220	224	230.593						106		184		220		278		249		258	215.833	98	107.51	97.6064	9.85974	1650	117.15	0	0	122.5	199	266	1692.5	116.179	0.0344	7.32376e-05	34	control
F3	S-867d	TJ1060	14 mM Arsenite	999_Free	267	180	278	282	230.593						106		184		220		278		249		258	215.833	98	126.98	101.419	10.2448	1605	133.175	0	0	152.5	217	308	1692.5	116.179	0.0344	7.32376e-05	34	control
G3	S-867d	TJ1060	14 mM Arsenite	999_Free	240	180	249	242	230.593						106		184		220		278		249		258	215.833	98	137.52	93.611	9.45614	1950	121.525	0	8.25	171.5	211.5	266	1692.5	116.179	0.0344	7.32376e-05	34	control
H3	S-867d	TJ1060	14 mM Arsenite	999_Free	218	180	258	241	230.593						106		184		220		278		249		258	215.833	98	136.173	107.472	10.8563	1740	126.075	0	0	188.5	238.75	265	1692.5	116.179	0.0344	7.32376e-05	34	control
A2	S-867c	TJ1060	M9	999_Free	167	210	257	263		257		275														266	98	252.653	24.8464	2.50986	1575	257.15	136	241.25	255	268	307	1747.5	251.088				exp
B2	S-867c	TJ1060	M9	999_Free	323	210	275	281.5		257		275														266	98	242.306	28.3536	2.86414	1920	245.025	180	226.5	240.5	259	322	1747.5	251.088				exp
C2	S-867c	TJ1060	14 mM Arsenite	999_Free	194	210	190	183						190		278		190		139		260		112		194.833	98	109.582	64.1925	6.48442	1215	104.375	0	64.25	112.5	160.5	232	1752.5	112.188	2.66e-66	85	110	exp
D2	S-867c	TJ1060	14 mM Arsenite	999_Free	194	210	278	267						190		278		190		139		260		112		194.833	98	185.49	80.4311	8.12477	2370	129.575	0	168.75	218	234.25	279	1752.5	112.188	2.66e-66	85	110	exp
E2	S-867c	TJ1060	14 mM Arsenite	999_Free	259	210	190	191						190		278		190		139		260		112		194.833	98	165.602	81.0743	8.18974	2295	124.3	0	108	196	228.25	258	1752.5	112.188	2.66e-66	85	110	exp
F2	S-867c	TJ1060	14 mM Arsenite	999_Free	137	210	139	157						190		278		190		139		260		112		194.833	98	89.4898	65.402	6.6066	1050	85.8	0	0	106.5	146	195	1752.5	112.188	2.66e-66	85	110	exp
G2	S-867c	TJ1060	14 mM Arsenite	999_Free	204	210	260	259.5						190		278		190		139		260		112		194.833	98	165.714	92.758	9.36997	2070	130.075	0	100.75	198	241	279	1752.5	112.188	2.66e-66	85	110	exp
H2	S-867c	TJ1060	14 mM Arsenite	999_Free	55	210	112	119						190		278		190		139		260		112		194.833	98	120.265	65.6414	6.63078	1515	99	0	84	134	171.25	209	1752.5	112.188	2.66e-66	85	110	exp
A3	S-867d	TJ1060	M9	999_Free	13	210	0	65.5			0		243													121.5	98	0.183673	1.81827	0.183673	1530	0	0	0	0	0	18	1470	129.7				control
B3	S-867d	TJ1060	M9	999_Free	74	210	243	209			0		243													121.5	98	271.235	25.7032	2.59642	1410	259.4	160	267	277	286	300	1470	129.7				control
C3	S-867d	TJ1060	14 mM Arsenite	999_Free	157	210	139	122.5	229.551						139		171		236		265		225		225	210.167	98	104.704	66.3415	6.70151	1410	99.65	0	39.5	109.5	162.5	212	1692.5	116.179	0.0344	7.32376e-05	34	control
D3	S-867d	TJ1060	14 mM Arsenite	999_Free	155	210	171	177.5	229.551						139		171		236		265		225		225	210.167	98	113.765	61.0433	6.1663	1800	99.5	0	84.25	116.5	163.25	214	1692.5	116.179	0.0344	7.32376e-05	34	control
E3	S-867d	TJ1060	14 mM Arsenite	999_Free	245	210	236	228	229.551						139		171		236		265		225		225	210.167	98	107.51	97.6064	9.85974	1650	117.15	0	0	122.5	199	266	1692.5	116.179	0.0344	7.32376e-05	34	control
F3	S-867d	TJ1060	14 mM Arsenite	999_Free	267	210	265	271.5	229.551						139		171		236		265		225		225	210.167	98	126.98	101.419	10.2448	1605	133.175	0	0	152.5	217	308	1692.5	116.179	0.0344	7.32376e-05	34	control
G3	S-867d	TJ1060	14 mM Arsenite	999_Free	240	210	225	237	229.551						139		171		236		265		225		225	210.167	98	137.52	93.611	9.45614	1950	121.525	0	8.25	171.5	211.5	266	1692.5	116.179	0.0344	7.32376e-05	34	control
H3	S-867d	TJ1060	14 mM Arsenite	999_Free	218	210	225	241.5	229.551						139		171		236		265		225		225	210.167	98	136.173	107.472	10.8563	1740	126.075	0	0	188.5	238.75	265	1692.5	116.179	0.0344	7.32376e-05	34	control
A2	S-867c	TJ1060	M9	999_Free	167	240	281	269		281		285														283	98	252.653	24.8464	2.50986	1575	257.15	136	241.25	255	268	307	1747.5	251.088				exp
B2	S-867c	TJ1060	M9	999_Free	323	240	285	280		281		285														283	98	242.306	28.3536	2.86414	1920	245.025	180	226.5	240.5	259	322	1747.5	251.088				exp
C2	S-867c	TJ1060	14 mM Arsenite	999_Free	194	240	189	189.5						189		244		207		167		246		166		203.167	98	109.582	64.1925	6.48442	1215	104.375	0	64.25	112.5	160.5	232	1752.5	112.188	2.66e-66	85	110	exp
D2	S-867c	TJ1060	14 mM Arsenite	999_Free	194	240	244	261						189		244		207		167		246		166		203.167	98	185.49	80.4311	8.12477	2370	129.575	0	168.75	218	234.25	279	1752.5	112.188	2.66e-66	85	110	exp
E2	S-867c	TJ1060	14 mM Arsenite	999_Free	259	240	207	198.5						189		244		207		167		246		166		203.167	98	165.602	81.0743	8.18974	2295	124.3	0	108	196	228.25	258	1752.5	112.188	2.66e-66	85	110	exp
F2	S-867c	TJ1060	14 mM Arsenite	999_Free	137	240	167	153						189		244		207		167		246		166		203.167	98	89.4898	65.402	6.6066	1050	85.8	0	0	106.5	146	195	1752.5	112.188	2.66e-66	85	110	exp
G2	S-867c	TJ1060	14 mM Arsenite	999_Free	204	240	246	253						189		244		207		167		246		166		203.167	98	165.714	92.758	9.36997	2070	130.075	0	100.75	198	241	279	1752.5	112.188	2.66e-66	85	110	exp
H2	S-867c	TJ1060	14 mM Arsenite	999_Free	55	240	166	139						189		244		207		167		246		166		203.167	98	120.265	65.6414	6.63078	1515	99	0	84	134	171.25	209	1752.5	112.188	2.66e-66	85	110	exp
A3	S-867d	TJ1060	M9	999_Free	13	240	0	49.5			0		228													114	98	0.183673	1.81827	0.183673	1530	0	0	0	0	0	18	1470	129.7				control
B3	S-867d	TJ1060	M9	999_Free	74	240	228	235.5			0		228													114	98	271.235	25.7032	2.59642	1410	259.4	160	267	277	286	300	1470	129.7				control
C3	S-867d	TJ1060	14 mM Arsenite	999_Free	157	240	139	139	228.469						139		205		266		245		242		250	224.5	98	104.704	66.3415	6.70151	1410	99.65	0	39.5	109.5	162.5	212	1692.5	116.179	0.0344	7.32376e-05	34	control
D3	S-867d	TJ1060	14 mM Arsenite	999_Free	155	240	205	188	228.469						139		205		266		245		242		250	224.5	98	113.765	61.0433	6.1663	1800	99.5	0	84.25	116.5	163.25	214	1692.5	116.179	0.0344	7.32376e-05	34	control
E3	S-867d	TJ1060	14 mM Arsenite	999_Free	245	240	266	251	228.469						139		205		266		245		242		250	224.5	98	107.51	97.6064	9.85974	1650	117.15	0	0	122.5	199	266	1692.5	116.179	0.0344	7.32376e-05	34	control
F3	S-867d	TJ1060	14 mM Arsenite	999_Free	267	240	245	255	228.469						139		205		266		245		242		250	224.5	98	126.98	101.419	10.2448	1605	133.175	0	0	152.5	217	308	1692.5	116.179	0.0344	7.32376e-05	34	control
G3	S-867d	TJ1060	14 mM Arsenite	999_Free	240	240	242	233.5	228.469						139		205		266		245		242		250	224.5	98	137.52	93.611	9.45614	1950	121.525	0	8.25	171.5	211.5	266	1692.5	116.179	0.0344	7.32376e-05	34	control
H3	S-867d	TJ1060	14 mM Arsenite	999_Free	218	240	250	237.5	228.469						139		205		266		245		242		250	224.5	98	136.173	107.472	10.8563	1740	126.075	0	0	188.5	238.75	265	1692.5	116.179	0.0344	7.32376e-05	34	control
A2	S-867c	TJ1060	M9	999_Free	167	270	254	267.5		254		296														275	98	252.653	24.8464	2.50986	1575	257.15	136	241.25	255	268	307	1747.5	251.088				exp
B2	S-867c	TJ1060	M9	999_Free	323	270	296	290.5		254		296														275	98	242.306	28.3536	2.86414	1920	245.025	180	226.5	240.5	259	322	1747.5	251.088				exp
C2	S-867c	TJ1060	14 mM Arsenite	999_Free	194	270	223	206						223		279		230		155		255		162		217.333	98	109.582	64.1925	6.48442	1215	104.375	0	64.25	112.5	160.5	232	1752.5	112.188	2.66e-66	85	110	exp
D2	S-867c	TJ1060	14 mM Arsenite	999_Free	194	270	279	261.5						223		279		230		155		255		162		217.333	98	185.49	80.4311	8.12477	2370	129.575	0	168.75	218	234.25	279	1752.5	112.188	2.66e-66	85	110	exp
E2	S-867c	TJ1060	14 mM Arsenite	999_Free	259	270	230	218.5						223		279		230		155		255		162		217.333	98	165.602	81.0743	8.18974	2295	124.3	0	108	196	228.25	258	1752.5	112.188	2.66e-66	85	110	exp
F2	S-867c	TJ1060	14 mM Arsenite	999_Free	137	270	155	161						223		279		230		155		255		162		217.333	98	89.4898	65.402	6.6066	1050	85.8	0	0	106.5	146	195	1752.5	112.188	2.66e-66	85	110	exp
G2	S-867c	TJ1060	14 mM Arsenite	999_Free	204	270	255	250.5						223		279		230		155		255		162		217.333	98	165.714	92.758	9.36997	2070	130.075	0	100.75	198	241	279	1752.5	112.188	2.66e-66	85	110	exp
H2	S-867c	TJ1060	14 mM Arsenite	999_Free	55	270	162	164						223		279		230		155		255		162		217.333	98	120.265	65.6414	6.63078	1515	99	0	84	134	171.25	209	1752.5	112.188	2.66e-66	85	110	exp
A3	S-867d	TJ1060	M9	999_Free	13	270	0	73			0		248													124	98	0.183673	1.81827	0.183673	1530	0	0	0	0	0	18	1470	129.7				control
B3	S-867d	TJ1060	M9	999_Free	74	270	248	238			0		248													124	98	271.235	25.7032	2.59642	1410	259.4	160	267	277	286	300	1470	129.7				control
C3	S-867d	TJ1060	14 mM Arsenite	999_Free	157	270	166	152.5	227.345						166		181		233		255		263		239	222.833	98	104.704	66.3415	6.70151	1410	99.65	0	39.5	109.5	162.5	212	1692.5	116.179	0.0344	7.32376e-05	34	control
D3	S-867d	TJ1060	14 mM Arsenite	999_Free	155	270	181	193	227.345						166		181		233		255		263		239	222.833	98	113.765	61.0433	6.1663	1800	99.5	0	84.25	116.5	163.25	214	1692.5	116.179	0.0344	7.32376e-05	34	control
E3	S-867d	TJ1060	14 mM Arsenite	999_Free	245	270	233	249.5	227.345						166		181		233		255		263		239	222.833	98	107.51	97.6064	9.85974	1650	117.15	0	0	122.5	199	266	1692.5	116.179	0.0344	7.32376e-05	34	control
F3	S-867d	TJ1060	14 mM Arsenite	999_Free	267	270	255	250	227.345						166		181		233		255		263		239	222.833	98	126.98	101.419	10.2448	1605	133.175	0	0	152.5	217	308	1692.5	116.179	0.0344	7.32376e-05	34	control
G3	S-867d	TJ1060	14 mM Arsenite	999_Free	240	270	263	252.5	227.345						166		181		233		255		263		239	222.833	98	137.52	93.611	9.45614	1950	121.525	0	8.25	171.5	211.5	266	1692.5	116.179	0.0344	7.32376e-05	34	control
H3	S-867d	TJ1060	14 mM Arsenite	999_Free	218	270	239	244.5	227.345						166		181		233		255		263		239	222.833	98	136.173	107.472	10.8563	1740	126.075	0	0	188.5	238.75	265	1692.5	116.179	0.0344	7.32376e-05	34	control
A2	S-867c	TJ1060	M9	999_Free	167	300	290	272		290		287														288.5	98	252.653	24.8464	2.50986	1575	257.15	136	241.25	255	268	307	1747.5	251.088				exp
B2	S-867c	TJ1060	M9	999_Free	323	300	287	291.5		290		287														288.5	98	242.306	28.3536	2.86414	1920	245.025	180	226.5	240.5	259	322	1747.5	251.088				exp
C2	S-867c	TJ1060	14 mM Arsenite	999_Free	194	300	200	211.5						200		255		205		130		256		174		203.333	98	109.582	64.1925	6.48442	1215	104.375	0	64.25	112.5	160.5	232	1752.5	112.188	2.66e-66	85	110	exp
D2	S-867c	TJ1060	14 mM Arsenite	999_Free	194	300	255	267						200		255		205		130		256		174		203.333	98	185.49	80.4311	8.12477	2370	129.575	0	168.75	218	234.25	279	1752.5	112.188	2.66e-66	85	110	exp
E2	S-867c	TJ1060	14 mM Arsenite	999_Free	259	300	205	217.5						200		255		205		130		256		174		203.333	98	165.602	81.0743	8.18974	2295	124.3	0	108	196	228.25	258	1752.5	112.188	2.66e-66	85	110	exp
F2	S-867c	TJ1060	14 mM Arsenite	999_Free	137	300	130	142.5						200		255		205		130		256		174		203.333	98	89.4898	65.402	6.6066	1050	85.8	0	0	106.5	146	195	1752.5	112.188	2.66e-66	85	110	exp
G2	S-867c	TJ1060	14 mM Arsenite	999_Free	204	300	256	255.5						200		255		205		130		256		174		203.333	98	165.714	92.758	9.36997	2070	130.075	0	100.75	198	241	279	1752.5	112.188	2.66e-66	85	110	exp
H2	S-867c	TJ1060	14 mM Arsenite	999_Free	55	300	174	168						200		255		205		130		256		174		203.333	98	120.265	65.6414	6.63078	1515	99	0	84	134	171.25	209	1752.5	112.188	2.66e-66	85	110	exp
A3	S-867d	TJ1060	M9	999_Free	13	300	0	80.5			0		292													146	98	0.183673	1.81827	0.183673	1530	0	0	0	0	0	18	1470	129.7				control
B3	S-867d	TJ1060	M9	999_Free	74	300	292	270			0		292													146	98	271.235	25.7032	2.59642	1410	259.4	160	267	277	286	300	1470	129.7				control
C3	S-867d	TJ1060	14 mM Arsenite	999_Free	157	300	165	165.5	226.178						165		178		212		245		231		247	213	98	104.704	66.3415	6.70151	1410	99.65	0	39.5	109.5	162.5	212	1692.5	116.179	0.0344	7.32376e-05	34	control
D3	S-867d	TJ1060	14 mM Arsenite	999_Free	155	300	178	179.5	226.178						165		178		212		245		231		247	213	98	113.765	61.0433	6.1663	1800	99.5	0	84.25	116.5	163.25	214	1692.5	116.179	0.0344	7.32376e-05	34	control
E3	S-867d	TJ1060	14 mM Arsenite	999_Free	245	300	212	222.5	226.178						165		178		212		245		231		247	213	98	107.51	97.6064	9.85974	1650	117.15	0	0	122.5	199	266	1692.5	116.179	0.0344	7.32376e-05	34	control
F3	S-867d	TJ1060	14 mM Arsenite	999_Free	267	300	245	250	226.178						165		178		212		245		231		247	213	98	126.98	101.419	10.2448	1605	133.175	0	0	152.5	217	308	1692.5	116.179	0.0344	7.32376e-05	34	control
G3	S-867d	TJ1060	14 mM Arsenite	999_Free	240	300	231	247	226.178						165		178		212		245		231		247	213	98	137.52	93.611	9.45614	1950	121.525	0	8.25	171.5	211.5	266	1692.5	116.179	0.0344	7.32376e-05	34	control
H3	S-867d	TJ1060	14 mM Arsenite	999_Free	218	300	247	243	226.178						165		178		212		245		231		247	213	98	136.173	107.472	10.8563	1740	126.075	0	0	188.5	238.75	265	1692.5	116.179	0.0344	7.32376e-05	34	control
A2	S-867c	TJ1060	M9	999_Free	167	330	275	282.5		275		262														268.5	98	252.653	24.8464	2.50986	1575	257.15	136	241.25	255	268	307	1747.5	251.088				exp
B2	S-867c	TJ1060	M9	999_Free	323	330	262	274.5		275		262														268.5	98	242.306	28.3536	2.86414	1920	245.025	180	226.5	240.5	259	322	1747.5	251.088				exp
C2	S-867c	TJ1060	14 mM Arsenite	999_Free	194	330	201	200.5						201		254		222		108		248		169		200.333	98	109.582	64.1925	6.48442	1215	104.375	0	64.25	112.5	160.5	232	1752.5	112.188	2.66e-66	85	110	exp
D2	S-867c	TJ1060	14 mM Arsenite	999_Free	194	330	254	254.5						201		254		222		108		248		169		200.333	98	185.49	80.4311	8.12477	2370	129.575	0	168.75	218	234.25	279	1752.5	112.188	2.66e-66	85	110	exp
E2	S-867c	TJ1060	14 mM Arsenite	999_Free	259	330	222	213.5						201		254		222		108		248		169		200.333	98	165.602	81.0743	8.18974	2295	124.3	0	108	196	228.25	258	1752.5	112.188	2.66e-66	85	110	exp
F2	S-867c	TJ1060	14 mM Arsenite	999_Free	137	330	108	119						201		254		222		108		248		169		200.333	98	89.4898	65.402	6.6066	1050	85.8	0	0	106.5	146	195	1752.5	112.188	2.66e-66	85	110	exp
G2	S-867c	TJ1060	14 mM Arsenite	999_Free	204	330	248	252						201		254		222		108		248		169		200.333	98	165.714	92.758	9.36997	2070	130.075	0	100.75	198	241	279	1752.5	112.188	2.66e-66	85	110	exp
H2	S-867c	TJ1060	14 mM Arsenite	999_Free	55	330	169	171.5						201		254		222		108		248		169		200.333	98	120.265	65.6414	6.63078	1515	99	0	84	134	171.25	209	1752.5	112.188	2.66e-66	85	110	exp
A3	S-867d	TJ1060	M9	999_Free	13	330	0	63			0		272													136	98	0.183673	1.81827	0.183673	1530	0	0	0	0	0	18	1470	129.7				control
B3	S-867d	TJ1060	M9	999_Free	74	330	272	282			0		272													136	98	271.235	25.7032	2.59642	1410	259.4	160	267	277	286	300	1470	129.7				control
C3	S-867d	TJ1060	14 mM Arsenite	999_Free	157	330	181	173	224.966						181		214		180		217		241		227	210	98	104.704	66.3415	6.70151	1410	99.65	0	39.5	109.5	162.5	212	1692.5	116.179	0.0344	7.32376e-05	34	control
D3	S-867d	TJ1060	14 mM Arsenite	999_Free	155	330	214	196	224.966						181		214		180		217		241		227	210	98	113.765	61.0433	6.1663	1800	99.5	0	84.25	116.5	163.25	214	1692.5	116.179	0.0344	7.32376e-05	34	control
E3	S-867d	TJ1060	14 mM Arsenite	999_Free	245	330	180	196	224.966						181		214		180		217		241		227	210	98	107.51	97.6064	9.85974	1650	117.15	0	0	122.5	199	266	1692.5	116.179	0.0344	7.32376e-05	34	control
F3	S-867d	TJ1060	14 mM Arsenite	999_Free	267	330	217	231	224.966						181		214		180		217		241		227	210	98	126.98	101.419	10.2448	1605	133.175	0	0	152.5	217	308	1692.5	116.179	0.0344	7.32376e-05	34	control
G3	S-867d	TJ1060	14 mM Arsenite	999_Free	240	330	241	236	224.966						181		214		180		217		241		227	210	98	137.52	93.611	9.45614	1950	121.525	0	8.25	171.5	211.5	266	1692.5	116.179	0.0344	7.32376e-05	34	control
H3	S-867d	TJ1060	14 mM Arsenite	999_Free	218	330	227	237	224.966						181		214		180		217		241		227	210	98	136.173	107.472	10.8563	1740	126.075	0	0	188.5	238.75	265	1692.5	116.179	0.0344	7.32376e-05	34	control
A2	S-867c	TJ1060	M9	999_Free	167	360	262	268.5		262		250														256	98	252.653	24.8464	2.50986	1575	257.15	136	241.25	255	268	307	1747.5	251.088				exp
B2	S-867c	TJ1060	M9	999_Free	323	360	250	256		262		250														256	98	242.306	28.3536	2.86414	1920	245.025	180	226.5	240.5	259	322	1747.5	251.088				exp
C2	S-867c	TJ1060	14 mM Arsenite	999_Free	194	360	217	209						217		253		245		97		236		191		206.5	98	109.582	64.1925	6.48442	1215	104.375	0	64.25	112.5	160.5	232	1752.5	112.188	2.66e-66	85	110	exp
D2	S-867c	TJ1060	14 mM Arsenite	999_Free	194	360	253	253.5						217		253		245		97		236		191		206.5	98	185.49	80.4311	8.12477	2370	129.575	0	168.75	218	234.25	279	1752.5	112.188	2.66e-66	85	110	exp
E2	S-867c	TJ1060	14 mM Arsenite	999_Free	259	360	245	233.5						217		253		245		97		236		191		206.5	98	165.602	81.0743	8.18974	2295	124.3	0	108	196	228.25	258	1752.5	112.188	2.66e-66	85	110	exp
F2	S-867c	TJ1060	14 mM Arsenite	999_Free	137	360	97	102.5						217		253		245		97		236		191		206.5	98	89.4898	65.402	6.6066	1050	85.8	0	0	106.5	146	195	1752.5	112.188	2.66e-66	85	110	exp
G2	S-867c	TJ1060	14 mM Arsenite	999_Free	204	360	236	242						217		253		245		97		236		191		206.5	98	165.714	92.758	9.36997	2070	130.075	0	100.75	198	241	279	1752.5	112.188	2.66e-66	85	110	exp
H2	S-867c	TJ1060	14 mM Arsenite	999_Free	55	360	191	180						217		253		245		97		236		191		206.5	98	120.265	65.6414	6.63078	1515	99	0	84	134	171.25	209	1752.5	112.188	2.66e-66	85	110	exp
A3	S-867d	TJ1060	M9	999_Free	13	360	0	66.5			0		270													135	98	0.183673	1.81827	0.183673	1530	0	0	0	0	0	18	1470	129.7				control
B3	S-867d	TJ1060	M9	999_Free	74	360	270	271			0		270													135	98	271.235	25.7032	2.59642	1410	259.4	160	267	277	286	300	1470	129.7				control
C3	S-867d	TJ1060	14 mM Arsenite	999_Free	157	360	212	196.5	223.709						212		185		224		247		190		250	218	98	104.704	66.3415	6.70151	1410	99.65	0	39.5	109.5	162.5	212	1692.5	116.179	0.0344	7.32376e-05	34	control
D3	S-867d	TJ1060	14 mM Arsenite	999_Free	155	360	185	199.5	223.709						212		185		224		247		190		250	218	98	113.765	61.0433	6.1663	1800	99.5	0	84.25	116.5	163.25	214	1692.5	116.179	0.0344	7.32376e-05	34	control
E3	S-867d	TJ1060	14 mM Arsenite	999_Free	245	360	224	202	223.709						212		185		224		247		190		250	218	98	107.51	97.6064	9.85974	1650	117.15	0	0	122.5	199	266	1692.5	116.179	0.0344	7.32376e-05	34	control
F3	S-867d	TJ1060	14 mM Arsenite	999_Free	267	360	247	232	223.709						212		185		224		247		190		250	218	98	126.98	101.419	10.2448	1605	133.175	0	0	152.5	217	308	1692.5	116.179	0.0344	7.32376e-05	34	control
G3	S-867d	TJ1060	14 mM Arsenite	999_Free	240	360	190	215.5	223.709						212		185		224		247		190		250	218	98	137.52	93.611	9.45614	1950	121.525	0	8.25	171.5	211.5	266	1692.5	116.179	0.0344	7.32376e-05	34	control
H3	S-867d	TJ1060	14 mM Arsenite	999_Free	218	360	250	238.5	223.709						212		185		224		247		190		250	218	98	136.173	107.472	10.8563	1740	126.075	0	0	188.5	238.75	265	1692.5	116.179	0.0344	7.32376e-05	34	control
A2	S-867c	TJ1060	M9	999_Free	167	390	268	265		268		257														262.5	98	252.653	24.8464	2.50986	1575	257.15	136	241.25	255	268	307	1747.5	251.088				exp
B2	S-867c	TJ1060	M9	999_Free	323	390	257	253.5		268		257														262.5	98	242.306	28.3536	2.86414	1920	245.025	180	226.5	240.5	259	322	1747.5	251.088				exp
C2	S-867c	TJ1060	14 mM Arsenite	999_Free	194	390	208	212.5						208		259		234		126		249		191		211.167	98	109.582	64.1925	6.48442	1215	104.375	0	64.25	112.5	160.5	232	1752.5	112.188	2.66e-66	85	110	exp
D2	S-867c	TJ1060	14 mM Arsenite	999_Free	194	390	259	256						208		259		234		126		249		191		211.167	98	185.49	80.4311	8.12477	2370	129.575	0	168.75	218	234.25	279	1752.5	112.188	2.66e-66	85	110	exp
E2	S-867c	TJ1060	14 mM Arsenite	999_Free	259	390	234	239.5						208		259		234		126		249		191		211.167	98	165.602	81.0743	8.18974	2295	124.3	0	108	196	228.25	258	1752.5	112.188	2.66e-66	85	110	exp
F2	S-867c	TJ1060	14 mM Arsenite	999_Free	137	390	126	111.5						208		259		234		126		249		191		211.167	98	89.4898	65.402	6.6066	1050	85.8	0	0	106.5	146	195	1752.5	112.188	2.66e-66	85	110	exp
G2	S-867c	TJ1060	14 mM Arsenite	999_Free	204	390	249	242.5						208		259		234		126		249		191		211.167	98	165.714	92.758	9.36997	2070	130.075	0	100.75	198	241	279	1752.5	112.188	2.66e-66	85	110	exp
H2	S-867c	TJ1060	14 mM Arsenite	999_Free	55	390	191	191						208		259		234		126		249		191		211.167	98	120.265	65.6414	6.63078	1515	99	0	84	134	171.25	209	1752.5	112.188	2.66e-66	85	110	exp
A3	S-867d	TJ1060	M9	999_Free	13	390	0	71.5			0		279													139.5	98	0.183673	1.81827	0.183673	1530	0	0	0	0	0	18	1470	129.7				control
B3	S-867d	TJ1060	M9	999_Free	74	390	279	274.5			0		279													139.5	98	271.235	25.7032	2.59642	1410	259.4	160	267	277	286	300	1470	129.7				control
C3	S-867d	TJ1060	14 mM Arsenite	999_Free	157	390	186	199	222.406						186		198		201		258		228		232	217.167	98	104.704	66.3415	6.70151	1410	99.65	0	39.5	109.5	162.5	212	1692.5	116.179	0.0344	7.32376e-05	34	control
D3	S-867d	TJ1060	14 mM Arsenite	999_Free	155	390	198	191.5	222.406						186		198		201		258		228		232	217.167	98	113.765	61.0433	6.1663	1800	99.5	0	84.25	116.5	163.25	214	1692.5	116.179	0.0344	7.32376e-05	34	control
E3	S-867d	TJ1060	14 mM Arsenite	999_Free	245	390	201	212.5	222.406						186		198		201		258		228		232	217.167	98	107.51	97.6064	9.85974	1650	117.15	0	0	122.5	199	266	1692.5	116.179	0.0344	7.32376e-05	34	control
F3	S-867d	TJ1060	14 mM Arsenite	999_Free	267	390	258	252.5	222.406						186		198		201		258		228		232	217.167	98	126.98	101.419	10.2448	1605	133.175	0	0	152.5	217	308	1692.5	116.179	0.0344	7.32376e-05	34	control
G3	S-867d	TJ1060	14 mM Arsenite	999_Free	240	390	228	209	222.406						186		198		201		258		228		232	217.167	98	137.52	93.611	9.45614	1950	121.525	0	8.25	171.5	211.5	266	1692.5	116.179	0.0344	7.32376e-05	34	control
H3	S-867d	TJ1060	14 mM Arsenite	999_Free	218	390	232	241	222.406						186		198		201		258		228		232	217.167	98	136.173	107.472	10.8563	1740	126.075	0	0	188.5	238.75	265	1692.5	116.179	0.0344	7.32376e-05	34	control
A2	S-867c	TJ1060	M9	999_Free	167	420	300	284		300		228														264	98	252.653	24.8464	2.50986	1575	257.15	136	241.25	255	268	307	1747.5	251.088				exp
B2	S-867c	TJ1060	M9	999_Free	323	420	228	242.5		300		228														264	98	242.306	28.3536	2.86414	1920	245.025	180	226.5	240.5	259	322	1747.5	251.088				exp
C2	S-867c	TJ1060	14 mM Arsenite	999_Free	194	420	193	200.5						193		253		230		195		236		198		217.5	98	109.582	64.1925	6.48442	1215	104.375	0	64.25	112.5	160.5	232	1752.5	112.188	2.66e-66	85	110	exp
D2	S-867c	TJ1060	14 mM Arsenite	999_Free	194	420	253	256						193		253		230		195		236		198		217.5	98	185.49	80.4311	8.12477	2370	129.575	0	168.75	218	234.25	279	1752.5	112.188	2.66e-66	85	110	exp
E2	S-867c	TJ1060	14 mM Arsenite	999_Free	259	420	230	232						193		253		230		195		236		198		217.5	98	165.602	81.0743	8.18974	2295	124.3	0	108	196	228.25	258	1752.5	112.188	2.66e-66	85	110	exp
F2	S-867c	TJ1060	14 mM Arsenite	999_Free	137	420	195	160.5						193		253		230		195		236		198		217.5	98	89.4898	65.402	6.6066	1050	85.8	0	0	106.5	146	195	1752.5	112.188	2.66e-66	85	110	exp
G2	S-867c	TJ1060	14 mM Arsenite	999_Free	204	420	236	242.5						193		253		230		195		236		198		217.5	98	165.714	92.758	9.36997	2070	130.075	0	100.75	198	241	279	1752.5	112.188	2.66e-66	85	110	exp
H2	S-867c	TJ1060	14 mM Arsenite	999_Free	55	420	198	194.5						193		253		230		195		236		198		217.5	98	120.265	65.6414	6.63078	1515	99	0	84	134	171.25	209	1752.5	112.188	2.66e-66	85	110	exp
A3	S-867d	TJ1060	M9	999_Free	13	420	0	85			0		274													137	98	0.183673	1.81827	0.183673	1530	0	0	0	0	0	18	1470	129.7				control
B3	S-867d	TJ1060	M9	999_Free	74	420	274	276.5			0		274													137	98	271.235	25.7032	2.59642	1410	259.4	160	267	277	286	300	1470	129.7				control
C3	S-867d	TJ1060	14 mM Arsenite	999_Free	157	420	188	187	221.054						188		181		193		244		220		236	210.333	98	104.704	66.3415	6.70151	1410	99.65	0	39.5	109.5	162.5	212	1692.5	116.179	0.0344	7.32376e-05	34	control
D3	S-867d	TJ1060	14 mM Arsenite	999_Free	155	420	181	189.5	221.054						188		181		193		244		220		236	210.333	98	113.765	61.0433	6.1663	1800	99.5	0	84.25	116.5	163.25	214	1692.5	116.179	0.0344	7.32376e-05	34	control
E3	S-867d	TJ1060	14 mM Arsenite	999_Free	245	420	193	197	221.054						188		181		193		244		220		236	210.333	98	107.51	97.6064	9.85974	1650	117.15	0	0	122.5	199	266	1692.5	116.179	0.0344	7.32376e-05	34	control
F3	S-867d	TJ1060	14 mM Arsenite	999_Free	267	420	244	251	221.054						188		181		193		244		220		236	210.333	98	126.98	101.419	10.2448	1605	133.175	0	0	152.5	217	308	1692.5	116.179	0.0344	7.32376e-05	34	control
G3	S-867d	TJ1060	14 mM Arsenite	999_Free	240	420	220	224	221.054						188		181		193		244		220		236	210.333	98	137.52	93.611	9.45614	1950	121.525	0	8.25	171.5	211.5	266	1692.5	116.179	0.0344	7.32376e-05	34	control
H3	S-867d	TJ1060	14 mM Arsenite	999_Free	218	420	236	234	221.054						188		181		193		244		220		236	210.333	98	136.173	107.472	10.8563	1740	126.075	0	0	188.5	238.75	265	1692.5	116.179	0.0344	7.32376e-05	34	control
A2	S-867c	TJ1060	M9	999_Free	167	450	307	303.5		307		231														269	98	252.653	24.8464	2.50986	1575	257.15	136	241.25	255	268	307	1747.5	251.088				exp
B2	S-867c	TJ1060	M9	999_Free	323	450	231	229.5		307		231														269	98	242.306	28.3536	2.86414	1920	245.025	180	226.5	240.5	259	322	1747.5	251.088				exp
C2	S-867c	TJ1060	14 mM Arsenite	999_Free	194	450	232	212.5						232		257		253		176		259		197		229	98	109.582	64.1925	6.48442	1215	104.375	0	64.25	112.5	160.5	232	1752.5	112.188	2.66e-66	85	110	exp
D2	S-867c	TJ1060	14 mM Arsenite	999_Free	194	450	257	255						232		257		253		176		259		197		229	98	185.49	80.4311	8.12477	2370	129.575	0	168.75	218	234.25	279	1752.5	112.188	2.66e-66	85	110	exp
E2	S-867c	TJ1060	14 mM Arsenite	999_Free	259	450	253	241.5						232		257		253		176		259		197		229	98	165.602	81.0743	8.18974	2295	124.3	0	108	196	228.25	258	1752.5	112.188	2.66e-66	85	110	exp
F2	S-867c	TJ1060	14 mM Arsenite	999_Free	137	450	176	185.5						232		257		253		176		259		197		229	98	89.4898	65.402	6.6066	1050	85.8	0	0	106.5	146	195	1752.5	112.188	2.66e-66	85	110	exp
G2	S-867c	TJ1060	14 mM Arsenite	999_Free	204	450	259	247.5						232		257		253		176		259		197		229	98	165.714	92.758	9.36997	2070	130.075	0	100.75	198	241	279	1752.5	112.188	2.66e-66	85	110	exp
H2	S-867c	TJ1060	14 mM Arsenite	999_Free	55	450	197	197.5						232		257		253		176		259		197		229	98	120.265	65.6414	6.63078	1515	99	0	84	134	171.25	209	1752.5	112.188	2.66e-66	85	110	exp
A3	S-867d	TJ1060	M9	999_Free	13	450	0	100			0		276													138	98	0.183673	1.81827	0.183673	1530	0	0	0	0	0	18	1470	129.7				control
B3	S-867d	TJ1060	M9	999_Free	74	450	276	275			0		276													138	98	271.235	25.7032	2.59642	1410	259.4	160	267	277	286	300	1470	129.7				control
C3	S-867d	TJ1060	14 mM Arsenite	999_Free	157	450	195	191.5	219.653						195		199		184		221		242		251	215.333	98	104.704	66.3415	6.70151	1410	99.65	0	39.5	109.5	162.5	212	1692.5	116.179	0.0344	7.32376e-05	34	control
D3	S-867d	TJ1060	14 mM Arsenite	999_Free	155	450	199	190	219.653						195		199		184		221		242		251	215.333	98	113.765	61.0433	6.1663	1800	99.5	0	84.25	116.5	163.25	214	1692.5	116.179	0.0344	7.32376e-05	34	control
E3	S-867d	TJ1060	14 mM Arsenite	999_Free	245	450	184	188.5	219.653						195		199		184		221		242		251	215.333	98	107.51	97.6064	9.85974	1650	117.15	0	0	122.5	199	266	1692.5	116.179	0.0344	7.32376e-05	34	control
F3	S-867d	TJ1060	14 mM Arsenite	999_Free	267	450	221	232.5	219.653						195		199		184		221		242		251	215.333	98	126.98	101.419	10.2448	1605	133.175	0	0	152.5	217	308	1692.5	116.179	0.0344	7.32376e-05	34	control
G3	S-867d	TJ1060	14 mM Arsenite	999_Free	240	450	242	231	219.653						195		199		184		221		242		251	215.333	98	137.52	93.611	9.45614	1950	121.525	0	8.25	171.5	211.5	266	1692.5	116.179	0.0344	7.32376e-05	34	control
H3	S-867d	TJ1060	14 mM Arsenite	999_Free	218	450	251	243.5	219.653						195		199		184		221		242		251	215.333	98	136.173	107.472	10.8563	1740	126.075	0	0	188.5	238.75	265	1692.5	116.179	0.0344	7.32376e-05	34	control
A2	S-867c	TJ1060	M9	999_Free	167	480	294	300.5		294		232														263	98	252.653	24.8464	2.50986	1575	257.15	136	241.25	255	268	307	1747.5	251.088				exp
B2	S-867c	TJ1060	M9	999_Free	323	480	232	231.5		294		232														263	98	242.306	28.3536	2.86414	1920	245.025	180	226.5	240.5	259	322	1747.5	251.088				exp
C2	S-867c	TJ1060	14 mM Arsenite	999_Free	194	480	217	224.5						217		260		248		84		234		185		204.667	98	109.582	64.1925	6.48442	1215	104.375	0	64.25	112.5	160.5	232	1752.5	112.188	2.66e-66	85	110	exp
D2	S-867c	TJ1060	14 mM Arsenite	999_Free	194	480	260	258.5						217		260		248		84		234		185		204.667	98	185.49	80.4311	8.12477	2370	129.575	0	168.75	218	234.25	279	1752.5	112.188	2.66e-66	85	110	exp
E2	S-867c	TJ1060	14 mM Arsenite	999_Free	259	480	248	250.5						217		260		248		84		234		185		204.667	98	165.602	81.0743	8.18974	2295	124.3	0	108	196	228.25	258	1752.5	112.188	2.66e-66	85	110	exp
F2	S-867c	TJ1060	14 mM Arsenite	999_Free	137	480	84	130						217		260		248		84		234		185		204.667	98	89.4898	65.402	6.6066	1050	85.8	0	0	106.5	146	195	1752.5	112.188	2.66e-66	85	110	exp
G2	S-867c	TJ1060	14 mM Arsenite	999_Free	204	480	234	246.5						217		260		248		84		234		185		204.667	98	165.714	92.758	9.36997	2070	130.075	0	100.75	198	241	279	1752.5	112.188	2.66e-66	85	110	exp
H2	S-867c	TJ1060	14 mM Arsenite	999_Free	55	480	185	191						217		260		248		84		234		185		204.667	98	120.265	65.6414	6.63078	1515	99	0	84	134	171.25	209	1752.5	112.188	2.66e-66	85	110	exp
A3	S-867d	TJ1060	M9	999_Free	13	480	0	81			0		272													136	98	0.183673	1.81827	0.183673	1530	0	0	0	0	0	18	1470	129.7				control
B3	S-867d	TJ1060	M9	999_Free	74	480	272	274			0		272													136	98	271.235	25.7032	2.59642	1410	259.4	160	267	277	286	300	1470	129.7				control
C3	S-867d	TJ1060	14 mM Arsenite	999_Free	157	480	191	193	218.202						191		177		181		247		221		255	212	98	104.704	66.3415	6.70151	1410	99.65	0	39.5	109.5	162.5	212	1692.5	116.179	0.0344	7.32376e-05	34	control
D3	S-867d	TJ1060	14 mM Arsenite	999_Free	155	480	177	188	218.202						191		177		181		247		221		255	212	98	113.765	61.0433	6.1663	1800	99.5	0	84.25	116.5	163.25	214	1692.5	116.179	0.0344	7.32376e-05	34	control
E3	S-867d	TJ1060	14 mM Arsenite	999_Free	245	480	181	182.5	218.202						191		177		181		247		221		255	212	98	107.51	97.6064	9.85974	1650	117.15	0	0	122.5	199	266	1692.5	116.179	0.0344	7.32376e-05	34	control
F3	S-867d	TJ1060	14 mM Arsenite	999_Free	267	480	247	234	218.202						191		177		181		247		221		255	212	98	126.98	101.419	10.2448	1605	133.175	0	0	152.5	217	308	1692.5	116.179	0.0344	7.32376e-05	34	control
G3	S-867d	TJ1060	14 mM Arsenite	999_Free	240	480	221	231.5	218.202						191		177		181		247		221		255	212	98	137.52	93.611	9.45614	1950	121.525	0	8.25	171.5	211.5	266	1692.5	116.179	0.0344	7.32376e-05	34	control
H3	S-867d	TJ1060	14 mM Arsenite	999_Free	218	480	255	253	218.202						191		177		181		247		221		255	212	98	136.173	107.472	10.8563	1740	126.075	0	0	188.5	238.75	265	1692.5	116.179	0.0344	7.32376e-05	34	control
A2	S-867c	TJ1060	M9	999_Free	167	510	271	282.5		271		214														242.5	98	252.653	24.8464	2.50986	1575	257.15	136	241.25	255	268	307	1747.5	251.088				exp
B2	S-867c	TJ1060	M9	999_Free	323	510	214	223		271		214														242.5	98	242.306	28.3536	2.86414	1920	245.025	180	226.5	240.5	259	322	1747.5	251.088				exp
C2	S-867c	TJ1060	14 mM Arsenite	999_Free	194	510	213	215						213		255		229		138		238		199		212	98	109.582	64.1925	6.48442	1215	104.375	0	64.25	112.5	160.5	232	1752.5	112.188	2.66e-66	85	110	exp
D2	S-867c	TJ1060	14 mM Arsenite	999_Free	194	510	255	257.5						213		255		229		138		238		199		212	98	185.49	80.4311	8.12477	2370	129.575	0	168.75	218	234.25	279	1752.5	112.188	2.66e-66	85	110	exp
E2	S-867c	TJ1060	14 mM Arsenite	999_Free	259	510	229	238.5						213		255		229		138		238		199		212	98	165.602	81.0743	8.18974	2295	124.3	0	108	196	228.25	258	1752.5	112.188	2.66e-66	85	110	exp
F2	S-867c	TJ1060	14 mM Arsenite	999_Free	137	510	138	111						213		255		229		138		238		199		212	98	89.4898	65.402	6.6066	1050	85.8	0	0	106.5	146	195	1752.5	112.188	2.66e-66	85	110	exp
G2	S-867c	TJ1060	14 mM Arsenite	999_Free	204	510	238	236						213		255		229		138		238		199		212	98	165.714	92.758	9.36997	2070	130.075	0	100.75	198	241	279	1752.5	112.188	2.66e-66	85	110	exp
H2	S-867c	TJ1060	14 mM Arsenite	999_Free	55	510	199	192						213		255		229		138		238		199		212	98	120.265	65.6414	6.63078	1515	99	0	84	134	171.25	209	1752.5	112.188	2.66e-66	85	110	exp
A3	S-867d	TJ1060	M9	999_Free	13	510	0	69			0		271													135.5	98	0.183673	1.81827	0.183673	1530	0	0	0	0	0	18	1470	129.7				control
B3	S-867d	TJ1060	M9	999_Free	74	510	271	271.5			0		271													135.5	98	271.235	25.7032	2.59642	1410	259.4	160	267	277	286	300	1470	129.7				control
C3	S-867d	TJ1060	14 mM Arsenite	999_Free	157	510	210	200.5	216.699						210		188		165		231		212		218	204	98	104.704	66.3415	6.70151	1410	99.65	0	39.5	109.5	162.5	212	1692.5	116.179	0.0344	7.32376e-05	34	control
D3	S-867d	TJ1060	14 mM Arsenite	999_Free	155	510	188	182.5	216.699						210		188		165		231		212		218	204	98	113.765	61.0433	6.1663	1800	99.5	0	84.25	116.5	163.25	214	1692.5	116.179	0.0344	7.32376e-05	34	control
E3	S-867d	TJ1060	14 mM Arsenite	999_Free	245	510	165	173	216.699						210		188		165		231		212		218	204	98	107.51	97.6064	9.85974	1650	117.15	0	0	122.5	199	266	1692.5	116.179	0.0344	7.32376e-05	34	control
F3	S-867d	TJ1060	14 mM Arsenite	999_Free	267	510	231	239	216.699						210		188		165		231		212		218	204	98	126.98	101.419	10.2448	1605	133.175	0	0	152.5	217	308	1692.5	116.179	0.0344	7.32376e-05	34	control
G3	S-867d	TJ1060	14 mM Arsenite	999_Free	240	510	212	216.5	216.699						210		188		165		231		212		218	204	98	137.52	93.611	9.45614	1950	121.525	0	8.25	171.5	211.5	266	1692.5	116.179	0.0344	7.32376e-05	34	control
H3	S-867d	TJ1060	14 mM Arsenite	999_Free	218	510	218	236.5	216.699						210		188		165		231		212		218	204	98	136.173	107.472	10.8563	1740	126.075	0	0	188.5	238.75	265	1692.5	116.179	0.0344	7.32376e-05	34	control
A2	S-867c	TJ1060	M9	999_Free	167	540	261	266		261		204														232.5	98	252.653	24.8464	2.50986	1575	257.15	136	241.25	255	268	307	1747.5	251.088				exp
B2	S-867c	TJ1060	M9	999_Free	323	540	204	209		261		204														232.5	98	242.306	28.3536	2.86414	1920	245.025	180	226.5	240.5	259	322	1747.5	251.088				exp
C2	S-867c	TJ1060	14 mM Arsenite	999_Free	194	540	167	190						167		266		239		157		257		209		215.833	98	109.582	64.1925	6.48442	1215	104.375	0	64.25	112.5	160.5	232	1752.5	112.188	2.66e-66	85	110	exp
D2	S-867c	TJ1060	14 mM Arsenite	999_Free	194	540	266	260.5						167		266		239		157		257		209		215.833	98	185.49	80.4311	8.12477	2370	129.575	0	168.75	218	234.25	279	1752.5	112.188	2.66e-66	85	110	exp
E2	S-867c	TJ1060	14 mM Arsenite	999_Free	259	540	239	234						167		266		239		157		257		209		215.833	98	165.602	81.0743	8.18974	2295	124.3	0	108	196	228.25	258	1752.5	112.188	2.66e-66	85	110	exp
F2	S-867c	TJ1060	14 mM Arsenite	999_Free	137	540	157	147.5						167		266		239		157		257		209		215.833	98	89.4898	65.402	6.6066	1050	85.8	0	0	106.5	146	195	1752.5	112.188	2.66e-66	85	110	exp
G2	S-867c	TJ1060	14 mM Arsenite	999_Free	204	540	257	247.5						167		266		239		157		257		209		215.833	98	165.714	92.758	9.36997	2070	130.075	0	100.75	198	241	279	1752.5	112.188	2.66e-66	85	110	exp
H2	S-867c	TJ1060	14 mM Arsenite	999_Free	55	540	209	204						167		266		239		157		257		209		215.833	98	120.265	65.6414	6.63078	1515	99	0	84	134	171.25	209	1752.5	112.188	2.66e-66	85	110	exp
A3	S-867d	TJ1060	M9	999_Free	13	540	0	73.5			0		272													136	98	0.183673	1.81827	0.183673	1530	0	0	0	0	0	18	1470	129.7				control
B3	S-867d	TJ1060	M9	999_Free	74	540	272	271.5			0		272													136	98	271.235	25.7032	2.59642	1410	259.4	160	267	277	286	300	1470	129.7				control
C3	S-867d	TJ1060	14 mM Arsenite	999_Free	157	540	201	205.5	215.144						201		214		174		212		215		231	207.833	98	104.704	66.3415	6.70151	1410	99.65	0	39.5	109.5	162.5	212	1692.5	116.179	0.0344	7.32376e-05	34	control
D3	S-867d	TJ1060	14 mM Arsenite	999_Free	155	540	214	201	215.144						201		214		174		212		215		231	207.833	98	113.765	61.0433	6.1663	1800	99.5	0	84.25	116.5	163.25	214	1692.5	116.179	0.0344	7.32376e-05	34	control
E3	S-867d	TJ1060	14 mM Arsenite	999_Free	245	540	174	169.5	215.144						201		214		174		212		215		231	207.833	98	107.51	97.6064	9.85974	1650	117.15	0	0	122.5	199	266	1692.5	116.179	0.0344	7.32376e-05	34	control
F3	S-867d	TJ1060	14 mM Arsenite	999_Free	267	540	212	221.5	215.144						201		214		174		212		215		231	207.833	98	126.98	101.419	10.2448	1605	133.175	0	0	152.5	217	308	1692.5	116.179	0.0344	7.32376e-05	34	control
G3	S-867d	TJ1060	14 mM Arsenite	999_Free	240	540	215	213.5	215.144						201		214		174		212		215		231	207.833	98	137.52	93.611	9.45614	1950	121.525	0	8.25	171.5	211.5	266	1692.5	116.179	0.0344	7.32376e-05	34	control
H3	S-867d	TJ1060	14 mM Arsenite	999_Free	218	540	231	224.5	215.144						201		214		174		212		215		231	207.833	98	136.173	107.472	10.8563	1740	126.075	0	0	188.5	238.75	265	1692.5	116.179	0.0344	7.32376e-05	34	control
A2	S-867c	TJ1060	M9	999_Free	167	570	261	261		261		236														248.5	98	252.653	24.8464	2.50986	1575	257.15	136	241.25	255	268	307	1747.5	251.088				exp
B2	S-867c	TJ1060	M9	999_Free	323	570	236	220		261		236														248.5	98	242.306	28.3536	2.86414	1920	245.025	180	226.5	240.5	259	322	1747.5	251.088				exp
C2	S-867c	TJ1060	14 mM Arsenite	999_Free	194	570	184	175.5						184		239		238		158		233		184		206	98	109.582	64.1925	6.48442	1215	104.375	0	64.25	112.5	160.5	232	1752.5	112.188	2.66e-66	85	110	exp
D2	S-867c	TJ1060	14 mM Arsenite	999_Free	194	570	239	252.5						184		239		238		158		233		184		206	98	185.49	80.4311	8.12477	2370	129.575	0	168.75	218	234.25	279	1752.5	112.188	2.66e-66	85	110	exp
E2	S-867c	TJ1060	14 mM Arsenite	999_Free	259	570	238	238.5						184		239		238		158		233		184		206	98	165.602	81.0743	8.18974	2295	124.3	0	108	196	228.25	258	1752.5	112.188	2.66e-66	85	110	exp
F2	S-867c	TJ1060	14 mM Arsenite	999_Free	137	570	158	157.5						184		239		238		158		233		184		206	98	89.4898	65.402	6.6066	1050	85.8	0	0	106.5	146	195	1752.5	112.188	2.66e-66	85	110	exp
G2	S-867c	TJ1060	14 mM Arsenite	999_Free	204	570	233	245						184		239		238		158		233		184		206	98	165.714	92.758	9.36997	2070	130.075	0	100.75	198	241	279	1752.5	112.188	2.66e-66	85	110	exp
H2	S-867c	TJ1060	14 mM Arsenite	999_Free	55	570	184	196.5						184		239		238		158		233		184		206	98	120.265	65.6414	6.63078	1515	99	0	84	134	171.25	209	1752.5	112.188	2.66e-66	85	110	exp
A3	S-867d	TJ1060	M9	999_Free	13	570	0	67			0		286													143	98	0.183673	1.81827	0.183673	1530	0	0	0	0	0	18	1470	129.7				control
B3	S-867d	TJ1060	M9	999_Free	74	570	286	279			0		286													143	98	271.235	25.7032	2.59642	1410	259.4	160	267	277	286	300	1470	129.7				control
C3	S-867d	TJ1060	14 mM Arsenite	999_Free	157	570	204	202.5	213.534						204		188		199		219		238		253	216.833	98	104.704	66.3415	6.70151	1410	99.65	0	39.5	109.5	162.5	212	1692.5	116.179	0.0344	7.32376e-05	34	control
D3	S-867d	TJ1060	14 mM Arsenite	999_Free	155	570	188	201	213.534						204		188		199		219		238		253	216.833	98	113.765	61.0433	6.1663	1800	99.5	0	84.25	116.5	163.25	214	1692.5	116.179	0.0344	7.32376e-05	34	control
E3	S-867d	TJ1060	14 mM Arsenite	999_Free	245	570	199	186.5	213.534						204		188		199		219		238		253	216.833	98	107.51	97.6064	9.85974	1650	117.15	0	0	122.5	199	266	1692.5	116.179	0.0344	7.32376e-05	34	control
F3	S-867d	TJ1060	14 mM Arsenite	999_Free	267	570	219	215.5	213.534						204		188		199		219		238		253	216.833	98	126.98	101.419	10.2448	1605	133.175	0	0	152.5	217	308	1692.5	116.179	0.0344	7.32376e-05	34	control
G3	S-867d	TJ1060	14 mM Arsenite	999_Free	240	570	238	226.5	213.534						204		188		199		219		238		253	216.833	98	137.52	93.611	9.45614	1950	121.525	0	8.25	171.5	211.5	266	1692.5	116.179	0.0344	7.32376e-05	34	control
H3	S-867d	TJ1060	14 mM Arsenite	999_Free	218	570	253	242	213.534						204		188		199		219		238		253	216.833	98	136.173	107.472	10.8563	1740	126.075	0	0	188.5	238.75	265	1692.5	116.179	0.0344	7.32376e-05	34	control
A2	S-867c	TJ1060	M9	999_Free	167	600	259	260		259		209														234	98	252.653	24.8464	2.50986	1575	257.15	136	241.25	255	268	307	1747.5	251.088				exp
B2	S-867c	TJ1060	M9	999_Free	323	600	209	222.5		259		209														234	98	242.306	28.3536	2.86414	1920	245.025	180	226.5	240.5	259	322	1747.5	251.088				exp
C2	S-867c	TJ1060	14 mM Arsenite	999_Free	194	600	187	185.5						187		250		233		118		227		192		201.167	98	109.582	64.1925	6.48442	1215	104.375	0	64.25	112.5	160.5	232	1752.5	112.188	2.66e-66	85	110	exp
D2	S-867c	TJ1060	14 mM Arsenite	999_Free	194	600	250	244.5						187		250		233		118		227		192		201.167	98	185.49	80.4311	8.12477	2370	129.575	0	168.75	218	234.25	279	1752.5	112.188	2.66e-66	85	110	exp
E2	S-867c	TJ1060	14 mM Arsenite	999_Free	259	600	233	235.5						187		250		233		118		227		192		201.167	98	165.602	81.0743	8.18974	2295	124.3	0	108	196	228.25	258	1752.5	112.188	2.66e-66	85	110	exp
F2	S-867c	TJ1060	14 mM Arsenite	999_Free	137	600	118	138						187		250		233		118		227		192		201.167	98	89.4898	65.402	6.6066	1050	85.8	0	0	106.5	146	195	1752.5	112.188	2.66e-66	85	110	exp
G2	S-867c	TJ1060	14 mM Arsenite	999_Free	204	600	227	230						187		250		233		118		227		192		201.167	98	165.714	92.758	9.36997	2070	130.075	0	100.75	198	241	279	1752.5	112.188	2.66e-66	85	110	exp
H2	S-867c	TJ1060	14 mM Arsenite	999_Free	55	600	192	188						187		250		233		118		227		192		201.167	98	120.265	65.6414	6.63078	1515	99	0	84	134	171.25	209	1752.5	112.188	2.66e-66	85	110	exp
A3	S-867d	TJ1060	M9	999_Free	13	600	0	71			0		275													137.5	98	0.183673	1.81827	0.183673	1530	0	0	0	0	0	18	1470	129.7				control
B3	S-867d	TJ1060	M9	999_Free	74	600	275	280.5			0		275													137.5	98	271.235	25.7032	2.59642	1410	259.4	160	267	277	286	300	1470	129.7				control
C3	S-867d	TJ1060	14 mM Arsenite	999_Free	157	600	189	196.5	211.869						189		199		219		219		228		242	216	98	104.704	66.3415	6.70151	1410	99.65	0	39.5	109.5	162.5	212	1692.5	116.179	0.0344	7.32376e-05	34	control
D3	S-867d	TJ1060	14 mM Arsenite	999_Free	155	600	199	193.5	211.869						189		199		219		219		228		242	216	98	113.765	61.0433	6.1663	1800	99.5	0	84.25	116.5	163.25	214	1692.5	116.179	0.0344	7.32376e-05	34	control
E3	S-867d	TJ1060	14 mM Arsenite	999_Free	245	600	219	209	211.869						189		199		219		219		228		242	216	98	107.51	97.6064	9.85974	1650	117.15	0	0	122.5	199	266	1692.5	116.179	0.0344	7.32376e-05	34	control
F3	S-867d	TJ1060	14 mM Arsenite	999_Free	267	600	219	219	211.869						189		199		219		219		228		242	216	98	126.98	101.419	10.2448	1605	133.175	0	0	152.5	217	308	1692.5	116.179	0.0344	7.32376e-05	34	control
G3	S-867d	TJ1060	14 mM Arsenite	999_Free	240	600	228	233	211.869						189		199		219		219		228		242	216	98	137.52	93.611	9.45614	1950	121.525	0	8.25	171.5	211.5	266	1692.5	116.179	0.0344	7.32376e-05	34	control
H3	S-867d	TJ1060	14 mM Arsenite	999_Free	218	600	242	247.5	211.869						189		199		219		219		228		242	216	98	136.173	107.472	10.8563	1740	126.075	0	0	188.5	238.75	265	1692.5	116.179	0.0344	7.32376e-05	34	control
A2	S-867c	TJ1060	M9	999_Free	167	630	269	264		269		182														225.5	98	252.653	24.8464	2.50986	1575	257.15	136	241.25	255	268	307	1747.5	251.088				exp
B2	S-867c	TJ1060	M9	999_Free	323	630	182	195.5		269		182														225.5	98	242.306	28.3536	2.86414	1920	245.025	180	226.5	240.5	259	322	1747.5	251.088				exp
C2	S-867c	TJ1060	14 mM Arsenite	999_Free	194	630	189	188						189		235		241		151		238		202		209.333	98	109.582	64.1925	6.48442	1215	104.375	0	64.25	112.5	160.5	232	1752.5	112.188	2.66e-66	85	110	exp
D2	S-867c	TJ1060	14 mM Arsenite	999_Free	194	630	235	242.5						189		235		241		151		238		202		209.333	98	185.49	80.4311	8.12477	2370	129.575	0	168.75	218	234.25	279	1752.5	112.188	2.66e-66	85	110	exp
E2	S-867c	TJ1060	14 mM Arsenite	999_Free	259	630	241	237						189		235		241		151		238		202		209.333	98	165.602	81.0743	8.18974	2295	124.3	0	108	196	228.25	258	1752.5	112.188	2.66e-66	85	110	exp
F2	S-867c	TJ1060	14 mM Arsenite	999_Free	137	630	151	134.5						189		235		241		151		238		202		209.333	98	89.4898	65.402	6.6066	1050	85.8	0	0	106.5	146	195	1752.5	112.188	2.66e-66	85	110	exp
G2	S-867c	TJ1060	14 mM Arsenite	999_Free	204	630	238	232.5						189		235		241		151		238		202		209.333	98	165.714	92.758	9.36997	2070	130.075	0	100.75	198	241	279	1752.5	112.188	2.66e-66	85	110	exp
H2	S-867c	TJ1060	14 mM Arsenite	999_Free	55	630	202	197						189		235		241		151		238		202		209.333	98	120.265	65.6414	6.63078	1515	99	0	84	134	171.25	209	1752.5	112.188	2.66e-66	85	110	exp
A3	S-867d	TJ1060	M9	999_Free	13	630	0	80			0		282													141	98	0.183673	1.81827	0.183673	1530	0	0	0	0	0	18	1470	129.7				control
B3	S-867d	TJ1060	M9	999_Free	74	630	282	278.5			0		282													141	98	271.235	25.7032	2.59642	1410	259.4	160	267	277	286	300	1470	129.7				control
C3	S-867d	TJ1060	14 mM Arsenite	999_Free	157	630	161	175	210.148						161		190		225		213		219		253	210.167	98	104.704	66.3415	6.70151	1410	99.65	0	39.5	109.5	162.5	212	1692.5	116.179	0.0344	7.32376e-05	34	control
D3	S-867d	TJ1060	14 mM Arsenite	999_Free	155	630	190	194.5	210.148						161		190		225		213		219		253	210.167	98	113.765	61.0433	6.1663	1800	99.5	0	84.25	116.5	163.25	214	1692.5	116.179	0.0344	7.32376e-05	34	control
E3	S-867d	TJ1060	14 mM Arsenite	999_Free	245	630	225	222	210.148						161		190		225		213		219		253	210.167	98	107.51	97.6064	9.85974	1650	117.15	0	0	122.5	199	266	1692.5	116.179	0.0344	7.32376e-05	34	control
F3	S-867d	TJ1060	14 mM Arsenite	999_Free	267	630	213	216	210.148						161		190		225		213		219		253	210.167	98	126.98	101.419	10.2448	1605	133.175	0	0	152.5	217	308	1692.5	116.179	0.0344	7.32376e-05	34	control
G3	S-867d	TJ1060	14 mM Arsenite	999_Free	240	630	219	223.5	210.148						161		190		225		213		219		253	210.167	98	137.52	93.611	9.45614	1950	121.525	0	8.25	171.5	211.5	266	1692.5	116.179	0.0344	7.32376e-05	34	control
H3	S-867d	TJ1060	14 mM Arsenite	999_Free	218	630	253	247.5	210.148						161		190		225		213		219		253	210.167	98	136.173	107.472	10.8563	1740	126.075	0	0	188.5	238.75	265	1692.5	116.179	0.0344	7.32376e-05	34	control
A2	S-867c	TJ1060	M9	999_Free	167	660	256	262.5		256		221														238.5	98	252.653	24.8464	2.50986	1575	257.15	136	241.25	255	268	307	1747.5	251.088				exp
B2	S-867c	TJ1060	M9	999_Free	323	660	221	201.5		256		221														238.5	98	242.306	28.3536	2.86414	1920	245.025	180	226.5	240.5	259	322	1747.5	251.088				exp
C2	S-867c	TJ1060	14 mM Arsenite	999_Free	194	660	202	195.5						202		228		246		125		255		185		206.833	98	109.582	64.1925	6.48442	1215	104.375	0	64.25	112.5	160.5	232	1752.5	112.188	2.66e-66	85	110	exp
D2	S-867c	TJ1060	14 mM Arsenite	999_Free	194	660	228	231.5						202		228		246		125		255		185		206.833	98	185.49	80.4311	8.12477	2370	129.575	0	168.75	218	234.25	279	1752.5	112.188	2.66e-66	85	110	exp
E2	S-867c	TJ1060	14 mM Arsenite	999_Free	259	660	246	243.5						202		228		246		125		255		185		206.833	98	165.602	81.0743	8.18974	2295	124.3	0	108	196	228.25	258	1752.5	112.188	2.66e-66	85	110	exp
F2	S-867c	TJ1060	14 mM Arsenite	999_Free	137	660	125	138						202		228		246		125		255		185		206.833	98	89.4898	65.402	6.6066	1050	85.8	0	0	106.5	146	195	1752.5	112.188	2.66e-66	85	110	exp
G2	S-867c	TJ1060	14 mM Arsenite	999_Free	204	660	255	246.5						202		228		246		125		255		185		206.833	98	165.714	92.758	9.36997	2070	130.075	0	100.75	198	241	279	1752.5	112.188	2.66e-66	85	110	exp
H2	S-867c	TJ1060	14 mM Arsenite	999_Free	55	660	185	193.5						202		228		246		125		255		185		206.833	98	120.265	65.6414	6.63078	1515	99	0	84	134	171.25	209	1752.5	112.188	2.66e-66	85	110	exp
A3	S-867d	TJ1060	M9	999_Free	13	660	0	75.5			0		279													139.5	98	0.183673	1.81827	0.183673	1530	0	0	0	0	0	18	1470	129.7				control
B3	S-867d	TJ1060	M9	999_Free	74	660	279	280.5			0		279													139.5	98	271.235	25.7032	2.59642	1410	259.4	160	267	277	286	300	1470	129.7				control
C3	S-867d	TJ1060	14 mM Arsenite	999_Free	157	660	181	171	208.37						181		192		234		225		207		252	215.167	98	104.704	66.3415	6.70151	1410	99.65	0	39.5	109.5	162.5	212	1692.5	116.179	0.0344	7.32376e-05	34	control
D3	S-867d	TJ1060	14 mM Arsenite	999_Free	155	660	192	191	208.37						181		192		234		225		207		252	215.167	98	113.765	61.0433	6.1663	1800	99.5	0	84.25	116.5	163.25	214	1692.5	116.179	0.0344	7.32376e-05	34	control
E3	S-867d	TJ1060	14 mM Arsenite	999_Free	245	660	234	229.5	208.37						181		192		234		225		207		252	215.167	98	107.51	97.6064	9.85974	1650	117.15	0	0	122.5	199	266	1692.5	116.179	0.0344	7.32376e-05	34	control
F3	S-867d	TJ1060	14 mM Arsenite	999_Free	267	660	225	219	208.37						181		192		234		225		207		252	215.167	98	126.98	101.419	10.2448	1605	133.175	0	0	152.5	217	308	1692.5	116.179	0.0344	7.32376e-05	34	control
G3	S-867d	TJ1060	14 mM Arsenite	999_Free	240	660	207	213	208.37						181		192		234		225		207		252	215.167	98	137.52	93.611	9.45614	1950	121.525	0	8.25	171.5	211.5	266	1692.5	116.179	0.0344	7.32376e-05	34	control
H3	S-867d	TJ1060	14 mM Arsenite	999_Free	218	660	252	252.5	208.37						181		192		234		225		207		252	215.167	98	136.173	107.472	10.8563	1740	126.075	0	0	188.5	238.75	265	1692.5	116.179	0.0344	7.32376e-05	34	control
A2	S-867c	TJ1060	M9	999_Free	167	690	268	262		268		212														240	98	252.653	24.8464	2.50986	1575	257.15	136	241.25	255	268	307	1747.5	251.088				exp
B2	S-867c	TJ1060	M9	999_Free	323	690	212	216.5		268		212														240	98	242.306	28.3536	2.86414	1920	245.025	180	226.5	240.5	259	322	1747.5	251.088				exp
C2	S-867c	TJ1060	14 mM Arsenite	999_Free	194	690	164	183						164		236		254		124		254		199		205.167	98	109.582	64.1925	6.48442	1215	104.375	0	64.25	112.5	160.5	232	1752.5	112.188	2.66e-66	85	110	exp
D2	S-867c	TJ1060	14 mM Arsenite	999_Free	194	690	236	232						164		236		254		124		254		199		205.167	98	185.49	80.4311	8.12477	2370	129.575	0	168.75	218	234.25	279	1752.5	112.188	2.66e-66	85	110	exp
E2	S-867c	TJ1060	14 mM Arsenite	999_Free	259	690	254	250						164		236		254		124		254		199		205.167	98	165.602	81.0743	8.18974	2295	124.3	0	108	196	228.25	258	1752.5	112.188	2.66e-66	85	110	exp
F2	S-867c	TJ1060	14 mM Arsenite	999_Free	137	690	124	124.5						164		236		254		124		254		199		205.167	98	89.4898	65.402	6.6066	1050	85.8	0	0	106.5	146	195	1752.5	112.188	2.66e-66	85	110	exp
G2	S-867c	TJ1060	14 mM Arsenite	999_Free	204	690	254	254.5						164		236		254		124		254		199		205.167	98	165.714	92.758	9.36997	2070	130.075	0	100.75	198	241	279	1752.5	112.188	2.66e-66	85	110	exp
H2	S-867c	TJ1060	14 mM Arsenite	999_Free	55	690	199	192						164		236		254		124		254		199		205.167	98	120.265	65.6414	6.63078	1515	99	0	84	134	171.25	209	1752.5	112.188	2.66e-66	85	110	exp
A3	S-867d	TJ1060	M9	999_Free	13	690	0	66			0		277													138.5	98	0.183673	1.81827	0.183673	1530	0	0	0	0	0	18	1470	129.7				control
B3	S-867d	TJ1060	M9	999_Free	74	690	277	278			0		277													138.5	98	271.235	25.7032	2.59642	1410	259.4	160	267	277	286	300	1470	129.7				control
C3	S-867d	TJ1060	14 mM Arsenite	999_Free	157	690	205	193	206.534						205		170		213		217		208		250	210.5	98	104.704	66.3415	6.70151	1410	99.65	0	39.5	109.5	162.5	212	1692.5	116.179	0.0344	7.32376e-05	34	control
D3	S-867d	TJ1060	14 mM Arsenite	999_Free	155	690	170	181	206.534						205		170		213		217		208		250	210.5	98	113.765	61.0433	6.1663	1800	99.5	0	84.25	116.5	163.25	214	1692.5	116.179	0.0344	7.32376e-05	34	control
E3	S-867d	TJ1060	14 mM Arsenite	999_Free	245	690	213	223.5	206.534						205		170		213		217		208		250	210.5	98	107.51	97.6064	9.85974	1650	117.15	0	0	122.5	199	266	1692.5	116.179	0.0344	7.32376e-05	34	control
F3	S-867d	TJ1060	14 mM Arsenite	999_Free	267	690	217	221	206.534						205		170		213		217		208		250	210.5	98	126.98	101.419	10.2448	1605	133.175	0	0	152.5	217	308	1692.5	116.179	0.0344	7.32376e-05	34	control
G3	S-867d	TJ1060	14 mM Arsenite	999_Free	240	690	208	207.5	206.534						205		170		213		217		208		250	210.5	98	137.52	93.611	9.45614	1950	121.525	0	8.25	171.5	211.5	266	1692.5	116.179	0.0344	7.32376e-05	34	control
H3	S-867d	TJ1060	14 mM Arsenite	999_Free	218	690	250	251	206.534						205		170		213		217		208		250	210.5	98	136.173	107.472	10.8563	1740	126.075	0	0	188.5	238.75	265	1692.5	116.179	0.0344	7.32376e-05	34	control
A2	S-867c	TJ1060	M9	999_Free	167	720	268	268		268		204														236	98	252.653	24.8464	2.50986	1575	257.15	136	241.25	255	268	307	1747.5	251.088				exp
B2	S-867c	TJ1060	M9	999_Free	323	720	204	208		268		204														236	98	242.306	28.3536	2.86414	1920	245.025	180	226.5	240.5	259	322	1747.5	251.088				exp
C2	S-867c	TJ1060	14 mM Arsenite	999_Free	194	720	161	162.5						161		237		258		157		232		185		205	98	109.582	64.1925	6.48442	1215	104.375	0	64.25	112.5	160.5	232	1752.5	112.188	2.66e-66	85	110	exp
D2	S-867c	TJ1060	14 mM Arsenite	999_Free	194	720	237	236.5						161		237		258		157		232		185		205	98	185.49	80.4311	8.12477	2370	129.575	0	168.75	218	234.25	279	1752.5	112.188	2.66e-66	85	110	exp
E2	S-867c	TJ1060	14 mM Arsenite	999_Free	259	720	258	256						161		237		258		157		232		185		205	98	165.602	81.0743	8.18974	2295	124.3	0	108	196	228.25	258	1752.5	112.188	2.66e-66	85	110	exp
F2	S-867c	TJ1060	14 mM Arsenite	999_Free	137	720	157	140.5						161		237		258		157		232		185		205	98	89.4898	65.402	6.6066	1050	85.8	0	0	106.5	146	195	1752.5	112.188	2.66e-66	85	110	exp
G2	S-867c	TJ1060	14 mM Arsenite	999_Free	204	720	232	243						161		237		258		157		232		185		205	98	165.714	92.758	9.36997	2070	130.075	0	100.75	198	241	279	1752.5	112.188	2.66e-66	85	110	exp
H2	S-867c	TJ1060	14 mM Arsenite	999_Free	55	720	185	192						161		237		258		157		232		185		205	98	120.265	65.6414	6.63078	1515	99	0	84	134	171.25	209	1752.5	112.188	2.66e-66	85	110	exp
A3	S-867d	TJ1060	M9	999_Free	13	720	0	62			0		279													139.5	98	0.183673	1.81827	0.183673	1530	0	0	0	0	0	18	1470	129.7				control
B3	S-867d	TJ1060	M9	999_Free	74	720	279	278			0		279													139.5	98	271.235	25.7032	2.59642	1410	259.4	160	267	277	286	300	1470	129.7				control
C3	S-867d	TJ1060	14 mM Arsenite	999_Free	157	720	199	202	204.639						199		208		193		217		162		231	201.667	98	104.704	66.3415	6.70151	1410	99.65	0	39.5	109.5	162.5	212	1692.5	116.179	0.0344	7.32376e-05	34	control
D3	S-867d	TJ1060	14 mM Arsenite	999_Free	155	720	208	189	204.639						199		208		193		217		162		231	201.667	98	113.765	61.0433	6.1663	1800	99.5	0	84.25	116.5	163.25	214	1692.5	116.179	0.0344	7.32376e-05	34	control
E3	S-867d	TJ1060	14 mM Arsenite	999_Free	245	720	193	203	204.639						199		208		193		217		162		231	201.667	98	107.51	97.6064	9.85974	1650	117.15	0	0	122.5	199	266	1692.5	116.179	0.0344	7.32376e-05	34	control
F3	S-867d	TJ1060	14 mM Arsenite	999_Free	267	720	217	217	204.639						199		208		193		217		162		231	201.667	98	126.98	101.419	10.2448	1605	133.175	0	0	152.5	217	308	1692.5	116.179	0.0344	7.32376e-05	34	control
G3	S-867d	TJ1060	14 mM Arsenite	999_Free	240	720	162	185	204.639						199		208		193		217		162		231	201.667	98	137.52	93.611	9.45614	1950	121.525	0	8.25	171.5	211.5	266	1692.5	116.179	0.0344	7.32376e-05	34	control
H3	S-867d	TJ1060	14 mM Arsenite	999_Free	218	720	231	240.5	204.639						199		208		193		217		162		231	201.667	98	136.173	107.472	10.8563	1740	126.075	0	0	188.5	238.75	265	1692.5	116.179	0.0344	7.32376e-05	34	control
A2	S-867c	TJ1060	M9	999_Free	167	750	268	268		268		190														229	98	252.653	24.8464	2.50986	1575	257.15	136	241.25	255	268	307	1747.5	251.088				exp
B2	S-867c	TJ1060	M9	999_Free	323	750	190	197		268		190														229	98	242.306	28.3536	2.86414	1920	245.025	180	226.5	240.5	259	322	1747.5	251.088				exp
C2	S-867c	TJ1060	14 mM Arsenite	999_Free	194	750	165	163						165		247		245		159		261		190		211.167	98	109.582	64.1925	6.48442	1215	104.375	0	64.25	112.5	160.5	232	1752.5	112.188	2.66e-66	85	110	exp
D2	S-867c	TJ1060	14 mM Arsenite	999_Free	194	750	247	242						165		247		245		159		261		190		211.167	98	185.49	80.4311	8.12477	2370	129.575	0	168.75	218	234.25	279	1752.5	112.188	2.66e-66	85	110	exp
E2	S-867c	TJ1060	14 mM Arsenite	999_Free	259	750	245	251.5						165		247		245		159		261		190		211.167	98	165.602	81.0743	8.18974	2295	124.3	0	108	196	228.25	258	1752.5	112.188	2.66e-66	85	110	exp
F2	S-867c	TJ1060	14 mM Arsenite	999_Free	137	750	159	158						165		247		245		159		261		190		211.167	98	89.4898	65.402	6.6066	1050	85.8	0	0	106.5	146	195	1752.5	112.188	2.66e-66	85	110	exp
G2	S-867c	TJ1060	14 mM Arsenite	999_Free	204	750	261	246.5						165		247		245		159		261		190		211.167	98	165.714	92.758	9.36997	2070	130.075	0	100.75	198	241	279	1752.5	112.188	2.66e-66	85	110	exp
H2	S-867c	TJ1060	14 mM Arsenite	999_Free	55	750	190	187.5						165		247		245		159		261		190		211.167	98	120.265	65.6414	6.63078	1515	99	0	84	134	171.25	209	1752.5	112.188	2.66e-66	85	110	exp
A3	S-867d	TJ1060	M9	999_Free	13	750	0	73			0		282													141	98	0.183673	1.81827	0.183673	1530	0	0	0	0	0	18	1470	129.7				control
B3	S-867d	TJ1060	M9	999_Free	74	750	282	280.5			0		282													141	98	271.235	25.7032	2.59642	1410	259.4	160	267	277	286	300	1470	129.7				control
C3	S-867d	TJ1060	14 mM Arsenite	999_Free	157	750	184	191.5	202.683						184		190		190		231		224		247	211	98	104.704	66.3415	6.70151	1410	99.65	0	39.5	109.5	162.5	212	1692.5	116.179	0.0344	7.32376e-05	34	control
D3	S-867d	TJ1060	14 mM Arsenite	999_Free	155	750	190	199	202.683						184		190		190		231		224		247	211	98	113.765	61.0433	6.1663	1800	99.5	0	84.25	116.5	163.25	214	1692.5	116.179	0.0344	7.32376e-05	34	control
E3	S-867d	TJ1060	14 mM Arsenite	999_Free	245	750	190	191.5	202.683						184		190		190		231		224		247	211	98	107.51	97.6064	9.85974	1650	117.15	0	0	122.5	199	266	1692.5	116.179	0.0344	7.32376e-05	34	control
F3	S-867d	TJ1060	14 mM Arsenite	999_Free	267	750	231	224	202.683						184		190		190		231		224		247	211	98	126.98	101.419	10.2448	1605	133.175	0	0	152.5	217	308	1692.5	116.179	0.0344	7.32376e-05	34	control
G3	S-867d	TJ1060	14 mM Arsenite	999_Free	240	750	224	193	202.683						184		190		190		231		224		247	211	98	137.52	93.611	9.45614	1950	121.525	0	8.25	171.5	211.5	266	1692.5	116.179	0.0344	7.32376e-05	34	control
H3	S-867d	TJ1060	14 mM Arsenite	999_Free	218	750	247	239	202.683						184		190		190		231		224		247	211	98	136.173	107.472	10.8563	1740	126.075	0	0	188.5	238.75	265	1692.5	116.179	0.0344	7.32376e-05	34	control
A2	S-867c	TJ1060	M9	999_Free	167	780	251	259.5		251		210														230.5	98	252.653	24.8464	2.50986	1575	257.15	136	241.25	255	268	307	1747.5	251.088				exp
B2	S-867c	TJ1060	M9	999_Free	323	780	210	200		251		210														230.5	98	242.306	28.3536	2.86414	1920	245.025	180	226.5	240.5	259	322	1747.5	251.088				exp
C2	S-867c	TJ1060	14 mM Arsenite	999_Free	194	780	137	151						137		239		256		143		266		198		206.5	98	109.582	64.1925	6.48442	1215	104.375	0	64.25	112.5	160.5	232	1752.5	112.188	2.66e-66	85	110	exp
D2	S-867c	TJ1060	14 mM Arsenite	999_Free	194	780	239	243						137		239		256		143		266		198		206.5	98	185.49	80.4311	8.12477	2370	129.575	0	168.75	218	234.25	279	1752.5	112.188	2.66e-66	85	110	exp
E2	S-867c	TJ1060	14 mM Arsenite	999_Free	259	780	256	250.5						137		239		256		143		266		198		206.5	98	165.602	81.0743	8.18974	2295	124.3	0	108	196	228.25	258	1752.5	112.188	2.66e-66	85	110	exp
F2	S-867c	TJ1060	14 mM Arsenite	999_Free	137	780	143	151						137		239		256		143		266		198		206.5	98	89.4898	65.402	6.6066	1050	85.8	0	0	106.5	146	195	1752.5	112.188	2.66e-66	85	110	exp
G2	S-867c	TJ1060	14 mM Arsenite	999_Free	204	780	266	263.5						137		239		256		143		266		198		206.5	98	165.714	92.758	9.36997	2070	130.075	0	100.75	198	241	279	1752.5	112.188	2.66e-66	85	110	exp
H2	S-867c	TJ1060	14 mM Arsenite	999_Free	55	780	198	194						137		239		256		143		266		198		206.5	98	120.265	65.6414	6.63078	1515	99	0	84	134	171.25	209	1752.5	112.188	2.66e-66	85	110	exp
A3	S-867d	TJ1060	M9	999_Free	13	780	0	82.5			0		280													140	98	0.183673	1.81827	0.183673	1530	0	0	0	0	0	18	1470	129.7				control
B3	S-867d	TJ1060	M9	999_Free	74	780	280	281			0		280													140	98	271.235	25.7032	2.59642	1410	259.4	160	267	277	286	300	1470	129.7				control
C3	S-867d	TJ1060	14 mM Arsenite	999_Free	157	780	160	172	200.667						160		194		219		205		235		245	209.667	98	104.704	66.3415	6.70151	1410	99.65	0	39.5	109.5	162.5	212	1692.5	116.179	0.0344	7.32376e-05	34	control
D3	S-867d	TJ1060	14 mM Arsenite	999_Free	155	780	194	192	200.667						160		194		219		205		235		245	209.667	98	113.765	61.0433	6.1663	1800	99.5	0	84.25	116.5	163.25	214	1692.5	116.179	0.0344	7.32376e-05	34	control
E3	S-867d	TJ1060	14 mM Arsenite	999_Free	245	780	219	204.5	200.667						160		194		219		205		235		245	209.667	98	107.51	97.6064	9.85974	1650	117.15	0	0	122.5	199	266	1692.5	116.179	0.0344	7.32376e-05	34	control
F3	S-867d	TJ1060	14 mM Arsenite	999_Free	267	780	205	218	200.667						160		194		219		205		235		245	209.667	98	126.98	101.419	10.2448	1605	133.175	0	0	152.5	217	308	1692.5	116.179	0.0344	7.32376e-05	34	control
G3	S-867d	TJ1060	14 mM Arsenite	999_Free	240	780	235	229.5	200.667						160		194		219		205		235		245	209.667	98	137.52	93.611	9.45614	1950	121.525	0	8.25	171.5	211.5	266	1692.5	116.179	0.0344	7.32376e-05	34	control
H3	S-867d	TJ1060	14 mM Arsenite	999_Free	218	780	245	246	200.667						160		194		219		205		235		245	209.667	98	136.173	107.472	10.8563	1740	126.075	0	0	188.5	238.75	265	1692.5	116.179	0.0344	7.32376e-05	34	control
A2	S-867c	TJ1060	M9	999_Free	167	810	261	256		261		195														228	98	252.653	24.8464	2.50986	1575	257.15	136	241.25	255	268	307	1747.5	251.088				exp
B2	S-867c	TJ1060	M9	999_Free	323	810	195	202.5		261		195														228	98	242.306	28.3536	2.86414	1920	245.025	180	226.5	240.5	259	322	1747.5	251.088				exp
C2	S-867c	TJ1060	14 mM Arsenite	999_Free	194	810	138	137.5						138		225		252		108		259		168		191.667	98	109.582	64.1925	6.48442	1215	104.375	0	64.25	112.5	160.5	232	1752.5	112.188	2.66e-66	85	110	exp
D2	S-867c	TJ1060	14 mM Arsenite	999_Free	194	810	225	232						138		225		252		108		259		168		191.667	98	185.49	80.4311	8.12477	2370	129.575	0	168.75	218	234.25	279	1752.5	112.188	2.66e-66	85	110	exp
E2	S-867c	TJ1060	14 mM Arsenite	999_Free	259	810	252	254						138		225		252		108		259		168		191.667	98	165.602	81.0743	8.18974	2295	124.3	0	108	196	228.25	258	1752.5	112.188	2.66e-66	85	110	exp
F2	S-867c	TJ1060	14 mM Arsenite	999_Free	137	810	108	125.5						138		225		252		108		259		168		191.667	98	89.4898	65.402	6.6066	1050	85.8	0	0	106.5	146	195	1752.5	112.188	2.66e-66	85	110	exp
G2	S-867c	TJ1060	14 mM Arsenite	999_Free	204	810	259	262.5						138		225		252		108		259		168		191.667	98	165.714	92.758	9.36997	2070	130.075	0	100.75	198	241	279	1752.5	112.188	2.66e-66	85	110	exp
H2	S-867c	TJ1060	14 mM Arsenite	999_Free	55	810	168	183						138		225		252		108		259		168		191.667	98	120.265	65.6414	6.63078	1515	99	0	84	134	171.25	209	1752.5	112.188	2.66e-66	85	110	exp
A3	S-867d	TJ1060	M9	999_Free	13	810	0	81.5			0		282													141	98	0.183673	1.81827	0.183673	1530	0	0	0	0	0	18	1470	129.7				control
B3	S-867d	TJ1060	M9	999_Free	74	810	282	281			0		282													141	98	271.235	25.7032	2.59642	1410	259.4	160	267	277	286	300	1470	129.7				control
C3	S-867d	TJ1060	14 mM Arsenite	999_Free	157	810	177	168.5	198.59						177		175		186		221		181		265	200.833	98	104.704	66.3415	6.70151	1410	99.65	0	39.5	109.5	162.5	212	1692.5	116.179	0.0344	7.32376e-05	34	control
D3	S-867d	TJ1060	14 mM Arsenite	999_Free	155	810	175	184.5	198.59						177		175		186		221		181		265	200.833	98	113.765	61.0433	6.1663	1800	99.5	0	84.25	116.5	163.25	214	1692.5	116.179	0.0344	7.32376e-05	34	control
E3	S-867d	TJ1060	14 mM Arsenite	999_Free	245	810	186	202.5	198.59						177		175		186		221		181		265	200.833	98	107.51	97.6064	9.85974	1650	117.15	0	0	122.5	199	266	1692.5	116.179	0.0344	7.32376e-05	34	control
F3	S-867d	TJ1060	14 mM Arsenite	999_Free	267	810	221	213	198.59						177		175		186		221		181		265	200.833	98	126.98	101.419	10.2448	1605	133.175	0	0	152.5	217	308	1692.5	116.179	0.0344	7.32376e-05	34	control
G3	S-867d	TJ1060	14 mM Arsenite	999_Free	240	810	181	208	198.59						177		175		186		221		181		265	200.833	98	137.52	93.611	9.45614	1950	121.525	0	8.25	171.5	211.5	266	1692.5	116.179	0.0344	7.32376e-05	34	control
H3	S-867d	TJ1060	14 mM Arsenite	999_Free	218	810	265	255	198.59						177		175		186		221		181		265	200.833	98	136.173	107.472	10.8563	1740	126.075	0	0	188.5	238.75	265	1692.5	116.179	0.0344	7.32376e-05	34	control
A2	S-867c	TJ1060	M9	999_Free	167	840	254	257.5		254		230														242	98	252.653	24.8464	2.50986	1575	257.15	136	241.25	255	268	307	1747.5	251.088				exp
B2	S-867c	TJ1060	M9	999_Free	323	840	230	212.5		254		230														242	98	242.306	28.3536	2.86414	1920	245.025	180	226.5	240.5	259	322	1747.5	251.088				exp
C2	S-867c	TJ1060	14 mM Arsenite	999_Free	194	840	140	139						140		226		231		76		227		179		179.833	98	109.582	64.1925	6.48442	1215	104.375	0	64.25	112.5	160.5	232	1752.5	112.188	2.66e-66	85	110	exp
D2	S-867c	TJ1060	14 mM Arsenite	999_Free	194	840	226	225.5						140		226		231		76		227		179		179.833	98	185.49	80.4311	8.12477	2370	129.575	0	168.75	218	234.25	279	1752.5	112.188	2.66e-66	85	110	exp
E2	S-867c	TJ1060	14 mM Arsenite	999_Free	259	840	231	241.5						140		226		231		76		227		179		179.833	98	165.602	81.0743	8.18974	2295	124.3	0	108	196	228.25	258	1752.5	112.188	2.66e-66	85	110	exp
F2	S-867c	TJ1060	14 mM Arsenite	999_Free	137	840	76	92						140		226		231		76		227		179		179.833	98	89.4898	65.402	6.6066	1050	85.8	0	0	106.5	146	195	1752.5	112.188	2.66e-66	85	110	exp
G2	S-867c	TJ1060	14 mM Arsenite	999_Free	204	840	227	243						140		226		231		76		227		179		179.833	98	165.714	92.758	9.36997	2070	130.075	0	100.75	198	241	279	1752.5	112.188	2.66e-66	85	110	exp
H2	S-867c	TJ1060	14 mM Arsenite	999_Free	55	840	179	173.5						140		226		231		76		227		179		179.833	98	120.265	65.6414	6.63078	1515	99	0	84	134	171.25	209	1752.5	112.188	2.66e-66	85	110	exp
A3	S-867d	TJ1060	M9	999_Free	13	840	0	83.5			0		282													141	98	0.183673	1.81827	0.183673	1530	0	0	0	0	0	18	1470	129.7				control
B3	S-867d	TJ1060	M9	999_Free	74	840	282	282			0		282													141	98	271.235	25.7032	2.59642	1410	259.4	160	267	277	286	300	1470	129.7				control
C3	S-867d	TJ1060	14 mM Arsenite	999_Free	157	840	181	179	196.45						181		158		175		215		227		249	200.833	98	104.704	66.3415	6.70151	1410	99.65	0	39.5	109.5	162.5	212	1692.5	116.179	0.0344	7.32376e-05	34	control
D3	S-867d	TJ1060	14 mM Arsenite	999_Free	155	840	158	166.5	196.45						181		158		175		215		227		249	200.833	98	113.765	61.0433	6.1663	1800	99.5	0	84.25	116.5	163.25	214	1692.5	116.179	0.0344	7.32376e-05	34	control
E3	S-867d	TJ1060	14 mM Arsenite	999_Free	245	840	175	180.5	196.45						181		158		175		215		227		249	200.833	98	107.51	97.6064	9.85974	1650	117.15	0	0	122.5	199	266	1692.5	116.179	0.0344	7.32376e-05	34	control
F3	S-867d	TJ1060	14 mM Arsenite	999_Free	267	840	215	218	196.45						181		158		175		215		227		249	200.833	98	126.98	101.419	10.2448	1605	133.175	0	0	152.5	217	308	1692.5	116.179	0.0344	7.32376e-05	34	control
G3	S-867d	TJ1060	14 mM Arsenite	999_Free	240	840	227	204	196.45						181		158		175		215		227		249	200.833	98	137.52	93.611	9.45614	1950	121.525	0	8.25	171.5	211.5	266	1692.5	116.179	0.0344	7.32376e-05	34	control
H3	S-867d	TJ1060	14 mM Arsenite	999_Free	218	840	249	257	196.45						181		158		175		215		227		249	200.833	98	136.173	107.472	10.8563	1740	126.075	0	0	188.5	238.75	265	1692.5	116.179	0.0344	7.32376e-05	34	control
A2	S-867c	TJ1060	M9	999_Free	167	870	274	264		274		229														251.5	98	252.653	24.8464	2.50986	1575	257.15	136	241.25	255	268	307	1747.5	251.088				exp
B2	S-867c	TJ1060	M9	999_Free	323	870	229	229.5		274		229														251.5	98	242.306	28.3536	2.86414	1920	245.025	180	226.5	240.5	259	322	1747.5	251.088				exp
C2	S-867c	TJ1060	14 mM Arsenite	999_Free	194	870	138	139						138		218		239		97		265		184		190.167	98	109.582	64.1925	6.48442	1215	104.375	0	64.25	112.5	160.5	232	1752.5	112.188	2.66e-66	85	110	exp
D2	S-867c	TJ1060	14 mM Arsenite	999_Free	194	870	218	222						138		218		239		97		265		184		190.167	98	185.49	80.4311	8.12477	2370	129.575	0	168.75	218	234.25	279	1752.5	112.188	2.66e-66	85	110	exp
E2	S-867c	TJ1060	14 mM Arsenite	999_Free	259	870	239	235						138		218		239		97		265		184		190.167	98	165.602	81.0743	8.18974	2295	124.3	0	108	196	228.25	258	1752.5	112.188	2.66e-66	85	110	exp
F2	S-867c	TJ1060	14 mM Arsenite	999_Free	137	870	97	86.5						138		218		239		97		265		184		190.167	98	89.4898	65.402	6.6066	1050	85.8	0	0	106.5	146	195	1752.5	112.188	2.66e-66	85	110	exp
G2	S-867c	TJ1060	14 mM Arsenite	999_Free	204	870	265	246						138		218		239		97		265		184		190.167	98	165.714	92.758	9.36997	2070	130.075	0	100.75	198	241	279	1752.5	112.188	2.66e-66	85	110	exp
H2	S-867c	TJ1060	14 mM Arsenite	999_Free	55	870	184	181.5						138		218		239		97		265		184		190.167	98	120.265	65.6414	6.63078	1515	99	0	84	134	171.25	209	1752.5	112.188	2.66e-66	85	110	exp
A3	S-867d	TJ1060	M9	999_Free	13	870	0	83			0		285													142.5	98	0.183673	1.81827	0.183673	1530	0	0	0	0	0	18	1470	129.7				control
B3	S-867d	TJ1060	M9	999_Free	74	870	285	283.5			0		285													142.5	98	271.235	25.7032	2.59642	1410	259.4	160	267	277	286	300	1470	129.7				control
C3	S-867d	TJ1060	14 mM Arsenite	999_Free	157	870	161	171	194.248						161		171		180		200		170		248	188.333	98	104.704	66.3415	6.70151	1410	99.65	0	39.5	109.5	162.5	212	1692.5	116.179	0.0344	7.32376e-05	34	control
D3	S-867d	TJ1060	14 mM Arsenite	999_Free	155	870	171	164.5	194.248						161		171		180		200		170		248	188.333	98	113.765	61.0433	6.1663	1800	99.5	0	84.25	116.5	163.25	214	1692.5	116.179	0.0344	7.32376e-05	34	control
E3	S-867d	TJ1060	14 mM Arsenite	999_Free	245	870	180	177.5	194.248						161		171		180		200		170		248	188.333	98	107.51	97.6064	9.85974	1650	117.15	0	0	122.5	199	266	1692.5	116.179	0.0344	7.32376e-05	34	control
F3	S-867d	TJ1060	14 mM Arsenite	999_Free	267	870	200	207.5	194.248						161		171		180		200		170		248	188.333	98	126.98	101.419	10.2448	1605	133.175	0	0	152.5	217	308	1692.5	116.179	0.0344	7.32376e-05	34	control
G3	S-867d	TJ1060	14 mM Arsenite	999_Free	240	870	170	198.5	194.248						161		171		180		200		170		248	188.333	98	137.52	93.611	9.45614	1950	121.525	0	8.25	171.5	211.5	266	1692.5	116.179	0.0344	7.32376e-05	34	control
H3	S-867d	TJ1060	14 mM Arsenite	999_Free	218	870	248	248.5	194.248						161		171		180		200		170		248	188.333	98	136.173	107.472	10.8563	1740	126.075	0	0	188.5	238.75	265	1692.5	116.179	0.0344	7.32376e-05	34	control
A2	S-867c	TJ1060	M9	999_Free	167	900	244	259		244		215														229.5	98	252.653	24.8464	2.50986	1575	257.15	136	241.25	255	268	307	1747.5	251.088				exp
B2	S-867c	TJ1060	M9	999_Free	323	900	215	222		244		215														229.5	98	242.306	28.3536	2.86414	1920	245.025	180	226.5	240.5	259	322	1747.5	251.088				exp
C2	S-867c	TJ1060	14 mM Arsenite	999_Free	194	900	113	125.5						113		224		240		184		228		196		197.5	98	109.582	64.1925	6.48442	1215	104.375	0	64.25	112.5	160.5	232	1752.5	112.188	2.66e-66	85	110	exp
D2	S-867c	TJ1060	14 mM Arsenite	999_Free	194	900	224	221						113		224		240		184		228		196		197.5	98	185.49	80.4311	8.12477	2370	129.575	0	168.75	218	234.25	279	1752.5	112.188	2.66e-66	85	110	exp
E2	S-867c	TJ1060	14 mM Arsenite	999_Free	259	900	240	239.5						113		224		240		184		228		196		197.5	98	165.602	81.0743	8.18974	2295	124.3	0	108	196	228.25	258	1752.5	112.188	2.66e-66	85	110	exp
F2	S-867c	TJ1060	14 mM Arsenite	999_Free	137	900	184	140.5						113		224		240		184		228		196		197.5	98	89.4898	65.402	6.6066	1050	85.8	0	0	106.5	146	195	1752.5	112.188	2.66e-66	85	110	exp
G2	S-867c	TJ1060	14 mM Arsenite	999_Free	204	900	228	246.5						113		224		240		184		228		196		197.5	98	165.714	92.758	9.36997	2070	130.075	0	100.75	198	241	279	1752.5	112.188	2.66e-66	85	110	exp
H2	S-867c	TJ1060	14 mM Arsenite	999_Free	55	900	196	190						113		224		240		184		228		196		197.5	98	120.265	65.6414	6.63078	1515	99	0	84	134	171.25	209	1752.5	112.188	2.66e-66	85	110	exp
A3	S-867d	TJ1060	M9	999_Free	13	900	0	71.5			0		265													132.5	98	0.183673	1.81827	0.183673	1530	0	0	0	0	0	18	1470	129.7				control
B3	S-867d	TJ1060	M9	999_Free	74	900	265	275			0		265													132.5	98	271.235	25.7032	2.59642	1410	259.4	160	267	277	286	300	1470	129.7				control
C3	S-867d	TJ1060	14 mM Arsenite	999_Free	157	900	166	163.5	191.982						166		125		207		187		210		252	191.167	98	104.704	66.3415	6.70151	1410	99.65	0	39.5	109.5	162.5	212	1692.5	116.179	0.0344	7.32376e-05	34	control
D3	S-867d	TJ1060	14 mM Arsenite	999_Free	155	900	125	148	191.982						166		125		207		187		210		252	191.167	98	113.765	61.0433	6.1663	1800	99.5	0	84.25	116.5	163.25	214	1692.5	116.179	0.0344	7.32376e-05	34	control
E3	S-867d	TJ1060	14 mM Arsenite	999_Free	245	900	207	193.5	191.982						166		125		207		187		210		252	191.167	98	107.51	97.6064	9.85974	1650	117.15	0	0	122.5	199	266	1692.5	116.179	0.0344	7.32376e-05	34	control
F3	S-867d	TJ1060	14 mM Arsenite	999_Free	267	900	187	193.5	191.982						166		125		207		187		210		252	191.167	98	126.98	101.419	10.2448	1605	133.175	0	0	152.5	217	308	1692.5	116.179	0.0344	7.32376e-05	34	control
G3	S-867d	TJ1060	14 mM Arsenite	999_Free	240	900	210	190	191.982						166		125		207		187		210		252	191.167	98	137.52	93.611	9.45614	1950	121.525	0	8.25	171.5	211.5	266	1692.5	116.179	0.0344	7.32376e-05	34	control
H3	S-867d	TJ1060	14 mM Arsenite	999_Free	218	900	252	250	191.982						166		125		207		187		210		252	191.167	98	136.173	107.472	10.8563	1740	126.075	0	0	188.5	238.75	265	1692.5	116.179	0.0344	7.32376e-05	34	control
A2	S-867c	TJ1060	M9	999_Free	167	930	234	239		234		202														218	98	252.653	24.8464	2.50986	1575	257.15	136	241.25	255	268	307	1747.5	251.088				exp
B2	S-867c	TJ1060	M9	999_Free	323	930	202	208.5		234		202														218	98	242.306	28.3536	2.86414	1920	245.025	180	226.5	240.5	259	322	1747.5	251.088				exp
C2	S-867c	TJ1060	14 mM Arsenite	999_Free	194	930	152	132.5						152		225		229		168		247		165		197.667	98	109.582	64.1925	6.48442	1215	104.375	0	64.25	112.5	160.5	232	1752.5	112.188	2.66e-66	85	110	exp
D2	S-867c	TJ1060	14 mM Arsenite	999_Free	194	930	225	224.5						152		225		229		168		247		165		197.667	98	185.49	80.4311	8.12477	2370	129.575	0	168.75	218	234.25	279	1752.5	112.188	2.66e-66	85	110	exp
E2	S-867c	TJ1060	14 mM Arsenite	999_Free	259	930	229	234.5						152		225		229		168		247		165		197.667	98	165.602	81.0743	8.18974	2295	124.3	0	108	196	228.25	258	1752.5	112.188	2.66e-66	85	110	exp
F2	S-867c	TJ1060	14 mM Arsenite	999_Free	137	930	168	176						152		225		229		168		247		165		197.667	98	89.4898	65.402	6.6066	1050	85.8	0	0	106.5	146	195	1752.5	112.188	2.66e-66	85	110	exp
G2	S-867c	TJ1060	14 mM Arsenite	999_Free	204	930	247	237.5						152		225		229		168		247		165		197.667	98	165.714	92.758	9.36997	2070	130.075	0	100.75	198	241	279	1752.5	112.188	2.66e-66	85	110	exp
H2	S-867c	TJ1060	14 mM Arsenite	999_Free	55	930	165	180.5						152		225		229		168		247		165		197.667	98	120.265	65.6414	6.63078	1515	99	0	84	134	171.25	209	1752.5	112.188	2.66e-66	85	110	exp
A3	S-867d	TJ1060	M9	999_Free	13	930	0	74			0		270													135	98	0.183673	1.81827	0.183673	1530	0	0	0	0	0	18	1470	129.7				control
B3	S-867d	TJ1060	M9	999_Free	74	930	270	267.5			0		270													135	98	271.235	25.7032	2.59642	1410	259.4	160	267	277	286	300	1470	129.7				control
C3	S-867d	TJ1060	14 mM Arsenite	999_Free	157	930	165	165.5	189.654						165		132		149		219		200		243	184.667	98	104.704	66.3415	6.70151	1410	99.65	0	39.5	109.5	162.5	212	1692.5	116.179	0.0344	7.32376e-05	34	control
D3	S-867d	TJ1060	14 mM Arsenite	999_Free	155	930	132	128.5	189.654						165		132		149		219		200		243	184.667	98	113.765	61.0433	6.1663	1800	99.5	0	84.25	116.5	163.25	214	1692.5	116.179	0.0344	7.32376e-05	34	control
E3	S-867d	TJ1060	14 mM Arsenite	999_Free	245	930	149	178	189.654						165		132		149		219		200		243	184.667	98	107.51	97.6064	9.85974	1650	117.15	0	0	122.5	199	266	1692.5	116.179	0.0344	7.32376e-05	34	control
F3	S-867d	TJ1060	14 mM Arsenite	999_Free	267	930	219	203	189.654						165		132		149		219		200		243	184.667	98	126.98	101.419	10.2448	1605	133.175	0	0	152.5	217	308	1692.5	116.179	0.0344	7.32376e-05	34	control
G3	S-867d	TJ1060	14 mM Arsenite	999_Free	240	930	200	205	189.654						165		132		149		219		200		243	184.667	98	137.52	93.611	9.45614	1950	121.525	0	8.25	171.5	211.5	266	1692.5	116.179	0.0344	7.32376e-05	34	control
H3	S-867d	TJ1060	14 mM Arsenite	999_Free	218	930	243	247.5	189.654						165		132		149		219		200		243	184.667	98	136.173	107.472	10.8563	1740	126.075	0	0	188.5	238.75	265	1692.5	116.179	0.0344	7.32376e-05	34	control
A2	S-867c	TJ1060	M9	999_Free	167	960	229	231.5		229		206														217.5	98	252.653	24.8464	2.50986	1575	257.15	136	241.25	255	268	307	1747.5	251.088				exp
B2	S-867c	TJ1060	M9	999_Free	323	960	206	204		229		206														217.5	98	242.306	28.3536	2.86414	1920	245.025	180	226.5	240.5	259	322	1747.5	251.088				exp
C2	S-867c	TJ1060	14 mM Arsenite	999_Free	194	960	144	148						144		230		241		113		255		164		191.167	98	109.582	64.1925	6.48442	1215	104.375	0	64.25	112.5	160.5	232	1752.5	112.188	2.66e-66	85	110	exp
D2	S-867c	TJ1060	14 mM Arsenite	999_Free	194	960	230	227.5						144		230		241		113		255		164		191.167	98	185.49	80.4311	8.12477	2370	129.575	0	168.75	218	234.25	279	1752.5	112.188	2.66e-66	85	110	exp
E2	S-867c	TJ1060	14 mM Arsenite	999_Free	259	960	241	235						144		230		241		113		255		164		191.167	98	165.602	81.0743	8.18974	2295	124.3	0	108	196	228.25	258	1752.5	112.188	2.66e-66	85	110	exp
F2	S-867c	TJ1060	14 mM Arsenite	999_Free	137	960	113	140.5						144		230		241		113		255		164		191.167	98	89.4898	65.402	6.6066	1050	85.8	0	0	106.5	146	195	1752.5	112.188	2.66e-66	85	110	exp
G2	S-867c	TJ1060	14 mM Arsenite	999_Free	204	960	255	251						144		230		241		113		255		164		191.167	98	165.714	92.758	9.36997	2070	130.075	0	100.75	198	241	279	1752.5	112.188	2.66e-66	85	110	exp
H2	S-867c	TJ1060	14 mM Arsenite	999_Free	55	960	164	164.5						144		230		241		113		255		164		191.167	98	120.265	65.6414	6.63078	1515	99	0	84	134	171.25	209	1752.5	112.188	2.66e-66	85	110	exp
A3	S-867d	TJ1060	M9	999_Free	13	960	0	96.5			0		287													143.5	98	0.183673	1.81827	0.183673	1530	0	0	0	0	0	18	1470	129.7				control
B3	S-867d	TJ1060	M9	999_Free	74	960	287	278.5			0		287													143.5	98	271.235	25.7032	2.59642	1410	259.4	160	267	277	286	300	1470	129.7				control
C3	S-867d	TJ1060	14 mM Arsenite	999_Free	157	960	154	159.5	187.261						154		138		136		217		186		245	179.333	98	104.704	66.3415	6.70151	1410	99.65	0	39.5	109.5	162.5	212	1692.5	116.179	0.0344	7.32376e-05	34	control
D3	S-867d	TJ1060	14 mM Arsenite	999_Free	155	960	138	135	187.261						154		138		136		217		186		245	179.333	98	113.765	61.0433	6.1663	1800	99.5	0	84.25	116.5	163.25	214	1692.5	116.179	0.0344	7.32376e-05	34	control
E3	S-867d	TJ1060	14 mM Arsenite	999_Free	245	960	136	142.5	187.261						154		138		136		217		186		245	179.333	98	107.51	97.6064	9.85974	1650	117.15	0	0	122.5	199	266	1692.5	116.179	0.0344	7.32376e-05	34	control
F3	S-867d	TJ1060	14 mM Arsenite	999_Free	267	960	217	218	187.261						154		138		136		217		186		245	179.333	98	126.98	101.419	10.2448	1605	133.175	0	0	152.5	217	308	1692.5	116.179	0.0344	7.32376e-05	34	control
G3	S-867d	TJ1060	14 mM Arsenite	999_Free	240	960	186	193	187.261						154		138		136		217		186		245	179.333	98	137.52	93.611	9.45614	1950	121.525	0	8.25	171.5	211.5	266	1692.5	116.179	0.0344	7.32376e-05	34	control
H3	S-867d	TJ1060	14 mM Arsenite	999_Free	218	960	245	244	187.261						154		138		136		217		186		245	179.333	98	136.173	107.472	10.8563	1740	126.075	0	0	188.5	238.75	265	1692.5	116.179	0.0344	7.32376e-05	34	control
A2	S-867c	TJ1060	M9	999_Free	167	990	271	250		271		206														238.5	98	252.653	24.8464	2.50986	1575	257.15	136	241.25	255	268	307	1747.5	251.088				exp
B2	S-867c	TJ1060	M9	999_Free	323	990	206	206		271		206														238.5	98	242.306	28.3536	2.86414	1920	245.025	180	226.5	240.5	259	322	1747.5	251.088				exp
C2	S-867c	TJ1060	14 mM Arsenite	999_Free	194	990	112	128						112		218		226		104		262		134		176	98	109.582	64.1925	6.48442	1215	104.375	0	64.25	112.5	160.5	232	1752.5	112.188	2.66e-66	85	110	exp
D2	S-867c	TJ1060	14 mM Arsenite	999_Free	194	990	218	224						112		218		226		104		262		134		176	98	185.49	80.4311	8.12477	2370	129.575	0	168.75	218	234.25	279	1752.5	112.188	2.66e-66	85	110	exp
E2	S-867c	TJ1060	14 mM Arsenite	999_Free	259	990	226	233.5						112		218		226		104		262		134		176	98	165.602	81.0743	8.18974	2295	124.3	0	108	196	228.25	258	1752.5	112.188	2.66e-66	85	110	exp
F2	S-867c	TJ1060	14 mM Arsenite	999_Free	137	990	104	108.5						112		218		226		104		262		134		176	98	89.4898	65.402	6.6066	1050	85.8	0	0	106.5	146	195	1752.5	112.188	2.66e-66	85	110	exp
G2	S-867c	TJ1060	14 mM Arsenite	999_Free	204	990	262	258.5						112		218		226		104		262		134		176	98	165.714	92.758	9.36997	2070	130.075	0	100.75	198	241	279	1752.5	112.188	2.66e-66	85	110	exp
H2	S-867c	TJ1060	14 mM Arsenite	999_Free	55	990	134	149						112		218		226		104		262		134		176	98	120.265	65.6414	6.63078	1515	99	0	84	134	171.25	209	1752.5	112.188	2.66e-66	85	110	exp
A3	S-867d	TJ1060	M9	999_Free	13	990	0	91			0		281													140.5	98	0.183673	1.81827	0.183673	1530	0	0	0	0	0	18	1470	129.7				control
B3	S-867d	TJ1060	M9	999_Free	74	990	281	284			0		281													140.5	98	271.235	25.7032	2.59642	1410	259.4	160	267	277	286	300	1470	129.7				control
C3	S-867d	TJ1060	14 mM Arsenite	999_Free	157	990	139	146.5	184.805						139		106		209		216		207		215	182	98	104.704	66.3415	6.70151	1410	99.65	0	39.5	109.5	162.5	212	1692.5	116.179	0.0344	7.32376e-05	34	control
D3	S-867d	TJ1060	14 mM Arsenite	999_Free	155	990	106	122	184.805						139		106		209		216		207		215	182	98	113.765	61.0433	6.1663	1800	99.5	0	84.25	116.5	163.25	214	1692.5	116.179	0.0344	7.32376e-05	34	control
E3	S-867d	TJ1060	14 mM Arsenite	999_Free	245	990	209	172.5	184.805						139		106		209		216		207		215	182	98	107.51	97.6064	9.85974	1650	117.15	0	0	122.5	199	266	1692.5	116.179	0.0344	7.32376e-05	34	control
F3	S-867d	TJ1060	14 mM Arsenite	999_Free	267	990	216	216.5	184.805						139		106		209		216		207		215	182	98	126.98	101.419	10.2448	1605	133.175	0	0	152.5	217	308	1692.5	116.179	0.0344	7.32376e-05	34	control
G3	S-867d	TJ1060	14 mM Arsenite	999_Free	240	990	207	196.5	184.805						139		106		209		216		207		215	182	98	137.52	93.611	9.45614	1950	121.525	0	8.25	171.5	211.5	266	1692.5	116.179	0.0344	7.32376e-05	34	control
H3	S-867d	TJ1060	14 mM Arsenite	999_Free	218	990	215	230	184.805						139		106		209		216		207		215	182	98	136.173	107.472	10.8563	1740	126.075	0	0	188.5	238.75	265	1692.5	116.179	0.0344	7.32376e-05	34	control
A2	S-867c	TJ1060	M9	999_Free	167	1020	257	264		257		206														231.5	98	252.653	24.8464	2.50986	1575	257.15	136	241.25	255	268	307	1747.5	251.088				exp
B2	S-867c	TJ1060	M9	999_Free	323	1020	206	206		257		206														231.5	98	242.306	28.3536	2.86414	1920	245.025	180	226.5	240.5	259	322	1747.5	251.088				exp
C2	S-867c	TJ1060	14 mM Arsenite	999_Free	194	1020	109	110.5						109		228		229		52		251		153		170.333	98	109.582	64.1925	6.48442	1215	104.375	0	64.25	112.5	160.5	232	1752.5	112.188	2.66e-66	85	110	exp
D2	S-867c	TJ1060	14 mM Arsenite	999_Free	194	1020	228	223						109		228		229		52		251		153		170.333	98	185.49	80.4311	8.12477	2370	129.575	0	168.75	218	234.25	279	1752.5	112.188	2.66e-66	85	110	exp
E2	S-867c	TJ1060	14 mM Arsenite	999_Free	259	1020	229	227.5						109		228		229		52		251		153		170.333	98	165.602	81.0743	8.18974	2295	124.3	0	108	196	228.25	258	1752.5	112.188	2.66e-66	85	110	exp
F2	S-867c	TJ1060	14 mM Arsenite	999_Free	137	1020	52	78						109		228		229		52		251		153		170.333	98	89.4898	65.402	6.6066	1050	85.8	0	0	106.5	146	195	1752.5	112.188	2.66e-66	85	110	exp
G2	S-867c	TJ1060	14 mM Arsenite	999_Free	204	1020	251	256.5						109		228		229		52		251		153		170.333	98	165.714	92.758	9.36997	2070	130.075	0	100.75	198	241	279	1752.5	112.188	2.66e-66	85	110	exp
H2	S-867c	TJ1060	14 mM Arsenite	999_Free	55	1020	153	143.5						109		228		229		52		251		153		170.333	98	120.265	65.6414	6.63078	1515	99	0	84	134	171.25	209	1752.5	112.188	2.66e-66	85	110	exp
A3	S-867d	TJ1060	M9	999_Free	13	1020	0	80			0		287													143.5	98	0.183673	1.81827	0.183673	1530	0	0	0	0	0	18	1470	129.7				control
B3	S-867d	TJ1060	M9	999_Free	74	1020	287	284			0		287													143.5	98	271.235	25.7032	2.59642	1410	259.4	160	267	277	286	300	1470	129.7				control
C3	S-867d	TJ1060	14 mM Arsenite	999_Free	157	1020	109	124	182.286						109		130		193		220		236		242	188.333	98	104.704	66.3415	6.70151	1410	99.65	0	39.5	109.5	162.5	212	1692.5	116.179	0.0344	7.32376e-05	34	control
D3	S-867d	TJ1060	14 mM Arsenite	999_Free	155	1020	130	118	182.286						109		130		193		220		236		242	188.333	98	113.765	61.0433	6.1663	1800	99.5	0	84.25	116.5	163.25	214	1692.5	116.179	0.0344	7.32376e-05	34	control
E3	S-867d	TJ1060	14 mM Arsenite	999_Free	245	1020	193	201	182.286						109		130		193		220		236		242	188.333	98	107.51	97.6064	9.85974	1650	117.15	0	0	122.5	199	266	1692.5	116.179	0.0344	7.32376e-05	34	control
F3	S-867d	TJ1060	14 mM Arsenite	999_Free	267	1020	220	218	182.286						109		130		193		220		236		242	188.333	98	126.98	101.419	10.2448	1605	133.175	0	0	152.5	217	308	1692.5	116.179	0.0344	7.32376e-05	34	control
G3	S-867d	TJ1060	14 mM Arsenite	999_Free	240	1020	236	221.5	182.286						109		130		193		220		236		242	188.333	98	137.52	93.611	9.45614	1950	121.525	0	8.25	171.5	211.5	266	1692.5	116.179	0.0344	7.32376e-05	34	control
H3	S-867d	TJ1060	14 mM Arsenite	999_Free	218	1020	242	228.5	182.286						109		130		193		220		236		242	188.333	98	136.173	107.472	10.8563	1740	126.075	0	0	188.5	238.75	265	1692.5	116.179	0.0344	7.32376e-05	34	control
A2	S-867c	TJ1060	M9	999_Free	167	1050	285	271		285		236														260.5	98	252.653	24.8464	2.50986	1575	257.15	136	241.25	255	268	307	1747.5	251.088				exp
B2	S-867c	TJ1060	M9	999_Free	323	1050	236	221		285		236														260.5	98	242.306	28.3536	2.86414	1920	245.025	180	226.5	240.5	259	322	1747.5	251.088				exp
C2	S-867c	TJ1060	14 mM Arsenite	999_Free	194	1050	107	108						107		228		226		90		238		152		173.5	98	109.582	64.1925	6.48442	1215	104.375	0	64.25	112.5	160.5	232	1752.5	112.188	2.66e-66	85	110	exp
D2	S-867c	TJ1060	14 mM Arsenite	999_Free	194	1050	228	228						107		228		226		90		238		152		173.5	98	185.49	80.4311	8.12477	2370	129.575	0	168.75	218	234.25	279	1752.5	112.188	2.66e-66	85	110	exp
E2	S-867c	TJ1060	14 mM Arsenite	999_Free	259	1050	226	227.5						107		228		226		90		238		152		173.5	98	165.602	81.0743	8.18974	2295	124.3	0	108	196	228.25	258	1752.5	112.188	2.66e-66	85	110	exp
F2	S-867c	TJ1060	14 mM Arsenite	999_Free	137	1050	90	71						107		228		226		90		238		152		173.5	98	89.4898	65.402	6.6066	1050	85.8	0	0	106.5	146	195	1752.5	112.188	2.66e-66	85	110	exp
G2	S-867c	TJ1060	14 mM Arsenite	999_Free	204	1050	238	244.5						107		228		226		90		238		152		173.5	98	165.714	92.758	9.36997	2070	130.075	0	100.75	198	241	279	1752.5	112.188	2.66e-66	85	110	exp
H2	S-867c	TJ1060	14 mM Arsenite	999_Free	55	1050	152	152.5						107		228		226		90		238		152		173.5	98	120.265	65.6414	6.63078	1515	99	0	84	134	171.25	209	1752.5	112.188	2.66e-66	85	110	exp
A3	S-867d	TJ1060	M9	999_Free	13	1050	0	93.5			0		257													128.5	98	0.183673	1.81827	0.183673	1530	0	0	0	0	0	18	1470	129.7				control
B3	S-867d	TJ1060	M9	999_Free	74	1050	257	272			0		257													128.5	98	271.235	25.7032	2.59642	1410	259.4	160	267	277	286	300	1470	129.7				control
C3	S-867d	TJ1060	14 mM Arsenite	999_Free	157	1050	117	113	179.703						117		144		211		202		189		238	183.5	98	104.704	66.3415	6.70151	1410	99.65	0	39.5	109.5	162.5	212	1692.5	116.179	0.0344	7.32376e-05	34	control
D3	S-867d	TJ1060	14 mM Arsenite	999_Free	155	1050	144	137	179.703						117		144		211		202		189		238	183.5	98	113.765	61.0433	6.1663	1800	99.5	0	84.25	116.5	163.25	214	1692.5	116.179	0.0344	7.32376e-05	34	control
E3	S-867d	TJ1060	14 mM Arsenite	999_Free	245	1050	211	202	179.703						117		144		211		202		189		238	183.5	98	107.51	97.6064	9.85974	1650	117.15	0	0	122.5	199	266	1692.5	116.179	0.0344	7.32376e-05	34	control
F3	S-867d	TJ1060	14 mM Arsenite	999_Free	267	1050	202	211	179.703						117		144		211		202		189		238	183.5	98	126.98	101.419	10.2448	1605	133.175	0	0	152.5	217	308	1692.5	116.179	0.0344	7.32376e-05	34	control
G3	S-867d	TJ1060	14 mM Arsenite	999_Free	240	1050	189	212.5	179.703						117		144		211		202		189		238	183.5	98	137.52	93.611	9.45614	1950	121.525	0	8.25	171.5	211.5	266	1692.5	116.179	0.0344	7.32376e-05	34	control
H3	S-867d	TJ1060	14 mM Arsenite	999_Free	218	1050	238	240	179.703						117		144		211		202		189		238	183.5	98	136.173	107.472	10.8563	1740	126.075	0	0	188.5	238.75	265	1692.5	116.179	0.0344	7.32376e-05	34	control
A2	S-867c	TJ1060	M9	999_Free	167	1080	235	260		235		180														207.5	98	252.653	24.8464	2.50986	1575	257.15	136	241.25	255	268	307	1747.5	251.088				exp
B2	S-867c	TJ1060	M9	999_Free	323	1080	180	208		235		180														207.5	98	242.306	28.3536	2.86414	1920	245.025	180	226.5	240.5	259	322	1747.5	251.088				exp
C2	S-867c	TJ1060	14 mM Arsenite	999_Free	194	1080	85	96						85		218		226		103		236		144		168.667	98	109.582	64.1925	6.48442	1215	104.375	0	64.25	112.5	160.5	232	1752.5	112.188	2.66e-66	85	110	exp
D2	S-867c	TJ1060	14 mM Arsenite	999_Free	194	1080	218	223						85		218		226		103		236		144		168.667	98	185.49	80.4311	8.12477	2370	129.575	0	168.75	218	234.25	279	1752.5	112.188	2.66e-66	85	110	exp
E2	S-867c	TJ1060	14 mM Arsenite	999_Free	259	1080	226	226						85		218		226		103		236		144		168.667	98	165.602	81.0743	8.18974	2295	124.3	0	108	196	228.25	258	1752.5	112.188	2.66e-66	85	110	exp
F2	S-867c	TJ1060	14 mM Arsenite	999_Free	137	1080	103	96.5						85		218		226		103		236		144		168.667	98	89.4898	65.402	6.6066	1050	85.8	0	0	106.5	146	195	1752.5	112.188	2.66e-66	85	110	exp
G2	S-867c	TJ1060	14 mM Arsenite	999_Free	204	1080	236	237						85		218		226		103		236		144		168.667	98	165.714	92.758	9.36997	2070	130.075	0	100.75	198	241	279	1752.5	112.188	2.66e-66	85	110	exp
H2	S-867c	TJ1060	14 mM Arsenite	999_Free	55	1080	144	148						85		218		226		103		236		144		168.667	98	120.265	65.6414	6.63078	1515	99	0	84	134	171.25	209	1752.5	112.188	2.66e-66	85	110	exp
A3	S-867d	TJ1060	M9	999_Free	13	1080	0	94.5			0		274													137	98	0.183673	1.81827	0.183673	1530	0	0	0	0	0	18	1470	129.7				control
B3	S-867d	TJ1060	M9	999_Free	74	1080	274	265.5			0		274													137	98	271.235	25.7032	2.59642	1410	259.4	160	267	277	286	300	1470	129.7				control
C3	S-867d	TJ1060	14 mM Arsenite	999_Free	157	1080	137	127	177.057						137		105		223		201		221		248	189.167	98	104.704	66.3415	6.70151	1410	99.65	0	39.5	109.5	162.5	212	1692.5	116.179	0.0344	7.32376e-05	34	control
D3	S-867d	TJ1060	14 mM Arsenite	999_Free	155	1080	105	124.5	177.057						137		105		223		201		221		248	189.167	98	113.765	61.0433	6.1663	1800	99.5	0	84.25	116.5	163.25	214	1692.5	116.179	0.0344	7.32376e-05	34	control
E3	S-867d	TJ1060	14 mM Arsenite	999_Free	245	1080	223	217	177.057						137		105		223		201		221		248	189.167	98	107.51	97.6064	9.85974	1650	117.15	0	0	122.5	199	266	1692.5	116.179	0.0344	7.32376e-05	34	control
F3	S-867d	TJ1060	14 mM Arsenite	999_Free	267	1080	201	201.5	177.057						137		105		223		201		221		248	189.167	98	126.98	101.419	10.2448	1605	133.175	0	0	152.5	217	308	1692.5	116.179	0.0344	7.32376e-05	34	control
G3	S-867d	TJ1060	14 mM Arsenite	999_Free	240	1080	221	205	177.057						137		105		223		201		221		248	189.167	98	137.52	93.611	9.45614	1950	121.525	0	8.25	171.5	211.5	266	1692.5	116.179	0.0344	7.32376e-05	34	control
H3	S-867d	TJ1060	14 mM Arsenite	999_Free	218	1080	248	243	177.057						137		105		223		201		221		248	189.167	98	136.173	107.472	10.8563	1740	126.075	0	0	188.5	238.75	265	1692.5	116.179	0.0344	7.32376e-05	34	control
A2	S-867c	TJ1060	M9	999_Free	167	1110	250	242.5		250		205														227.5	98	252.653	24.8464	2.50986	1575	257.15	136	241.25	255	268	307	1747.5	251.088				exp
B2	S-867c	TJ1060	M9	999_Free	323	1110	205	192.5		250		205														227.5	98	242.306	28.3536	2.86414	1920	245.025	180	226.5	240.5	259	322	1747.5	251.088				exp
C2	S-867c	TJ1060	14 mM Arsenite	999_Free	194	1110	109	97						109		226		222		63		222		134		162.667	98	109.582	64.1925	6.48442	1215	104.375	0	64.25	112.5	160.5	232	1752.5	112.188	2.66e-66	85	110	exp
D2	S-867c	TJ1060	14 mM Arsenite	999_Free	194	1110	226	222						109		226		222		63		222		134		162.667	98	185.49	80.4311	8.12477	2370	129.575	0	168.75	218	234.25	279	1752.5	112.188	2.66e-66	85	110	exp
E2	S-867c	TJ1060	14 mM Arsenite	999_Free	259	1110	222	224						109		226		222		63		222		134		162.667	98	165.602	81.0743	8.18974	2295	124.3	0	108	196	228.25	258	1752.5	112.188	2.66e-66	85	110	exp
F2	S-867c	TJ1060	14 mM Arsenite	999_Free	137	1110	63	83						109		226		222		63		222		134		162.667	98	89.4898	65.402	6.6066	1050	85.8	0	0	106.5	146	195	1752.5	112.188	2.66e-66	85	110	exp
G2	S-867c	TJ1060	14 mM Arsenite	999_Free	204	1110	222	229						109		226		222		63		222		134		162.667	98	165.714	92.758	9.36997	2070	130.075	0	100.75	198	241	279	1752.5	112.188	2.66e-66	85	110	exp
H2	S-867c	TJ1060	14 mM Arsenite	999_Free	55	1110	134	139						109		226		222		63		222		134		162.667	98	120.265	65.6414	6.63078	1515	99	0	84	134	171.25	209	1752.5	112.188	2.66e-66	85	110	exp
A3	S-867d	TJ1060	M9	999_Free	13	1110	0	80			0		278													139	98	0.183673	1.81827	0.183673	1530	0	0	0	0	0	18	1470	129.7				control
B3	S-867d	TJ1060	M9	999_Free	74	1110	278	276			0		278													139	98	271.235	25.7032	2.59642	1410	259.4	160	267	277	286	300	1470	129.7				control
C3	S-867d	TJ1060	14 mM Arsenite	999_Free	157	1110	117	127	174.348						117		89		216		199		215		223	176.5	98	104.704	66.3415	6.70151	1410	99.65	0	39.5	109.5	162.5	212	1692.5	116.179	0.0344	7.32376e-05	34	control
D3	S-867d	TJ1060	14 mM Arsenite	999_Free	155	1110	89	97	174.348						117		89		216		199		215		223	176.5	98	113.765	61.0433	6.1663	1800	99.5	0	84.25	116.5	163.25	214	1692.5	116.179	0.0344	7.32376e-05	34	control
E3	S-867d	TJ1060	14 mM Arsenite	999_Free	245	1110	216	219.5	174.348						117		89		216		199		215		223	176.5	98	107.51	97.6064	9.85974	1650	117.15	0	0	122.5	199	266	1692.5	116.179	0.0344	7.32376e-05	34	control
F3	S-867d	TJ1060	14 mM Arsenite	999_Free	267	1110	199	200	174.348						117		89		216		199		215		223	176.5	98	126.98	101.419	10.2448	1605	133.175	0	0	152.5	217	308	1692.5	116.179	0.0344	7.32376e-05	34	control
G3	S-867d	TJ1060	14 mM Arsenite	999_Free	240	1110	215	218	174.348						117		89		216		199		215		223	176.5	98	137.52	93.611	9.45614	1950	121.525	0	8.25	171.5	211.5	266	1692.5	116.179	0.0344	7.32376e-05	34	control
H3	S-867d	TJ1060	14 mM Arsenite	999_Free	218	1110	223	235.5	174.348						117		89		216		199		215		223	176.5	98	136.173	107.472	10.8563	1740	126.075	0	0	188.5	238.75	265	1692.5	116.179	0.0344	7.32376e-05	34	control
A2	S-867c	TJ1060	M9	999_Free	167	1140	260	255		260		224														242	98	252.653	24.8464	2.50986	1575	257.15	136	241.25	255	268	307	1747.5	251.088				exp
B2	S-867c	TJ1060	M9	999_Free	323	1140	224	214.5		260		224														242	98	242.306	28.3536	2.86414	1920	245.025	180	226.5	240.5	259	322	1747.5	251.088				exp
C2	S-867c	TJ1060	14 mM Arsenite	999_Free	194	1140	110	109.5						110		222		226		23		238		164		163.833	98	109.582	64.1925	6.48442	1215	104.375	0	64.25	112.5	160.5	232	1752.5	112.188	2.66e-66	85	110	exp
D2	S-867c	TJ1060	14 mM Arsenite	999_Free	194	1140	222	224						110		222		226		23		238		164		163.833	98	185.49	80.4311	8.12477	2370	129.575	0	168.75	218	234.25	279	1752.5	112.188	2.66e-66	85	110	exp
E2	S-867c	TJ1060	14 mM Arsenite	999_Free	259	1140	226	224						110		222		226		23		238		164		163.833	98	165.602	81.0743	8.18974	2295	124.3	0	108	196	228.25	258	1752.5	112.188	2.66e-66	85	110	exp
F2	S-867c	TJ1060	14 mM Arsenite	999_Free	137	1140	23	43						110		222		226		23		238		164		163.833	98	89.4898	65.402	6.6066	1050	85.8	0	0	106.5	146	195	1752.5	112.188	2.66e-66	85	110	exp
G2	S-867c	TJ1060	14 mM Arsenite	999_Free	204	1140	238	230						110		222		226		23		238		164		163.833	98	165.714	92.758	9.36997	2070	130.075	0	100.75	198	241	279	1752.5	112.188	2.66e-66	85	110	exp
H2	S-867c	TJ1060	14 mM Arsenite	999_Free	55	1140	164	149						110		222		226		23		238		164		163.833	98	120.265	65.6414	6.63078	1515	99	0	84	134	171.25	209	1752.5	112.188	2.66e-66	85	110	exp
A3	S-867d	TJ1060	M9	999_Free	13	1140	0	77.5			0		267													133.5	98	0.183673	1.81827	0.183673	1530	0	0	0	0	0	18	1470	129.7				control
B3	S-867d	TJ1060	M9	999_Free	74	1140	267	272.5			0		267													133.5	98	271.235	25.7032	2.59642	1410	259.4	160	267	277	286	300	1470	129.7				control
C3	S-867d	TJ1060	14 mM Arsenite	999_Free	157	1140	96	106.5	171.577						96		101		199		192		192		222	167	98	104.704	66.3415	6.70151	1410	99.65	0	39.5	109.5	162.5	212	1692.5	116.179	0.0344	7.32376e-05	34	control
D3	S-867d	TJ1060	14 mM Arsenite	999_Free	155	1140	101	95	171.577						96		101		199		192		192		222	167	98	113.765	61.0433	6.1663	1800	99.5	0	84.25	116.5	163.25	214	1692.5	116.179	0.0344	7.32376e-05	34	control
E3	S-867d	TJ1060	14 mM Arsenite	999_Free	245	1140	199	207.5	171.577						96		101		199		192		192		222	167	98	107.51	97.6064	9.85974	1650	117.15	0	0	122.5	199	266	1692.5	116.179	0.0344	7.32376e-05	34	control
F3	S-867d	TJ1060	14 mM Arsenite	999_Free	267	1140	192	195.5	171.577						96		101		199		192		192		222	167	98	126.98	101.419	10.2448	1605	133.175	0	0	152.5	217	308	1692.5	116.179	0.0344	7.32376e-05	34	control
G3	S-867d	TJ1060	14 mM Arsenite	999_Free	240	1140	192	203.5	171.577						96		101		199		192		192		222	167	98	137.52	93.611	9.45614	1950	121.525	0	8.25	171.5	211.5	266	1692.5	116.179	0.0344	7.32376e-05	34	control
H3	S-867d	TJ1060	14 mM Arsenite	999_Free	218	1140	222	222.5	171.577						96		101		199		192		192		222	167	98	136.173	107.472	10.8563	1740	126.075	0	0	188.5	238.75	265	1692.5	116.179	0.0344	7.32376e-05	34	control
A2	S-867c	TJ1060	M9	999_Free	167	1170	270	265		270		201														235.5	98	252.653	24.8464	2.50986	1575	257.15	136	241.25	255	268	307	1747.5	251.088				exp
B2	S-867c	TJ1060	M9	999_Free	323	1170	201	212.5		270		201														235.5	98	242.306	28.3536	2.86414	1920	245.025	180	226.5	240.5	259	322	1747.5	251.088				exp
C2	S-867c	TJ1060	14 mM Arsenite	999_Free	194	1170	116	113						116		218		247		122		220		172		182.5	98	109.582	64.1925	6.48442	1215	104.375	0	64.25	112.5	160.5	232	1752.5	112.188	2.66e-66	85	110	exp
D2	S-867c	TJ1060	14 mM Arsenite	999_Free	194	1170	218	220						116		218		247		122		220		172		182.5	98	185.49	80.4311	8.12477	2370	129.575	0	168.75	218	234.25	279	1752.5	112.188	2.66e-66	85	110	exp
E2	S-867c	TJ1060	14 mM Arsenite	999_Free	259	1170	247	236.5						116		218		247		122		220		172		182.5	98	165.602	81.0743	8.18974	2295	124.3	0	108	196	228.25	258	1752.5	112.188	2.66e-66	85	110	exp
F2	S-867c	TJ1060	14 mM Arsenite	999_Free	137	1170	122	72.5						116		218		247		122		220		172		182.5	98	89.4898	65.402	6.6066	1050	85.8	0	0	106.5	146	195	1752.5	112.188	2.66e-66	85	110	exp
G2	S-867c	TJ1060	14 mM Arsenite	999_Free	204	1170	220	229						116		218		247		122		220		172		182.5	98	165.714	92.758	9.36997	2070	130.075	0	100.75	198	241	279	1752.5	112.188	2.66e-66	85	110	exp
H2	S-867c	TJ1060	14 mM Arsenite	999_Free	55	1170	172	168						116		218		247		122		220		172		182.5	98	120.265	65.6414	6.63078	1515	99	0	84	134	171.25	209	1752.5	112.188	2.66e-66	85	110	exp
A3	S-867d	TJ1060	M9	999_Free	13	1170	0	77.5			0		264													132	98	0.183673	1.81827	0.183673	1530	0	0	0	0	0	18	1470	129.7				control
B3	S-867d	TJ1060	M9	999_Free	74	1170	264	265.5			0		264													132	98	271.235	25.7032	2.59642	1410	259.4	160	267	277	286	300	1470	129.7				control
C3	S-867d	TJ1060	14 mM Arsenite	999_Free	157	1170	95	95.5	168.745						95		95		204		194		204		245	172.833	98	104.704	66.3415	6.70151	1410	99.65	0	39.5	109.5	162.5	212	1692.5	116.179	0.0344	7.32376e-05	34	control
D3	S-867d	TJ1060	14 mM Arsenite	999_Free	155	1170	95	98	168.745						95		95		204		194		204		245	172.833	98	113.765	61.0433	6.1663	1800	99.5	0	84.25	116.5	163.25	214	1692.5	116.179	0.0344	7.32376e-05	34	control
E3	S-867d	TJ1060	14 mM Arsenite	999_Free	245	1170	204	201.5	168.745						95		95		204		194		204		245	172.833	98	107.51	97.6064	9.85974	1650	117.15	0	0	122.5	199	266	1692.5	116.179	0.0344	7.32376e-05	34	control
F3	S-867d	TJ1060	14 mM Arsenite	999_Free	267	1170	194	193	168.745						95		95		204		194		204		245	172.833	98	126.98	101.419	10.2448	1605	133.175	0	0	152.5	217	308	1692.5	116.179	0.0344	7.32376e-05	34	control
G3	S-867d	TJ1060	14 mM Arsenite	999_Free	240	1170	204	198	168.745						95		95		204		194		204		245	172.833	98	137.52	93.611	9.45614	1950	121.525	0	8.25	171.5	211.5	266	1692.5	116.179	0.0344	7.32376e-05	34	control
H3	S-867d	TJ1060	14 mM Arsenite	999_Free	218	1170	245	233.5	168.745						95		95		204		194		204		245	172.833	98	136.173	107.472	10.8563	1740	126.075	0	0	188.5	238.75	265	1692.5	116.179	0.0344	7.32376e-05	34	control
A2	S-867c	TJ1060	M9	999_Free	167	1200	266	268		266		225														245.5	98	252.653	24.8464	2.50986	1575	257.15	136	241.25	255	268	307	1747.5	251.088				exp
B2	S-867c	TJ1060	M9	999_Free	323	1200	225	213		266		225														245.5	98	242.306	28.3536	2.86414	1920	245.025	180	226.5	240.5	259	322	1747.5	251.088				exp
C2	S-867c	TJ1060	14 mM Arsenite	999_Free	194	1200	77	96.5						77		200		219		168		253		149		177.667	98	109.582	64.1925	6.48442	1215	104.375	0	64.25	112.5	160.5	232	1752.5	112.188	2.66e-66	85	110	exp
D2	S-867c	TJ1060	14 mM Arsenite	999_Free	194	1200	200	209						77		200		219		168		253		149		177.667	98	185.49	80.4311	8.12477	2370	129.575	0	168.75	218	234.25	279	1752.5	112.188	2.66e-66	85	110	exp
E2	S-867c	TJ1060	14 mM Arsenite	999_Free	259	1200	219	233						77		200		219		168		253		149		177.667	98	165.602	81.0743	8.18974	2295	124.3	0	108	196	228.25	258	1752.5	112.188	2.66e-66	85	110	exp
F2	S-867c	TJ1060	14 mM Arsenite	999_Free	137	1200	168	145						77		200		219		168		253		149		177.667	98	89.4898	65.402	6.6066	1050	85.8	0	0	106.5	146	195	1752.5	112.188	2.66e-66	85	110	exp
G2	S-867c	TJ1060	14 mM Arsenite	999_Free	204	1200	253	236.5						77		200		219		168		253		149		177.667	98	165.714	92.758	9.36997	2070	130.075	0	100.75	198	241	279	1752.5	112.188	2.66e-66	85	110	exp
H2	S-867c	TJ1060	14 mM Arsenite	999_Free	55	1200	149	160.5						77		200		219		168		253		149		177.667	98	120.265	65.6414	6.63078	1515	99	0	84	134	171.25	209	1752.5	112.188	2.66e-66	85	110	exp
A3	S-867d	TJ1060	M9	999_Free	13	1200	0	75			0		261													130.5	98	0.183673	1.81827	0.183673	1530	0	0	0	0	0	18	1470	129.7				control
B3	S-867d	TJ1060	M9	999_Free	74	1200	261	262.5			0		261													130.5	98	271.235	25.7032	2.59642	1410	259.4	160	267	277	286	300	1470	129.7				control
C3	S-867d	TJ1060	14 mM Arsenite	999_Free	157	1200	101	98	165.853						101		77		178		156		187		215	152.333	98	104.704	66.3415	6.70151	1410	99.65	0	39.5	109.5	162.5	212	1692.5	116.179	0.0344	7.32376e-05	34	control
D3	S-867d	TJ1060	14 mM Arsenite	999_Free	155	1200	77	86	165.853						101		77		178		156		187		215	152.333	98	113.765	61.0433	6.1663	1800	99.5	0	84.25	116.5	163.25	214	1692.5	116.179	0.0344	7.32376e-05	34	control
E3	S-867d	TJ1060	14 mM Arsenite	999_Free	245	1200	178	191	165.853						101		77		178		156		187		215	152.333	98	107.51	97.6064	9.85974	1650	117.15	0	0	122.5	199	266	1692.5	116.179	0.0344	7.32376e-05	34	control
F3	S-867d	TJ1060	14 mM Arsenite	999_Free	267	1200	156	175	165.853						101		77		178		156		187		215	152.333	98	126.98	101.419	10.2448	1605	133.175	0	0	152.5	217	308	1692.5	116.179	0.0344	7.32376e-05	34	control
G3	S-867d	TJ1060	14 mM Arsenite	999_Free	240	1200	187	195.5	165.853						101		77		178		156		187		215	152.333	98	137.52	93.611	9.45614	1950	121.525	0	8.25	171.5	211.5	266	1692.5	116.179	0.0344	7.32376e-05	34	control
H3	S-867d	TJ1060	14 mM Arsenite	999_Free	218	1200	215	230	165.853						101		77		178		156		187		215	152.333	98	136.173	107.472	10.8563	1740	126.075	0	0	188.5	238.75	265	1692.5	116.179	0.0344	7.32376e-05	34	control
A2	S-867c	TJ1060	M9	999_Free	167	1230	240	253		240		209														224.5	98	252.653	24.8464	2.50986	1575	257.15	136	241.25	255	268	307	1747.5	251.088				exp
B2	S-867c	TJ1060	M9	999_Free	323	1230	209	217		240		209														224.5	98	242.306	28.3536	2.86414	1920	245.025	180	226.5	240.5	259	322	1747.5	251.088				exp
C2	S-867c	TJ1060	14 mM Arsenite	999_Free	194	1230	76	76.5						76		217		211		97		189		148		156.333	98	109.582	64.1925	6.48442	1215	104.375	0	64.25	112.5	160.5	232	1752.5	112.188	2.66e-66	85	110	exp
D2	S-867c	TJ1060	14 mM Arsenite	999_Free	194	1230	217	208.5						76		217		211		97		189		148		156.333	98	185.49	80.4311	8.12477	2370	129.575	0	168.75	218	234.25	279	1752.5	112.188	2.66e-66	85	110	exp
E2	S-867c	TJ1060	14 mM Arsenite	999_Free	259	1230	211	215						76		217		211		97		189		148		156.333	98	165.602	81.0743	8.18974	2295	124.3	0	108	196	228.25	258	1752.5	112.188	2.66e-66	85	110	exp
F2	S-867c	TJ1060	14 mM Arsenite	999_Free	137	1230	97	132.5						76		217		211		97		189		148		156.333	98	89.4898	65.402	6.6066	1050	85.8	0	0	106.5	146	195	1752.5	112.188	2.66e-66	85	110	exp
G2	S-867c	TJ1060	14 mM Arsenite	999_Free	204	1230	189	221						76		217		211		97		189		148		156.333	98	165.714	92.758	9.36997	2070	130.075	0	100.75	198	241	279	1752.5	112.188	2.66e-66	85	110	exp
H2	S-867c	TJ1060	14 mM Arsenite	999_Free	55	1230	148	148.5						76		217		211		97		189		148		156.333	98	120.265	65.6414	6.63078	1515	99	0	84	134	171.25	209	1752.5	112.188	2.66e-66	85	110	exp
A3	S-867d	TJ1060	M9	999_Free	13	1230	0	78.5			0		258													129	98	0.183673	1.81827	0.183673	1530	0	0	0	0	0	18	1470	129.7				control
B3	S-867d	TJ1060	M9	999_Free	74	1230	258	259.5			0		258													129	98	271.235	25.7032	2.59642	1410	259.4	160	267	277	286	300	1470	129.7				control
C3	S-867d	TJ1060	14 mM Arsenite	999_Free	157	1230	111	106	162.902						111		115		209		180		198		227	173.333	98	104.704	66.3415	6.70151	1410	99.65	0	39.5	109.5	162.5	212	1692.5	116.179	0.0344	7.32376e-05	34	control
D3	S-867d	TJ1060	14 mM Arsenite	999_Free	155	1230	115	96	162.902						111		115		209		180		198		227	173.333	98	113.765	61.0433	6.1663	1800	99.5	0	84.25	116.5	163.25	214	1692.5	116.179	0.0344	7.32376e-05	34	control
E3	S-867d	TJ1060	14 mM Arsenite	999_Free	245	1230	209	193.5	162.902						111		115		209		180		198		227	173.333	98	107.51	97.6064	9.85974	1650	117.15	0	0	122.5	199	266	1692.5	116.179	0.0344	7.32376e-05	34	control
F3	S-867d	TJ1060	14 mM Arsenite	999_Free	267	1230	180	168	162.902						111		115		209		180		198		227	173.333	98	126.98	101.419	10.2448	1605	133.175	0	0	152.5	217	308	1692.5	116.179	0.0344	7.32376e-05	34	control
G3	S-867d	TJ1060	14 mM Arsenite	999_Free	240	1230	198	192.5	162.902						111		115		209		180		198		227	173.333	98	137.52	93.611	9.45614	1950	121.525	0	8.25	171.5	211.5	266	1692.5	116.179	0.0344	7.32376e-05	34	control
H3	S-867d	TJ1060	14 mM Arsenite	999_Free	218	1230	227	221	162.902						111		115		209		180		198		227	173.333	98	136.173	107.472	10.8563	1740	126.075	0	0	188.5	238.75	265	1692.5	116.179	0.0344	7.32376e-05	34	control
A2	S-867c	TJ1060	M9	999_Free	167	1260	241	240.5		241		234														237.5	98	252.653	24.8464	2.50986	1575	257.15	136	241.25	255	268	307	1747.5	251.088				exp
B2	S-867c	TJ1060	M9	999_Free	323	1260	234	221.5		241		234														237.5	98	242.306	28.3536	2.86414	1920	245.025	180	226.5	240.5	259	322	1747.5	251.088				exp
C2	S-867c	TJ1060	14 mM Arsenite	999_Free	194	1260	70	73						70		225		230		161		208		112		167.667	98	109.582	64.1925	6.48442	1215	104.375	0	64.25	112.5	160.5	232	1752.5	112.188	2.66e-66	85	110	exp
D2	S-867c	TJ1060	14 mM Arsenite	999_Free	194	1260	225	221						70		225		230		161		208		112		167.667	98	185.49	80.4311	8.12477	2370	129.575	0	168.75	218	234.25	279	1752.5	112.188	2.66e-66	85	110	exp
E2	S-867c	TJ1060	14 mM Arsenite	999_Free	259	1260	230	220.5						70		225		230		161		208		112		167.667	98	165.602	81.0743	8.18974	2295	124.3	0	108	196	228.25	258	1752.5	112.188	2.66e-66	85	110	exp
F2	S-867c	TJ1060	14 mM Arsenite	999_Free	137	1260	161	129						70		225		230		161		208		112		167.667	98	89.4898	65.402	6.6066	1050	85.8	0	0	106.5	146	195	1752.5	112.188	2.66e-66	85	110	exp
G2	S-867c	TJ1060	14 mM Arsenite	999_Free	204	1260	208	198.5						70		225		230		161		208		112		167.667	98	165.714	92.758	9.36997	2070	130.075	0	100.75	198	241	279	1752.5	112.188	2.66e-66	85	110	exp
H2	S-867c	TJ1060	14 mM Arsenite	999_Free	55	1260	112	130						70		225		230		161		208		112		167.667	98	120.265	65.6414	6.63078	1515	99	0	84	134	171.25	209	1752.5	112.188	2.66e-66	85	110	exp
A3	S-867d	TJ1060	M9	999_Free	13	1260	0	86			0		275													137.5	98	0.183673	1.81827	0.183673	1530	0	0	0	0	0	18	1470	129.7				control
B3	S-867d	TJ1060	M9	999_Free	74	1260	275	266.5			0		275													137.5	98	271.235	25.7032	2.59642	1410	259.4	160	267	277	286	300	1470	129.7				control
C3	S-867d	TJ1060	14 mM Arsenite	999_Free	157	1260	105	108	159.892						105		120		218		200		199		220	177	98	104.704	66.3415	6.70151	1410	99.65	0	39.5	109.5	162.5	212	1692.5	116.179	0.0344	7.32376e-05	34	control
D3	S-867d	TJ1060	14 mM Arsenite	999_Free	155	1260	120	117.5	159.892						105		120		218		200		199		220	177	98	113.765	61.0433	6.1663	1800	99.5	0	84.25	116.5	163.25	214	1692.5	116.179	0.0344	7.32376e-05	34	control
E3	S-867d	TJ1060	14 mM Arsenite	999_Free	245	1260	218	213.5	159.892						105		120		218		200		199		220	177	98	107.51	97.6064	9.85974	1650	117.15	0	0	122.5	199	266	1692.5	116.179	0.0344	7.32376e-05	34	control
F3	S-867d	TJ1060	14 mM Arsenite	999_Free	267	1260	200	190	159.892						105		120		218		200		199		220	177	98	126.98	101.419	10.2448	1605	133.175	0	0	152.5	217	308	1692.5	116.179	0.0344	7.32376e-05	34	control
G3	S-867d	TJ1060	14 mM Arsenite	999_Free	240	1260	199	198.5	159.892						105		120		218		200		199		220	177	98	137.52	93.611	9.45614	1950	121.525	0	8.25	171.5	211.5	266	1692.5	116.179	0.0344	7.32376e-05	34	control
H3	S-867d	TJ1060	14 mM Arsenite	999_Free	218	1260	220	223.5	159.892						105		120		218		200		199		220	177	98	136.173	107.472	10.8563	1740	126.075	0	0	188.5	238.75	265	1692.5	116.179	0.0344	7.32376e-05	34	control
A2	S-867c	TJ1060	M9	999_Free	167	1290	254	247.5		254		237														245.5	98	252.653	24.8464	2.50986	1575	257.15	136	241.25	255	268	307	1747.5	251.088				exp
B2	S-867c	TJ1060	M9	999_Free	323	1290	237	235.5		254		237														245.5	98	242.306	28.3536	2.86414	1920	245.025	180	226.5	240.5	259	322	1747.5	251.088				exp
C2	S-867c	TJ1060	14 mM Arsenite	999_Free	194	1290	98	84						98		232		215		113		243		118		169.833	98	109.582	64.1925	6.48442	1215	104.375	0	64.25	112.5	160.5	232	1752.5	112.188	2.66e-66	85	110	exp
D2	S-867c	TJ1060	14 mM Arsenite	999_Free	194	1290	232	228.5						98		232		215		113		243		118		169.833	98	185.49	80.4311	8.12477	2370	129.575	0	168.75	218	234.25	279	1752.5	112.188	2.66e-66	85	110	exp
E2	S-867c	TJ1060	14 mM Arsenite	999_Free	259	1290	215	222.5						98		232		215		113		243		118		169.833	98	165.602	81.0743	8.18974	2295	124.3	0	108	196	228.25	258	1752.5	112.188	2.66e-66	85	110	exp
F2	S-867c	TJ1060	14 mM Arsenite	999_Free	137	1290	113	137						98		232		215		113		243		118		169.833	98	89.4898	65.402	6.6066	1050	85.8	0	0	106.5	146	195	1752.5	112.188	2.66e-66	85	110	exp
G2	S-867c	TJ1060	14 mM Arsenite	999_Free	204	1290	243	225.5						98		232		215		113		243		118		169.833	98	165.714	92.758	9.36997	2070	130.075	0	100.75	198	241	279	1752.5	112.188	2.66e-66	85	110	exp
H2	S-867c	TJ1060	14 mM Arsenite	999_Free	55	1290	118	115						98		232		215		113		243		118		169.833	98	120.265	65.6414	6.63078	1515	99	0	84	134	171.25	209	1752.5	112.188	2.66e-66	85	110	exp
A3	S-867d	TJ1060	M9	999_Free	13	1290	0	104			0		264													132	98	0.183673	1.81827	0.183673	1530	0	0	0	0	0	18	1470	129.7				control
B3	S-867d	TJ1060	M9	999_Free	74	1290	264	269.5			0		264													132	98	271.235	25.7032	2.59642	1410	259.4	160	267	277	286	300	1470	129.7				control
C3	S-867d	TJ1060	14 mM Arsenite	999_Free	157	1290	109	107	156.827						109		82		185		164		207		213	160	98	104.704	66.3415	6.70151	1410	99.65	0	39.5	109.5	162.5	212	1692.5	116.179	0.0344	7.32376e-05	34	control
D3	S-867d	TJ1060	14 mM Arsenite	999_Free	155	1290	82	101	156.827						109		82		185		164		207		213	160	98	113.765	61.0433	6.1663	1800	99.5	0	84.25	116.5	163.25	214	1692.5	116.179	0.0344	7.32376e-05	34	control
E3	S-867d	TJ1060	14 mM Arsenite	999_Free	245	1290	185	201.5	156.827						109		82		185		164		207		213	160	98	107.51	97.6064	9.85974	1650	117.15	0	0	122.5	199	266	1692.5	116.179	0.0344	7.32376e-05	34	control
F3	S-867d	TJ1060	14 mM Arsenite	999_Free	267	1290	164	182	156.827						109		82		185		164		207		213	160	98	126.98	101.419	10.2448	1605	133.175	0	0	152.5	217	308	1692.5	116.179	0.0344	7.32376e-05	34	control
G3	S-867d	TJ1060	14 mM Arsenite	999_Free	240	1290	207	203	156.827						109		82		185		164		207		213	160	98	137.52	93.611	9.45614	1950	121.525	0	8.25	171.5	211.5	266	1692.5	116.179	0.0344	7.32376e-05	34	control
H3	S-867d	TJ1060	14 mM Arsenite	999_Free	218	1290	213	216.5	156.827						109		82		185		164		207		213	160	98	136.173	107.472	10.8563	1740	126.075	0	0	188.5	238.75	265	1692.5	116.179	0.0344	7.32376e-05	34	control
A2	S-867c	TJ1060	M9	999_Free	167	1320	268	261		268		238														253	98	252.653	24.8464	2.50986	1575	257.15	136	241.25	255	268	307	1747.5	251.088				exp
B2	S-867c	TJ1060	M9	999_Free	323	1320	238	237.5		268		238														253	98	242.306	28.3536	2.86414	1920	245.025	180	226.5	240.5	259	322	1747.5	251.088				exp
C2	S-867c	TJ1060	14 mM Arsenite	999_Free	194	1320	132	115						132		217		205		116		228		104		167	98	109.582	64.1925	6.48442	1215	104.375	0	64.25	112.5	160.5	232	1752.5	112.188	2.66e-66	85	110	exp
D2	S-867c	TJ1060	14 mM Arsenite	999_Free	194	1320	217	224.5						132		217		205		116		228		104		167	98	185.49	80.4311	8.12477	2370	129.575	0	168.75	218	234.25	279	1752.5	112.188	2.66e-66	85	110	exp
E2	S-867c	TJ1060	14 mM Arsenite	999_Free	259	1320	205	210						132		217		205		116		228		104		167	98	165.602	81.0743	8.18974	2295	124.3	0	108	196	228.25	258	1752.5	112.188	2.66e-66	85	110	exp
F2	S-867c	TJ1060	14 mM Arsenite	999_Free	137	1320	116	114.5						132		217		205		116		228		104		167	98	89.4898	65.402	6.6066	1050	85.8	0	0	106.5	146	195	1752.5	112.188	2.66e-66	85	110	exp
G2	S-867c	TJ1060	14 mM Arsenite	999_Free	204	1320	228	235.5						132		217		205		116		228		104		167	98	165.714	92.758	9.36997	2070	130.075	0	100.75	198	241	279	1752.5	112.188	2.66e-66	85	110	exp
H2	S-867c	TJ1060	14 mM Arsenite	999_Free	55	1320	104	111						132		217		205		116		228		104		167	98	120.265	65.6414	6.63078	1515	99	0	84	134	171.25	209	1752.5	112.188	2.66e-66	85	110	exp
A3	S-867d	TJ1060	M9	999_Free	13	1320	0	102.5			0		267													133.5	98	0.183673	1.81827	0.183673	1530	0	0	0	0	0	18	1470	129.7				control
B3	S-867d	TJ1060	M9	999_Free	74	1320	267	265.5			0		267													133.5	98	271.235	25.7032	2.59642	1410	259.4	160	267	277	286	300	1470	129.7				control
C3	S-867d	TJ1060	14 mM Arsenite	999_Free	157	1320	118	113.5	153.706						118		89		188		199		205		214	168.833	98	104.704	66.3415	6.70151	1410	99.65	0	39.5	109.5	162.5	212	1692.5	116.179	0.0344	7.32376e-05	34	control
D3	S-867d	TJ1060	14 mM Arsenite	999_Free	155	1320	89	85.5	153.706						118		89		188		199		205		214	168.833	98	113.765	61.0433	6.1663	1800	99.5	0	84.25	116.5	163.25	214	1692.5	116.179	0.0344	7.32376e-05	34	control
E3	S-867d	TJ1060	14 mM Arsenite	999_Free	245	1320	188	186.5	153.706						118		89		188		199		205		214	168.833	98	107.51	97.6064	9.85974	1650	117.15	0	0	122.5	199	266	1692.5	116.179	0.0344	7.32376e-05	34	control
F3	S-867d	TJ1060	14 mM Arsenite	999_Free	267	1320	199	181.5	153.706						118		89		188		199		205		214	168.833	98	126.98	101.419	10.2448	1605	133.175	0	0	152.5	217	308	1692.5	116.179	0.0344	7.32376e-05	34	control
G3	S-867d	TJ1060	14 mM Arsenite	999_Free	240	1320	205	206	153.706						118		89		188		199		205		214	168.833	98	137.52	93.611	9.45614	1950	121.525	0	8.25	171.5	211.5	266	1692.5	116.179	0.0344	7.32376e-05	34	control
H3	S-867d	TJ1060	14 mM Arsenite	999_Free	218	1320	214	213.5	153.706						118		89		188		199		205		214	168.833	98	136.173	107.472	10.8563	1740	126.075	0	0	188.5	238.75	265	1692.5	116.179	0.0344	7.32376e-05	34	control
A2	S-867c	TJ1060	M9	999_Free	167	1350	233	250.5		233		200														216.5	98	252.653	24.8464	2.50986	1575	257.15	136	241.25	255	268	307	1747.5	251.088				exp
B2	S-867c	TJ1060	M9	999_Free	323	1350	200	219		233		200														216.5	98	242.306	28.3536	2.86414	1920	245.025	180	226.5	240.5	259	322	1747.5	251.088				exp
C2	S-867c	TJ1060	14 mM Arsenite	999_Free	194	1350	81	106.5						81		207		185		91		228		139		155.167	98	109.582	64.1925	6.48442	1215	104.375	0	64.25	112.5	160.5	232	1752.5	112.188	2.66e-66	85	110	exp
D2	S-867c	TJ1060	14 mM Arsenite	999_Free	194	1350	207	212						81		207		185		91		228		139		155.167	98	185.49	80.4311	8.12477	2370	129.575	0	168.75	218	234.25	279	1752.5	112.188	2.66e-66	85	110	exp
E2	S-867c	TJ1060	14 mM Arsenite	999_Free	259	1350	185	195						81		207		185		91		228		139		155.167	98	165.602	81.0743	8.18974	2295	124.3	0	108	196	228.25	258	1752.5	112.188	2.66e-66	85	110	exp
F2	S-867c	TJ1060	14 mM Arsenite	999_Free	137	1350	91	103.5						81		207		185		91		228		139		155.167	98	89.4898	65.402	6.6066	1050	85.8	0	0	106.5	146	195	1752.5	112.188	2.66e-66	85	110	exp
G2	S-867c	TJ1060	14 mM Arsenite	999_Free	204	1350	228	228						81		207		185		91		228		139		155.167	98	165.714	92.758	9.36997	2070	130.075	0	100.75	198	241	279	1752.5	112.188	2.66e-66	85	110	exp
H2	S-867c	TJ1060	14 mM Arsenite	999_Free	55	1350	139	121.5						81		207		185		91		228		139		155.167	98	120.265	65.6414	6.63078	1515	99	0	84	134	171.25	209	1752.5	112.188	2.66e-66	85	110	exp
A3	S-867d	TJ1060	M9	999_Free	13	1350	0	85			0		249													124.5	98	0.183673	1.81827	0.183673	1530	0	0	0	0	0	18	1470	129.7				control
B3	S-867d	TJ1060	M9	999_Free	74	1350	249	258			0		249													124.5	98	271.235	25.7032	2.59642	1410	259.4	160	267	277	286	300	1470	129.7				control
C3	S-867d	TJ1060	14 mM Arsenite	999_Free	157	1350	112	115	150.533						112		114		186		211		165		198	164.333	98	104.704	66.3415	6.70151	1410	99.65	0	39.5	109.5	162.5	212	1692.5	116.179	0.0344	7.32376e-05	34	control
D3	S-867d	TJ1060	14 mM Arsenite	999_Free	155	1350	114	101.5	150.533						112		114		186		211		165		198	164.333	98	113.765	61.0433	6.1663	1800	99.5	0	84.25	116.5	163.25	214	1692.5	116.179	0.0344	7.32376e-05	34	control
E3	S-867d	TJ1060	14 mM Arsenite	999_Free	245	1350	186	187	150.533						112		114		186		211		165		198	164.333	98	107.51	97.6064	9.85974	1650	117.15	0	0	122.5	199	266	1692.5	116.179	0.0344	7.32376e-05	34	control
F3	S-867d	TJ1060	14 mM Arsenite	999_Free	267	1350	211	205	150.533						112		114		186		211		165		198	164.333	98	126.98	101.419	10.2448	1605	133.175	0	0	152.5	217	308	1692.5	116.179	0.0344	7.32376e-05	34	control
G3	S-867d	TJ1060	14 mM Arsenite	999_Free	240	1350	165	185	150.533						112		114		186		211		165		198	164.333	98	137.52	93.611	9.45614	1950	121.525	0	8.25	171.5	211.5	266	1692.5	116.179	0.0344	7.32376e-05	34	control
H3	S-867d	TJ1060	14 mM Arsenite	999_Free	218	1350	198	206	150.533						112		114		186		211		165		198	164.333	98	136.173	107.472	10.8563	1740	126.075	0	0	188.5	238.75	265	1692.5	116.179	0.0344	7.32376e-05	34	control
A2	S-867c	TJ1060	M9	999_Free	167	1380	243	238		243		236														239.5	98	252.653	24.8464	2.50986	1575	257.15	136	241.25	255	268	307	1747.5	251.088				exp
B2	S-867c	TJ1060	M9	999_Free	323	1380	236	218		243		236														239.5	98	242.306	28.3536	2.86414	1920	245.025	180	226.5	240.5	259	322	1747.5	251.088				exp
C2	S-867c	TJ1060	14 mM Arsenite	999_Free	194	1380	62	71.5						62		206		206		123		228		109		155.667	98	109.582	64.1925	6.48442	1215	104.375	0	64.25	112.5	160.5	232	1752.5	112.188	2.66e-66	85	110	exp
D2	S-867c	TJ1060	14 mM Arsenite	999_Free	194	1380	206	206.5						62		206		206		123		228		109		155.667	98	185.49	80.4311	8.12477	2370	129.575	0	168.75	218	234.25	279	1752.5	112.188	2.66e-66	85	110	exp
E2	S-867c	TJ1060	14 mM Arsenite	999_Free	259	1380	206	195.5						62		206		206		123		228		109		155.667	98	165.602	81.0743	8.18974	2295	124.3	0	108	196	228.25	258	1752.5	112.188	2.66e-66	85	110	exp
F2	S-867c	TJ1060	14 mM Arsenite	999_Free	137	1380	123	107						62		206		206		123		228		109		155.667	98	89.4898	65.402	6.6066	1050	85.8	0	0	106.5	146	195	1752.5	112.188	2.66e-66	85	110	exp
G2	S-867c	TJ1060	14 mM Arsenite	999_Free	204	1380	228	228						62		206		206		123		228		109		155.667	98	165.714	92.758	9.36997	2070	130.075	0	100.75	198	241	279	1752.5	112.188	2.66e-66	85	110	exp
H2	S-867c	TJ1060	14 mM Arsenite	999_Free	55	1380	109	124						62		206		206		123		228		109		155.667	98	120.265	65.6414	6.63078	1515	99	0	84	134	171.25	209	1752.5	112.188	2.66e-66	85	110	exp
A3	S-867d	TJ1060	M9	999_Free	13	1380	0	92.5			0		253													126.5	98	0.183673	1.81827	0.183673	1530	0	0	0	0	0	18	1470	129.7				control
B3	S-867d	TJ1060	M9	999_Free	74	1380	253	251			0		253													126.5	98	271.235	25.7032	2.59642	1410	259.4	160	267	277	286	300	1470	129.7				control
C3	S-867d	TJ1060	14 mM Arsenite	999_Free	157	1380	92	102	147.308						92		86		166		161		202		212	153.167	98	104.704	66.3415	6.70151	1410	99.65	0	39.5	109.5	162.5	212	1692.5	116.179	0.0344	7.32376e-05	34	control
D3	S-867d	TJ1060	14 mM Arsenite	999_Free	155	1380	86	100	147.308						92		86		166		161		202		212	153.167	98	113.765	61.0433	6.1663	1800	99.5	0	84.25	116.5	163.25	214	1692.5	116.179	0.0344	7.32376e-05	34	control
E3	S-867d	TJ1060	14 mM Arsenite	999_Free	245	1380	166	176	147.308						92		86		166		161		202		212	153.167	98	107.51	97.6064	9.85974	1650	117.15	0	0	122.5	199	266	1692.5	116.179	0.0344	7.32376e-05	34	control
F3	S-867d	TJ1060	14 mM Arsenite	999_Free	267	1380	161	186	147.308						92		86		166		161		202		212	153.167	98	126.98	101.419	10.2448	1605	133.175	0	0	152.5	217	308	1692.5	116.179	0.0344	7.32376e-05	34	control
G3	S-867d	TJ1060	14 mM Arsenite	999_Free	240	1380	202	183.5	147.308						92		86		166		161		202		212	153.167	98	137.52	93.611	9.45614	1950	121.525	0	8.25	171.5	211.5	266	1692.5	116.179	0.0344	7.32376e-05	34	control
H3	S-867d	TJ1060	14 mM Arsenite	999_Free	218	1380	212	205	147.308						92		86		166		161		202		212	153.167	98	136.173	107.472	10.8563	1740	126.075	0	0	188.5	238.75	265	1692.5	116.179	0.0344	7.32376e-05	34	control
A2	S-867c	TJ1060	M9	999_Free	167	1410	230	236.5		230		232														231	98	252.653	24.8464	2.50986	1575	257.15	136	241.25	255	268	307	1747.5	251.088				exp
B2	S-867c	TJ1060	M9	999_Free	323	1410	232	234		230		232														231	98	242.306	28.3536	2.86414	1920	245.025	180	226.5	240.5	259	322	1747.5	251.088				exp
C2	S-867c	TJ1060	14 mM Arsenite	999_Free	194	1410	66	64						66		209		181		159		214		126		159.167	98	109.582	64.1925	6.48442	1215	104.375	0	64.25	112.5	160.5	232	1752.5	112.188	2.66e-66	85	110	exp
D2	S-867c	TJ1060	14 mM Arsenite	999_Free	194	1410	209	207.5						66		209		181		159		214		126		159.167	98	185.49	80.4311	8.12477	2370	129.575	0	168.75	218	234.25	279	1752.5	112.188	2.66e-66	85	110	exp
E2	S-867c	TJ1060	14 mM Arsenite	999_Free	259	1410	181	193.5						66		209		181		159		214		126		159.167	98	165.602	81.0743	8.18974	2295	124.3	0	108	196	228.25	258	1752.5	112.188	2.66e-66	85	110	exp
F2	S-867c	TJ1060	14 mM Arsenite	999_Free	137	1410	159	141						66		209		181		159		214		126		159.167	98	89.4898	65.402	6.6066	1050	85.8	0	0	106.5	146	195	1752.5	112.188	2.66e-66	85	110	exp
G2	S-867c	TJ1060	14 mM Arsenite	999_Free	204	1410	214	221						66		209		181		159		214		126		159.167	98	165.714	92.758	9.36997	2070	130.075	0	100.75	198	241	279	1752.5	112.188	2.66e-66	85	110	exp
H2	S-867c	TJ1060	14 mM Arsenite	999_Free	55	1410	126	117.5						66		209		181		159		214		126		159.167	98	120.265	65.6414	6.63078	1515	99	0	84	134	171.25	209	1752.5	112.188	2.66e-66	85	110	exp
A3	S-867d	TJ1060	M9	999_Free	13	1410	0	104.5			0		260													130	98	0.183673	1.81827	0.183673	1530	0	0	0	0	0	18	1470	129.7				control
B3	S-867d	TJ1060	M9	999_Free	74	1410	260	256.5			0		260													130	98	271.235	25.7032	2.59642	1410	259.4	160	267	277	286	300	1470	129.7				control
C3	S-867d	TJ1060	14 mM Arsenite	999_Free	157	1410	105	98.5	144.035						105		85		194		173		182		188	154.5	98	104.704	66.3415	6.70151	1410	99.65	0	39.5	109.5	162.5	212	1692.5	116.179	0.0344	7.32376e-05	34	control
D3	S-867d	TJ1060	14 mM Arsenite	999_Free	155	1410	85	85.5	144.035						105		85		194		173		182		188	154.5	98	113.765	61.0433	6.1663	1800	99.5	0	84.25	116.5	163.25	214	1692.5	116.179	0.0344	7.32376e-05	34	control
E3	S-867d	TJ1060	14 mM Arsenite	999_Free	245	1410	194	180	144.035						105		85		194		173		182		188	154.5	98	107.51	97.6064	9.85974	1650	117.15	0	0	122.5	199	266	1692.5	116.179	0.0344	7.32376e-05	34	control
F3	S-867d	TJ1060	14 mM Arsenite	999_Free	267	1410	173	167	144.035						105		85		194		173		182		188	154.5	98	126.98	101.419	10.2448	1605	133.175	0	0	152.5	217	308	1692.5	116.179	0.0344	7.32376e-05	34	control
G3	S-867d	TJ1060	14 mM Arsenite	999_Free	240	1410	182	192	144.035						105		85		194		173		182		188	154.5	98	137.52	93.611	9.45614	1950	121.525	0	8.25	171.5	211.5	266	1692.5	116.179	0.0344	7.32376e-05	34	control
H3	S-867d	TJ1060	14 mM Arsenite	999_Free	218	1410	188	200	144.035						105		85		194		173		182		188	154.5	98	136.173	107.472	10.8563	1740	126.075	0	0	188.5	238.75	265	1692.5	116.179	0.0344	7.32376e-05	34	control
A2	S-867c	TJ1060	M9	999_Free	167	1440	234	232		234		247														240.5	98	252.653	24.8464	2.50986	1575	257.15	136	241.25	255	268	307	1747.5	251.088				exp
B2	S-867c	TJ1060	M9	999_Free	323	1440	247	239.5		234		247														240.5	98	242.306	28.3536	2.86414	1920	245.025	180	226.5	240.5	259	322	1747.5	251.088				exp
C2	S-867c	TJ1060	14 mM Arsenite	999_Free	194	1440	69	67.5						69		203		191		191		217		90		160.167	98	109.582	64.1925	6.48442	1215	104.375	0	64.25	112.5	160.5	232	1752.5	112.188	2.66e-66	85	110	exp
D2	S-867c	TJ1060	14 mM Arsenite	999_Free	194	1440	203	206						69		203		191		191		217		90		160.167	98	185.49	80.4311	8.12477	2370	129.575	0	168.75	218	234.25	279	1752.5	112.188	2.66e-66	85	110	exp
E2	S-867c	TJ1060	14 mM Arsenite	999_Free	259	1440	191	186						69		203		191		191		217		90		160.167	98	165.602	81.0743	8.18974	2295	124.3	0	108	196	228.25	258	1752.5	112.188	2.66e-66	85	110	exp
F2	S-867c	TJ1060	14 mM Arsenite	999_Free	137	1440	191	175						69		203		191		191		217		90		160.167	98	89.4898	65.402	6.6066	1050	85.8	0	0	106.5	146	195	1752.5	112.188	2.66e-66	85	110	exp
G2	S-867c	TJ1060	14 mM Arsenite	999_Free	204	1440	217	215.5						69		203		191		191		217		90		160.167	98	165.714	92.758	9.36997	2070	130.075	0	100.75	198	241	279	1752.5	112.188	2.66e-66	85	110	exp
H2	S-867c	TJ1060	14 mM Arsenite	999_Free	55	1440	90	108						69		203		191		191		217		90		160.167	98	120.265	65.6414	6.63078	1515	99	0	84	134	171.25	209	1752.5	112.188	2.66e-66	85	110	exp
A3	S-867d	TJ1060	M9	999_Free	13	1440	0	98			0		271													135.5	98	0.183673	1.81827	0.183673	1530	0	0	0	0	0	18	1470	129.7				control
B3	S-867d	TJ1060	M9	999_Free	74	1440	271	265.5			0		271													135.5	98	271.235	25.7032	2.59642	1410	259.4	160	267	277	286	300	1470	129.7				control
C3	S-867d	TJ1060	14 mM Arsenite	999_Free	157	1440	91	98	140.715						91		81		182		155		119		197	137.5	98	104.704	66.3415	6.70151	1410	99.65	0	39.5	109.5	162.5	212	1692.5	116.179	0.0344	7.32376e-05	34	control
D3	S-867d	TJ1060	14 mM Arsenite	999_Free	155	1440	81	83	140.715						91		81		182		155		119		197	137.5	98	113.765	61.0433	6.1663	1800	99.5	0	84.25	116.5	163.25	214	1692.5	116.179	0.0344	7.32376e-05	34	control
E3	S-867d	TJ1060	14 mM Arsenite	999_Free	245	1440	182	188	140.715						91		81		182		155		119		197	137.5	98	107.51	97.6064	9.85974	1650	117.15	0	0	122.5	199	266	1692.5	116.179	0.0344	7.32376e-05	34	control
F3	S-867d	TJ1060	14 mM Arsenite	999_Free	267	1440	155	164	140.715						91		81		182		155		119		197	137.5	98	126.98	101.419	10.2448	1605	133.175	0	0	152.5	217	308	1692.5	116.179	0.0344	7.32376e-05	34	control
G3	S-867d	TJ1060	14 mM Arsenite	999_Free	240	1440	119	150.5	140.715						91		81		182		155		119		197	137.5	98	137.52	93.611	9.45614	1950	121.525	0	8.25	171.5	211.5	266	1692.5	116.179	0.0344	7.32376e-05	34	control
H3	S-867d	TJ1060	14 mM Arsenite	999_Free	218	1440	197	192.5	140.715						91		81		182		155		119		197	137.5	98	136.173	107.472	10.8563	1740	126.075	0	0	188.5	238.75	265	1692.5	116.179	0.0344	7.32376e-05	34	control
A2	S-867c	TJ1060	M9	999_Free	167	1470	258	246		258		226														242	98	252.653	24.8464	2.50986	1575	257.15	136	241.25	255	268	307	1747.5	251.088				exp
B2	S-867c	TJ1060	M9	999_Free	323	1470	226	236.5		258		226														242	98	242.306	28.3536	2.86414	1920	245.025	180	226.5	240.5	259	322	1747.5	251.088				exp
C2	S-867c	TJ1060	14 mM Arsenite	999_Free	194	1470	86	77.5						86		215		184		149		218		97		158.167	98	109.582	64.1925	6.48442	1215	104.375	0	64.25	112.5	160.5	232	1752.5	112.188	2.66e-66	85	110	exp
D2	S-867c	TJ1060	14 mM Arsenite	999_Free	194	1470	215	209						86		215		184		149		218		97		158.167	98	185.49	80.4311	8.12477	2370	129.575	0	168.75	218	234.25	279	1752.5	112.188	2.66e-66	85	110	exp
E2	S-867c	TJ1060	14 mM Arsenite	999_Free	259	1470	184	187.5						86		215		184		149		218		97		158.167	98	165.602	81.0743	8.18974	2295	124.3	0	108	196	228.25	258	1752.5	112.188	2.66e-66	85	110	exp
F2	S-867c	TJ1060	14 mM Arsenite	999_Free	137	1470	149	170						86		215		184		149		218		97		158.167	98	89.4898	65.402	6.6066	1050	85.8	0	0	106.5	146	195	1752.5	112.188	2.66e-66	85	110	exp
G2	S-867c	TJ1060	14 mM Arsenite	999_Free	204	1470	218	217.5						86		215		184		149		218		97		158.167	98	165.714	92.758	9.36997	2070	130.075	0	100.75	198	241	279	1752.5	112.188	2.66e-66	85	110	exp
H2	S-867c	TJ1060	14 mM Arsenite	999_Free	55	1470	97	93.5						86		215		184		149		218		97		158.167	98	120.265	65.6414	6.63078	1515	99	0	84	134	171.25	209	1752.5	112.188	2.66e-66	85	110	exp
A3	S-867d	TJ1060	M9	999_Free	13	1470	0	87			0		251													125.5	98	0.183673	1.81827	0.183673	1530	0	0	0	0	0	18	1470	129.7				control
B3	S-867d	TJ1060	M9	999_Free	74	1470	251	261			0		251													125.5	98	271.235	25.7032	2.59642	1410	259.4	160	267	277	286	300	1470	129.7				control
C3	S-867d	TJ1060	14 mM Arsenite	999_Free	157	1470	108	99.5	137.352						108		113		152		184		151		209	152.833	98	104.704	66.3415	6.70151	1410	99.65	0	39.5	109.5	162.5	212	1692.5	116.179	0.0344	7.32376e-05	34	control
D3	S-867d	TJ1060	14 mM Arsenite	999_Free	155	1470	113	97	137.352						108		113		152		184		151		209	152.833	98	113.765	61.0433	6.1663	1800	99.5	0	84.25	116.5	163.25	214	1692.5	116.179	0.0344	7.32376e-05	34	control
E3	S-867d	TJ1060	14 mM Arsenite	999_Free	245	1470	152	167	137.352						108		113		152		184		151		209	152.833	98	107.51	97.6064	9.85974	1650	117.15	0	0	122.5	199	266	1692.5	116.179	0.0344	7.32376e-05	34	control
F3	S-867d	TJ1060	14 mM Arsenite	999_Free	267	1470	184	169.5	137.352						108		113		152		184		151		209	152.833	98	126.98	101.419	10.2448	1605	133.175	0	0	152.5	217	308	1692.5	116.179	0.0344	7.32376e-05	34	control
G3	S-867d	TJ1060	14 mM Arsenite	999_Free	240	1470	151	135	137.352						108		113		152		184		151		209	152.833	98	137.52	93.611	9.45614	1950	121.525	0	8.25	171.5	211.5	266	1692.5	116.179	0.0344	7.32376e-05	34	control
H3	S-867d	TJ1060	14 mM Arsenite	999_Free	218	1470	209	203	137.352						108		113		152		184		151		209	152.833	98	136.173	107.472	10.8563	1740	126.075	0	0	188.5	238.75	265	1692.5	116.179	0.0344	7.32376e-05	34	control
A2	S-867c	TJ1060	M9	999_Free	167	1500	259	258.5		259		217														238	98	252.653	24.8464	2.50986	1575	257.15	136	241.25	255	268	307	1747.5	251.088				exp
B2	S-867c	TJ1060	M9	999_Free	323	1500	217	221.5		259		217														238	98	242.306	28.3536	2.86414	1920	245.025	180	226.5	240.5	259	322	1747.5	251.088				exp
C2	S-867c	TJ1060	14 mM Arsenite	999_Free	194	1500	77	81.5						77		223		198		84		193		122		149.5	98	109.582	64.1925	6.48442	1215	104.375	0	64.25	112.5	160.5	232	1752.5	112.188	2.66e-66	85	110	exp
D2	S-867c	TJ1060	14 mM Arsenite	999_Free	194	1500	223	219						77		223		198		84		193		122		149.5	98	185.49	80.4311	8.12477	2370	129.575	0	168.75	218	234.25	279	1752.5	112.188	2.66e-66	85	110	exp
E2	S-867c	TJ1060	14 mM Arsenite	999_Free	259	1500	198	191						77		223		198		84		193		122		149.5	98	165.602	81.0743	8.18974	2295	124.3	0	108	196	228.25	258	1752.5	112.188	2.66e-66	85	110	exp
F2	S-867c	TJ1060	14 mM Arsenite	999_Free	137	1500	84	116.5						77		223		198		84		193		122		149.5	98	89.4898	65.402	6.6066	1050	85.8	0	0	106.5	146	195	1752.5	112.188	2.66e-66	85	110	exp
G2	S-867c	TJ1060	14 mM Arsenite	999_Free	204	1500	193	205.5						77		223		198		84		193		122		149.5	98	165.714	92.758	9.36997	2070	130.075	0	100.75	198	241	279	1752.5	112.188	2.66e-66	85	110	exp
H2	S-867c	TJ1060	14 mM Arsenite	999_Free	55	1500	122	109.5						77		223		198		84		193		122		149.5	98	120.265	65.6414	6.63078	1515	99	0	84	134	171.25	209	1752.5	112.188	2.66e-66	85	110	exp
A3	S-867d	TJ1060	M9	999_Free	13	1500	0	81			0		282													141	98	0.183673	1.81827	0.183673	1530	0	0	0	0	0	18	1470	129.7				control
B3	S-867d	TJ1060	M9	999_Free	74	1500	282	266.5			0		282													141	98	271.235	25.7032	2.59642	1410	259.4	160	267	277	286	300	1470	129.7				control
C3	S-867d	TJ1060	14 mM Arsenite	999_Free	157	1500	104	106	133.946						104		124		142		217		199		193	163.167	98	104.704	66.3415	6.70151	1410	99.65	0	39.5	109.5	162.5	212	1692.5	116.179	0.0344	7.32376e-05	34	control
D3	S-867d	TJ1060	14 mM Arsenite	999_Free	155	1500	124	118.5	133.946						104		124		142		217		199		193	163.167	98	113.765	61.0433	6.1663	1800	99.5	0	84.25	116.5	163.25	214	1692.5	116.179	0.0344	7.32376e-05	34	control
E3	S-867d	TJ1060	14 mM Arsenite	999_Free	245	1500	142	147	133.946						104		124		142		217		199		193	163.167	98	107.51	97.6064	9.85974	1650	117.15	0	0	122.5	199	266	1692.5	116.179	0.0344	7.32376e-05	34	control
F3	S-867d	TJ1060	14 mM Arsenite	999_Free	267	1500	217	200.5	133.946						104		124		142		217		199		193	163.167	98	126.98	101.419	10.2448	1605	133.175	0	0	152.5	217	308	1692.5	116.179	0.0344	7.32376e-05	34	control
G3	S-867d	TJ1060	14 mM Arsenite	999_Free	240	1500	199	175	133.946						104		124		142		217		199		193	163.167	98	137.52	93.611	9.45614	1950	121.525	0	8.25	171.5	211.5	266	1692.5	116.179	0.0344	7.32376e-05	34	control
H3	S-867d	TJ1060	14 mM Arsenite	999_Free	218	1500	193	201	133.946						104		124		142		217		199		193	163.167	98	136.173	107.472	10.8563	1740	126.075	0	0	188.5	238.75	265	1692.5	116.179	0.0344	7.32376e-05	34	control
A2	S-867c	TJ1060	M9	999_Free	167	1530	253	256		253		232														242.5	98	252.653	24.8464	2.50986	1575	257.15	136	241.25	255	268	307	1747.5	251.088				exp
B2	S-867c	TJ1060	M9	999_Free	323	1530	232	224.5		253		232														242.5	98	242.306	28.3536	2.86414	1920	245.025	180	226.5	240.5	259	322	1747.5	251.088				exp
C2	S-867c	TJ1060	14 mM Arsenite	999_Free	194	1530	55	66						55		205		216		98		201		129		150.667	98	109.582	64.1925	6.48442	1215	104.375	0	64.25	112.5	160.5	232	1752.5	112.188	2.66e-66	85	110	exp
D2	S-867c	TJ1060	14 mM Arsenite	999_Free	194	1530	205	214						55		205		216		98		201		129		150.667	98	185.49	80.4311	8.12477	2370	129.575	0	168.75	218	234.25	279	1752.5	112.188	2.66e-66	85	110	exp
E2	S-867c	TJ1060	14 mM Arsenite	999_Free	259	1530	216	207						55		205		216		98		201		129		150.667	98	165.602	81.0743	8.18974	2295	124.3	0	108	196	228.25	258	1752.5	112.188	2.66e-66	85	110	exp
F2	S-867c	TJ1060	14 mM Arsenite	999_Free	137	1530	98	91						55		205		216		98		201		129		150.667	98	89.4898	65.402	6.6066	1050	85.8	0	0	106.5	146	195	1752.5	112.188	2.66e-66	85	110	exp
G2	S-867c	TJ1060	14 mM Arsenite	999_Free	204	1530	201	197						55		205		216		98		201		129		150.667	98	165.714	92.758	9.36997	2070	130.075	0	100.75	198	241	279	1752.5	112.188	2.66e-66	85	110	exp
H2	S-867c	TJ1060	14 mM Arsenite	999_Free	55	1530	129	125.5						55		205		216		98		201		129		150.667	98	120.265	65.6414	6.63078	1515	99	0	84	134	171.25	209	1752.5	112.188	2.66e-66	85	110	exp
A3	S-867d	TJ1060	M9	999_Free	13	1530	0	76.5			0		294													147	98	0.183673	1.81827	0.183673	1530	0	0	0	0	0	18	1470	129.7				control
B3	S-867d	TJ1060	M9	999_Free	74	1530	294	288			0		294													147	98	271.235	25.7032	2.59642	1410	259.4	160	267	277	286	300	1470	129.7				control
C3	S-867d	TJ1060	14 mM Arsenite	999_Free	157	1530	109	106.5	130.503						109		70		71		150		209		189	133	98	104.704	66.3415	6.70151	1410	99.65	0	39.5	109.5	162.5	212	1692.5	116.179	0.0344	7.32376e-05	34	control
D3	S-867d	TJ1060	14 mM Arsenite	999_Free	155	1530	70	97	130.503						109		70		71		150		209		189	133	98	113.765	61.0433	6.1663	1800	99.5	0	84.25	116.5	163.25	214	1692.5	116.179	0.0344	7.32376e-05	34	control
E3	S-867d	TJ1060	14 mM Arsenite	999_Free	245	1530	71	106.5	130.503						109		70		71		150		209		189	133	98	107.51	97.6064	9.85974	1650	117.15	0	0	122.5	199	266	1692.5	116.179	0.0344	7.32376e-05	34	control
F3	S-867d	TJ1060	14 mM Arsenite	999_Free	267	1530	150	183.5	130.503						109		70		71		150		209		189	133	98	126.98	101.419	10.2448	1605	133.175	0	0	152.5	217	308	1692.5	116.179	0.0344	7.32376e-05	34	control
G3	S-867d	TJ1060	14 mM Arsenite	999_Free	240	1530	209	204	130.503						109		70		71		150		209		189	133	98	137.52	93.611	9.45614	1950	121.525	0	8.25	171.5	211.5	266	1692.5	116.179	0.0344	7.32376e-05	34	control
H3	S-867d	TJ1060	14 mM Arsenite	999_Free	218	1530	189	191	130.503						109		70		71		150		209		189	133	98	136.173	107.472	10.8563	1740	126.075	0	0	188.5	238.75	265	1692.5	116.179	0.0344	7.32376e-05	34	control
A2	S-867c	TJ1060	M9	999_Free	167	1560	244	248.5		244		252														248	98	252.653	24.8464	2.50986	1575	257.15	136	241.25	255	268	307	1747.5	251.088				exp
B2	S-867c	TJ1060	M9	999_Free	323	1560	252	242		244		252														248	98	242.306	28.3536	2.86414	1920	245.025	180	226.5	240.5	259	322	1747.5	251.088				exp
C2	S-867c	TJ1060	14 mM Arsenite	999_Free	194	1560	55	55						55		217		217		130		191		108		153	98	109.582	64.1925	6.48442	1215	104.375	0	64.25	112.5	160.5	232	1752.5	112.188	2.66e-66	85	110	exp
D2	S-867c	TJ1060	14 mM Arsenite	999_Free	194	1560	217	211						55		217		217		130		191		108		153	98	185.49	80.4311	8.12477	2370	129.575	0	168.75	218	234.25	279	1752.5	112.188	2.66e-66	85	110	exp
E2	S-867c	TJ1060	14 mM Arsenite	999_Free	259	1560	217	216.5						55		217		217		130		191		108		153	98	165.602	81.0743	8.18974	2295	124.3	0	108	196	228.25	258	1752.5	112.188	2.66e-66	85	110	exp
F2	S-867c	TJ1060	14 mM Arsenite	999_Free	137	1560	130	114						55		217		217		130		191		108		153	98	89.4898	65.402	6.6066	1050	85.8	0	0	106.5	146	195	1752.5	112.188	2.66e-66	85	110	exp
G2	S-867c	TJ1060	14 mM Arsenite	999_Free	204	1560	191	196						55		217		217		130		191		108		153	98	165.714	92.758	9.36997	2070	130.075	0	100.75	198	241	279	1752.5	112.188	2.66e-66	85	110	exp
H2	S-867c	TJ1060	14 mM Arsenite	999_Free	55	1560	108	118.5						55		217		217		130		191		108		153	98	120.265	65.6414	6.63078	1515	99	0	84	134	171.25	209	1752.5	112.188	2.66e-66	85	110	exp
A3	S-867d	TJ1060	M9	999_Free	13	1560	0	90			0		288													144	98	0.183673	1.81827	0.183673	1530	0	0	0	0	0	18	1470	129.7				control
B3	S-867d	TJ1060	M9	999_Free	74	1560	288	291			0		288													144	98	271.235	25.7032	2.59642	1410	259.4	160	267	277	286	300	1470	129.7				control
C3	S-867d	TJ1060	14 mM Arsenite	999_Free	157	1560	115	112	127.023						115		41		95		133		197		187	128	98	104.704	66.3415	6.70151	1410	99.65	0	39.5	109.5	162.5	212	1692.5	116.179	0.0344	7.32376e-05	34	control
D3	S-867d	TJ1060	14 mM Arsenite	999_Free	155	1560	41	55.5	127.023						115		41		95		133		197		187	128	98	113.765	61.0433	6.1663	1800	99.5	0	84.25	116.5	163.25	214	1692.5	116.179	0.0344	7.32376e-05	34	control
E3	S-867d	TJ1060	14 mM Arsenite	999_Free	245	1560	95	83	127.023						115		41		95		133		197		187	128	98	107.51	97.6064	9.85974	1650	117.15	0	0	122.5	199	266	1692.5	116.179	0.0344	7.32376e-05	34	control
F3	S-867d	TJ1060	14 mM Arsenite	999_Free	267	1560	133	141.5	127.023						115		41		95		133		197		187	128	98	126.98	101.419	10.2448	1605	133.175	0	0	152.5	217	308	1692.5	116.179	0.0344	7.32376e-05	34	control
G3	S-867d	TJ1060	14 mM Arsenite	999_Free	240	1560	197	203	127.023						115		41		95		133		197		187	128	98	137.52	93.611	9.45614	1950	121.525	0	8.25	171.5	211.5	266	1692.5	116.179	0.0344	7.32376e-05	34	control
H3	S-867d	TJ1060	14 mM Arsenite	999_Free	218	1560	187	188	127.023						115		41		95		133		197		187	128	98	136.173	107.472	10.8563	1740	126.075	0	0	188.5	238.75	265	1692.5	116.179	0.0344	7.32376e-05	34	control
A2	S-867c	TJ1060	M9	999_Free	167	1590	247	245.5		247		215														231	98	252.653	24.8464	2.50986	1575	257.15	136	241.25	255	268	307	1747.5	251.088				exp
B2	S-867c	TJ1060	M9	999_Free	323	1590	215	233.5		247		215														231	98	242.306	28.3536	2.86414	1920	245.025	180	226.5	240.5	259	322	1747.5	251.088				exp
C2	S-867c	TJ1060	14 mM Arsenite	999_Free	194	1590	82	68.5						82		209		205		171		189		108		160.667	98	109.582	64.1925	6.48442	1215	104.375	0	64.25	112.5	160.5	232	1752.5	112.188	2.66e-66	85	110	exp
D2	S-867c	TJ1060	14 mM Arsenite	999_Free	194	1590	209	213						82		209		205		171		189		108		160.667	98	185.49	80.4311	8.12477	2370	129.575	0	168.75	218	234.25	279	1752.5	112.188	2.66e-66	85	110	exp
E2	S-867c	TJ1060	14 mM Arsenite	999_Free	259	1590	205	211						82		209		205		171		189		108		160.667	98	165.602	81.0743	8.18974	2295	124.3	0	108	196	228.25	258	1752.5	112.188	2.66e-66	85	110	exp
F2	S-867c	TJ1060	14 mM Arsenite	999_Free	137	1590	171	150.5						82		209		205		171		189		108		160.667	98	89.4898	65.402	6.6066	1050	85.8	0	0	106.5	146	195	1752.5	112.188	2.66e-66	85	110	exp
G2	S-867c	TJ1060	14 mM Arsenite	999_Free	204	1590	189	190						82		209		205		171		189		108		160.667	98	165.714	92.758	9.36997	2070	130.075	0	100.75	198	241	279	1752.5	112.188	2.66e-66	85	110	exp
H2	S-867c	TJ1060	14 mM Arsenite	999_Free	55	1590	108	108						82		209		205		171		189		108		160.667	98	120.265	65.6414	6.63078	1515	99	0	84	134	171.25	209	1752.5	112.188	2.66e-66	85	110	exp
A3	S-867d	TJ1060	M9	999_Free	13	1590	0	86			0		280													140	98	0.183673	1.81827	0.183673	1530	0	0	0	0	0	18	1470	129.7				control
B3	S-867d	TJ1060	M9	999_Free	74	1590	280	284			0		280													140	98	271.235	25.7032	2.59642	1410	259.4	160	267	277	286	300	1470	129.7				control
C3	S-867d	TJ1060	14 mM Arsenite	999_Free	157	1590	99	107	123.511						99		90		72		117		191		165	122.333	98	104.704	66.3415	6.70151	1410	99.65	0	39.5	109.5	162.5	212	1692.5	116.179	0.0344	7.32376e-05	34	control
D3	S-867d	TJ1060	14 mM Arsenite	999_Free	155	1590	90	65.5	123.511						99		90		72		117		191		165	122.333	98	113.765	61.0433	6.1663	1800	99.5	0	84.25	116.5	163.25	214	1692.5	116.179	0.0344	7.32376e-05	34	control
E3	S-867d	TJ1060	14 mM Arsenite	999_Free	245	1590	72	83.5	123.511						99		90		72		117		191		165	122.333	98	107.51	97.6064	9.85974	1650	117.15	0	0	122.5	199	266	1692.5	116.179	0.0344	7.32376e-05	34	control
F3	S-867d	TJ1060	14 mM Arsenite	999_Free	267	1590	117	125	123.511						99		90		72		117		191		165	122.333	98	126.98	101.419	10.2448	1605	133.175	0	0	152.5	217	308	1692.5	116.179	0.0344	7.32376e-05	34	control
G3	S-867d	TJ1060	14 mM Arsenite	999_Free	240	1590	191	194	123.511						99		90		72		117		191		165	122.333	98	137.52	93.611	9.45614	1950	121.525	0	8.25	171.5	211.5	266	1692.5	116.179	0.0344	7.32376e-05	34	control
H3	S-867d	TJ1060	14 mM Arsenite	999_Free	218	1590	165	176	123.511						99		90		72		117		191		165	122.333	98	136.173	107.472	10.8563	1740	126.075	0	0	188.5	238.75	265	1692.5	116.179	0.0344	7.32376e-05	34	control
A2	S-867c	TJ1060	M9	999_Free	167	1620	255	251		255		243														249	98	252.653	24.8464	2.50986	1575	257.15	136	241.25	255	268	307	1747.5	251.088				exp
B2	S-867c	TJ1060	M9	999_Free	323	1620	243	229		255		243														249	98	242.306	28.3536	2.86414	1920	245.025	180	226.5	240.5	259	322	1747.5	251.088				exp
C2	S-867c	TJ1060	14 mM Arsenite	999_Free	194	1620	59	70.5						59		225		205		152		187		119		157.833	98	109.582	64.1925	6.48442	1215	104.375	0	64.25	112.5	160.5	232	1752.5	112.188	2.66e-66	85	110	exp
D2	S-867c	TJ1060	14 mM Arsenite	999_Free	194	1620	225	217						59		225		205		152		187		119		157.833	98	185.49	80.4311	8.12477	2370	129.575	0	168.75	218	234.25	279	1752.5	112.188	2.66e-66	85	110	exp
E2	S-867c	TJ1060	14 mM Arsenite	999_Free	259	1620	205	205						59		225		205		152		187		119		157.833	98	165.602	81.0743	8.18974	2295	124.3	0	108	196	228.25	258	1752.5	112.188	2.66e-66	85	110	exp
F2	S-867c	TJ1060	14 mM Arsenite	999_Free	137	1620	152	161.5						59		225		205		152		187		119		157.833	98	89.4898	65.402	6.6066	1050	85.8	0	0	106.5	146	195	1752.5	112.188	2.66e-66	85	110	exp
G2	S-867c	TJ1060	14 mM Arsenite	999_Free	204	1620	187	188						59		225		205		152		187		119		157.833	98	165.714	92.758	9.36997	2070	130.075	0	100.75	198	241	279	1752.5	112.188	2.66e-66	85	110	exp
H2	S-867c	TJ1060	14 mM Arsenite	999_Free	55	1620	119	113.5						59		225		205		152		187		119		157.833	98	120.265	65.6414	6.63078	1515	99	0	84	134	171.25	209	1752.5	112.188	2.66e-66	85	110	exp
A3	S-867d	TJ1060	M9	999_Free	13	1620	0	83.5			0		273													136.5	98	0.183673	1.81827	0.183673	1530	0	0	0	0	0	18	1470	129.7				control
B3	S-867d	TJ1060	M9	999_Free	74	1620	273	276.5			0		273													136.5	98	271.235	25.7032	2.59642	1410	259.4	160	267	277	286	300	1470	129.7				control
C3	S-867d	TJ1060	14 mM Arsenite	999_Free	157	1620	94	96.5	119.969						94		117		76		122		165		161	122.5	98	104.704	66.3415	6.70151	1410	99.65	0	39.5	109.5	162.5	212	1692.5	116.179	0.0344	7.32376e-05	34	control
D3	S-867d	TJ1060	14 mM Arsenite	999_Free	155	1620	117	103.5	119.969						94		117		76		122		165		161	122.5	98	113.765	61.0433	6.1663	1800	99.5	0	84.25	116.5	163.25	214	1692.5	116.179	0.0344	7.32376e-05	34	control
E3	S-867d	TJ1060	14 mM Arsenite	999_Free	245	1620	76	74	119.969						94		117		76		122		165		161	122.5	98	107.51	97.6064	9.85974	1650	117.15	0	0	122.5	199	266	1692.5	116.179	0.0344	7.32376e-05	34	control
F3	S-867d	TJ1060	14 mM Arsenite	999_Free	267	1620	122	119.5	119.969						94		117		76		122		165		161	122.5	98	126.98	101.419	10.2448	1605	133.175	0	0	152.5	217	308	1692.5	116.179	0.0344	7.32376e-05	34	control
G3	S-867d	TJ1060	14 mM Arsenite	999_Free	240	1620	165	178	119.969						94		117		76		122		165		161	122.5	98	137.52	93.611	9.45614	1950	121.525	0	8.25	171.5	211.5	266	1692.5	116.179	0.0344	7.32376e-05	34	control
H3	S-867d	TJ1060	14 mM Arsenite	999_Free	218	1620	161	163	119.969						94		117		76		122		165		161	122.5	98	136.173	107.472	10.8563	1740	126.075	0	0	188.5	238.75	265	1692.5	116.179	0.0344	7.32376e-05	34	control
A2	S-867c	TJ1060	M9	999_Free	167	1650	248	251.5		248		233														240.5	98	252.653	24.8464	2.50986	1575	257.15	136	241.25	255	268	307	1747.5	251.088				exp
B2	S-867c	TJ1060	M9	999_Free	323	1650	233	238		248		233														240.5	98	242.306	28.3536	2.86414	1920	245.025	180	226.5	240.5	259	322	1747.5	251.088				exp
C2	S-867c	TJ1060	14 mM Arsenite	999_Free	194	1650	64	61.5						64		229		186		168		200		132		163.167	98	109.582	64.1925	6.48442	1215	104.375	0	64.25	112.5	160.5	232	1752.5	112.188	2.66e-66	85	110	exp
D2	S-867c	TJ1060	14 mM Arsenite	999_Free	194	1650	229	227						64		229		186		168		200		132		163.167	98	185.49	80.4311	8.12477	2370	129.575	0	168.75	218	234.25	279	1752.5	112.188	2.66e-66	85	110	exp
E2	S-867c	TJ1060	14 mM Arsenite	999_Free	259	1650	186	195.5						64		229		186		168		200		132		163.167	98	165.602	81.0743	8.18974	2295	124.3	0	108	196	228.25	258	1752.5	112.188	2.66e-66	85	110	exp
F2	S-867c	TJ1060	14 mM Arsenite	999_Free	137	1650	168	160						64		229		186		168		200		132		163.167	98	89.4898	65.402	6.6066	1050	85.8	0	0	106.5	146	195	1752.5	112.188	2.66e-66	85	110	exp
G2	S-867c	TJ1060	14 mM Arsenite	999_Free	204	1650	200	193.5						64		229		186		168		200		132		163.167	98	165.714	92.758	9.36997	2070	130.075	0	100.75	198	241	279	1752.5	112.188	2.66e-66	85	110	exp
H2	S-867c	TJ1060	14 mM Arsenite	999_Free	55	1650	132	125.5						64		229		186		168		200		132		163.167	98	120.265	65.6414	6.63078	1515	99	0	84	134	171.25	209	1752.5	112.188	2.66e-66	85	110	exp
A3	S-867d	TJ1060	M9	999_Free	13	1650	0	89			0		288													144	98	0.183673	1.81827	0.183673	1530	0	0	0	0	0	18	1470	129.7				control
B3	S-867d	TJ1060	M9	999_Free	74	1650	288	280.5			0		288													144	98	271.235	25.7032	2.59642	1410	259.4	160	267	277	286	300	1470	129.7				control
C3	S-867d	TJ1060	14 mM Arsenite	999_Free	157	1650	121	107.5	116.401						121		94		109		135		112		121	115.333	98	104.704	66.3415	6.70151	1410	99.65	0	39.5	109.5	162.5	212	1692.5	116.179	0.0344	7.32376e-05	34	control
D3	S-867d	TJ1060	14 mM Arsenite	999_Free	155	1650	94	105.5	116.401						121		94		109		135		112		121	115.333	98	113.765	61.0433	6.1663	1800	99.5	0	84.25	116.5	163.25	214	1692.5	116.179	0.0344	7.32376e-05	34	control
E3	S-867d	TJ1060	14 mM Arsenite	999_Free	245	1650	109	92.5	116.401						121		94		109		135		112		121	115.333	98	107.51	97.6064	9.85974	1650	117.15	0	0	122.5	199	266	1692.5	116.179	0.0344	7.32376e-05	34	control
F3	S-867d	TJ1060	14 mM Arsenite	999_Free	267	1650	135	128.5	116.401						121		94		109		135		112		121	115.333	98	126.98	101.419	10.2448	1605	133.175	0	0	152.5	217	308	1692.5	116.179	0.0344	7.32376e-05	34	control
G3	S-867d	TJ1060	14 mM Arsenite	999_Free	240	1650	112	138.5	116.401						121		94		109		135		112		121	115.333	98	137.52	93.611	9.45614	1950	121.525	0	8.25	171.5	211.5	266	1692.5	116.179	0.0344	7.32376e-05	34	control
H3	S-867d	TJ1060	14 mM Arsenite	999_Free	218	1650	121	141	116.401						121		94		109		135		112		121	115.333	98	136.173	107.472	10.8563	1740	126.075	0	0	188.5	238.75	265	1692.5	116.179	0.0344	7.32376e-05	34	control
A2	S-867c	TJ1060	M9	999_Free	167	1680	279	263.5		279		247														263	98	252.653	24.8464	2.50986	1575	257.15	136	241.25	255	268	307	1747.5	251.088				exp
B2	S-867c	TJ1060	M9	999_Free	323	1680	247	240		279		247														263	98	242.306	28.3536	2.86414	1920	245.025	180	226.5	240.5	259	322	1747.5	251.088				exp
C2	S-867c	TJ1060	14 mM Arsenite	999_Free	194	1680	65	64.5						65		227		202		136		196		118		157.333	98	109.582	64.1925	6.48442	1215	104.375	0	64.25	112.5	160.5	232	1752.5	112.188	2.66e-66	85	110	exp
D2	S-867c	TJ1060	14 mM Arsenite	999_Free	194	1680	227	228						65		227		202		136		196		118		157.333	98	185.49	80.4311	8.12477	2370	129.575	0	168.75	218	234.25	279	1752.5	112.188	2.66e-66	85	110	exp
E2	S-867c	TJ1060	14 mM Arsenite	999_Free	259	1680	202	194						65		227		202		136		196		118		157.333	98	165.602	81.0743	8.18974	2295	124.3	0	108	196	228.25	258	1752.5	112.188	2.66e-66	85	110	exp
F2	S-867c	TJ1060	14 mM Arsenite	999_Free	137	1680	136	152						65		227		202		136		196		118		157.333	98	89.4898	65.402	6.6066	1050	85.8	0	0	106.5	146	195	1752.5	112.188	2.66e-66	85	110	exp
G2	S-867c	TJ1060	14 mM Arsenite	999_Free	204	1680	196	198						65		227		202		136		196		118		157.333	98	165.714	92.758	9.36997	2070	130.075	0	100.75	198	241	279	1752.5	112.188	2.66e-66	85	110	exp
H2	S-867c	TJ1060	14 mM Arsenite	999_Free	55	1680	118	125						65		227		202		136		196		118		157.333	98	120.265	65.6414	6.63078	1515	99	0	84	134	171.25	209	1752.5	112.188	2.66e-66	85	110	exp
A3	S-867d	TJ1060	M9	999_Free	13	1680	0	83.5			0		276													138	98	0.183673	1.81827	0.183673	1530	0	0	0	0	0	18	1470	129.7				control
B3	S-867d	TJ1060	M9	999_Free	74	1680	276	282			0		276													138	98	271.235	25.7032	2.59642	1410	259.4	160	267	277	286	300	1470	129.7				control
C3	S-867d	TJ1060	14 mM Arsenite	999_Free	157	1680	121	121	112.811						121		152		92		88		138		143	122.333	98	104.704	66.3415	6.70151	1410	99.65	0	39.5	109.5	162.5	212	1692.5	116.179	0.0344	7.32376e-05	34	control
D3	S-867d	TJ1060	14 mM Arsenite	999_Free	155	1680	152	123	112.811						121		152		92		88		138		143	122.333	98	113.765	61.0433	6.1663	1800	99.5	0	84.25	116.5	163.25	214	1692.5	116.179	0.0344	7.32376e-05	34	control
E3	S-867d	TJ1060	14 mM Arsenite	999_Free	245	1680	92	100.5	112.811						121		152		92		88		138		143	122.333	98	107.51	97.6064	9.85974	1650	117.15	0	0	122.5	199	266	1692.5	116.179	0.0344	7.32376e-05	34	control
F3	S-867d	TJ1060	14 mM Arsenite	999_Free	267	1680	88	111.5	112.811						121		152		92		88		138		143	122.333	98	126.98	101.419	10.2448	1605	133.175	0	0	152.5	217	308	1692.5	116.179	0.0344	7.32376e-05	34	control
G3	S-867d	TJ1060	14 mM Arsenite	999_Free	240	1680	138	125	112.811						121		152		92		88		138		143	122.333	98	137.52	93.611	9.45614	1950	121.525	0	8.25	171.5	211.5	266	1692.5	116.179	0.0344	7.32376e-05	34	control
H3	S-867d	TJ1060	14 mM Arsenite	999_Free	218	1680	143	132	112.811						121		152		92		88		138		143	122.333	98	136.173	107.472	10.8563	1740	126.075	0	0	188.5	238.75	265	1692.5	116.179	0.0344	7.32376e-05	34	control
A2	S-867c	TJ1060	M9	999_Free	167	1710	240	259.5		240		261														250.5	98	252.653	24.8464	2.50986	1575	257.15	136	241.25	255	268	307	1747.5	251.088				exp
B2	S-867c	TJ1060	M9	999_Free	323	1710	261	254		240		261														250.5	98	242.306	28.3536	2.86414	1920	245.025	180	226.5	240.5	259	322	1747.5	251.088				exp
C2	S-867c	TJ1060	14 mM Arsenite	999_Free	194	1710	72	68.5						72		225		189		161		167		155		161.5	98	109.582	64.1925	6.48442	1215	104.375	0	64.25	112.5	160.5	232	1752.5	112.188	2.66e-66	85	110	exp
D2	S-867c	TJ1060	14 mM Arsenite	999_Free	194	1710	225	226						72		225		189		161		167		155		161.5	98	185.49	80.4311	8.12477	2370	129.575	0	168.75	218	234.25	279	1752.5	112.188	2.66e-66	85	110	exp
E2	S-867c	TJ1060	14 mM Arsenite	999_Free	259	1710	189	195.5						72		225		189		161		167		155		161.5	98	165.602	81.0743	8.18974	2295	124.3	0	108	196	228.25	258	1752.5	112.188	2.66e-66	85	110	exp
F2	S-867c	TJ1060	14 mM Arsenite	999_Free	137	1710	161	148.5						72		225		189		161		167		155		161.5	98	89.4898	65.402	6.6066	1050	85.8	0	0	106.5	146	195	1752.5	112.188	2.66e-66	85	110	exp
G2	S-867c	TJ1060	14 mM Arsenite	999_Free	204	1710	167	181.5						72		225		189		161		167		155		161.5	98	165.714	92.758	9.36997	2070	130.075	0	100.75	198	241	279	1752.5	112.188	2.66e-66	85	110	exp
H2	S-867c	TJ1060	14 mM Arsenite	999_Free	55	1710	155	136.5						72		225		189		161		167		155		161.5	98	120.265	65.6414	6.63078	1515	99	0	84	134	171.25	209	1752.5	112.188	2.66e-66	85	110	exp
A3	S-867d	TJ1060	M9	999_Free	13	1710	0	84			0		290													145	98	0.183673	1.81827	0.183673	1530	0	0	0	0	0	18	1470	129.7				control
B3	S-867d	TJ1060	M9	999_Free	74	1710	290	283			0		290													145	98	271.235	25.7032	2.59642	1410	259.4	160	267	277	286	300	1470	129.7				control
C3	S-867d	TJ1060	14 mM Arsenite	999_Free	157	1710	110	115.5	109.201						110		116		31		53		157		124	98.5	98	104.704	66.3415	6.70151	1410	99.65	0	39.5	109.5	162.5	212	1692.5	116.179	0.0344	7.32376e-05	34	control
D3	S-867d	TJ1060	14 mM Arsenite	999_Free	155	1710	116	134	109.201						110		116		31		53		157		124	98.5	98	113.765	61.0433	6.1663	1800	99.5	0	84.25	116.5	163.25	214	1692.5	116.179	0.0344	7.32376e-05	34	control
E3	S-867d	TJ1060	14 mM Arsenite	999_Free	245	1710	31	61.5	109.201						110		116		31		53		157		124	98.5	98	107.51	97.6064	9.85974	1650	117.15	0	0	122.5	199	266	1692.5	116.179	0.0344	7.32376e-05	34	control
F3	S-867d	TJ1060	14 mM Arsenite	999_Free	267	1710	53	70.5	109.201						110		116		31		53		157		124	98.5	98	126.98	101.419	10.2448	1605	133.175	0	0	152.5	217	308	1692.5	116.179	0.0344	7.32376e-05	34	control
G3	S-867d	TJ1060	14 mM Arsenite	999_Free	240	1710	157	147.5	109.201						110		116		31		53		157		124	98.5	98	137.52	93.611	9.45614	1950	121.525	0	8.25	171.5	211.5	266	1692.5	116.179	0.0344	7.32376e-05	34	control
H3	S-867d	TJ1060	14 mM Arsenite	999_Free	218	1710	124	133.5	109.201						110		116		31		53		157		124	98.5	98	136.173	107.472	10.8563	1740	126.075	0	0	188.5	238.75	265	1692.5	116.179	0.0344	7.32376e-05	34	control
A2	S-867c	TJ1060	M9	999_Free	167	1740	255	247.5		255		232														243.5	98	252.653	24.8464	2.50986	1575	257.15	136	241.25	255	268	307	1747.5	251.088				exp
B2	S-867c	TJ1060	M9	999_Free	323	1740	232	246.5		255		232														243.5	98	242.306	28.3536	2.86414	1920	245.025	180	226.5	240.5	259	322	1747.5	251.088				exp
C2	S-867c	TJ1060	14 mM Arsenite	999_Free	194	1740	115	93.5						115		229		204		115		170		143		162.667	98	109.582	64.1925	6.48442	1215	104.375	0	64.25	112.5	160.5	232	1752.5	112.188	2.66e-66	85	110	exp
D2	S-867c	TJ1060	14 mM Arsenite	999_Free	194	1740	229	227						115		229		204		115		170		143		162.667	98	185.49	80.4311	8.12477	2370	129.575	0	168.75	218	234.25	279	1752.5	112.188	2.66e-66	85	110	exp
E2	S-867c	TJ1060	14 mM Arsenite	999_Free	259	1740	204	196.5						115		229		204		115		170		143		162.667	98	165.602	81.0743	8.18974	2295	124.3	0	108	196	228.25	258	1752.5	112.188	2.66e-66	85	110	exp
F2	S-867c	TJ1060	14 mM Arsenite	999_Free	137	1740	115	138						115		229		204		115		170		143		162.667	98	89.4898	65.402	6.6066	1050	85.8	0	0	106.5	146	195	1752.5	112.188	2.66e-66	85	110	exp
G2	S-867c	TJ1060	14 mM Arsenite	999_Free	204	1740	170	168.5						115		229		204		115		170		143		162.667	98	165.714	92.758	9.36997	2070	130.075	0	100.75	198	241	279	1752.5	112.188	2.66e-66	85	110	exp
H2	S-867c	TJ1060	14 mM Arsenite	999_Free	55	1740	143	149						115		229		204		115		170		143		162.667	98	120.265	65.6414	6.63078	1515	99	0	84	134	171.25	209	1752.5	112.188	2.66e-66	85	110	exp
A3	S-867d	TJ1060	M9	999_Free	13	1740	0	93.5			0		290													145	98	0.183673	1.81827	0.183673	1530	0	0	0	0	0	18	1470	129.7				control
B3	S-867d	TJ1060	M9	999_Free	74	1740	290	290			0		290													145	98	271.235	25.7032	2.59642	1410	259.4	160	267	277	286	300	1470	129.7				control
C3	S-867d	TJ1060	14 mM Arsenite	999_Free	157	1740	139	124.5	105.576						139		134		28		103		151		107	110.333	98	104.704	66.3415	6.70151	1410	99.65	0	39.5	109.5	162.5	212	1692.5	116.179	0.0344	7.32376e-05	34	control
D3	S-867d	TJ1060	14 mM Arsenite	999_Free	155	1740	134	125	105.576						139		134		28		103		151		107	110.333	98	113.765	61.0433	6.1663	1800	99.5	0	84.25	116.5	163.25	214	1692.5	116.179	0.0344	7.32376e-05	34	control
E3	S-867d	TJ1060	14 mM Arsenite	999_Free	245	1740	28	29.5	105.576						139		134		28		103		151		107	110.333	98	107.51	97.6064	9.85974	1650	117.15	0	0	122.5	199	266	1692.5	116.179	0.0344	7.32376e-05	34	control
F3	S-867d	TJ1060	14 mM Arsenite	999_Free	267	1740	103	78	105.576						139		134		28		103		151		107	110.333	98	126.98	101.419	10.2448	1605	133.175	0	0	152.5	217	308	1692.5	116.179	0.0344	7.32376e-05	34	control
G3	S-867d	TJ1060	14 mM Arsenite	999_Free	240	1740	151	154	105.576						139		134		28		103		151		107	110.333	98	137.52	93.611	9.45614	1950	121.525	0	8.25	171.5	211.5	266	1692.5	116.179	0.0344	7.32376e-05	34	control
H3	S-867d	TJ1060	14 mM Arsenite	999_Free	218	1740	107	115.5	105.576						139		134		28		103		151		107	110.333	98	136.173	107.472	10.8563	1740	126.075	0	0	188.5	238.75	265	1692.5	116.179	0.0344	7.32376e-05	34	control
A2	S-867c	TJ1060	M9	999_Free	167	1770	239	247		239		229														234	98	252.653	24.8464	2.50986	1575	257.15	136	241.25	255	268	307	1747.5	251.088				exp
B2	S-867c	TJ1060	M9	999_Free	323	1770	229	230.5		239		229														234	98	242.306	28.3536	2.86414	1920	245.025	180	226.5	240.5	259	322	1747.5	251.088				exp
C2	S-867c	TJ1060	14 mM Arsenite	999_Free	194	1770	131	123						131		220		196		168		173		174		177	98	109.582	64.1925	6.48442	1215	104.375	0	64.25	112.5	160.5	232	1752.5	112.188	2.66e-66	85	110	exp
D2	S-867c	TJ1060	14 mM Arsenite	999_Free	194	1770	220	224.5						131		220		196		168		173		174		177	98	185.49	80.4311	8.12477	2370	129.575	0	168.75	218	234.25	279	1752.5	112.188	2.66e-66	85	110	exp
E2	S-867c	TJ1060	14 mM Arsenite	999_Free	259	1770	196	200						131		220		196		168		173		174		177	98	165.602	81.0743	8.18974	2295	124.3	0	108	196	228.25	258	1752.5	112.188	2.66e-66	85	110	exp
F2	S-867c	TJ1060	14 mM Arsenite	999_Free	137	1770	168	141.5						131		220		196		168		173		174		177	98	89.4898	65.402	6.6066	1050	85.8	0	0	106.5	146	195	1752.5	112.188	2.66e-66	85	110	exp
G2	S-867c	TJ1060	14 mM Arsenite	999_Free	204	1770	173	171.5						131		220		196		168		173		174		177	98	165.714	92.758	9.36997	2070	130.075	0	100.75	198	241	279	1752.5	112.188	2.66e-66	85	110	exp
H2	S-867c	TJ1060	14 mM Arsenite	999_Free	55	1770	174	158.5						131		220		196		168		173		174		177	98	120.265	65.6414	6.63078	1515	99	0	84	134	171.25	209	1752.5	112.188	2.66e-66	85	110	exp
A3	S-867d	TJ1060	M9	999_Free	13	1770	0	102			0		290													145	98	0.183673	1.81827	0.183673	1530	0	0	0	0	0	18	1470	129.7				control
B3	S-867d	TJ1060	M9	999_Free	74	1770	290	290			0		290													145	98	271.235	25.7032	2.59642	1410	259.4	160	267	277	286	300	1470	129.7				control
C3	S-867d	TJ1060	14 mM Arsenite	999_Free	157	1770	101	120	101.939						101		113		36		50		168		130	99.6667	98	104.704	66.3415	6.70151	1410	99.65	0	39.5	109.5	162.5	212	1692.5	116.179	0.0344	7.32376e-05	34	control
D3	S-867d	TJ1060	14 mM Arsenite	999_Free	155	1770	113	123.5	101.939						101		113		36		50		168		130	99.6667	98	113.765	61.0433	6.1663	1800	99.5	0	84.25	116.5	163.25	214	1692.5	116.179	0.0344	7.32376e-05	34	control
E3	S-867d	TJ1060	14 mM Arsenite	999_Free	245	1770	36	32	101.939						101		113		36		50		168		130	99.6667	98	107.51	97.6064	9.85974	1650	117.15	0	0	122.5	199	266	1692.5	116.179	0.0344	7.32376e-05	34	control
F3	S-867d	TJ1060	14 mM Arsenite	999_Free	267	1770	50	76.5	101.939						101		113		36		50		168		130	99.6667	98	126.98	101.419	10.2448	1605	133.175	0	0	152.5	217	308	1692.5	116.179	0.0344	7.32376e-05	34	control
G3	S-867d	TJ1060	14 mM Arsenite	999_Free	240	1770	168	159.5	101.939						101		113		36		50		168		130	99.6667	98	137.52	93.611	9.45614	1950	121.525	0	8.25	171.5	211.5	266	1692.5	116.179	0.0344	7.32376e-05	34	control
H3	S-867d	TJ1060	14 mM Arsenite	999_Free	218	1770	130	118.5	101.939						101		113		36		50		168		130	99.6667	98	136.173	107.472	10.8563	1740	126.075	0	0	188.5	238.75	265	1692.5	116.179	0.0344	7.32376e-05	34	control
A2	S-867c	TJ1060	M9	999_Free	167	1800	234	236.5		234		249														241.5	98	252.653	24.8464	2.50986	1575	257.15	136	241.25	255	268	307	1747.5	251.088				exp
B2	S-867c	TJ1060	M9	999_Free	323	1800	249	239		234		249														241.5	98	242.306	28.3536	2.86414	1920	245.025	180	226.5	240.5	259	322	1747.5	251.088				exp
C2	S-867c	TJ1060	14 mM Arsenite	999_Free	194	1800	100	115.5						100		218		182		147		169		165		163.5	98	109.582	64.1925	6.48442	1215	104.375	0	64.25	112.5	160.5	232	1752.5	112.188	2.66e-66	85	110	exp
D2	S-867c	TJ1060	14 mM Arsenite	999_Free	194	1800	218	219						100		218		182		147		169		165		163.5	98	185.49	80.4311	8.12477	2370	129.575	0	168.75	218	234.25	279	1752.5	112.188	2.66e-66	85	110	exp
E2	S-867c	TJ1060	14 mM Arsenite	999_Free	259	1800	182	189						100		218		182		147		169		165		163.5	98	165.602	81.0743	8.18974	2295	124.3	0	108	196	228.25	258	1752.5	112.188	2.66e-66	85	110	exp
F2	S-867c	TJ1060	14 mM Arsenite	999_Free	137	1800	147	157.5						100		218		182		147		169		165		163.5	98	89.4898	65.402	6.6066	1050	85.8	0	0	106.5	146	195	1752.5	112.188	2.66e-66	85	110	exp
G2	S-867c	TJ1060	14 mM Arsenite	999_Free	204	1800	169	171						100		218		182		147		169		165		163.5	98	165.714	92.758	9.36997	2070	130.075	0	100.75	198	241	279	1752.5	112.188	2.66e-66	85	110	exp
H2	S-867c	TJ1060	14 mM Arsenite	999_Free	55	1800	165	169.5						100		218		182		147		169		165		163.5	98	120.265	65.6414	6.63078	1515	99	0	84	134	171.25	209	1752.5	112.188	2.66e-66	85	110	exp
A3	S-867d	TJ1060	M9	999_Free	13	1800	0	96			0		288													144	98	0.183673	1.81827	0.183673	1530	0	0	0	0	0	18	1470	129.7				control
B3	S-867d	TJ1060	M9	999_Free	74	1800	288	289			0		288													144	98	271.235	25.7032	2.59642	1410	259.4	160	267	277	286	300	1470	129.7				control
C3	S-867d	TJ1060	14 mM Arsenite	999_Free	157	1800	87	94	98.2929						87		109		32		88		169		133	103	98	104.704	66.3415	6.70151	1410	99.65	0	39.5	109.5	162.5	212	1692.5	116.179	0.0344	7.32376e-05	34	control
D3	S-867d	TJ1060	14 mM Arsenite	999_Free	155	1800	109	111	98.2929						87		109		32		88		169		133	103	98	113.765	61.0433	6.1663	1800	99.5	0	84.25	116.5	163.25	214	1692.5	116.179	0.0344	7.32376e-05	34	control
E3	S-867d	TJ1060	14 mM Arsenite	999_Free	245	1800	32	34	98.2929						87		109		32		88		169		133	103	98	107.51	97.6064	9.85974	1650	117.15	0	0	122.5	199	266	1692.5	116.179	0.0344	7.32376e-05	34	control
F3	S-867d	TJ1060	14 mM Arsenite	999_Free	267	1800	88	69	98.2929						87		109		32		88		169		133	103	98	126.98	101.419	10.2448	1605	133.175	0	0	152.5	217	308	1692.5	116.179	0.0344	7.32376e-05	34	control
G3	S-867d	TJ1060	14 mM Arsenite	999_Free	240	1800	169	168.5	98.2929						87		109		32		88		169		133	103	98	137.52	93.611	9.45614	1950	121.525	0	8.25	171.5	211.5	266	1692.5	116.179	0.0344	7.32376e-05	34	control
H3	S-867d	TJ1060	14 mM Arsenite	999_Free	218	1800	133	131.5	98.2929						87		109		32		88		169		133	103	98	136.173	107.472	10.8563	1740	126.075	0	0	188.5	238.75	265	1692.5	116.179	0.0344	7.32376e-05	34	control
A2	S-867c	TJ1060	M9	999_Free	167	1830	255	244.5		255		277														266	98	252.653	24.8464	2.50986	1575	257.15	136	241.25	255	268	307	1747.5	251.088				exp
B2	S-867c	TJ1060	M9	999_Free	323	1830	277	263		255		277														266	98	242.306	28.3536	2.86414	1920	245.025	180	226.5	240.5	259	322	1747.5	251.088				exp
C2	S-867c	TJ1060	14 mM Arsenite	999_Free	194	1830	80	90						80		219		196		164		191		186		172.667	98	109.582	64.1925	6.48442	1215	104.375	0	64.25	112.5	160.5	232	1752.5	112.188	2.66e-66	85	110	exp
D2	S-867c	TJ1060	14 mM Arsenite	999_Free	194	1830	219	218.5						80		219		196		164		191		186		172.667	98	185.49	80.4311	8.12477	2370	129.575	0	168.75	218	234.25	279	1752.5	112.188	2.66e-66	85	110	exp
E2	S-867c	TJ1060	14 mM Arsenite	999_Free	259	1830	196	189						80		219		196		164		191		186		172.667	98	165.602	81.0743	8.18974	2295	124.3	0	108	196	228.25	258	1752.5	112.188	2.66e-66	85	110	exp
F2	S-867c	TJ1060	14 mM Arsenite	999_Free	137	1830	164	155.5						80		219		196		164		191		186		172.667	98	89.4898	65.402	6.6066	1050	85.8	0	0	106.5	146	195	1752.5	112.188	2.66e-66	85	110	exp
G2	S-867c	TJ1060	14 mM Arsenite	999_Free	204	1830	191	180						80		219		196		164		191		186		172.667	98	165.714	92.758	9.36997	2070	130.075	0	100.75	198	241	279	1752.5	112.188	2.66e-66	85	110	exp
H2	S-867c	TJ1060	14 mM Arsenite	999_Free	55	1830	186	175.5						80		219		196		164		191		186		172.667	98	120.265	65.6414	6.63078	1515	99	0	84	134	171.25	209	1752.5	112.188	2.66e-66	85	110	exp
A3	S-867d	TJ1060	M9	999_Free	13	1830	0	95.5			0		287													143.5	98	0.183673	1.81827	0.183673	1530	0	0	0	0	0	18	1470	129.7				control
B3	S-867d	TJ1060	M9	999_Free	74	1830	287	287.5			0		287													143.5	98	271.235	25.7032	2.59642	1410	259.4	160	267	277	286	300	1470	129.7				control
C3	S-867d	TJ1060	14 mM Arsenite	999_Free	157	1830	142	114.5	94.6427						142		136		15		70		173		55	98.5	98	104.704	66.3415	6.70151	1410	99.65	0	39.5	109.5	162.5	212	1692.5	116.179	0.0344	7.32376e-05	34	control
D3	S-867d	TJ1060	14 mM Arsenite	999_Free	155	1830	136	122.5	94.6427						142		136		15		70		173		55	98.5	98	113.765	61.0433	6.1663	1800	99.5	0	84.25	116.5	163.25	214	1692.5	116.179	0.0344	7.32376e-05	34	control
E3	S-867d	TJ1060	14 mM Arsenite	999_Free	245	1830	15	23.5	94.6427						142		136		15		70		173		55	98.5	98	107.51	97.6064	9.85974	1650	117.15	0	0	122.5	199	266	1692.5	116.179	0.0344	7.32376e-05	34	control
F3	S-867d	TJ1060	14 mM Arsenite	999_Free	267	1830	70	79	94.6427						142		136		15		70		173		55	98.5	98	126.98	101.419	10.2448	1605	133.175	0	0	152.5	217	308	1692.5	116.179	0.0344	7.32376e-05	34	control
G3	S-867d	TJ1060	14 mM Arsenite	999_Free	240	1830	173	171	94.6427						142		136		15		70		173		55	98.5	98	137.52	93.611	9.45614	1950	121.525	0	8.25	171.5	211.5	266	1692.5	116.179	0.0344	7.32376e-05	34	control
H3	S-867d	TJ1060	14 mM Arsenite	999_Free	218	1830	55	94	94.6427						142		136		15		70		173		55	98.5	98	136.173	107.472	10.8563	1740	126.075	0	0	188.5	238.75	265	1692.5	116.179	0.0344	7.32376e-05	34	control
A2	S-867c	TJ1060	M9	999_Free	167	1860	244	249.5		244		247														245.5	98	252.653	24.8464	2.50986	1575	257.15	136	241.25	255	268	307	1747.5	251.088				exp
B2	S-867c	TJ1060	M9	999_Free	323	1860	247	262		244		247														245.5	98	242.306	28.3536	2.86414	1920	245.025	180	226.5	240.5	259	322	1747.5	251.088				exp
C2	S-867c	TJ1060	14 mM Arsenite	999_Free	194	1860	56	68						56		227		220		126		144		169		157	98	109.582	64.1925	6.48442	1215	104.375	0	64.25	112.5	160.5	232	1752.5	112.188	2.66e-66	85	110	exp
D2	S-867c	TJ1060	14 mM Arsenite	999_Free	194	1860	227	223						56		227		220		126		144		169		157	98	185.49	80.4311	8.12477	2370	129.575	0	168.75	218	234.25	279	1752.5	112.188	2.66e-66	85	110	exp
E2	S-867c	TJ1060	14 mM Arsenite	999_Free	259	1860	220	208						56		227		220		126		144		169		157	98	165.602	81.0743	8.18974	2295	124.3	0	108	196	228.25	258	1752.5	112.188	2.66e-66	85	110	exp
F2	S-867c	TJ1060	14 mM Arsenite	999_Free	137	1860	126	145						56		227		220		126		144		169		157	98	89.4898	65.402	6.6066	1050	85.8	0	0	106.5	146	195	1752.5	112.188	2.66e-66	85	110	exp
G2	S-867c	TJ1060	14 mM Arsenite	999_Free	204	1860	144	167.5						56		227		220		126		144		169		157	98	165.714	92.758	9.36997	2070	130.075	0	100.75	198	241	279	1752.5	112.188	2.66e-66	85	110	exp
H2	S-867c	TJ1060	14 mM Arsenite	999_Free	55	1860	169	177.5						56		227		220		126		144		169		157	98	120.265	65.6414	6.63078	1515	99	0	84	134	171.25	209	1752.5	112.188	2.66e-66	85	110	exp
A3	S-867d	TJ1060	M9	999_Free	13	1860	0	107.5			0		285													142.5	98	0.183673	1.81827	0.183673	1530	0	0	0	0	0	18	1470	129.7				control
B3	S-867d	TJ1060	M9	999_Free	74	1860	285	286			0		285													142.5	98	271.235	25.7032	2.59642	1410	259.4	160	267	277	286	300	1470	129.7				control
C3	S-867d	TJ1060	14 mM Arsenite	999_Free	157	1860	124	133	90.9915						124		119		54		73		188		97	109.167	98	104.704	66.3415	6.70151	1410	99.65	0	39.5	109.5	162.5	212	1692.5	116.179	0.0344	7.32376e-05	34	control
D3	S-867d	TJ1060	14 mM Arsenite	999_Free	155	1860	119	127.5	90.9915						124		119		54		73		188		97	109.167	98	113.765	61.0433	6.1663	1800	99.5	0	84.25	116.5	163.25	214	1692.5	116.179	0.0344	7.32376e-05	34	control
E3	S-867d	TJ1060	14 mM Arsenite	999_Free	245	1860	54	34.5	90.9915						124		119		54		73		188		97	109.167	98	107.51	97.6064	9.85974	1650	117.15	0	0	122.5	199	266	1692.5	116.179	0.0344	7.32376e-05	34	control
F3	S-867d	TJ1060	14 mM Arsenite	999_Free	267	1860	73	71.5	90.9915						124		119		54		73		188		97	109.167	98	126.98	101.419	10.2448	1605	133.175	0	0	152.5	217	308	1692.5	116.179	0.0344	7.32376e-05	34	control
G3	S-867d	TJ1060	14 mM Arsenite	999_Free	240	1860	188	180.5	90.9915						124		119		54		73		188		97	109.167	98	137.52	93.611	9.45614	1950	121.525	0	8.25	171.5	211.5	266	1692.5	116.179	0.0344	7.32376e-05	34	control
H3	S-867d	TJ1060	14 mM Arsenite	999_Free	218	1860	97	76	90.9915						124		119		54		73		188		97	109.167	98	136.173	107.472	10.8563	1740	126.075	0	0	188.5	238.75	265	1692.5	116.179	0.0344	7.32376e-05	34	control
A2	S-867c	TJ1060	M9	999_Free	167	1890	241	242.5		241		242														241.5	98	252.653	24.8464	2.50986	1575	257.15	136	241.25	255	268	307	1747.5	251.088				exp
B2	S-867c	TJ1060	M9	999_Free	323	1890	242	244.5		241		242														241.5	98	242.306	28.3536	2.86414	1920	245.025	180	226.5	240.5	259	322	1747.5	251.088				exp
C2	S-867c	TJ1060	14 mM Arsenite	999_Free	194	1890	120	88						120		227		187		117		190		180		170.167	98	109.582	64.1925	6.48442	1215	104.375	0	64.25	112.5	160.5	232	1752.5	112.188	2.66e-66	85	110	exp
D2	S-867c	TJ1060	14 mM Arsenite	999_Free	194	1890	227	227						120		227		187		117		190		180		170.167	98	185.49	80.4311	8.12477	2370	129.575	0	168.75	218	234.25	279	1752.5	112.188	2.66e-66	85	110	exp
E2	S-867c	TJ1060	14 mM Arsenite	999_Free	259	1890	187	203.5						120		227		187		117		190		180		170.167	98	165.602	81.0743	8.18974	2295	124.3	0	108	196	228.25	258	1752.5	112.188	2.66e-66	85	110	exp
F2	S-867c	TJ1060	14 mM Arsenite	999_Free	137	1890	117	121.5						120		227		187		117		190		180		170.167	98	89.4898	65.402	6.6066	1050	85.8	0	0	106.5	146	195	1752.5	112.188	2.66e-66	85	110	exp
G2	S-867c	TJ1060	14 mM Arsenite	999_Free	204	1890	190	167						120		227		187		117		190		180		170.167	98	165.714	92.758	9.36997	2070	130.075	0	100.75	198	241	279	1752.5	112.188	2.66e-66	85	110	exp
H2	S-867c	TJ1060	14 mM Arsenite	999_Free	55	1890	180	174.5						120		227		187		117		190		180		170.167	98	120.265	65.6414	6.63078	1515	99	0	84	134	171.25	209	1752.5	112.188	2.66e-66	85	110	exp
A3	S-867d	TJ1060	M9	999_Free	13	1890	0	120.5			0		277													138.5	98	0.183673	1.81827	0.183673	1530	0	0	0	0	0	18	1470	129.7				control
B3	S-867d	TJ1060	M9	999_Free	74	1890	277	281			0		277													138.5	98	271.235	25.7032	2.59642	1410	259.4	160	267	277	286	300	1470	129.7				control
C3	S-867d	TJ1060	14 mM Arsenite	999_Free	157	1890	117	120.5	87.3433						117		144		11		146		170		51	106.5	98	104.704	66.3415	6.70151	1410	99.65	0	39.5	109.5	162.5	212	1692.5	116.179	0.0344	7.32376e-05	34	control
D3	S-867d	TJ1060	14 mM Arsenite	999_Free	155	1890	144	131.5	87.3433						117		144		11		146		170		51	106.5	98	113.765	61.0433	6.1663	1800	99.5	0	84.25	116.5	163.25	214	1692.5	116.179	0.0344	7.32376e-05	34	control
E3	S-867d	TJ1060	14 mM Arsenite	999_Free	245	1890	11	32.5	87.3433						117		144		11		146		170		51	106.5	98	107.51	97.6064	9.85974	1650	117.15	0	0	122.5	199	266	1692.5	116.179	0.0344	7.32376e-05	34	control
F3	S-867d	TJ1060	14 mM Arsenite	999_Free	267	1890	146	109.5	87.3433						117		144		11		146		170		51	106.5	98	126.98	101.419	10.2448	1605	133.175	0	0	152.5	217	308	1692.5	116.179	0.0344	7.32376e-05	34	control
G3	S-867d	TJ1060	14 mM Arsenite	999_Free	240	1890	170	179	87.3433						117		144		11		146		170		51	106.5	98	137.52	93.611	9.45614	1950	121.525	0	8.25	171.5	211.5	266	1692.5	116.179	0.0344	7.32376e-05	34	control
H3	S-867d	TJ1060	14 mM Arsenite	999_Free	218	1890	51	74	87.3433						117		144		11		146		170		51	106.5	98	136.173	107.472	10.8563	1740	126.075	0	0	188.5	238.75	265	1692.5	116.179	0.0344	7.32376e-05	34	control
A2	S-867c	TJ1060	M9	999_Free	167	1920	268	254.5		268		234														251	98	252.653	24.8464	2.50986	1575	257.15	136	241.25	255	268	307	1747.5	251.088				exp
B2	S-867c	TJ1060	M9	999_Free	323	1920	234	238		268		234														251	98	242.306	28.3536	2.86414	1920	245.025	180	226.5	240.5	259	322	1747.5	251.088				exp
C2	S-867c	TJ1060	14 mM Arsenite	999_Free	194	1920	123	121.5						123		209		191		105		129		155		152	98	109.582	64.1925	6.48442	1215	104.375	0	64.25	112.5	160.5	232	1752.5	112.188	2.66e-66	85	110	exp
D2	S-867c	TJ1060	14 mM Arsenite	999_Free	194	1920	209	218						123		209		191		105		129		155		152	98	185.49	80.4311	8.12477	2370	129.575	0	168.75	218	234.25	279	1752.5	112.188	2.66e-66	85	110	exp
E2	S-867c	TJ1060	14 mM Arsenite	999_Free	259	1920	191	189						123		209		191		105		129		155		152	98	165.602	81.0743	8.18974	2295	124.3	0	108	196	228.25	258	1752.5	112.188	2.66e-66	85	110	exp
F2	S-867c	TJ1060	14 mM Arsenite	999_Free	137	1920	105	111						123		209		191		105		129		155		152	98	89.4898	65.402	6.6066	1050	85.8	0	0	106.5	146	195	1752.5	112.188	2.66e-66	85	110	exp
G2	S-867c	TJ1060	14 mM Arsenite	999_Free	204	1920	129	159.5						123		209		191		105		129		155		152	98	165.714	92.758	9.36997	2070	130.075	0	100.75	198	241	279	1752.5	112.188	2.66e-66	85	110	exp
H2	S-867c	TJ1060	14 mM Arsenite	999_Free	55	1920	155	167.5						123		209		191		105		129		155		152	98	120.265	65.6414	6.63078	1515	99	0	84	134	171.25	209	1752.5	112.188	2.66e-66	85	110	exp
A3	S-867d	TJ1060	M9	999_Free	13	1920	0	103			0		290													145	98	0.183673	1.81827	0.183673	1530	0	0	0	0	0	18	1470	129.7				control
B3	S-867d	TJ1060	M9	999_Free	74	1920	290	283.5			0		290													145	98	271.235	25.7032	2.59642	1410	259.4	160	267	277	286	300	1470	129.7				control
C3	S-867d	TJ1060	14 mM Arsenite	999_Free	157	1920	148	132.5	83.7017						148		102		0		66		126		36	79.6667	98	104.704	66.3415	6.70151	1410	99.65	0	39.5	109.5	162.5	212	1692.5	116.179	0.0344	7.32376e-05	34	control
D3	S-867d	TJ1060	14 mM Arsenite	999_Free	155	1920	102	123	83.7017						148		102		0		66		126		36	79.6667	98	113.765	61.0433	6.1663	1800	99.5	0	84.25	116.5	163.25	214	1692.5	116.179	0.0344	7.32376e-05	34	control
E3	S-867d	TJ1060	14 mM Arsenite	999_Free	245	1920	0	9	83.7017						148		102		0		66		126		36	79.6667	98	107.51	97.6064	9.85974	1650	117.15	0	0	122.5	199	266	1692.5	116.179	0.0344	7.32376e-05	34	control
F3	S-867d	TJ1060	14 mM Arsenite	999_Free	267	1920	66	106	83.7017						148		102		0		66		126		36	79.6667	98	126.98	101.419	10.2448	1605	133.175	0	0	152.5	217	308	1692.5	116.179	0.0344	7.32376e-05	34	control
G3	S-867d	TJ1060	14 mM Arsenite	999_Free	240	1920	126	148	83.7017						148		102		0		66		126		36	79.6667	98	137.52	93.611	9.45614	1950	121.525	0	8.25	171.5	211.5	266	1692.5	116.179	0.0344	7.32376e-05	34	control
H3	S-867d	TJ1060	14 mM Arsenite	999_Free	218	1920	36	43.5	83.7017						148		102		0		66		126		36	79.6667	98	136.173	107.472	10.8563	1740	126.075	0	0	188.5	238.75	265	1692.5	116.179	0.0344	7.32376e-05	34	control
A2	S-867c	TJ1060	M9	999_Free	167	1950	284	276		284		242														263	98	252.653	24.8464	2.50986	1575	257.15	136	241.25	255	268	307	1747.5	251.088				exp
B2	S-867c	TJ1060	M9	999_Free	323	1950	242	238		284		242														263	98	242.306	28.3536	2.86414	1920	245.025	180	226.5	240.5	259	322	1747.5	251.088				exp
C2	S-867c	TJ1060	14 mM Arsenite	999_Free	194	1950	111	117						111		203		212		127		112		176		156.833	98	109.582	64.1925	6.48442	1215	104.375	0	64.25	112.5	160.5	232	1752.5	112.188	2.66e-66	85	110	exp
D2	S-867c	TJ1060	14 mM Arsenite	999_Free	194	1950	203	206						111		203		212		127		112		176		156.833	98	185.49	80.4311	8.12477	2370	129.575	0	168.75	218	234.25	279	1752.5	112.188	2.66e-66	85	110	exp
E2	S-867c	TJ1060	14 mM Arsenite	999_Free	259	1950	212	201.5						111		203		212		127		112		176		156.833	98	165.602	81.0743	8.18974	2295	124.3	0	108	196	228.25	258	1752.5	112.188	2.66e-66	85	110	exp
F2	S-867c	TJ1060	14 mM Arsenite	999_Free	137	1950	127	116						111		203		212		127		112		176		156.833	98	89.4898	65.402	6.6066	1050	85.8	0	0	106.5	146	195	1752.5	112.188	2.66e-66	85	110	exp
G2	S-867c	TJ1060	14 mM Arsenite	999_Free	204	1950	112	120.5						111		203		212		127		112		176		156.833	98	165.714	92.758	9.36997	2070	130.075	0	100.75	198	241	279	1752.5	112.188	2.66e-66	85	110	exp
H2	S-867c	TJ1060	14 mM Arsenite	999_Free	55	1950	176	165.5						111		203		212		127		112		176		156.833	98	120.265	65.6414	6.63078	1515	99	0	84	134	171.25	209	1752.5	112.188	2.66e-66	85	110	exp
A3	S-867d	TJ1060	M9	999_Free	13	1950	0	76.5			0		292													146	98	0.183673	1.81827	0.183673	1530	0	0	0	0	0	18	1470	129.7				control
B3	S-867d	TJ1060	M9	999_Free	74	1950	292	291			0		292													146	98	271.235	25.7032	2.59642	1410	259.4	160	267	277	286	300	1470	129.7				control
C3	S-867d	TJ1060	14 mM Arsenite	999_Free	157	1950	184	166	80.0705						184		141		0		66		104		34	88.1667	98	104.704	66.3415	6.70151	1410	99.65	0	39.5	109.5	162.5	212	1692.5	116.179	0.0344	7.32376e-05	34	control
D3	S-867d	TJ1060	14 mM Arsenite	999_Free	155	1950	141	121.5	80.0705						184		141		0		66		104		34	88.1667	98	113.765	61.0433	6.1663	1800	99.5	0	84.25	116.5	163.25	214	1692.5	116.179	0.0344	7.32376e-05	34	control
E3	S-867d	TJ1060	14 mM Arsenite	999_Free	245	1950	0	13	80.0705						184		141		0		66		104		34	88.1667	98	107.51	97.6064	9.85974	1650	117.15	0	0	122.5	199	266	1692.5	116.179	0.0344	7.32376e-05	34	control
F3	S-867d	TJ1060	14 mM Arsenite	999_Free	267	1950	66	66	80.0705						184		141		0		66		104		34	88.1667	98	126.98	101.419	10.2448	1605	133.175	0	0	152.5	217	308	1692.5	116.179	0.0344	7.32376e-05	34	control
G3	S-867d	TJ1060	14 mM Arsenite	999_Free	240	1950	104	115	80.0705						184		141		0		66		104		34	88.1667	98	137.52	93.611	9.45614	1950	121.525	0	8.25	171.5	211.5	266	1692.5	116.179	0.0344	7.32376e-05	34	control
H3	S-867d	TJ1060	14 mM Arsenite	999_Free	218	1950	34	35	80.0705						184		141		0		66		104		34	88.1667	98	136.173	107.472	10.8563	1740	126.075	0	0	188.5	238.75	265	1692.5	116.179	0.0344	7.32376e-05	34	control
A2	S-867c	TJ1060	M9	999_Free	167	1980	271	277.5		271		268														269.5	98	252.653	24.8464	2.50986	1575	257.15	136	241.25	255	268	307	1747.5	251.088				exp
B2	S-867c	TJ1060	M9	999_Free	323	1980	268	255		271		268														269.5	98	242.306	28.3536	2.86414	1920	245.025	180	226.5	240.5	259	322	1747.5	251.088				exp
C2	S-867c	TJ1060	14 mM Arsenite	999_Free	194	1980	134	122.5						134		241		196		122		97		152		157	98	109.582	64.1925	6.48442	1215	104.375	0	64.25	112.5	160.5	232	1752.5	112.188	2.66e-66	85	110	exp
D2	S-867c	TJ1060	14 mM Arsenite	999_Free	194	1980	241	222						134		241		196		122		97		152		157	98	185.49	80.4311	8.12477	2370	129.575	0	168.75	218	234.25	279	1752.5	112.188	2.66e-66	85	110	exp
E2	S-867c	TJ1060	14 mM Arsenite	999_Free	259	1980	196	204						134		241		196		122		97		152		157	98	165.602	81.0743	8.18974	2295	124.3	0	108	196	228.25	258	1752.5	112.188	2.66e-66	85	110	exp
F2	S-867c	TJ1060	14 mM Arsenite	999_Free	137	1980	122	124.5						134		241		196		122		97		152		157	98	89.4898	65.402	6.6066	1050	85.8	0	0	106.5	146	195	1752.5	112.188	2.66e-66	85	110	exp
G2	S-867c	TJ1060	14 mM Arsenite	999_Free	204	1980	97	104.5						134		241		196		122		97		152		157	98	165.714	92.758	9.36997	2070	130.075	0	100.75	198	241	279	1752.5	112.188	2.66e-66	85	110	exp
H2	S-867c	TJ1060	14 mM Arsenite	999_Free	55	1980	152	164						134		241		196		122		97		152		157	98	120.265	65.6414	6.63078	1515	99	0	84	134	171.25	209	1752.5	112.188	2.66e-66	85	110	exp
A3	S-867d	TJ1060	M9	999_Free	13	1980	0	83.5			0		284													142	98	0.183673	1.81827	0.183673	1530	0	0	0	0	0	18	1470	129.7				control
B3	S-867d	TJ1060	M9	999_Free	74	1980	284	288			0		284													142	98	271.235	25.7032	2.59642	1410	259.4	160	267	277	286	300	1470	129.7				control
C3	S-867d	TJ1060	14 mM Arsenite	999_Free	157	1980	166	175	76.4532						166		105		0		45		128		38	80.3333	98	104.704	66.3415	6.70151	1410	99.65	0	39.5	109.5	162.5	212	1692.5	116.179	0.0344	7.32376e-05	34	control
D3	S-867d	TJ1060	14 mM Arsenite	999_Free	155	1980	105	123	76.4532						166		105		0		45		128		38	80.3333	98	113.765	61.0433	6.1663	1800	99.5	0	84.25	116.5	163.25	214	1692.5	116.179	0.0344	7.32376e-05	34	control
E3	S-867d	TJ1060	14 mM Arsenite	999_Free	245	1980	0	23.5	76.4532						166		105		0		45		128		38	80.3333	98	107.51	97.6064	9.85974	1650	117.15	0	0	122.5	199	266	1692.5	116.179	0.0344	7.32376e-05	34	control
F3	S-867d	TJ1060	14 mM Arsenite	999_Free	267	1980	45	55.5	76.4532						166		105		0		45		128		38	80.3333	98	126.98	101.419	10.2448	1605	133.175	0	0	152.5	217	308	1692.5	116.179	0.0344	7.32376e-05	34	control
G3	S-867d	TJ1060	14 mM Arsenite	999_Free	240	1980	128	116	76.4532						166		105		0		45		128		38	80.3333	98	137.52	93.611	9.45614	1950	121.525	0	8.25	171.5	211.5	266	1692.5	116.179	0.0344	7.32376e-05	34	control
H3	S-867d	TJ1060	14 mM Arsenite	999_Free	218	1980	38	36	76.4532						166		105		0		45		128		38	80.3333	98	136.173	107.472	10.8563	1740	126.075	0	0	188.5	238.75	265	1692.5	116.179	0.0344	7.32376e-05	34	control
A2	S-867c	TJ1060	M9	999_Free	167	2010	287	279		287		267														277	98	252.653	24.8464	2.50986	1575	257.15	136	241.25	255	268	307	1747.5	251.088				exp
B2	S-867c	TJ1060	M9	999_Free	323	2010	267	267.5		287		267														277	98	242.306	28.3536	2.86414	1920	245.025	180	226.5	240.5	259	322	1747.5	251.088				exp
C2	S-867c	TJ1060	14 mM Arsenite	999_Free	194	2010	114	124						114		209		215		123		124		167		158.667	98	109.582	64.1925	6.48442	1215	104.375	0	64.25	112.5	160.5	232	1752.5	112.188	2.66e-66	85	110	exp
D2	S-867c	TJ1060	14 mM Arsenite	999_Free	194	2010	209	225						114		209		215		123		124		167		158.667	98	185.49	80.4311	8.12477	2370	129.575	0	168.75	218	234.25	279	1752.5	112.188	2.66e-66	85	110	exp
E2	S-867c	TJ1060	14 mM Arsenite	999_Free	259	2010	215	205.5						114		209		215		123		124		167		158.667	98	165.602	81.0743	8.18974	2295	124.3	0	108	196	228.25	258	1752.5	112.188	2.66e-66	85	110	exp
F2	S-867c	TJ1060	14 mM Arsenite	999_Free	137	2010	123	122.5						114		209		215		123		124		167		158.667	98	89.4898	65.402	6.6066	1050	85.8	0	0	106.5	146	195	1752.5	112.188	2.66e-66	85	110	exp
G2	S-867c	TJ1060	14 mM Arsenite	999_Free	204	2010	124	110.5						114		209		215		123		124		167		158.667	98	165.714	92.758	9.36997	2070	130.075	0	100.75	198	241	279	1752.5	112.188	2.66e-66	85	110	exp
H2	S-867c	TJ1060	14 mM Arsenite	999_Free	55	2010	167	159.5						114		209		215		123		124		167		158.667	98	120.265	65.6414	6.63078	1515	99	0	84	134	171.25	209	1752.5	112.188	2.66e-66	85	110	exp
A3	S-867d	TJ1060	M9	999_Free	13	2010	0	99.5			0		288													144	98	0.183673	1.81827	0.183673	1530	0	0	0	0	0	18	1470	129.7				control
B3	S-867d	TJ1060	M9	999_Free	74	2010	288	286			0		288													144	98	271.235	25.7032	2.59642	1410	259.4	160	267	277	286	300	1470	129.7				control
C3	S-867d	TJ1060	14 mM Arsenite	999_Free	157	2010	171	168.5	72.8536						171		84		0		62		113		41	78.5	98	104.704	66.3415	6.70151	1410	99.65	0	39.5	109.5	162.5	212	1692.5	116.179	0.0344	7.32376e-05	34	control
D3	S-867d	TJ1060	14 mM Arsenite	999_Free	155	2010	84	94.5	72.8536						171		84		0		62		113		41	78.5	98	113.765	61.0433	6.1663	1800	99.5	0	84.25	116.5	163.25	214	1692.5	116.179	0.0344	7.32376e-05	34	control
E3	S-867d	TJ1060	14 mM Arsenite	999_Free	245	2010	0	23	72.8536						171		84		0		62		113		41	78.5	98	107.51	97.6064	9.85974	1650	117.15	0	0	122.5	199	266	1692.5	116.179	0.0344	7.32376e-05	34	control
F3	S-867d	TJ1060	14 mM Arsenite	999_Free	267	2010	62	53.5	72.8536						171		84		0		62		113		41	78.5	98	126.98	101.419	10.2448	1605	133.175	0	0	152.5	217	308	1692.5	116.179	0.0344	7.32376e-05	34	control
G3	S-867d	TJ1060	14 mM Arsenite	999_Free	240	2010	113	120.5	72.8536						171		84		0		62		113		41	78.5	98	137.52	93.611	9.45614	1950	121.525	0	8.25	171.5	211.5	266	1692.5	116.179	0.0344	7.32376e-05	34	control
H3	S-867d	TJ1060	14 mM Arsenite	999_Free	218	2010	41	39.5	72.8536						171		84		0		62		113		41	78.5	98	136.173	107.472	10.8563	1740	126.075	0	0	188.5	238.75	265	1692.5	116.179	0.0344	7.32376e-05	34	control
A2	S-867c	TJ1060	M9	999_Free	167	2040	272	279.5		272		259														265.5	98	252.653	24.8464	2.50986	1575	257.15	136	241.25	255	268	307	1747.5	251.088				exp
B2	S-867c	TJ1060	M9	999_Free	323	2040	259	263		272		259														265.5	98	242.306	28.3536	2.86414	1920	245.025	180	226.5	240.5	259	322	1747.5	251.088				exp
C2	S-867c	TJ1060	14 mM Arsenite	999_Free	194	2040	57	85.5						57		219		195		70		68		97		117.667	98	109.582	64.1925	6.48442	1215	104.375	0	64.25	112.5	160.5	232	1752.5	112.188	2.66e-66	85	110	exp
D2	S-867c	TJ1060	14 mM Arsenite	999_Free	194	2040	219	214						57		219		195		70		68		97		117.667	98	185.49	80.4311	8.12477	2370	129.575	0	168.75	218	234.25	279	1752.5	112.188	2.66e-66	85	110	exp
E2	S-867c	TJ1060	14 mM Arsenite	999_Free	259	2040	195	205						57		219		195		70		68		97		117.667	98	165.602	81.0743	8.18974	2295	124.3	0	108	196	228.25	258	1752.5	112.188	2.66e-66	85	110	exp
F2	S-867c	TJ1060	14 mM Arsenite	999_Free	137	2040	70	96.5						57		219		195		70		68		97		117.667	98	89.4898	65.402	6.6066	1050	85.8	0	0	106.5	146	195	1752.5	112.188	2.66e-66	85	110	exp
G2	S-867c	TJ1060	14 mM Arsenite	999_Free	204	2040	68	96						57		219		195		70		68		97		117.667	98	165.714	92.758	9.36997	2070	130.075	0	100.75	198	241	279	1752.5	112.188	2.66e-66	85	110	exp
H2	S-867c	TJ1060	14 mM Arsenite	999_Free	55	2040	97	132						57		219		195		70		68		97		117.667	98	120.265	65.6414	6.63078	1515	99	0	84	134	171.25	209	1752.5	112.188	2.66e-66	85	110	exp
A3	S-867d	TJ1060	M9	999_Free	13	2040	0	96			0		290													145	98	0.183673	1.81827	0.183673	1530	0	0	0	0	0	18	1470	129.7				control
B3	S-867d	TJ1060	M9	999_Free	74	2040	290	289			0		290													145	98	271.235	25.7032	2.59642	1410	259.4	160	267	277	286	300	1470	129.7				control
C3	S-867d	TJ1060	14 mM Arsenite	999_Free	157	2040	163	167	69.275						163		134		0		58		129		73	92.8333	98	104.704	66.3415	6.70151	1410	99.65	0	39.5	109.5	162.5	212	1692.5	116.179	0.0344	7.32376e-05	34	control
D3	S-867d	TJ1060	14 mM Arsenite	999_Free	155	2040	134	109	69.275						163		134		0		58		129		73	92.8333	98	113.765	61.0433	6.1663	1800	99.5	0	84.25	116.5	163.25	214	1692.5	116.179	0.0344	7.32376e-05	34	control
E3	S-867d	TJ1060	14 mM Arsenite	999_Free	245	2040	0	27	69.275						163		134		0		58		129		73	92.8333	98	107.51	97.6064	9.85974	1650	117.15	0	0	122.5	199	266	1692.5	116.179	0.0344	7.32376e-05	34	control
F3	S-867d	TJ1060	14 mM Arsenite	999_Free	267	2040	58	60	69.275						163		134		0		58		129		73	92.8333	98	126.98	101.419	10.2448	1605	133.175	0	0	152.5	217	308	1692.5	116.179	0.0344	7.32376e-05	34	control
G3	S-867d	TJ1060	14 mM Arsenite	999_Free	240	2040	129	121	69.275						163		134		0		58		129		73	92.8333	98	137.52	93.611	9.45614	1950	121.525	0	8.25	171.5	211.5	266	1692.5	116.179	0.0344	7.32376e-05	34	control
H3	S-867d	TJ1060	14 mM Arsenite	999_Free	218	2040	73	57	69.275						163		134		0		58		129		73	92.8333	98	136.173	107.472	10.8563	1740	126.075	0	0	188.5	238.75	265	1692.5	116.179	0.0344	7.32376e-05	34	control
A2	S-867c	TJ1060	M9	999_Free	167	2070	250	261		250		228														239	98	252.653	24.8464	2.50986	1575	257.15	136	241.25	255	268	307	1747.5	251.088				exp
B2	S-867c	TJ1060	M9	999_Free	323	2070	228	243.5		250		228														239	98	242.306	28.3536	2.86414	1920	245.025	180	226.5	240.5	259	322	1747.5	251.088				exp
C2	S-867c	TJ1060	14 mM Arsenite	999_Free	194	2070	173	115						173		195		164		76		133		155		149.333	98	109.582	64.1925	6.48442	1215	104.375	0	64.25	112.5	160.5	232	1752.5	112.188	2.66e-66	85	110	exp
D2	S-867c	TJ1060	14 mM Arsenite	999_Free	194	2070	195	207						173		195		164		76		133		155		149.333	98	185.49	80.4311	8.12477	2370	129.575	0	168.75	218	234.25	279	1752.5	112.188	2.66e-66	85	110	exp
E2	S-867c	TJ1060	14 mM Arsenite	999_Free	259	2070	164	179.5						173		195		164		76		133		155		149.333	98	165.602	81.0743	8.18974	2295	124.3	0	108	196	228.25	258	1752.5	112.188	2.66e-66	85	110	exp
F2	S-867c	TJ1060	14 mM Arsenite	999_Free	137	2070	76	73						173		195		164		76		133		155		149.333	98	89.4898	65.402	6.6066	1050	85.8	0	0	106.5	146	195	1752.5	112.188	2.66e-66	85	110	exp
G2	S-867c	TJ1060	14 mM Arsenite	999_Free	204	2070	133	100.5						173		195		164		76		133		155		149.333	98	165.714	92.758	9.36997	2070	130.075	0	100.75	198	241	279	1752.5	112.188	2.66e-66	85	110	exp
H2	S-867c	TJ1060	14 mM Arsenite	999_Free	55	2070	155	126						173		195		164		76		133		155		149.333	98	120.265	65.6414	6.63078	1515	99	0	84	134	171.25	209	1752.5	112.188	2.66e-66	85	110	exp
A3	S-867d	TJ1060	M9	999_Free	13	2070	0	91.5			0		284													142	98	0.183673	1.81827	0.183673	1530	0	0	0	0	0	18	1470	129.7				control
B3	S-867d	TJ1060	M9	999_Free	74	2070	284	287			0		284													142	98	271.235	25.7032	2.59642	1410	259.4	160	267	277	286	300	1470	129.7				control
C3	S-867d	TJ1060	14 mM Arsenite	999_Free	157	2070	88	125.5	65.7211						88		60		0		42		63		13	44.3333	98	104.704	66.3415	6.70151	1410	99.65	0	39.5	109.5	162.5	212	1692.5	116.179	0.0344	7.32376e-05	34	control
D3	S-867d	TJ1060	14 mM Arsenite	999_Free	155	2070	60	97	65.7211						88		60		0		42		63		13	44.3333	98	113.765	61.0433	6.1663	1800	99.5	0	84.25	116.5	163.25	214	1692.5	116.179	0.0344	7.32376e-05	34	control
E3	S-867d	TJ1060	14 mM Arsenite	999_Free	245	2070	0	18.5	65.7211						88		60		0		42		63		13	44.3333	98	107.51	97.6064	9.85974	1650	117.15	0	0	122.5	199	266	1692.5	116.179	0.0344	7.32376e-05	34	control
F3	S-867d	TJ1060	14 mM Arsenite	999_Free	267	2070	42	50	65.7211						88		60		0		42		63		13	44.3333	98	126.98	101.419	10.2448	1605	133.175	0	0	152.5	217	308	1692.5	116.179	0.0344	7.32376e-05	34	control
G3	S-867d	TJ1060	14 mM Arsenite	999_Free	240	2070	63	96	65.7211						88		60		0		42		63		13	44.3333	98	137.52	93.611	9.45614	1950	121.525	0	8.25	171.5	211.5	266	1692.5	116.179	0.0344	7.32376e-05	34	control
H3	S-867d	TJ1060	14 mM Arsenite	999_Free	218	2070	13	43	65.7211						88		60		0		42		63		13	44.3333	98	136.173	107.472	10.8563	1740	126.075	0	0	188.5	238.75	265	1692.5	116.179	0.0344	7.32376e-05	34	control
A2	S-867c	TJ1060	M9	999_Free	167	2100	254	252		254		246														250	98	252.653	24.8464	2.50986	1575	257.15	136	241.25	255	268	307	1747.5	251.088				exp
B2	S-867c	TJ1060	M9	999_Free	323	2100	246	237		254		246														250	98	242.306	28.3536	2.86414	1920	245.025	180	226.5	240.5	259	322	1747.5	251.088				exp
C2	S-867c	TJ1060	14 mM Arsenite	999_Free	194	2100	197	185						197		179		165		55		109		126		138.5	98	109.582	64.1925	6.48442	1215	104.375	0	64.25	112.5	160.5	232	1752.5	112.188	2.66e-66	85	110	exp
D2	S-867c	TJ1060	14 mM Arsenite	999_Free	194	2100	179	187						197		179		165		55		109		126		138.5	98	185.49	80.4311	8.12477	2370	129.575	0	168.75	218	234.25	279	1752.5	112.188	2.66e-66	85	110	exp
E2	S-867c	TJ1060	14 mM Arsenite	999_Free	259	2100	165	164.5						197		179		165		55		109		126		138.5	98	165.602	81.0743	8.18974	2295	124.3	0	108	196	228.25	258	1752.5	112.188	2.66e-66	85	110	exp
F2	S-867c	TJ1060	14 mM Arsenite	999_Free	137	2100	55	65.5						197		179		165		55		109		126		138.5	98	89.4898	65.402	6.6066	1050	85.8	0	0	106.5	146	195	1752.5	112.188	2.66e-66	85	110	exp
G2	S-867c	TJ1060	14 mM Arsenite	999_Free	204	2100	109	121						197		179		165		55		109		126		138.5	98	165.714	92.758	9.36997	2070	130.075	0	100.75	198	241	279	1752.5	112.188	2.66e-66	85	110	exp
H2	S-867c	TJ1060	14 mM Arsenite	999_Free	55	2100	126	140.5						197		179		165		55		109		126		138.5	98	120.265	65.6414	6.63078	1515	99	0	84	134	171.25	209	1752.5	112.188	2.66e-66	85	110	exp
A3	S-867d	TJ1060	M9	999_Free	13	2100	0	94.5			0		279													139.5	98	0.183673	1.81827	0.183673	1530	0	0	0	0	0	18	1470	129.7				control
B3	S-867d	TJ1060	M9	999_Free	74	2100	279	281.5			0		279													139.5	98	271.235	25.7032	2.59642	1410	259.4	160	267	277	286	300	1470	129.7				control
C3	S-867d	TJ1060	14 mM Arsenite	999_Free	157	2100	81	84.5	62.1951						81		111		0		28		77		0	49.5	98	104.704	66.3415	6.70151	1410	99.65	0	39.5	109.5	162.5	212	1692.5	116.179	0.0344	7.32376e-05	34	control
D3	S-867d	TJ1060	14 mM Arsenite	999_Free	155	2100	111	85.5	62.1951						81		111		0		28		77		0	49.5	98	113.765	61.0433	6.1663	1800	99.5	0	84.25	116.5	163.25	214	1692.5	116.179	0.0344	7.32376e-05	34	control
E3	S-867d	TJ1060	14 mM Arsenite	999_Free	245	2100	0	1.5	62.1951						81		111		0		28		77		0	49.5	98	107.51	97.6064	9.85974	1650	117.15	0	0	122.5	199	266	1692.5	116.179	0.0344	7.32376e-05	34	control
F3	S-867d	TJ1060	14 mM Arsenite	999_Free	267	2100	28	35	62.1951						81		111		0		28		77		0	49.5	98	126.98	101.419	10.2448	1605	133.175	0	0	152.5	217	308	1692.5	116.179	0.0344	7.32376e-05	34	control
G3	S-867d	TJ1060	14 mM Arsenite	999_Free	240	2100	77	70	62.1951						81		111		0		28		77		0	49.5	98	137.52	93.611	9.45614	1950	121.525	0	8.25	171.5	211.5	266	1692.5	116.179	0.0344	7.32376e-05	34	control
H3	S-867d	TJ1060	14 mM Arsenite	999_Free	218	2100	0	7	62.1951						81		111		0		28		77		0	49.5	98	136.173	107.472	10.8563	1740	126.075	0	0	188.5	238.75	265	1692.5	116.179	0.0344	7.32376e-05	34	control
A2	S-867c	TJ1060	M9	999_Free	167	2130	270	262		270		250														260	98	252.653	24.8464	2.50986	1575	257.15	136	241.25	255	268	307	1747.5	251.088				exp
B2	S-867c	TJ1060	M9	999_Free	323	2130	250	248		270		250														260	98	242.306	28.3536	2.86414	1920	245.025	180	226.5	240.5	259	322	1747.5	251.088				exp
C2	S-867c	TJ1060	14 mM Arsenite	999_Free	194	2130	159	178						159		178		147		23		103		191		133.5	98	109.582	64.1925	6.48442	1215	104.375	0	64.25	112.5	160.5	232	1752.5	112.188	2.66e-66	85	110	exp
D2	S-867c	TJ1060	14 mM Arsenite	999_Free	194	2130	178	178.5						159		178		147		23		103		191		133.5	98	185.49	80.4311	8.12477	2370	129.575	0	168.75	218	234.25	279	1752.5	112.188	2.66e-66	85	110	exp
E2	S-867c	TJ1060	14 mM Arsenite	999_Free	259	2130	147	156						159		178		147		23		103		191		133.5	98	165.602	81.0743	8.18974	2295	124.3	0	108	196	228.25	258	1752.5	112.188	2.66e-66	85	110	exp
F2	S-867c	TJ1060	14 mM Arsenite	999_Free	137	2130	23	39						159		178		147		23		103		191		133.5	98	89.4898	65.402	6.6066	1050	85.8	0	0	106.5	146	195	1752.5	112.188	2.66e-66	85	110	exp
G2	S-867c	TJ1060	14 mM Arsenite	999_Free	204	2130	103	106						159		178		147		23		103		191		133.5	98	165.714	92.758	9.36997	2070	130.075	0	100.75	198	241	279	1752.5	112.188	2.66e-66	85	110	exp
H2	S-867c	TJ1060	14 mM Arsenite	999_Free	55	2130	191	158.5						159		178		147		23		103		191		133.5	98	120.265	65.6414	6.63078	1515	99	0	84	134	171.25	209	1752.5	112.188	2.66e-66	85	110	exp
A3	S-867d	TJ1060	M9	999_Free	13	2130	0	89.5			0		293													146.5	98	0.183673	1.81827	0.183673	1530	0	0	0	0	0	18	1470	129.7				control
B3	S-867d	TJ1060	M9	999_Free	74	2130	293	286			0		293													146.5	98	271.235	25.7032	2.59642	1410	259.4	160	267	277	286	300	1470	129.7				control
C3	S-867d	TJ1060	14 mM Arsenite	999_Free	157	2130	105	93	58.7003						105		89		0		13		57		0	44	98	104.704	66.3415	6.70151	1410	99.65	0	39.5	109.5	162.5	212	1692.5	116.179	0.0344	7.32376e-05	34	control
D3	S-867d	TJ1060	14 mM Arsenite	999_Free	155	2130	89	100	58.7003						105		89		0		13		57		0	44	98	113.765	61.0433	6.1663	1800	99.5	0	84.25	116.5	163.25	214	1692.5	116.179	0.0344	7.32376e-05	34	control
E3	S-867d	TJ1060	14 mM Arsenite	999_Free	245	2130	0	3	58.7003						105		89		0		13		57		0	44	98	107.51	97.6064	9.85974	1650	117.15	0	0	122.5	199	266	1692.5	116.179	0.0344	7.32376e-05	34	control
F3	S-867d	TJ1060	14 mM Arsenite	999_Free	267	2130	13	20.5	58.7003						105		89		0		13		57		0	44	98	126.98	101.419	10.2448	1605	133.175	0	0	152.5	217	308	1692.5	116.179	0.0344	7.32376e-05	34	control
G3	S-867d	TJ1060	14 mM Arsenite	999_Free	240	2130	57	67	58.7003						105		89		0		13		57		0	44	98	137.52	93.611	9.45614	1950	121.525	0	8.25	171.5	211.5	266	1692.5	116.179	0.0344	7.32376e-05	34	control
H3	S-867d	TJ1060	14 mM Arsenite	999_Free	218	2130	0	4.5	58.7003						105		89		0		13		57		0	44	98	136.173	107.472	10.8563	1740	126.075	0	0	188.5	238.75	265	1692.5	116.179	0.0344	7.32376e-05	34	control
A2	S-867c	TJ1060	M9	999_Free	167	2160	256	263		256		253														254.5	98	252.653	24.8464	2.50986	1575	257.15	136	241.25	255	268	307	1747.5	251.088				exp
B2	S-867c	TJ1060	M9	999_Free	323	2160	253	251.5		256		253														254.5	98	242.306	28.3536	2.86414	1920	245.025	180	226.5	240.5	259	322	1747.5	251.088				exp
C2	S-867c	TJ1060	14 mM Arsenite	999_Free	194	2160	115	137						115		193		108		0		138		167		120.167	98	109.582	64.1925	6.48442	1215	104.375	0	64.25	112.5	160.5	232	1752.5	112.188	2.66e-66	85	110	exp
D2	S-867c	TJ1060	14 mM Arsenite	999_Free	194	2160	193	185.5						115		193		108		0		138		167		120.167	98	185.49	80.4311	8.12477	2370	129.575	0	168.75	218	234.25	279	1752.5	112.188	2.66e-66	85	110	exp
E2	S-867c	TJ1060	14 mM Arsenite	999_Free	259	2160	108	127.5						115		193		108		0		138		167		120.167	98	165.602	81.0743	8.18974	2295	124.3	0	108	196	228.25	258	1752.5	112.188	2.66e-66	85	110	exp
F2	S-867c	TJ1060	14 mM Arsenite	999_Free	137	2160	0	17						115		193		108		0		138		167		120.167	98	89.4898	65.402	6.6066	1050	85.8	0	0	106.5	146	195	1752.5	112.188	2.66e-66	85	110	exp
G2	S-867c	TJ1060	14 mM Arsenite	999_Free	204	2160	138	120.5						115		193		108		0		138		167		120.167	98	165.714	92.758	9.36997	2070	130.075	0	100.75	198	241	279	1752.5	112.188	2.66e-66	85	110	exp
H2	S-867c	TJ1060	14 mM Arsenite	999_Free	55	2160	167	179						115		193		108		0		138		167		120.167	98	120.265	65.6414	6.63078	1515	99	0	84	134	171.25	209	1752.5	112.188	2.66e-66	85	110	exp
A3	S-867d	TJ1060	M9	999_Free	13	2160	0	91.5			0		272													136	98	0.183673	1.81827	0.183673	1530	0	0	0	0	0	18	1470	129.7				control
B3	S-867d	TJ1060	M9	999_Free	74	2160	272	282.5			0		272													136	98	271.235	25.7032	2.59642	1410	259.4	160	267	277	286	300	1470	129.7				control
C3	S-867d	TJ1060	14 mM Arsenite	999_Free	157	2160	63	84	55.2398						63		122		0		0		46		0	38.5	98	104.704	66.3415	6.70151	1410	99.65	0	39.5	109.5	162.5	212	1692.5	116.179	0.0344	7.32376e-05	34	control
D3	S-867d	TJ1060	14 mM Arsenite	999_Free	155	2160	122	105.5	55.2398						63		122		0		0		46		0	38.5	98	113.765	61.0433	6.1663	1800	99.5	0	84.25	116.5	163.25	214	1692.5	116.179	0.0344	7.32376e-05	34	control
E3	S-867d	TJ1060	14 mM Arsenite	999_Free	245	2160	0	8	55.2398						63		122		0		0		46		0	38.5	98	107.51	97.6064	9.85974	1650	117.15	0	0	122.5	199	266	1692.5	116.179	0.0344	7.32376e-05	34	control
F3	S-867d	TJ1060	14 mM Arsenite	999_Free	267	2160	0	17	55.2398						63		122		0		0		46		0	38.5	98	126.98	101.419	10.2448	1605	133.175	0	0	152.5	217	308	1692.5	116.179	0.0344	7.32376e-05	34	control
G3	S-867d	TJ1060	14 mM Arsenite	999_Free	240	2160	46	51.5	55.2398						63		122		0		0		46		0	38.5	98	137.52	93.611	9.45614	1950	121.525	0	8.25	171.5	211.5	266	1692.5	116.179	0.0344	7.32376e-05	34	control
H3	S-867d	TJ1060	14 mM Arsenite	999_Free	218	2160	0	4.5	55.2398						63		122		0		0		46		0	38.5	98	136.173	107.472	10.8563	1740	126.075	0	0	188.5	238.75	265	1692.5	116.179	0.0344	7.32376e-05	34	control
A2	S-867c	TJ1060	M9	999_Free	167	2190	238	247		238		280														259	98	252.653	24.8464	2.50986	1575	257.15	136	241.25	255	268	307	1747.5	251.088				exp
B2	S-867c	TJ1060	M9	999_Free	323	2190	280	266.5		238		280														259	98	242.306	28.3536	2.86414	1920	245.025	180	226.5	240.5	259	322	1747.5	251.088				exp
C2	S-867c	TJ1060	14 mM Arsenite	999_Free	194	2190	186	150.5						186		193		62		0		82		151		112.333	98	109.582	64.1925	6.48442	1215	104.375	0	64.25	112.5	160.5	232	1752.5	112.188	2.66e-66	85	110	exp
D2	S-867c	TJ1060	14 mM Arsenite	999_Free	194	2190	193	193						186		193		62		0		82		151		112.333	98	185.49	80.4311	8.12477	2370	129.575	0	168.75	218	234.25	279	1752.5	112.188	2.66e-66	85	110	exp
E2	S-867c	TJ1060	14 mM Arsenite	999_Free	259	2190	62	85						186		193		62		0		82		151		112.333	98	165.602	81.0743	8.18974	2295	124.3	0	108	196	228.25	258	1752.5	112.188	2.66e-66	85	110	exp
F2	S-867c	TJ1060	14 mM Arsenite	999_Free	137	2190	0	44						186		193		62		0		82		151		112.333	98	89.4898	65.402	6.6066	1050	85.8	0	0	106.5	146	195	1752.5	112.188	2.66e-66	85	110	exp
G2	S-867c	TJ1060	14 mM Arsenite	999_Free	204	2190	82	110						186		193		62		0		82		151		112.333	98	165.714	92.758	9.36997	2070	130.075	0	100.75	198	241	279	1752.5	112.188	2.66e-66	85	110	exp
H2	S-867c	TJ1060	14 mM Arsenite	999_Free	55	2190	151	159						186		193		62		0		82		151		112.333	98	120.265	65.6414	6.63078	1515	99	0	84	134	171.25	209	1752.5	112.188	2.66e-66	85	110	exp
A3	S-867d	TJ1060	M9	999_Free	13	2190	0	79			0		287													143.5	98	0.183673	1.81827	0.183673	1530	0	0	0	0	0	18	1470	129.7				control
B3	S-867d	TJ1060	M9	999_Free	74	2190	287	279.5			0		287													143.5	98	271.235	25.7032	2.59642	1410	259.4	160	267	277	286	300	1470	129.7				control
C3	S-867d	TJ1060	14 mM Arsenite	999_Free	157	2190	73	68	51.8166						73		142		0		0		44		0	43.1667	98	104.704	66.3415	6.70151	1410	99.65	0	39.5	109.5	162.5	212	1692.5	116.179	0.0344	7.32376e-05	34	control
D3	S-867d	TJ1060	14 mM Arsenite	999_Free	155	2190	142	132	51.8166						73		142		0		0		44		0	43.1667	98	113.765	61.0433	6.1663	1800	99.5	0	84.25	116.5	163.25	214	1692.5	116.179	0.0344	7.32376e-05	34	control
E3	S-867d	TJ1060	14 mM Arsenite	999_Free	245	2190	0	21	51.8166						73		142		0		0		44		0	43.1667	98	107.51	97.6064	9.85974	1650	117.15	0	0	122.5	199	266	1692.5	116.179	0.0344	7.32376e-05	34	control
F3	S-867d	TJ1060	14 mM Arsenite	999_Free	267	2190	0	29	51.8166						73		142		0		0		44		0	43.1667	98	126.98	101.419	10.2448	1605	133.175	0	0	152.5	217	308	1692.5	116.179	0.0344	7.32376e-05	34	control
G3	S-867d	TJ1060	14 mM Arsenite	999_Free	240	2190	44	45	51.8166						73		142		0		0		44		0	43.1667	98	137.52	93.611	9.45614	1950	121.525	0	8.25	171.5	211.5	266	1692.5	116.179	0.0344	7.32376e-05	34	control
H3	S-867d	TJ1060	14 mM Arsenite	999_Free	218	2190	0	2	51.8166						73		142		0		0		44		0	43.1667	98	136.173	107.472	10.8563	1740	126.075	0	0	188.5	238.75	265	1692.5	116.179	0.0344	7.32376e-05	34	control
A2	S-867c	TJ1060	M9	999_Free	167	2220	251	244.5		251		263														257	98	252.653	24.8464	2.50986	1575	257.15	136	241.25	255	268	307	1747.5	251.088				exp
B2	S-867c	TJ1060	M9	999_Free	323	2220	263	271.5		251		263														257	98	242.306	28.3536	2.86414	1920	245.025	180	226.5	240.5	259	322	1747.5	251.088				exp
C2	S-867c	TJ1060	14 mM Arsenite	999_Free	194	2220	129	157.5						129		167		37		0		133		134		100	98	109.582	64.1925	6.48442	1215	104.375	0	64.25	112.5	160.5	232	1752.5	112.188	2.66e-66	85	110	exp
D2	S-867c	TJ1060	14 mM Arsenite	999_Free	194	2220	167	180						129		167		37		0		133		134		100	98	185.49	80.4311	8.12477	2370	129.575	0	168.75	218	234.25	279	1752.5	112.188	2.66e-66	85	110	exp
E2	S-867c	TJ1060	14 mM Arsenite	999_Free	259	2220	37	49.5						129		167		37		0		133		134		100	98	165.602	81.0743	8.18974	2295	124.3	0	108	196	228.25	258	1752.5	112.188	2.66e-66	85	110	exp
F2	S-867c	TJ1060	14 mM Arsenite	999_Free	137	2220	0	63						129		167		37		0		133		134		100	98	89.4898	65.402	6.6066	1050	85.8	0	0	106.5	146	195	1752.5	112.188	2.66e-66	85	110	exp
G2	S-867c	TJ1060	14 mM Arsenite	999_Free	204	2220	133	107.5						129		167		37		0		133		134		100	98	165.714	92.758	9.36997	2070	130.075	0	100.75	198	241	279	1752.5	112.188	2.66e-66	85	110	exp
H2	S-867c	TJ1060	14 mM Arsenite	999_Free	55	2220	134	142.5						129		167		37		0		133		134		100	98	120.265	65.6414	6.63078	1515	99	0	84	134	171.25	209	1752.5	112.188	2.66e-66	85	110	exp
A3	S-867d	TJ1060	M9	999_Free	13	2220	0	61			0		264													132	98	0.183673	1.81827	0.183673	1530	0	0	0	0	0	18	1470	129.7				control
B3	S-867d	TJ1060	M9	999_Free	74	2220	264	275.5			0		264													132	98	271.235	25.7032	2.59642	1410	259.4	160	267	277	286	300	1470	129.7				control
C3	S-867d	TJ1060	14 mM Arsenite	999_Free	157	2220	34	53.5	48.4336						34		125		0		0		33		0	32	98	104.704	66.3415	6.70151	1410	99.65	0	39.5	109.5	162.5	212	1692.5	116.179	0.0344	7.32376e-05	34	control
D3	S-867d	TJ1060	14 mM Arsenite	999_Free	155	2220	125	133.5	48.4336						34		125		0		0		33		0	32	98	113.765	61.0433	6.1663	1800	99.5	0	84.25	116.5	163.25	214	1692.5	116.179	0.0344	7.32376e-05	34	control
E3	S-867d	TJ1060	14 mM Arsenite	999_Free	245	2220	0	55	48.4336						34		125		0		0		33		0	32	98	107.51	97.6064	9.85974	1650	117.15	0	0	122.5	199	266	1692.5	116.179	0.0344	7.32376e-05	34	control
F3	S-867d	TJ1060	14 mM Arsenite	999_Free	267	2220	0	26	48.4336						34		125		0		0		33		0	32	98	126.98	101.419	10.2448	1605	133.175	0	0	152.5	217	308	1692.5	116.179	0.0344	7.32376e-05	34	control
G3	S-867d	TJ1060	14 mM Arsenite	999_Free	240	2220	33	38.5	48.4336						34		125		0		0		33		0	32	98	137.52	93.611	9.45614	1950	121.525	0	8.25	171.5	211.5	266	1692.5	116.179	0.0344	7.32376e-05	34	control
H3	S-867d	TJ1060	14 mM Arsenite	999_Free	218	2220	0	2	48.4336						34		125		0		0		33		0	32	98	136.173	107.472	10.8563	1740	126.075	0	0	188.5	238.75	265	1692.5	116.179	0.0344	7.32376e-05	34	control
A2	S-867c	TJ1060	M9	999_Free	167	2250	263	257		263		255														259	98	252.653	24.8464	2.50986	1575	257.15	136	241.25	255	268	307	1747.5	251.088				exp
B2	S-867c	TJ1060	M9	999_Free	323	2250	255	259		263		255														259	98	242.306	28.3536	2.86414	1920	245.025	180	226.5	240.5	259	322	1747.5	251.088				exp
C2	S-867c	TJ1060	14 mM Arsenite	999_Free	194	2250	123	126						123		174		108		0		64		103		95.3333	98	109.582	64.1925	6.48442	1215	104.375	0	64.25	112.5	160.5	232	1752.5	112.188	2.66e-66	85	110	exp
D2	S-867c	TJ1060	14 mM Arsenite	999_Free	194	2250	174	170.5						123		174		108		0		64		103		95.3333	98	185.49	80.4311	8.12477	2370	129.575	0	168.75	218	234.25	279	1752.5	112.188	2.66e-66	85	110	exp
E2	S-867c	TJ1060	14 mM Arsenite	999_Free	259	2250	108	72.5						123		174		108		0		64		103		95.3333	98	165.602	81.0743	8.18974	2295	124.3	0	108	196	228.25	258	1752.5	112.188	2.66e-66	85	110	exp
F2	S-867c	TJ1060	14 mM Arsenite	999_Free	137	2250	0	89						123		174		108		0		64		103		95.3333	98	89.4898	65.402	6.6066	1050	85.8	0	0	106.5	146	195	1752.5	112.188	2.66e-66	85	110	exp
G2	S-867c	TJ1060	14 mM Arsenite	999_Free	204	2250	64	98.5						123		174		108		0		64		103		95.3333	98	165.714	92.758	9.36997	2070	130.075	0	100.75	198	241	279	1752.5	112.188	2.66e-66	85	110	exp
H2	S-867c	TJ1060	14 mM Arsenite	999_Free	55	2250	103	118.5						123		174		108		0		64		103		95.3333	98	120.265	65.6414	6.63078	1515	99	0	84	134	171.25	209	1752.5	112.188	2.66e-66	85	110	exp
A3	S-867d	TJ1060	M9	999_Free	13	2250	0	81			0		270													135	98	0.183673	1.81827	0.183673	1530	0	0	0	0	0	18	1470	129.7				control
B3	S-867d	TJ1060	M9	999_Free	74	2250	270	267			0		270													135	98	271.235	25.7032	2.59642	1410	259.4	160	267	277	286	300	1470	129.7				control
C3	S-867d	TJ1060	14 mM Arsenite	999_Free	157	2250	33	33.5	45.0935						33		100		0		0		0		0	22.1667	98	104.704	66.3415	6.70151	1410	99.65	0	39.5	109.5	162.5	212	1692.5	116.179	0.0344	7.32376e-05	34	control
D3	S-867d	TJ1060	14 mM Arsenite	999_Free	155	2250	100	112.5	45.0935						33		100		0		0		0		0	22.1667	98	113.765	61.0433	6.1663	1800	99.5	0	84.25	116.5	163.25	214	1692.5	116.179	0.0344	7.32376e-05	34	control
E3	S-867d	TJ1060	14 mM Arsenite	999_Free	245	2250	0	56.5	45.0935						33		100		0		0		0		0	22.1667	98	107.51	97.6064	9.85974	1650	117.15	0	0	122.5	199	266	1692.5	116.179	0.0344	7.32376e-05	34	control
F3	S-867d	TJ1060	14 mM Arsenite	999_Free	267	2250	0	7.5	45.0935						33		100		0		0		0		0	22.1667	98	126.98	101.419	10.2448	1605	133.175	0	0	152.5	217	308	1692.5	116.179	0.0344	7.32376e-05	34	control
G3	S-867d	TJ1060	14 mM Arsenite	999_Free	240	2250	0	18	45.0935						33		100		0		0		0		0	22.1667	98	137.52	93.611	9.45614	1950	121.525	0	8.25	171.5	211.5	266	1692.5	116.179	0.0344	7.32376e-05	34	control
H3	S-867d	TJ1060	14 mM Arsenite	999_Free	218	2250	0	0.5	45.0935						33		100		0		0		0		0	22.1667	98	136.173	107.472	10.8563	1740	126.075	0	0	188.5	238.75	265	1692.5	116.179	0.0344	7.32376e-05	34	control
A2	S-867c	TJ1060	M9	999_Free	167	2280	245	254		245		239														242	98	252.653	24.8464	2.50986	1575	257.15	136	241.25	255	268	307	1747.5	251.088				exp
B2	S-867c	TJ1060	M9	999_Free	323	2280	239	247		245		239														242	98	242.306	28.3536	2.86414	1920	245.025	180	226.5	240.5	259	322	1747.5	251.088				exp
C2	S-867c	TJ1060	14 mM Arsenite	999_Free	194	2280	121	122						121		155		129		0		171		74		108.333	98	109.582	64.1925	6.48442	1215	104.375	0	64.25	112.5	160.5	232	1752.5	112.188	2.66e-66	85	110	exp
D2	S-867c	TJ1060	14 mM Arsenite	999_Free	194	2280	155	164.5						121		155		129		0		171		74		108.333	98	185.49	80.4311	8.12477	2370	129.575	0	168.75	218	234.25	279	1752.5	112.188	2.66e-66	85	110	exp
E2	S-867c	TJ1060	14 mM Arsenite	999_Free	259	2280	129	118.5						121		155		129		0		171		74		108.333	98	165.602	81.0743	8.18974	2295	124.3	0	108	196	228.25	258	1752.5	112.188	2.66e-66	85	110	exp
F2	S-867c	TJ1060	14 mM Arsenite	999_Free	137	2280	0	144.5						121		155		129		0		171		74		108.333	98	89.4898	65.402	6.6066	1050	85.8	0	0	106.5	146	195	1752.5	112.188	2.66e-66	85	110	exp
G2	S-867c	TJ1060	14 mM Arsenite	999_Free	204	2280	171	117.5						121		155		129		0		171		74		108.333	98	165.714	92.758	9.36997	2070	130.075	0	100.75	198	241	279	1752.5	112.188	2.66e-66	85	110	exp
H2	S-867c	TJ1060	14 mM Arsenite	999_Free	55	2280	74	88.5						121		155		129		0		171		74		108.333	98	120.265	65.6414	6.63078	1515	99	0	84	134	171.25	209	1752.5	112.188	2.66e-66	85	110	exp
A3	S-867d	TJ1060	M9	999_Free	13	2280	0	98			0		277													138.5	98	0.183673	1.81827	0.183673	1530	0	0	0	0	0	18	1470	129.7				control
B3	S-867d	TJ1060	M9	999_Free	74	2280	277	273.5			0		277													138.5	98	271.235	25.7032	2.59642	1410	259.4	160	267	277	286	300	1470	129.7				control
C3	S-867d	TJ1060	14 mM Arsenite	999_Free	157	2280	29	31	41.7987						29		131		0		0		0		0	26.6667	98	104.704	66.3415	6.70151	1410	99.65	0	39.5	109.5	162.5	212	1692.5	116.179	0.0344	7.32376e-05	34	control
D3	S-867d	TJ1060	14 mM Arsenite	999_Free	155	2280	131	115.5	41.7987						29		131		0		0		0		0	26.6667	98	113.765	61.0433	6.1663	1800	99.5	0	84.25	116.5	163.25	214	1692.5	116.179	0.0344	7.32376e-05	34	control
E3	S-867d	TJ1060	14 mM Arsenite	999_Free	245	2280	0	16.5	41.7987						29		131		0		0		0		0	26.6667	98	107.51	97.6064	9.85974	1650	117.15	0	0	122.5	199	266	1692.5	116.179	0.0344	7.32376e-05	34	control
F3	S-867d	TJ1060	14 mM Arsenite	999_Free	267	2280	0	0.5	41.7987						29		131		0		0		0		0	26.6667	98	126.98	101.419	10.2448	1605	133.175	0	0	152.5	217	308	1692.5	116.179	0.0344	7.32376e-05	34	control
G3	S-867d	TJ1060	14 mM Arsenite	999_Free	240	2280	0	45	41.7987						29		131		0		0		0		0	26.6667	98	137.52	93.611	9.45614	1950	121.525	0	8.25	171.5	211.5	266	1692.5	116.179	0.0344	7.32376e-05	34	control
H3	S-867d	TJ1060	14 mM Arsenite	999_Free	218	2280	0	0	41.7987						29		131		0		0		0		0	26.6667	98	136.173	107.472	10.8563	1740	126.075	0	0	188.5	238.75	265	1692.5	116.179	0.0344	7.32376e-05	34	control
A2	S-867c	TJ1060	M9	999_Free	167	2310	263	254		263		235														249	98	252.653	24.8464	2.50986	1575	257.15	136	241.25	255	268	307	1747.5	251.088				exp
B2	S-867c	TJ1060	M9	999_Free	323	2310	235	237		263		235														249	98	242.306	28.3536	2.86414	1920	245.025	180	226.5	240.5	259	322	1747.5	251.088				exp
C2	S-867c	TJ1060	14 mM Arsenite	999_Free	194	2310	112	116.5						112		149		123		0		142		81		101.167	98	109.582	64.1925	6.48442	1215	104.375	0	64.25	112.5	160.5	232	1752.5	112.188	2.66e-66	85	110	exp
D2	S-867c	TJ1060	14 mM Arsenite	999_Free	194	2310	149	152						112		149		123		0		142		81		101.167	98	185.49	80.4311	8.12477	2370	129.575	0	168.75	218	234.25	279	1752.5	112.188	2.66e-66	85	110	exp
E2	S-867c	TJ1060	14 mM Arsenite	999_Free	259	2310	123	126						112		149		123		0		142		81		101.167	98	165.602	81.0743	8.18974	2295	124.3	0	108	196	228.25	258	1752.5	112.188	2.66e-66	85	110	exp
F2	S-867c	TJ1060	14 mM Arsenite	999_Free	137	2310	0	167.5						112		149		123		0		142		81		101.167	98	89.4898	65.402	6.6066	1050	85.8	0	0	106.5	146	195	1752.5	112.188	2.66e-66	85	110	exp
G2	S-867c	TJ1060	14 mM Arsenite	999_Free	204	2310	142	156.5						112		149		123		0		142		81		101.167	98	165.714	92.758	9.36997	2070	130.075	0	100.75	198	241	279	1752.5	112.188	2.66e-66	85	110	exp
H2	S-867c	TJ1060	14 mM Arsenite	999_Free	55	2310	81	77.5						112		149		123		0		142		81		101.167	98	120.265	65.6414	6.63078	1515	99	0	84	134	171.25	209	1752.5	112.188	2.66e-66	85	110	exp
A3	S-867d	TJ1060	M9	999_Free	13	2310	0	98.5			0		286													143	98	0.183673	1.81827	0.183673	1530	0	0	0	0	0	18	1470	129.7				control
B3	S-867d	TJ1060	M9	999_Free	74	2310	286	281.5			0		286													143	98	271.235	25.7032	2.59642	1410	259.4	160	267	277	286	300	1470	129.7				control
C3	S-867d	TJ1060	14 mM Arsenite	999_Free	157	2310	41	35	38.5518						41		62		0		0		0		0	17.1667	98	104.704	66.3415	6.70151	1410	99.65	0	39.5	109.5	162.5	212	1692.5	116.179	0.0344	7.32376e-05	34	control
D3	S-867d	TJ1060	14 mM Arsenite	999_Free	155	2310	62	96.5	38.5518						41		62		0		0		0		0	17.1667	98	113.765	61.0433	6.1663	1800	99.5	0	84.25	116.5	163.25	214	1692.5	116.179	0.0344	7.32376e-05	34	control
E3	S-867d	TJ1060	14 mM Arsenite	999_Free	245	2310	0	0	38.5518						41		62		0		0		0		0	17.1667	98	107.51	97.6064	9.85974	1650	117.15	0	0	122.5	199	266	1692.5	116.179	0.0344	7.32376e-05	34	control
F3	S-867d	TJ1060	14 mM Arsenite	999_Free	267	2310	0	5.5	38.5518						41		62		0		0		0		0	17.1667	98	126.98	101.419	10.2448	1605	133.175	0	0	152.5	217	308	1692.5	116.179	0.0344	7.32376e-05	34	control
G3	S-867d	TJ1060	14 mM Arsenite	999_Free	240	2310	0	93	38.5518						41		62		0		0		0		0	17.1667	98	137.52	93.611	9.45614	1950	121.525	0	8.25	171.5	211.5	266	1692.5	116.179	0.0344	7.32376e-05	34	control
H3	S-867d	TJ1060	14 mM Arsenite	999_Free	218	2310	0	0	38.5518						41		62		0		0		0		0	17.1667	98	136.173	107.472	10.8563	1740	126.075	0	0	188.5	238.75	265	1692.5	116.179	0.0344	7.32376e-05	34	control
A2	S-867c	TJ1060	M9	999_Free	167	2340	279	271		279		264														271.5	98	252.653	24.8464	2.50986	1575	257.15	136	241.25	255	268	307	1747.5	251.088				exp
B2	S-867c	TJ1060	M9	999_Free	323	2340	264	249.5		279		264														271.5	98	242.306	28.3536	2.86414	1920	245.025	180	226.5	240.5	259	322	1747.5	251.088				exp
C2	S-867c	TJ1060	14 mM Arsenite	999_Free	194	2340	98	105						98		161		82		0		65		103		84.8333	98	109.582	64.1925	6.48442	1215	104.375	0	64.25	112.5	160.5	232	1752.5	112.188	2.66e-66	85	110	exp
D2	S-867c	TJ1060	14 mM Arsenite	999_Free	194	2340	161	155						98		161		82		0		65		103		84.8333	98	185.49	80.4311	8.12477	2370	129.575	0	168.75	218	234.25	279	1752.5	112.188	2.66e-66	85	110	exp
E2	S-867c	TJ1060	14 mM Arsenite	999_Free	259	2340	82	102.5						98		161		82		0		65		103		84.8333	98	165.602	81.0743	8.18974	2295	124.3	0	108	196	228.25	258	1752.5	112.188	2.66e-66	85	110	exp
F2	S-867c	TJ1060	14 mM Arsenite	999_Free	137	2340	0	160						98		161		82		0		65		103		84.8333	98	89.4898	65.402	6.6066	1050	85.8	0	0	106.5	146	195	1752.5	112.188	2.66e-66	85	110	exp
G2	S-867c	TJ1060	14 mM Arsenite	999_Free	204	2340	65	103.5						98		161		82		0		65		103		84.8333	98	165.714	92.758	9.36997	2070	130.075	0	100.75	198	241	279	1752.5	112.188	2.66e-66	85	110	exp
H2	S-867c	TJ1060	14 mM Arsenite	999_Free	55	2340	103	92						98		161		82		0		65		103		84.8333	98	120.265	65.6414	6.63078	1515	99	0	84	134	171.25	209	1752.5	112.188	2.66e-66	85	110	exp
A3	S-867d	TJ1060	M9	999_Free	13	2340	0	101.5			0		262													131	98	0.183673	1.81827	0.183673	1530	0	0	0	0	0	18	1470	129.7				control
B3	S-867d	TJ1060	M9	999_Free	74	2340	262	274			0		262													131	98	271.235	25.7032	2.59642	1410	259.4	160	267	277	286	300	1470	129.7				control
C3	S-867d	TJ1060	14 mM Arsenite	999_Free	157	2340	29	35	35.3549						29		104		0		0		0		0	22.1667	98	104.704	66.3415	6.70151	1410	99.65	0	39.5	109.5	162.5	212	1692.5	116.179	0.0344	7.32376e-05	34	control
D3	S-867d	TJ1060	14 mM Arsenite	999_Free	155	2340	104	83	35.3549						29		104		0		0		0		0	22.1667	98	113.765	61.0433	6.1663	1800	99.5	0	84.25	116.5	163.25	214	1692.5	116.179	0.0344	7.32376e-05	34	control
E3	S-867d	TJ1060	14 mM Arsenite	999_Free	245	2340	0	0.5	35.3549						29		104		0		0		0		0	22.1667	98	107.51	97.6064	9.85974	1650	117.15	0	0	122.5	199	266	1692.5	116.179	0.0344	7.32376e-05	34	control
F3	S-867d	TJ1060	14 mM Arsenite	999_Free	267	2340	0	8.5	35.3549						29		104		0		0		0		0	22.1667	98	126.98	101.419	10.2448	1605	133.175	0	0	152.5	217	308	1692.5	116.179	0.0344	7.32376e-05	34	control
G3	S-867d	TJ1060	14 mM Arsenite	999_Free	240	2340	0	132	35.3549						29		104		0		0		0		0	22.1667	98	137.52	93.611	9.45614	1950	121.525	0	8.25	171.5	211.5	266	1692.5	116.179	0.0344	7.32376e-05	34	control
H3	S-867d	TJ1060	14 mM Arsenite	999_Free	218	2340	0	0	35.3549						29		104		0		0		0		0	22.1667	98	136.173	107.472	10.8563	1740	126.075	0	0	188.5	238.75	265	1692.5	116.179	0.0344	7.32376e-05	34	control
A2	S-867c	TJ1060	M9	999_Free	167	2370	255	267		255		274														264.5	98	252.653	24.8464	2.50986	1575	257.15	136	241.25	255	268	307	1747.5	251.088				exp
B2	S-867c	TJ1060	M9	999_Free	323	2370	274	269		255		274														264.5	98	242.306	28.3536	2.86414	1920	245.025	180	226.5	240.5	259	322	1747.5	251.088				exp
C2	S-867c	TJ1060	14 mM Arsenite	999_Free	194	2370	128	113						128		124		107		0		84		39		80.3333	98	109.582	64.1925	6.48442	1215	104.375	0	64.25	112.5	160.5	232	1752.5	112.188	2.66e-66	85	110	exp
D2	S-867c	TJ1060	14 mM Arsenite	999_Free	194	2370	124	142.5						128		124		107		0		84		39		80.3333	98	185.49	80.4311	8.12477	2370	129.575	0	168.75	218	234.25	279	1752.5	112.188	2.66e-66	85	110	exp
E2	S-867c	TJ1060	14 mM Arsenite	999_Free	259	2370	107	94.5						128		124		107		0		84		39		80.3333	98	165.602	81.0743	8.18974	2295	124.3	0	108	196	228.25	258	1752.5	112.188	2.66e-66	85	110	exp
F2	S-867c	TJ1060	14 mM Arsenite	999_Free	137	2370	0	141.5						128		124		107		0		84		39		80.3333	98	89.4898	65.402	6.6066	1050	85.8	0	0	106.5	146	195	1752.5	112.188	2.66e-66	85	110	exp
G2	S-867c	TJ1060	14 mM Arsenite	999_Free	204	2370	84	74.5						128		124		107		0		84		39		80.3333	98	165.714	92.758	9.36997	2070	130.075	0	100.75	198	241	279	1752.5	112.188	2.66e-66	85	110	exp
H2	S-867c	TJ1060	14 mM Arsenite	999_Free	55	2370	39	71						128		124		107		0		84		39		80.3333	98	120.265	65.6414	6.63078	1515	99	0	84	134	171.25	209	1752.5	112.188	2.66e-66	85	110	exp
A3	S-867d	TJ1060	M9	999_Free	13	2370	0	105			0		268													134	98	0.183673	1.81827	0.183673	1530	0	0	0	0	0	18	1470	129.7				control
B3	S-867d	TJ1060	M9	999_Free	74	2370	268	265			0		268													134	98	271.235	25.7032	2.59642	1410	259.4	160	267	277	286	300	1470	129.7				control
C3	S-867d	TJ1060	14 mM Arsenite	999_Free	157	2370	12	20.5	32.2101						12		154		0		0		0		0	27.6667	98	104.704	66.3415	6.70151	1410	99.65	0	39.5	109.5	162.5	212	1692.5	116.179	0.0344	7.32376e-05	34	control
D3	S-867d	TJ1060	14 mM Arsenite	999_Free	155	2370	154	129	32.2101						12		154		0		0		0		0	27.6667	98	113.765	61.0433	6.1663	1800	99.5	0	84.25	116.5	163.25	214	1692.5	116.179	0.0344	7.32376e-05	34	control
E3	S-867d	TJ1060	14 mM Arsenite	999_Free	245	2370	0	0.5	32.2101						12		154		0		0		0		0	27.6667	98	107.51	97.6064	9.85974	1650	117.15	0	0	122.5	199	266	1692.5	116.179	0.0344	7.32376e-05	34	control
F3	S-867d	TJ1060	14 mM Arsenite	999_Free	267	2370	0	12	32.2101						12		154		0		0		0		0	27.6667	98	126.98	101.419	10.2448	1605	133.175	0	0	152.5	217	308	1692.5	116.179	0.0344	7.32376e-05	34	control
G3	S-867d	TJ1060	14 mM Arsenite	999_Free	240	2370	0	153.5	32.2101						12		154		0		0		0		0	27.6667	98	137.52	93.611	9.45614	1950	121.525	0	8.25	171.5	211.5	266	1692.5	116.179	0.0344	7.32376e-05	34	control
H3	S-867d	TJ1060	14 mM Arsenite	999_Free	218	2370	0	0	32.2101						12		154		0		0		0		0	27.6667	98	136.173	107.472	10.8563	1740	126.075	0	0	188.5	238.75	265	1692.5	116.179	0.0344	7.32376e-05	34	control
A2	S-867c	TJ1060	M9	999_Free	167	2400	256	255.5		256		256														256	98	252.653	24.8464	2.50986	1575	257.15	136	241.25	255	268	307	1747.5	251.088				exp
B2	S-867c	TJ1060	M9	999_Free	323	2400	256	265		256		256														256	98	242.306	28.3536	2.86414	1920	245.025	180	226.5	240.5	259	322	1747.5	251.088				exp
C2	S-867c	TJ1060	14 mM Arsenite	999_Free	194	2400	143	135.5						143		74		85		0		116		76		82.3333	98	109.582	64.1925	6.48442	1215	104.375	0	64.25	112.5	160.5	232	1752.5	112.188	2.66e-66	85	110	exp
D2	S-867c	TJ1060	14 mM Arsenite	999_Free	194	2400	74	99						143		74		85		0		116		76		82.3333	98	185.49	80.4311	8.12477	2370	129.575	0	168.75	218	234.25	279	1752.5	112.188	2.66e-66	85	110	exp
E2	S-867c	TJ1060	14 mM Arsenite	999_Free	259	2400	85	96						143		74		85		0		116		76		82.3333	98	165.602	81.0743	8.18974	2295	124.3	0	108	196	228.25	258	1752.5	112.188	2.66e-66	85	110	exp
F2	S-867c	TJ1060	14 mM Arsenite	999_Free	137	2400	0	139						143		74		85		0		116		76		82.3333	98	89.4898	65.402	6.6066	1050	85.8	0	0	106.5	146	195	1752.5	112.188	2.66e-66	85	110	exp
G2	S-867c	TJ1060	14 mM Arsenite	999_Free	204	2400	116	100						143		74		85		0		116		76		82.3333	98	165.714	92.758	9.36997	2070	130.075	0	100.75	198	241	279	1752.5	112.188	2.66e-66	85	110	exp
H2	S-867c	TJ1060	14 mM Arsenite	999_Free	55	2400	76	57.5						143		74		85		0		116		76		82.3333	98	120.265	65.6414	6.63078	1515	99	0	84	134	171.25	209	1752.5	112.188	2.66e-66	85	110	exp
A3	S-867d	TJ1060	M9	999_Free	13	2400	0	116.5			0		281													140.5	98	0.183673	1.81827	0.183673	1530	0	0	0	0	0	18	1470	129.7				control
B3	S-867d	TJ1060	M9	999_Free	74	2400	281	274.5			0		281													140.5	98	271.235	25.7032	2.59642	1410	259.4	160	267	277	286	300	1470	129.7				control
C3	S-867d	TJ1060	14 mM Arsenite	999_Free	157	2400	39	25.5	29.1193						39		103		0		0		0		0	23.6667	98	104.704	66.3415	6.70151	1410	99.65	0	39.5	109.5	162.5	212	1692.5	116.179	0.0344	7.32376e-05	34	control
D3	S-867d	TJ1060	14 mM Arsenite	999_Free	155	2400	103	128.5	29.1193						39		103		0		0		0		0	23.6667	98	113.765	61.0433	6.1663	1800	99.5	0	84.25	116.5	163.25	214	1692.5	116.179	0.0344	7.32376e-05	34	control
E3	S-867d	TJ1060	14 mM Arsenite	999_Free	245	2400	0	0.5	29.1193						39		103		0		0		0		0	23.6667	98	107.51	97.6064	9.85974	1650	117.15	0	0	122.5	199	266	1692.5	116.179	0.0344	7.32376e-05	34	control
F3	S-867d	TJ1060	14 mM Arsenite	999_Free	267	2400	0	14	29.1193						39		103		0		0		0		0	23.6667	98	126.98	101.419	10.2448	1605	133.175	0	0	152.5	217	308	1692.5	116.179	0.0344	7.32376e-05	34	control
G3	S-867d	TJ1060	14 mM Arsenite	999_Free	240	2400	0	120.5	29.1193						39		103		0		0		0		0	23.6667	98	137.52	93.611	9.45614	1950	121.525	0	8.25	171.5	211.5	266	1692.5	116.179	0.0344	7.32376e-05	34	control
H3	S-867d	TJ1060	14 mM Arsenite	999_Free	218	2400	0	0	29.1193						39		103		0		0		0		0	23.6667	98	136.173	107.472	10.8563	1740	126.075	0	0	188.5	238.75	265	1692.5	116.179	0.0344	7.32376e-05	34	control
A2	S-867c	TJ1060	M9	999_Free	167	2430	251	253.5		251		248														249.5	98	252.653	24.8464	2.50986	1575	257.15	136	241.25	255	268	307	1747.5	251.088				exp
B2	S-867c	TJ1060	M9	999_Free	323	2430	248	252		251		248														249.5	98	242.306	28.3536	2.86414	1920	245.025	180	226.5	240.5	259	322	1747.5	251.088				exp
C2	S-867c	TJ1060	14 mM Arsenite	999_Free	194	2430	83	113						83		76		76		0		100		35		61.6667	98	109.582	64.1925	6.48442	1215	104.375	0	64.25	112.5	160.5	232	1752.5	112.188	2.66e-66	85	110	exp
D2	S-867c	TJ1060	14 mM Arsenite	999_Free	194	2430	76	75						83		76		76		0		100		35		61.6667	98	185.49	80.4311	8.12477	2370	129.575	0	168.75	218	234.25	279	1752.5	112.188	2.66e-66	85	110	exp
E2	S-867c	TJ1060	14 mM Arsenite	999_Free	259	2430	76	80.5						83		76		76		0		100		35		61.6667	98	165.602	81.0743	8.18974	2295	124.3	0	108	196	228.25	258	1752.5	112.188	2.66e-66	85	110	exp
F2	S-867c	TJ1060	14 mM Arsenite	999_Free	137	2430	0	98						83		76		76		0		100		35		61.6667	98	89.4898	65.402	6.6066	1050	85.8	0	0	106.5	146	195	1752.5	112.188	2.66e-66	85	110	exp
G2	S-867c	TJ1060	14 mM Arsenite	999_Free	204	2430	100	108						83		76		76		0		100		35		61.6667	98	165.714	92.758	9.36997	2070	130.075	0	100.75	198	241	279	1752.5	112.188	2.66e-66	85	110	exp
H2	S-867c	TJ1060	14 mM Arsenite	999_Free	55	2430	35	55.5						83		76		76		0		100		35		61.6667	98	120.265	65.6414	6.63078	1515	99	0	84	134	171.25	209	1752.5	112.188	2.66e-66	85	110	exp
A3	S-867d	TJ1060	M9	999_Free	13	2430	0	123.5			0		290													145	98	0.183673	1.81827	0.183673	1530	0	0	0	0	0	18	1470	129.7				control
B3	S-867d	TJ1060	M9	999_Free	74	2430	290	285.5			0		290													145	98	271.235	25.7032	2.59642	1410	259.4	160	267	277	286	300	1470	129.7				control
C3	S-867d	TJ1060	14 mM Arsenite	999_Free	157	2430	27	33	26.0842						27		132		0		0		0		0	26.5	98	104.704	66.3415	6.70151	1410	99.65	0	39.5	109.5	162.5	212	1692.5	116.179	0.0344	7.32376e-05	34	control
D3	S-867d	TJ1060	14 mM Arsenite	999_Free	155	2430	132	117.5	26.0842						27		132		0		0		0		0	26.5	98	113.765	61.0433	6.1663	1800	99.5	0	84.25	116.5	163.25	214	1692.5	116.179	0.0344	7.32376e-05	34	control
E3	S-867d	TJ1060	14 mM Arsenite	999_Free	245	2430	0	0.5	26.0842						27		132		0		0		0		0	26.5	98	107.51	97.6064	9.85974	1650	117.15	0	0	122.5	199	266	1692.5	116.179	0.0344	7.32376e-05	34	control
F3	S-867d	TJ1060	14 mM Arsenite	999_Free	267	2430	0	11	26.0842						27		132		0		0		0		0	26.5	98	126.98	101.419	10.2448	1605	133.175	0	0	152.5	217	308	1692.5	116.179	0.0344	7.32376e-05	34	control
G3	S-867d	TJ1060	14 mM Arsenite	999_Free	240	2430	0	81	26.0842						27		132		0		0		0		0	26.5	98	137.52	93.611	9.45614	1950	121.525	0	8.25	171.5	211.5	266	1692.5	116.179	0.0344	7.32376e-05	34	control
H3	S-867d	TJ1060	14 mM Arsenite	999_Free	218	2430	0	0.5	26.0842						27		132		0		0		0		0	26.5	98	136.173	107.472	10.8563	1740	126.075	0	0	188.5	238.75	265	1692.5	116.179	0.0344	7.32376e-05	34	control
A2	S-867c	TJ1060	M9	999_Free	167	2460	232	241.5		232		259														245.5	98	252.653	24.8464	2.50986	1575	257.15	136	241.25	255	268	307	1747.5	251.088				exp
B2	S-867c	TJ1060	M9	999_Free	323	2460	259	253.5		232		259														245.5	98	242.306	28.3536	2.86414	1920	245.025	180	226.5	240.5	259	322	1747.5	251.088				exp
C2	S-867c	TJ1060	14 mM Arsenite	999_Free	194	2460	45	64						45		145		50		0		62		43		57.5	98	109.582	64.1925	6.48442	1215	104.375	0	64.25	112.5	160.5	232	1752.5	112.188	2.66e-66	85	110	exp
D2	S-867c	TJ1060	14 mM Arsenite	999_Free	194	2460	145	110.5						45		145		50		0		62		43		57.5	98	185.49	80.4311	8.12477	2370	129.575	0	168.75	218	234.25	279	1752.5	112.188	2.66e-66	85	110	exp
E2	S-867c	TJ1060	14 mM Arsenite	999_Free	259	2460	50	63						45		145		50		0		62		43		57.5	98	165.602	81.0743	8.18974	2295	124.3	0	108	196	228.25	258	1752.5	112.188	2.66e-66	85	110	exp
F2	S-867c	TJ1060	14 mM Arsenite	999_Free	137	2460	0	30.5						45		145		50		0		62		43		57.5	98	89.4898	65.402	6.6066	1050	85.8	0	0	106.5	146	195	1752.5	112.188	2.66e-66	85	110	exp
G2	S-867c	TJ1060	14 mM Arsenite	999_Free	204	2460	62	81						45		145		50		0		62		43		57.5	98	165.714	92.758	9.36997	2070	130.075	0	100.75	198	241	279	1752.5	112.188	2.66e-66	85	110	exp
H2	S-867c	TJ1060	14 mM Arsenite	999_Free	55	2460	43	39						45		145		50		0		62		43		57.5	98	120.265	65.6414	6.63078	1515	99	0	84	134	171.25	209	1752.5	112.188	2.66e-66	85	110	exp
A3	S-867d	TJ1060	M9	999_Free	13	2460	0	107			0		297													148.5	98	0.183673	1.81827	0.183673	1530	0	0	0	0	0	18	1470	129.7				control
B3	S-867d	TJ1060	M9	999_Free	74	2460	297	293.5			0		297													148.5	98	271.235	25.7032	2.59642	1410	259.4	160	267	277	286	300	1470	129.7				control
C3	S-867d	TJ1060	14 mM Arsenite	999_Free	157	2460	20	23.5	23.1063						20		81		0		0		0		0	16.8333	98	104.704	66.3415	6.70151	1410	99.65	0	39.5	109.5	162.5	212	1692.5	116.179	0.0344	7.32376e-05	34	control
D3	S-867d	TJ1060	14 mM Arsenite	999_Free	155	2460	81	106.5	23.1063						20		81		0		0		0		0	16.8333	98	113.765	61.0433	6.1663	1800	99.5	0	84.25	116.5	163.25	214	1692.5	116.179	0.0344	7.32376e-05	34	control
E3	S-867d	TJ1060	14 mM Arsenite	999_Free	245	2460	0	0	23.1063						20		81		0		0		0		0	16.8333	98	107.51	97.6064	9.85974	1650	117.15	0	0	122.5	199	266	1692.5	116.179	0.0344	7.32376e-05	34	control
F3	S-867d	TJ1060	14 mM Arsenite	999_Free	267	2460	0	10	23.1063						20		81		0		0		0		0	16.8333	98	126.98	101.419	10.2448	1605	133.175	0	0	152.5	217	308	1692.5	116.179	0.0344	7.32376e-05	34	control
G3	S-867d	TJ1060	14 mM Arsenite	999_Free	240	2460	0	56	23.1063						20		81		0		0		0		0	16.8333	98	137.52	93.611	9.45614	1950	121.525	0	8.25	171.5	211.5	266	1692.5	116.179	0.0344	7.32376e-05	34	control
H3	S-867d	TJ1060	14 mM Arsenite	999_Free	218	2460	0	1	23.1063						20		81		0		0		0		0	16.8333	98	136.173	107.472	10.8563	1740	126.075	0	0	188.5	238.75	265	1692.5	116.179	0.0344	7.32376e-05	34	control
A2	S-867c	TJ1060	M9	999_Free	167	2490	241	236.5		241		229														235	98	252.653	24.8464	2.50986	1575	257.15	136	241.25	255	268	307	1747.5	251.088				exp
B2	S-867c	TJ1060	M9	999_Free	323	2490	229	244		241		229														235	98	242.306	28.3536	2.86414	1920	245.025	180	226.5	240.5	259	322	1747.5	251.088				exp
C2	S-867c	TJ1060	14 mM Arsenite	999_Free	194	2490	44	44.5						44		90		50		0		33		82		49.8333	98	109.582	64.1925	6.48442	1215	104.375	0	64.25	112.5	160.5	232	1752.5	112.188	2.66e-66	85	110	exp
D2	S-867c	TJ1060	14 mM Arsenite	999_Free	194	2490	90	117.5						44		90		50		0		33		82		49.8333	98	185.49	80.4311	8.12477	2370	129.575	0	168.75	218	234.25	279	1752.5	112.188	2.66e-66	85	110	exp
E2	S-867c	TJ1060	14 mM Arsenite	999_Free	259	2490	50	50						44		90		50		0		33		82		49.8333	98	165.602	81.0743	8.18974	2295	124.3	0	108	196	228.25	258	1752.5	112.188	2.66e-66	85	110	exp
F2	S-867c	TJ1060	14 mM Arsenite	999_Free	137	2490	0	5						44		90		50		0		33		82		49.8333	98	89.4898	65.402	6.6066	1050	85.8	0	0	106.5	146	195	1752.5	112.188	2.66e-66	85	110	exp
G2	S-867c	TJ1060	14 mM Arsenite	999_Free	204	2490	33	47.5						44		90		50		0		33		82		49.8333	98	165.714	92.758	9.36997	2070	130.075	0	100.75	198	241	279	1752.5	112.188	2.66e-66	85	110	exp
H2	S-867c	TJ1060	14 mM Arsenite	999_Free	55	2490	82	62.5						44		90		50		0		33		82		49.8333	98	120.265	65.6414	6.63078	1515	99	0	84	134	171.25	209	1752.5	112.188	2.66e-66	85	110	exp
A3	S-867d	TJ1060	M9	999_Free	13	2490	0	97			0		289													144.5	98	0.183673	1.81827	0.183673	1530	0	0	0	0	0	18	1470	129.7				control
B3	S-867d	TJ1060	M9	999_Free	74	2490	289	293			0		289													144.5	98	271.235	25.7032	2.59642	1410	259.4	160	267	277	286	300	1470	129.7				control
C3	S-867d	TJ1060	14 mM Arsenite	999_Free	157	2490	21	20.5	20.1869						21		98		0		0		0		0	19.8333	98	104.704	66.3415	6.70151	1410	99.65	0	39.5	109.5	162.5	212	1692.5	116.179	0.0344	7.32376e-05	34	control
D3	S-867d	TJ1060	14 mM Arsenite	999_Free	155	2490	98	89.5	20.1869						21		98		0		0		0		0	19.8333	98	113.765	61.0433	6.1663	1800	99.5	0	84.25	116.5	163.25	214	1692.5	116.179	0.0344	7.32376e-05	34	control
E3	S-867d	TJ1060	14 mM Arsenite	999_Free	245	2490	0	0	20.1869						21		98		0		0		0		0	19.8333	98	107.51	97.6064	9.85974	1650	117.15	0	0	122.5	199	266	1692.5	116.179	0.0344	7.32376e-05	34	control
F3	S-867d	TJ1060	14 mM Arsenite	999_Free	267	2490	0	5	20.1869						21		98		0		0		0		0	19.8333	98	126.98	101.419	10.2448	1605	133.175	0	0	152.5	217	308	1692.5	116.179	0.0344	7.32376e-05	34	control
G3	S-867d	TJ1060	14 mM Arsenite	999_Free	240	2490	0	50.5	20.1869						21		98		0		0		0		0	19.8333	98	137.52	93.611	9.45614	1950	121.525	0	8.25	171.5	211.5	266	1692.5	116.179	0.0344	7.32376e-05	34	control
H3	S-867d	TJ1060	14 mM Arsenite	999_Free	218	2490	0	0.5	20.1869						21		98		0		0		0		0	19.8333	98	136.173	107.472	10.8563	1740	126.075	0	0	188.5	238.75	265	1692.5	116.179	0.0344	7.32376e-05	34	control
A2	S-867c	TJ1060	M9	999_Free	167	2520	242	241.5		242		246														244	98	252.653	24.8464	2.50986	1575	257.15	136	241.25	255	268	307	1747.5	251.088				exp
B2	S-867c	TJ1060	M9	999_Free	323	2520	246	237.5		242		246														244	98	242.306	28.3536	2.86414	1920	245.025	180	226.5	240.5	259	322	1747.5	251.088				exp
C2	S-867c	TJ1060	14 mM Arsenite	999_Free	194	2520	26	35						26		117		28		0		13		32		36	98	109.582	64.1925	6.48442	1215	104.375	0	64.25	112.5	160.5	232	1752.5	112.188	2.66e-66	85	110	exp
D2	S-867c	TJ1060	14 mM Arsenite	999_Free	194	2520	117	103.5						26		117		28		0		13		32		36	98	185.49	80.4311	8.12477	2370	129.575	0	168.75	218	234.25	279	1752.5	112.188	2.66e-66	85	110	exp
E2	S-867c	TJ1060	14 mM Arsenite	999_Free	259	2520	28	39						26		117		28		0		13		32		36	98	165.602	81.0743	8.18974	2295	124.3	0	108	196	228.25	258	1752.5	112.188	2.66e-66	85	110	exp
F2	S-867c	TJ1060	14 mM Arsenite	999_Free	137	2520	0	5						26		117		28		0		13		32		36	98	89.4898	65.402	6.6066	1050	85.8	0	0	106.5	146	195	1752.5	112.188	2.66e-66	85	110	exp
G2	S-867c	TJ1060	14 mM Arsenite	999_Free	204	2520	13	23						26		117		28		0		13		32		36	98	165.714	92.758	9.36997	2070	130.075	0	100.75	198	241	279	1752.5	112.188	2.66e-66	85	110	exp
H2	S-867c	TJ1060	14 mM Arsenite	999_Free	55	2520	32	57						26		117		28		0		13		32		36	98	120.265	65.6414	6.63078	1515	99	0	84	134	171.25	209	1752.5	112.188	2.66e-66	85	110	exp
A3	S-867d	TJ1060	M9	999_Free	13	2520	0	106.5			0		272													136	98	0.183673	1.81827	0.183673	1530	0	0	0	0	0	18	1470	129.7				control
B3	S-867d	TJ1060	M9	999_Free	74	2520	272	280.5			0		272													136	98	271.235	25.7032	2.59642	1410	259.4	160	267	277	286	300	1470	129.7				control
C3	S-867d	TJ1060	14 mM Arsenite	999_Free	157	2520	0	14.5	17.3274						0		54		0		0		0		0	9	98	104.704	66.3415	6.70151	1410	99.65	0	39.5	109.5	162.5	212	1692.5	116.179	0.0344	7.32376e-05	34	control
D3	S-867d	TJ1060	14 mM Arsenite	999_Free	155	2520	54	76	17.3274						0		54		0		0		0		0	9	98	113.765	61.0433	6.1663	1800	99.5	0	84.25	116.5	163.25	214	1692.5	116.179	0.0344	7.32376e-05	34	control
E3	S-867d	TJ1060	14 mM Arsenite	999_Free	245	2520	0	0	17.3274						0		54		0		0		0		0	9	98	107.51	97.6064	9.85974	1650	117.15	0	0	122.5	199	266	1692.5	116.179	0.0344	7.32376e-05	34	control
F3	S-867d	TJ1060	14 mM Arsenite	999_Free	267	2520	0	7.5	17.3274						0		54		0		0		0		0	9	98	126.98	101.419	10.2448	1605	133.175	0	0	152.5	217	308	1692.5	116.179	0.0344	7.32376e-05	34	control
G3	S-867d	TJ1060	14 mM Arsenite	999_Free	240	2520	0	58	17.3274						0		54		0		0		0		0	9	98	137.52	93.611	9.45614	1950	121.525	0	8.25	171.5	211.5	266	1692.5	116.179	0.0344	7.32376e-05	34	control
H3	S-867d	TJ1060	14 mM Arsenite	999_Free	218	2520	0	0	17.3274						0		54		0		0		0		0	9	98	136.173	107.472	10.8563	1740	126.075	0	0	188.5	238.75	265	1692.5	116.179	0.0344	7.32376e-05	34	control
A2	S-867c	TJ1060	M9	999_Free	167	2550	233	237.5		233		256														244.5	98	252.653	24.8464	2.50986	1575	257.15	136	241.25	255	268	307	1747.5	251.088				exp
B2	S-867c	TJ1060	M9	999_Free	323	2550	256	251		233		256														244.5	98	242.306	28.3536	2.86414	1920	245.025	180	226.5	240.5	259	322	1747.5	251.088				exp
C2	S-867c	TJ1060	14 mM Arsenite	999_Free	194	2550	22	24						22		87		20		0		0		10		23.1667	98	109.582	64.1925	6.48442	1215	104.375	0	64.25	112.5	160.5	232	1752.5	112.188	2.66e-66	85	110	exp
D2	S-867c	TJ1060	14 mM Arsenite	999_Free	194	2550	87	102						22		87		20		0		0		10		23.1667	98	185.49	80.4311	8.12477	2370	129.575	0	168.75	218	234.25	279	1752.5	112.188	2.66e-66	85	110	exp
E2	S-867c	TJ1060	14 mM Arsenite	999_Free	259	2550	20	24						22		87		20		0		0		10		23.1667	98	165.602	81.0743	8.18974	2295	124.3	0	108	196	228.25	258	1752.5	112.188	2.66e-66	85	110	exp
F2	S-867c	TJ1060	14 mM Arsenite	999_Free	137	2550	0	3.5						22		87		20		0		0		10		23.1667	98	89.4898	65.402	6.6066	1050	85.8	0	0	106.5	146	195	1752.5	112.188	2.66e-66	85	110	exp
G2	S-867c	TJ1060	14 mM Arsenite	999_Free	204	2550	0	17.5						22		87		20		0		0		10		23.1667	98	165.714	92.758	9.36997	2070	130.075	0	100.75	198	241	279	1752.5	112.188	2.66e-66	85	110	exp
H2	S-867c	TJ1060	14 mM Arsenite	999_Free	55	2550	10	21						22		87		20		0		0		10		23.1667	98	120.265	65.6414	6.63078	1515	99	0	84	134	171.25	209	1752.5	112.188	2.66e-66	85	110	exp
A3	S-867d	TJ1060	M9	999_Free	13	2550	0	108			0		279													139.5	98	0.183673	1.81827	0.183673	1530	0	0	0	0	0	18	1470	129.7				control
B3	S-867d	TJ1060	M9	999_Free	74	2550	279	275.5			0		279													139.5	98	271.235	25.7032	2.59642	1410	259.4	160	267	277	286	300	1470	129.7				control
C3	S-867d	TJ1060	14 mM Arsenite	999_Free	157	2550	0	11	14.5287						0		31		0		0		0		0	5.16667	98	104.704	66.3415	6.70151	1410	99.65	0	39.5	109.5	162.5	212	1692.5	116.179	0.0344	7.32376e-05	34	control
D3	S-867d	TJ1060	14 mM Arsenite	999_Free	155	2550	31	42.5	14.5287						0		31		0		0		0		0	5.16667	98	113.765	61.0433	6.1663	1800	99.5	0	84.25	116.5	163.25	214	1692.5	116.179	0.0344	7.32376e-05	34	control
E3	S-867d	TJ1060	14 mM Arsenite	999_Free	245	2550	0	0	14.5287						0		31		0		0		0		0	5.16667	98	107.51	97.6064	9.85974	1650	117.15	0	0	122.5	199	266	1692.5	116.179	0.0344	7.32376e-05	34	control
F3	S-867d	TJ1060	14 mM Arsenite	999_Free	267	2550	0	10.5	14.5287						0		31		0		0		0		0	5.16667	98	126.98	101.419	10.2448	1605	133.175	0	0	152.5	217	308	1692.5	116.179	0.0344	7.32376e-05	34	control
G3	S-867d	TJ1060	14 mM Arsenite	999_Free	240	2550	0	83	14.5287						0		31		0		0		0		0	5.16667	98	137.52	93.611	9.45614	1950	121.525	0	8.25	171.5	211.5	266	1692.5	116.179	0.0344	7.32376e-05	34	control
H3	S-867d	TJ1060	14 mM Arsenite	999_Free	218	2550	0	0	14.5287						0		31		0		0		0		0	5.16667	98	136.173	107.472	10.8563	1740	126.075	0	0	188.5	238.75	265	1692.5	116.179	0.0344	7.32376e-05	34	control
A2	S-867c	TJ1060	M9	999_Free	167	2580	236	234.5		236		256														246	98	252.653	24.8464	2.50986	1575	257.15	136	241.25	255	268	307	1747.5	251.088				exp
B2	S-867c	TJ1060	M9	999_Free	323	2580	256	256		236		256														246	98	242.306	28.3536	2.86414	1920	245.025	180	226.5	240.5	259	322	1747.5	251.088				exp
C2	S-867c	TJ1060	14 mM Arsenite	999_Free	194	2580	40	31						40		51		58		0		0		0		24.8333	98	109.582	64.1925	6.48442	1215	104.375	0	64.25	112.5	160.5	232	1752.5	112.188	2.66e-66	85	110	exp
D2	S-867c	TJ1060	14 mM Arsenite	999_Free	194	2580	51	69						40		51		58		0		0		0		24.8333	98	185.49	80.4311	8.12477	2370	129.575	0	168.75	218	234.25	279	1752.5	112.188	2.66e-66	85	110	exp
E2	S-867c	TJ1060	14 mM Arsenite	999_Free	259	2580	58	39						40		51		58		0		0		0		24.8333	98	165.602	81.0743	8.18974	2295	124.3	0	108	196	228.25	258	1752.5	112.188	2.66e-66	85	110	exp
F2	S-867c	TJ1060	14 mM Arsenite	999_Free	137	2580	0	1.5						40		51		58		0		0		0		24.8333	98	89.4898	65.402	6.6066	1050	85.8	0	0	106.5	146	195	1752.5	112.188	2.66e-66	85	110	exp
G2	S-867c	TJ1060	14 mM Arsenite	999_Free	204	2580	0	22.5						40		51		58		0		0		0		24.8333	98	165.714	92.758	9.36997	2070	130.075	0	100.75	198	241	279	1752.5	112.188	2.66e-66	85	110	exp
H2	S-867c	TJ1060	14 mM Arsenite	999_Free	55	2580	0	5.5						40		51		58		0		0		0		24.8333	98	120.265	65.6414	6.63078	1515	99	0	84	134	171.25	209	1752.5	112.188	2.66e-66	85	110	exp
A3	S-867d	TJ1060	M9	999_Free	13	2580	0	102.5			0		265													132.5	98	0.183673	1.81827	0.183673	1530	0	0	0	0	0	18	1470	129.7				control
B3	S-867d	TJ1060	M9	999_Free	74	2580	265	272			0		265													132.5	98	271.235	25.7032	2.59642	1410	259.4	160	267	277	286	300	1470	129.7				control
C3	S-867d	TJ1060	14 mM Arsenite	999_Free	157	2580	0	18	11.7916						0		29		0		0		0		0	4.83333	98	104.704	66.3415	6.70151	1410	99.65	0	39.5	109.5	162.5	212	1692.5	116.179	0.0344	7.32376e-05	34	control
D3	S-867d	TJ1060	14 mM Arsenite	999_Free	155	2580	29	30	11.7916						0		29		0		0		0		0	4.83333	98	113.765	61.0433	6.1663	1800	99.5	0	84.25	116.5	163.25	214	1692.5	116.179	0.0344	7.32376e-05	34	control
E3	S-867d	TJ1060	14 mM Arsenite	999_Free	245	2580	0	0	11.7916						0		29		0		0		0		0	4.83333	98	107.51	97.6064	9.85974	1650	117.15	0	0	122.5	199	266	1692.5	116.179	0.0344	7.32376e-05	34	control
F3	S-867d	TJ1060	14 mM Arsenite	999_Free	267	2580	0	7	11.7916						0		29		0		0		0		0	4.83333	98	126.98	101.419	10.2448	1605	133.175	0	0	152.5	217	308	1692.5	116.179	0.0344	7.32376e-05	34	control
G3	S-867d	TJ1060	14 mM Arsenite	999_Free	240	2580	0	59.5	11.7916						0		29		0		0		0		0	4.83333	98	137.52	93.611	9.45614	1950	121.525	0	8.25	171.5	211.5	266	1692.5	116.179	0.0344	7.32376e-05	34	control
H3	S-867d	TJ1060	14 mM Arsenite	999_Free	218	2580	0	0	11.7916						0		29		0		0		0		0	4.83333	98	136.173	107.472	10.8563	1740	126.075	0	0	188.5	238.75	265	1692.5	116.179	0.0344	7.32376e-05	34	control
A2	S-867c	TJ1060	M9	999_Free	167	2610	258	247		258		272														265	98	252.653	24.8464	2.50986	1575	257.15	136	241.25	255	268	307	1747.5	251.088				exp
B2	S-867c	TJ1060	M9	999_Free	323	2610	272	264		258		272														265	98	242.306	28.3536	2.86414	1920	245.025	180	226.5	240.5	259	322	1747.5	251.088				exp
C2	S-867c	TJ1060	14 mM Arsenite	999_Free	194	2610	20	30						20		49		63		0		0		0		22	98	109.582	64.1925	6.48442	1215	104.375	0	64.25	112.5	160.5	232	1752.5	112.188	2.66e-66	85	110	exp
D2	S-867c	TJ1060	14 mM Arsenite	999_Free	194	2610	49	50						20		49		63		0		0		0		22	98	185.49	80.4311	8.12477	2370	129.575	0	168.75	218	234.25	279	1752.5	112.188	2.66e-66	85	110	exp
E2	S-867c	TJ1060	14 mM Arsenite	999_Free	259	2610	63	60.5						20		49		63		0		0		0		22	98	165.602	81.0743	8.18974	2295	124.3	0	108	196	228.25	258	1752.5	112.188	2.66e-66	85	110	exp
F2	S-867c	TJ1060	14 mM Arsenite	999_Free	137	2610	0	2						20		49		63		0		0		0		22	98	89.4898	65.402	6.6066	1050	85.8	0	0	106.5	146	195	1752.5	112.188	2.66e-66	85	110	exp
G2	S-867c	TJ1060	14 mM Arsenite	999_Free	204	2610	0	19.5						20		49		63		0		0		0		22	98	165.714	92.758	9.36997	2070	130.075	0	100.75	198	241	279	1752.5	112.188	2.66e-66	85	110	exp
H2	S-867c	TJ1060	14 mM Arsenite	999_Free	55	2610	0	2						20		49		63		0		0		0		22	98	120.265	65.6414	6.63078	1515	99	0	84	134	171.25	209	1752.5	112.188	2.66e-66	85	110	exp
A3	S-867d	TJ1060	M9	999_Free	13	2610	0	102			0		288													144	98	0.183673	1.81827	0.183673	1530	0	0	0	0	0	18	1470	129.7				control
B3	S-867d	TJ1060	M9	999_Free	74	2610	288	276.5			0		288													144	98	271.235	25.7032	2.59642	1410	259.4	160	267	277	286	300	1470	129.7				control
C3	S-867d	TJ1060	14 mM Arsenite	999_Free	157	2610	0	22.5	9.1169						0		26		0		0		0		0	4.33333	98	104.704	66.3415	6.70151	1410	99.65	0	39.5	109.5	162.5	212	1692.5	116.179	0.0344	7.32376e-05	34	control
D3	S-867d	TJ1060	14 mM Arsenite	999_Free	155	2610	26	27.5	9.1169						0		26		0		0		0		0	4.33333	98	113.765	61.0433	6.1663	1800	99.5	0	84.25	116.5	163.25	214	1692.5	116.179	0.0344	7.32376e-05	34	control
E3	S-867d	TJ1060	14 mM Arsenite	999_Free	245	2610	0	0	9.1169						0		26		0		0		0		0	4.33333	98	107.51	97.6064	9.85974	1650	117.15	0	0	122.5	199	266	1692.5	116.179	0.0344	7.32376e-05	34	control
F3	S-867d	TJ1060	14 mM Arsenite	999_Free	267	2610	0	7.5	9.1169						0		26		0		0		0		0	4.33333	98	126.98	101.419	10.2448	1605	133.175	0	0	152.5	217	308	1692.5	116.179	0.0344	7.32376e-05	34	control
G3	S-867d	TJ1060	14 mM Arsenite	999_Free	240	2610	0	10	9.1169						0		26		0		0		0		0	4.33333	98	137.52	93.611	9.45614	1950	121.525	0	8.25	171.5	211.5	266	1692.5	116.179	0.0344	7.32376e-05	34	control
H3	S-867d	TJ1060	14 mM Arsenite	999_Free	218	2610	0	0	9.1169						0		26		0		0		0		0	4.33333	98	136.173	107.472	10.8563	1740	126.075	0	0	188.5	238.75	265	1692.5	116.179	0.0344	7.32376e-05	34	control
A2	S-867c	TJ1060	M9	999_Free	167	2640	234	246		234		269														251.5	98	252.653	24.8464	2.50986	1575	257.15	136	241.25	255	268	307	1747.5	251.088				exp
B2	S-867c	TJ1060	M9	999_Free	323	2640	269	270.5		234		269														251.5	98	242.306	28.3536	2.86414	1920	245.025	180	226.5	240.5	259	322	1747.5	251.088				exp
C2	S-867c	TJ1060	14 mM Arsenite	999_Free	194	2640	33	26.5						33		82		63		0		0		0		29.6667	98	109.582	64.1925	6.48442	1215	104.375	0	64.25	112.5	160.5	232	1752.5	112.188	2.66e-66	85	110	exp
D2	S-867c	TJ1060	14 mM Arsenite	999_Free	194	2640	82	65.5						33		82		63		0		0		0		29.6667	98	185.49	80.4311	8.12477	2370	129.575	0	168.75	218	234.25	279	1752.5	112.188	2.66e-66	85	110	exp
E2	S-867c	TJ1060	14 mM Arsenite	999_Free	259	2640	63	63						33		82		63		0		0		0		29.6667	98	165.602	81.0743	8.18974	2295	124.3	0	108	196	228.25	258	1752.5	112.188	2.66e-66	85	110	exp
F2	S-867c	TJ1060	14 mM Arsenite	999_Free	137	2640	0	3.5						33		82		63		0		0		0		29.6667	98	89.4898	65.402	6.6066	1050	85.8	0	0	106.5	146	195	1752.5	112.188	2.66e-66	85	110	exp
G2	S-867c	TJ1060	14 mM Arsenite	999_Free	204	2640	0	10						33		82		63		0		0		0		29.6667	98	165.714	92.758	9.36997	2070	130.075	0	100.75	198	241	279	1752.5	112.188	2.66e-66	85	110	exp
H2	S-867c	TJ1060	14 mM Arsenite	999_Free	55	2640	0	8						33		82		63		0		0		0		29.6667	98	120.265	65.6414	6.63078	1515	99	0	84	134	171.25	209	1752.5	112.188	2.66e-66	85	110	exp
A3	S-867d	TJ1060	M9	999_Free	13	2640	0	100			0		279													139.5	98	0.183673	1.81827	0.183673	1530	0	0	0	0	0	18	1470	129.7				control
B3	S-867d	TJ1060	M9	999_Free	74	2640	279	283.5			0		279													139.5	98	271.235	25.7032	2.59642	1410	259.4	160	267	277	286	300	1470	129.7				control
C3	S-867d	TJ1060	14 mM Arsenite	999_Free	157	2640	0	18	6.50511						0		0		0		0		0		0	0	98	104.704	66.3415	6.70151	1410	99.65	0	39.5	109.5	162.5	212	1692.5	116.179	0.0344	7.32376e-05	34	control
D3	S-867d	TJ1060	14 mM Arsenite	999_Free	155	2640	0	17	6.50511						0		0		0		0		0		0	0	98	113.765	61.0433	6.1663	1800	99.5	0	84.25	116.5	163.25	214	1692.5	116.179	0.0344	7.32376e-05	34	control
E3	S-867d	TJ1060	14 mM Arsenite	999_Free	245	2640	0	0	6.50511						0		0		0		0		0		0	0	98	107.51	97.6064	9.85974	1650	117.15	0	0	122.5	199	266	1692.5	116.179	0.0344	7.32376e-05	34	control
F3	S-867d	TJ1060	14 mM Arsenite	999_Free	267	2640	0	4	6.50511						0		0		0		0		0		0	0	98	126.98	101.419	10.2448	1605	133.175	0	0	152.5	217	308	1692.5	116.179	0.0344	7.32376e-05	34	control
G3	S-867d	TJ1060	14 mM Arsenite	999_Free	240	2640	0	3	6.50511						0		0		0		0		0		0	0	98	137.52	93.611	9.45614	1950	121.525	0	8.25	171.5	211.5	266	1692.5	116.179	0.0344	7.32376e-05	34	control
H3	S-867d	TJ1060	14 mM Arsenite	999_Free	218	2640	0	0	6.50511						0		0		0		0		0		0	0	98	136.173	107.472	10.8563	1740	126.075	0	0	188.5	238.75	265	1692.5	116.179	0.0344	7.32376e-05	34	control
A2	S-867c	TJ1060	M9	999_Free	167	2670	239	236.5		239		259														249	98	252.653	24.8464	2.50986	1575	257.15	136	241.25	255	268	307	1747.5	251.088				exp
B2	S-867c	TJ1060	M9	999_Free	323	2670	259	264		239		259														249	98	242.306	28.3536	2.86414	1920	245.025	180	226.5	240.5	259	322	1747.5	251.088				exp
C2	S-867c	TJ1060	14 mM Arsenite	999_Free	194	2670	15	24						15		37		73		0		0		0		20.8333	98	109.582	64.1925	6.48442	1215	104.375	0	64.25	112.5	160.5	232	1752.5	112.188	2.66e-66	85	110	exp
D2	S-867c	TJ1060	14 mM Arsenite	999_Free	194	2670	37	59.5						15		37		73		0		0		0		20.8333	98	185.49	80.4311	8.12477	2370	129.575	0	168.75	218	234.25	279	1752.5	112.188	2.66e-66	85	110	exp
E2	S-867c	TJ1060	14 mM Arsenite	999_Free	259	2670	73	68						15		37		73		0		0		0		20.8333	98	165.602	81.0743	8.18974	2295	124.3	0	108	196	228.25	258	1752.5	112.188	2.66e-66	85	110	exp
F2	S-867c	TJ1060	14 mM Arsenite	999_Free	137	2670	0	3.5						15		37		73		0		0		0		20.8333	98	89.4898	65.402	6.6066	1050	85.8	0	0	106.5	146	195	1752.5	112.188	2.66e-66	85	110	exp
G2	S-867c	TJ1060	14 mM Arsenite	999_Free	204	2670	0	46.5						15		37		73		0		0		0		20.8333	98	165.714	92.758	9.36997	2070	130.075	0	100.75	198	241	279	1752.5	112.188	2.66e-66	85	110	exp
H2	S-867c	TJ1060	14 mM Arsenite	999_Free	55	2670	0	6.5						15		37		73		0		0		0		20.8333	98	120.265	65.6414	6.63078	1515	99	0	84	134	171.25	209	1752.5	112.188	2.66e-66	85	110	exp
A3	S-867d	TJ1060	M9	999_Free	13	2670	0	99.5			0		300													150	98	0.183673	1.81827	0.183673	1530	0	0	0	0	0	18	1470	129.7				control
B3	S-867d	TJ1060	M9	999_Free	74	2670	300	289.5			0		300													150	98	271.235	25.7032	2.59642	1410	259.4	160	267	277	286	300	1470	129.7				control
C3	S-867d	TJ1060	14 mM Arsenite	999_Free	157	2670	0	12.5	3.95664						0		0		0		0		0		0	0	98	104.704	66.3415	6.70151	1410	99.65	0	39.5	109.5	162.5	212	1692.5	116.179	0.0344	7.32376e-05	34	control
D3	S-867d	TJ1060	14 mM Arsenite	999_Free	155	2670	0	39.5	3.95664						0		0		0		0		0		0	0	98	113.765	61.0433	6.1663	1800	99.5	0	84.25	116.5	163.25	214	1692.5	116.179	0.0344	7.32376e-05	34	control
E3	S-867d	TJ1060	14 mM Arsenite	999_Free	245	2670	0	0	3.95664						0		0		0		0		0		0	0	98	107.51	97.6064	9.85974	1650	117.15	0	0	122.5	199	266	1692.5	116.179	0.0344	7.32376e-05	34	control
F3	S-867d	TJ1060	14 mM Arsenite	999_Free	267	2670	0	0.5	3.95664						0		0		0		0		0		0	0	98	126.98	101.419	10.2448	1605	133.175	0	0	152.5	217	308	1692.5	116.179	0.0344	7.32376e-05	34	control
G3	S-867d	TJ1060	14 mM Arsenite	999_Free	240	2670	0	1.5	3.95664						0		0		0		0		0		0	0	98	137.52	93.611	9.45614	1950	121.525	0	8.25	171.5	211.5	266	1692.5	116.179	0.0344	7.32376e-05	34	control
H3	S-867d	TJ1060	14 mM Arsenite	999_Free	218	2670	0	0	3.95664						0		0		0		0		0		0	0	98	136.173	107.472	10.8563	1740	126.075	0	0	188.5	238.75	265	1692.5	116.179	0.0344	7.32376e-05	34	control
A2	S-867c	TJ1060	M9	999_Free	167	2700	270	254.5		270		240														255	98	252.653	24.8464	2.50986	1575	257.15	136	241.25	255	268	307	1747.5	251.088				exp
B2	S-867c	TJ1060	M9	999_Free	323	2700	240	249.5		270		240														255	98	242.306	28.3536	2.86414	1920	245.025	180	226.5	240.5	259	322	1747.5	251.088				exp
C2	S-867c	TJ1060	14 mM Arsenite	999_Free	194	2700	0	14						0		15		32		0		0		0		7.83333	98	109.582	64.1925	6.48442	1215	104.375	0	64.25	112.5	160.5	232	1752.5	112.188	2.66e-66	85	110	exp
D2	S-867c	TJ1060	14 mM Arsenite	999_Free	194	2700	15	26						0		15		32		0		0		0		7.83333	98	185.49	80.4311	8.12477	2370	129.575	0	168.75	218	234.25	279	1752.5	112.188	2.66e-66	85	110	exp
E2	S-867c	TJ1060	14 mM Arsenite	999_Free	259	2700	32	52.5						0		15		32		0		0		0		7.83333	98	165.602	81.0743	8.18974	2295	124.3	0	108	196	228.25	258	1752.5	112.188	2.66e-66	85	110	exp
F2	S-867c	TJ1060	14 mM Arsenite	999_Free	137	2700	0	2						0		15		32		0		0		0		7.83333	98	89.4898	65.402	6.6066	1050	85.8	0	0	106.5	146	195	1752.5	112.188	2.66e-66	85	110	exp
G2	S-867c	TJ1060	14 mM Arsenite	999_Free	204	2700	0	93						0		15		32		0		0		0		7.83333	98	165.714	92.758	9.36997	2070	130.075	0	100.75	198	241	279	1752.5	112.188	2.66e-66	85	110	exp
H2	S-867c	TJ1060	14 mM Arsenite	999_Free	55	2700	0	0						0		15		32		0		0		0		7.83333	98	120.265	65.6414	6.63078	1515	99	0	84	134	171.25	209	1752.5	112.188	2.66e-66	85	110	exp
A3	S-867d	TJ1060	M9	999_Free	13	2700	0	105			0		268													134	98	0.183673	1.81827	0.183673	1530	0	0	0	0	0	18	1470	129.7				control
B3	S-867d	TJ1060	M9	999_Free	74	2700	268	284			0		268													134	98	271.235	25.7032	2.59642	1410	259.4	160	267	277	286	300	1470	129.7				control
C3	S-867d	TJ1060	14 mM Arsenite	999_Free	157	2700	0	18.5	1.47171						0		0		0		0		0		0	0	98	104.704	66.3415	6.70151	1410	99.65	0	39.5	109.5	162.5	212	1692.5	116.179	0.0344	7.32376e-05	34	control
D3	S-867d	TJ1060	14 mM Arsenite	999_Free	155	2700	0	44	1.47171						0		0		0		0		0		0	0	98	113.765	61.0433	6.1663	1800	99.5	0	84.25	116.5	163.25	214	1692.5	116.179	0.0344	7.32376e-05	34	control
E3	S-867d	TJ1060	14 mM Arsenite	999_Free	245	2700	0	0	1.47171						0		0		0		0		0		0	0	98	107.51	97.6064	9.85974	1650	117.15	0	0	122.5	199	266	1692.5	116.179	0.0344	7.32376e-05	34	control
F3	S-867d	TJ1060	14 mM Arsenite	999_Free	267	2700	0	6	1.47171						0		0		0		0		0		0	0	98	126.98	101.419	10.2448	1605	133.175	0	0	152.5	217	308	1692.5	116.179	0.0344	7.32376e-05	34	control
G3	S-867d	TJ1060	14 mM Arsenite	999_Free	240	2700	0	0	1.47171						0		0		0		0		0		0	0	98	137.52	93.611	9.45614	1950	121.525	0	8.25	171.5	211.5	266	1692.5	116.179	0.0344	7.32376e-05	34	control
H3	S-867d	TJ1060	14 mM Arsenite	999_Free	218	2700	0	0	1.47171						0		0		0		0		0		0	0	98	136.173	107.472	10.8563	1740	126.075	0	0	188.5	238.75	265	1692.5	116.179	0.0344	7.32376e-05	34	control
A2	S-867c	TJ1060	M9	999_Free	167	2730	245	257.5		245		278														261.5	98	252.653	24.8464	2.50986	1575	257.15	136	241.25	255	268	307	1747.5	251.088				exp
B2	S-867c	TJ1060	M9	999_Free	323	2730	278	259		245		278														261.5	98	242.306	28.3536	2.86414	1920	245.025	180	226.5	240.5	259	322	1747.5	251.088				exp
C2	S-867c	TJ1060	14 mM Arsenite	999_Free	194	2730	0	20.5						0		0		14		0		0		0		2.33333	98	109.582	64.1925	6.48442	1215	104.375	0	64.25	112.5	160.5	232	1752.5	112.188	2.66e-66	85	110	exp
D2	S-867c	TJ1060	14 mM Arsenite	999_Free	194	2730	0	17						0		0		14		0		0		0		2.33333	98	185.49	80.4311	8.12477	2370	129.575	0	168.75	218	234.25	279	1752.5	112.188	2.66e-66	85	110	exp
E2	S-867c	TJ1060	14 mM Arsenite	999_Free	259	2730	14	23						0		0		14		0		0		0		2.33333	98	165.602	81.0743	8.18974	2295	124.3	0	108	196	228.25	258	1752.5	112.188	2.66e-66	85	110	exp
F2	S-867c	TJ1060	14 mM Arsenite	999_Free	137	2730	0	0.5						0		0		14		0		0		0		2.33333	98	89.4898	65.402	6.6066	1050	85.8	0	0	106.5	146	195	1752.5	112.188	2.66e-66	85	110	exp
G2	S-867c	TJ1060	14 mM Arsenite	999_Free	204	2730	0	78						0		0		14		0		0		0		2.33333	98	165.714	92.758	9.36997	2070	130.075	0	100.75	198	241	279	1752.5	112.188	2.66e-66	85	110	exp
H2	S-867c	TJ1060	14 mM Arsenite	999_Free	55	2730	0	0						0		0		14		0		0		0		2.33333	98	120.265	65.6414	6.63078	1515	99	0	84	134	171.25	209	1752.5	112.188	2.66e-66	85	110	exp
A3	S-867d	TJ1060	M9	999_Free	13	2730	0	116.5			0		293													146.5	98	0.183673	1.81827	0.183673	1530	0	0	0	0	0	18	1470	129.7				control
B3	S-867d	TJ1060	M9	999_Free	74	2730	293	280.5			0		293													146.5	98	271.235	25.7032	2.59642	1410	259.4	160	267	277	286	300	1470	129.7				control
C3	S-867d	TJ1060	14 mM Arsenite	999_Free	157	2730	0	16	-0.949563						0		0		0		0		0		0	0	98	104.704	66.3415	6.70151	1410	99.65	0	39.5	109.5	162.5	212	1692.5	116.179	0.0344	7.32376e-05	34	control
D3	S-867d	TJ1060	14 mM Arsenite	999_Free	155	2730	0	20	-0.949563						0		0		0		0		0		0	0	98	113.765	61.0433	6.1663	1800	99.5	0	84.25	116.5	163.25	214	1692.5	116.179	0.0344	7.32376e-05	34	control
E3	S-867d	TJ1060	14 mM Arsenite	999_Free	245	2730	0	0	-0.949563						0		0		0		0		0		0	0	98	107.51	97.6064	9.85974	1650	117.15	0	0	122.5	199	266	1692.5	116.179	0.0344	7.32376e-05	34	control
F3	S-867d	TJ1060	14 mM Arsenite	999_Free	267	2730	0	5.5	-0.949563						0		0		0		0		0		0	0	98	126.98	101.419	10.2448	1605	133.175	0	0	152.5	217	308	1692.5	116.179	0.0344	7.32376e-05	34	control
G3	S-867d	TJ1060	14 mM Arsenite	999_Free	240	2730	0	0	-0.949563						0		0		0		0		0		0	0	98	137.52	93.611	9.45614	1950	121.525	0	8.25	171.5	211.5	266	1692.5	116.179	0.0344	7.32376e-05	34	control
H3	S-867d	TJ1060	14 mM Arsenite	999_Free	218	2730	0	0	-0.949563						0		0		0		0		0		0	0	98	136.173	107.472	10.8563	1740	126.075	0	0	188.5	238.75	265	1692.5	116.179	0.0344	7.32376e-05	34	control
A2	S-867c	TJ1060	M9	999_Free	167	2760	247	246		247		239														243	98	252.653	24.8464	2.50986	1575	257.15	136	241.25	255	268	307	1747.5	251.088				exp
B2	S-867c	TJ1060	M9	999_Free	323	2760	239	258.5		247		239														243	98	242.306	28.3536	2.86414	1920	245.025	180	226.5	240.5	259	322	1747.5	251.088				exp
C2	S-867c	TJ1060	14 mM Arsenite	999_Free	194	2760	0	56.5						0		0		0		0		0		0		0	98	109.582	64.1925	6.48442	1215	104.375	0	64.25	112.5	160.5	232	1752.5	112.188	2.66e-66	85	110	exp
D2	S-867c	TJ1060	14 mM Arsenite	999_Free	194	2760	0	26						0		0		0		0		0		0		0	98	185.49	80.4311	8.12477	2370	129.575	0	168.75	218	234.25	279	1752.5	112.188	2.66e-66	85	110	exp
E2	S-867c	TJ1060	14 mM Arsenite	999_Free	259	2760	0	14.5						0		0		0		0		0		0		0	98	165.602	81.0743	8.18974	2295	124.3	0	108	196	228.25	258	1752.5	112.188	2.66e-66	85	110	exp
F2	S-867c	TJ1060	14 mM Arsenite	999_Free	137	2760	0	5.5						0		0		0		0		0		0		0	98	89.4898	65.402	6.6066	1050	85.8	0	0	106.5	146	195	1752.5	112.188	2.66e-66	85	110	exp
G2	S-867c	TJ1060	14 mM Arsenite	999_Free	204	2760	0	36						0		0		0		0		0		0		0	98	165.714	92.758	9.36997	2070	130.075	0	100.75	198	241	279	1752.5	112.188	2.66e-66	85	110	exp
H2	S-867c	TJ1060	14 mM Arsenite	999_Free	55	2760	0	0						0		0		0		0		0		0		0	98	120.265	65.6414	6.63078	1515	99	0	84	134	171.25	209	1752.5	112.188	2.66e-66	85	110	exp
A3	S-867d	TJ1060	M9	999_Free	13	2760	0	119.5			0		278													139	98	0.183673	1.81827	0.183673	1530	0	0	0	0	0	18	1470	129.7				control
B3	S-867d	TJ1060	M9	999_Free	74	2760	278	285.5			0		278													139	98	271.235	25.7032	2.59642	1410	259.4	160	267	277	286	300	1470	129.7				control
C3	S-867d	TJ1060	14 mM Arsenite	999_Free	157	2760	0	16	-3.3072						0		0		0		0		0		0	0	98	104.704	66.3415	6.70151	1410	99.65	0	39.5	109.5	162.5	212	1692.5	116.179	0.0344	7.32376e-05	34	control
D3	S-867d	TJ1060	14 mM Arsenite	999_Free	155	2760	0	14	-3.3072						0		0		0		0		0		0	0	98	113.765	61.0433	6.1663	1800	99.5	0	84.25	116.5	163.25	214	1692.5	116.179	0.0344	7.32376e-05	34	control
E3	S-867d	TJ1060	14 mM Arsenite	999_Free	245	2760	0	0	-3.3072						0		0		0		0		0		0	0	98	107.51	97.6064	9.85974	1650	117.15	0	0	122.5	199	266	1692.5	116.179	0.0344	7.32376e-05	34	control
F3	S-867d	TJ1060	14 mM Arsenite	999_Free	267	2760	0	3.5	-3.3072						0		0		0		0		0		0	0	98	126.98	101.419	10.2448	1605	133.175	0	0	152.5	217	308	1692.5	116.179	0.0344	7.32376e-05	34	control
G3	S-867d	TJ1060	14 mM Arsenite	999_Free	240	2760	0	0.5	-3.3072						0		0		0		0		0		0	0	98	137.52	93.611	9.45614	1950	121.525	0	8.25	171.5	211.5	266	1692.5	116.179	0.0344	7.32376e-05	34	control
H3	S-867d	TJ1060	14 mM Arsenite	999_Free	218	2760	0	0	-3.3072						0		0		0		0		0		0	0	98	136.173	107.472	10.8563	1740	126.075	0	0	188.5	238.75	265	1692.5	116.179	0.0344	7.32376e-05	34	control
A2	S-867c	TJ1060	M9	999_Free	167	2790	248	247.5		248		263														255.5	98	252.653	24.8464	2.50986	1575	257.15	136	241.25	255	268	307	1747.5	251.088				exp
B2	S-867c	TJ1060	M9	999_Free	323	2790	263	251		248		263														255.5	98	242.306	28.3536	2.86414	1920	245.025	180	226.5	240.5	259	322	1747.5	251.088				exp
C2	S-867c	TJ1060	14 mM Arsenite	999_Free	194	2790	0	66						0		0		0		0		0		0		0	98	109.582	64.1925	6.48442	1215	104.375	0	64.25	112.5	160.5	232	1752.5	112.188	2.66e-66	85	110	exp
D2	S-867c	TJ1060	14 mM Arsenite	999_Free	194	2790	0	24						0		0		0		0		0		0		0	98	185.49	80.4311	8.12477	2370	129.575	0	168.75	218	234.25	279	1752.5	112.188	2.66e-66	85	110	exp
E2	S-867c	TJ1060	14 mM Arsenite	999_Free	259	2790	0	14						0		0		0		0		0		0		0	98	165.602	81.0743	8.18974	2295	124.3	0	108	196	228.25	258	1752.5	112.188	2.66e-66	85	110	exp
F2	S-867c	TJ1060	14 mM Arsenite	999_Free	137	2790	0	6.5						0		0		0		0		0		0		0	98	89.4898	65.402	6.6066	1050	85.8	0	0	106.5	146	195	1752.5	112.188	2.66e-66	85	110	exp
G2	S-867c	TJ1060	14 mM Arsenite	999_Free	204	2790	0	31						0		0		0		0		0		0		0	98	165.714	92.758	9.36997	2070	130.075	0	100.75	198	241	279	1752.5	112.188	2.66e-66	85	110	exp
H2	S-867c	TJ1060	14 mM Arsenite	999_Free	55	2790	0	1.5						0		0		0		0		0		0		0	98	120.265	65.6414	6.63078	1515	99	0	84	134	171.25	209	1752.5	112.188	2.66e-66	85	110	exp
A3	S-867d	TJ1060	M9	999_Free	13	2790	0	125			0		285													142.5	98	0.183673	1.81827	0.183673	1530	0	0	0	0	0	18	1470	129.7				control
B3	S-867d	TJ1060	M9	999_Free	74	2790	285	281.5			0		285													142.5	98	271.235	25.7032	2.59642	1410	259.4	160	267	277	286	300	1470	129.7				control
C3	S-867d	TJ1060	14 mM Arsenite	999_Free	157	2790	0	18.5	-5.60136						0		0		0		0		0		0	0	98	104.704	66.3415	6.70151	1410	99.65	0	39.5	109.5	162.5	212	1692.5	116.179	0.0344	7.32376e-05	34	control
D3	S-867d	TJ1060	14 mM Arsenite	999_Free	155	2790	0	6.5	-5.60136						0		0		0		0		0		0	0	98	113.765	61.0433	6.1663	1800	99.5	0	84.25	116.5	163.25	214	1692.5	116.179	0.0344	7.32376e-05	34	control
E3	S-867d	TJ1060	14 mM Arsenite	999_Free	245	2790	0	0	-5.60136						0		0		0		0		0		0	0	98	107.51	97.6064	9.85974	1650	117.15	0	0	122.5	199	266	1692.5	116.179	0.0344	7.32376e-05	34	control
F3	S-867d	TJ1060	14 mM Arsenite	999_Free	267	2790	0	6	-5.60136						0		0		0		0		0		0	0	98	126.98	101.419	10.2448	1605	133.175	0	0	152.5	217	308	1692.5	116.179	0.0344	7.32376e-05	34	control
G3	S-867d	TJ1060	14 mM Arsenite	999_Free	240	2790	0	0.5	-5.60136						0		0		0		0		0		0	0	98	137.52	93.611	9.45614	1950	121.525	0	8.25	171.5	211.5	266	1692.5	116.179	0.0344	7.32376e-05	34	control
H3	S-867d	TJ1060	14 mM Arsenite	999_Free	218	2790	0	0	-5.60136						0		0		0		0		0		0	0	98	136.173	107.472	10.8563	1740	126.075	0	0	188.5	238.75	265	1692.5	116.179	0.0344	7.32376e-05	34	control
A2	S-867c	TJ1060	M9	999_Free	167	2820	252	250		252		261														256.5	98	252.653	24.8464	2.50986	1575	257.15	136	241.25	255	268	307	1747.5	251.088				exp
B2	S-867c	TJ1060	M9	999_Free	323	2820	261	262		252		261														256.5	98	242.306	28.3536	2.86414	1920	245.025	180	226.5	240.5	259	322	1747.5	251.088				exp
C2	S-867c	TJ1060	14 mM Arsenite	999_Free	194	2820	0	35.5						0		0		0		0		0		0		0	98	109.582	64.1925	6.48442	1215	104.375	0	64.25	112.5	160.5	232	1752.5	112.188	2.66e-66	85	110	exp
D2	S-867c	TJ1060	14 mM Arsenite	999_Free	194	2820	0	12						0		0		0		0		0		0		0	98	185.49	80.4311	8.12477	2370	129.575	0	168.75	218	234.25	279	1752.5	112.188	2.66e-66	85	110	exp
E2	S-867c	TJ1060	14 mM Arsenite	999_Free	259	2820	0	27.5						0		0		0		0		0		0		0	98	165.602	81.0743	8.18974	2295	124.3	0	108	196	228.25	258	1752.5	112.188	2.66e-66	85	110	exp
F2	S-867c	TJ1060	14 mM Arsenite	999_Free	137	2820	0	2						0		0		0		0		0		0		0	98	89.4898	65.402	6.6066	1050	85.8	0	0	106.5	146	195	1752.5	112.188	2.66e-66	85	110	exp
G2	S-867c	TJ1060	14 mM Arsenite	999_Free	204	2820	0	33.5						0		0		0		0		0		0		0	98	165.714	92.758	9.36997	2070	130.075	0	100.75	198	241	279	1752.5	112.188	2.66e-66	85	110	exp
H2	S-867c	TJ1060	14 mM Arsenite	999_Free	55	2820	0	1.5						0		0		0		0		0		0		0	98	120.265	65.6414	6.63078	1515	99	0	84	134	171.25	209	1752.5	112.188	2.66e-66	85	110	exp
A3	S-867d	TJ1060	M9	999_Free	13	2820	0	120			0		292													146	98	0.183673	1.81827	0.183673	1530	0	0	0	0	0	18	1470	129.7				control
B3	S-867d	TJ1060	M9	999_Free	74	2820	292	288.5			0		292													146	98	271.235	25.7032	2.59642	1410	259.4	160	267	277	286	300	1470	129.7				control
C3	S-867d	TJ1060	14 mM Arsenite	999_Free	157	2820	0	13.5	-7.83231						0		0		0		0		0		0	0	98	104.704	66.3415	6.70151	1410	99.65	0	39.5	109.5	162.5	212	1692.5	116.179	0.0344	7.32376e-05	34	control
D3	S-867d	TJ1060	14 mM Arsenite	999_Free	155	2820	0	4.5	-7.83231						0		0		0		0		0		0	0	98	113.765	61.0433	6.1663	1800	99.5	0	84.25	116.5	163.25	214	1692.5	116.179	0.0344	7.32376e-05	34	control
E3	S-867d	TJ1060	14 mM Arsenite	999_Free	245	2820	0	0	-7.83231						0		0		0		0		0		0	0	98	107.51	97.6064	9.85974	1650	117.15	0	0	122.5	199	266	1692.5	116.179	0.0344	7.32376e-05	34	control
F3	S-867d	TJ1060	14 mM Arsenite	999_Free	267	2820	0	2.5	-7.83231						0		0		0		0		0		0	0	98	126.98	101.419	10.2448	1605	133.175	0	0	152.5	217	308	1692.5	116.179	0.0344	7.32376e-05	34	control
G3	S-867d	TJ1060	14 mM Arsenite	999_Free	240	2820	0	0	-7.83231						0		0		0		0		0		0	0	98	137.52	93.611	9.45614	1950	121.525	0	8.25	171.5	211.5	266	1692.5	116.179	0.0344	7.32376e-05	34	control
H3	S-867d	TJ1060	14 mM Arsenite	999_Free	218	2820	0	0	-7.83231						0		0		0		0		0		0	0	98	136.173	107.472	10.8563	1740	126.075	0	0	188.5	238.75	265	1692.5	116.179	0.0344	7.32376e-05	34	control
A2	S-867c	TJ1060	M9	999_Free	167	2850	246	249		246		255														250.5	98	252.653	24.8464	2.50986	1575	257.15	136	241.25	255	268	307	1747.5	251.088				exp
B2	S-867c	TJ1060	M9	999_Free	323	2850	255	258		246		255														250.5	98	242.306	28.3536	2.86414	1920	245.025	180	226.5	240.5	259	322	1747.5	251.088				exp
C2	S-867c	TJ1060	14 mM Arsenite	999_Free	194	2850	0	28.5						0		0		0		0		0		0		0	98	109.582	64.1925	6.48442	1215	104.375	0	64.25	112.5	160.5	232	1752.5	112.188	2.66e-66	85	110	exp
D2	S-867c	TJ1060	14 mM Arsenite	999_Free	194	2850	0	11.5						0		0		0		0		0		0		0	98	185.49	80.4311	8.12477	2370	129.575	0	168.75	218	234.25	279	1752.5	112.188	2.66e-66	85	110	exp
E2	S-867c	TJ1060	14 mM Arsenite	999_Free	259	2850	0	46.5						0		0		0		0		0		0		0	98	165.602	81.0743	8.18974	2295	124.3	0	108	196	228.25	258	1752.5	112.188	2.66e-66	85	110	exp
F2	S-867c	TJ1060	14 mM Arsenite	999_Free	137	2850	0	2						0		0		0		0		0		0		0	98	89.4898	65.402	6.6066	1050	85.8	0	0	106.5	146	195	1752.5	112.188	2.66e-66	85	110	exp
G2	S-867c	TJ1060	14 mM Arsenite	999_Free	204	2850	0	12.5						0		0		0		0		0		0		0	98	165.714	92.758	9.36997	2070	130.075	0	100.75	198	241	279	1752.5	112.188	2.66e-66	85	110	exp
H2	S-867c	TJ1060	14 mM Arsenite	999_Free	55	2850	0	0						0		0		0		0		0		0		0	98	120.265	65.6414	6.63078	1515	99	0	84	134	171.25	209	1752.5	112.188	2.66e-66	85	110	exp
A3	S-867d	TJ1060	M9	999_Free	13	2850	0	108.5			0		271													135.5	98	0.183673	1.81827	0.183673	1530	0	0	0	0	0	18	1470	129.7				control
B3	S-867d	TJ1060	M9	999_Free	74	2850	271	281.5			0		271													135.5	98	271.235	25.7032	2.59642	1410	259.4	160	267	277	286	300	1470	129.7				control
C3	S-867d	TJ1060	14 mM Arsenite	999_Free	157	2850	0	17.5	-10.0004						0		0		0		0		0		0	0	98	104.704	66.3415	6.70151	1410	99.65	0	39.5	109.5	162.5	212	1692.5	116.179	0.0344	7.32376e-05	34	control
D3	S-867d	TJ1060	14 mM Arsenite	999_Free	155	2850	0	4	-10.0004						0		0		0		0		0		0	0	98	113.765	61.0433	6.1663	1800	99.5	0	84.25	116.5	163.25	214	1692.5	116.179	0.0344	7.32376e-05	34	control
E3	S-867d	TJ1060	14 mM Arsenite	999_Free	245	2850	0	0	-10.0004						0		0		0		0		0		0	0	98	107.51	97.6064	9.85974	1650	117.15	0	0	122.5	199	266	1692.5	116.179	0.0344	7.32376e-05	34	control
F3	S-867d	TJ1060	14 mM Arsenite	999_Free	267	2850	0	1	-10.0004						0		0		0		0		0		0	0	98	126.98	101.419	10.2448	1605	133.175	0	0	152.5	217	308	1692.5	116.179	0.0344	7.32376e-05	34	control
G3	S-867d	TJ1060	14 mM Arsenite	999_Free	240	2850	0	0	-10.0004						0		0		0		0		0		0	0	98	137.52	93.611	9.45614	1950	121.525	0	8.25	171.5	211.5	266	1692.5	116.179	0.0344	7.32376e-05	34	control
H3	S-867d	TJ1060	14 mM Arsenite	999_Free	218	2850	0	0	-10.0004						0		0		0		0		0		0	0	98	136.173	107.472	10.8563	1740	126.075	0	0	188.5	238.75	265	1692.5	116.179	0.0344	7.32376e-05	34	control
A2	S-867c	TJ1060	M9	999_Free	167	2880	226	236		226		275														250.5	98	252.653	24.8464	2.50986	1575	257.15	136	241.25	255	268	307	1747.5	251.088				exp
B2	S-867c	TJ1060	M9	999_Free	323	2880	275	265		226		275														250.5	98	242.306	28.3536	2.86414	1920	245.025	180	226.5	240.5	259	322	1747.5	251.088				exp
C2	S-867c	TJ1060	14 mM Arsenite	999_Free	194	2880	0	23						0		0		0		0		0		0		0	98	109.582	64.1925	6.48442	1215	104.375	0	64.25	112.5	160.5	232	1752.5	112.188	2.66e-66	85	110	exp
D2	S-867c	TJ1060	14 mM Arsenite	999_Free	194	2880	0	7.5						0		0		0		0		0		0		0	98	185.49	80.4311	8.12477	2370	129.575	0	168.75	218	234.25	279	1752.5	112.188	2.66e-66	85	110	exp
E2	S-867c	TJ1060	14 mM Arsenite	999_Free	259	2880	0	36.5						0		0		0		0		0		0		0	98	165.602	81.0743	8.18974	2295	124.3	0	108	196	228.25	258	1752.5	112.188	2.66e-66	85	110	exp
F2	S-867c	TJ1060	14 mM Arsenite	999_Free	137	2880	0	4						0		0		0		0		0		0		0	98	89.4898	65.402	6.6066	1050	85.8	0	0	106.5	146	195	1752.5	112.188	2.66e-66	85	110	exp
G2	S-867c	TJ1060	14 mM Arsenite	999_Free	204	2880	0	18.5						0		0		0		0		0		0		0	98	165.714	92.758	9.36997	2070	130.075	0	100.75	198	241	279	1752.5	112.188	2.66e-66	85	110	exp
H2	S-867c	TJ1060	14 mM Arsenite	999_Free	55	2880	0	0						0		0		0		0		0		0		0	98	120.265	65.6414	6.63078	1515	99	0	84	134	171.25	209	1752.5	112.188	2.66e-66	85	110	exp
A3	S-867d	TJ1060	M9	999_Free	13	2880	0	103.5			0		274													137	98	0.183673	1.81827	0.183673	1530	0	0	0	0	0	18	1470	129.7				control
B3	S-867d	TJ1060	M9	999_Free	74	2880	274	272.5			0		274													137	98	271.235	25.7032	2.59642	1410	259.4	160	267	277	286	300	1470	129.7				control
C3	S-867d	TJ1060	14 mM Arsenite	999_Free	157	2880	0	19.5	-12.1062						0		0		0		0		0		0	0	98	104.704	66.3415	6.70151	1410	99.65	0	39.5	109.5	162.5	212	1692.5	116.179	0.0344	7.32376e-05	34	control
D3	S-867d	TJ1060	14 mM Arsenite	999_Free	155	2880	0	9.5	-12.1062						0		0		0		0		0		0	0	98	113.765	61.0433	6.1663	1800	99.5	0	84.25	116.5	163.25	214	1692.5	116.179	0.0344	7.32376e-05	34	control
E3	S-867d	TJ1060	14 mM Arsenite	999_Free	245	2880	0	0	-12.1062						0		0		0		0		0		0	0	98	107.51	97.6064	9.85974	1650	117.15	0	0	122.5	199	266	1692.5	116.179	0.0344	7.32376e-05	34	control
F3	S-867d	TJ1060	14 mM Arsenite	999_Free	267	2880	0	2	-12.1062						0		0		0		0		0		0	0	98	126.98	101.419	10.2448	1605	133.175	0	0	152.5	217	308	1692.5	116.179	0.0344	7.32376e-05	34	control
G3	S-867d	TJ1060	14 mM Arsenite	999_Free	240	2880	0	0	-12.1062						0		0		0		0		0		0	0	98	137.52	93.611	9.45614	1950	121.525	0	8.25	171.5	211.5	266	1692.5	116.179	0.0344	7.32376e-05	34	control
H3	S-867d	TJ1060	14 mM Arsenite	999_Free	218	2880	0	0	-12.1062						0		0		0		0		0		0	0	98	136.173	107.472	10.8563	1740	126.075	0	0	188.5	238.75	265	1692.5	116.179	0.0344	7.32376e-05	34	control
A2	S-867c	TJ1060	M9	999_Free	167	2910	257	241.5		257		252														254.5	98	252.653	24.8464	2.50986	1575	257.15	136	241.25	255	268	307	1747.5	251.088				exp
B2	S-867c	TJ1060	M9	999_Free	323	2910	252	263.5		257		252														254.5	98	242.306	28.3536	2.86414	1920	245.025	180	226.5	240.5	259	322	1747.5	251.088				exp
C2	S-867c	TJ1060	14 mM Arsenite	999_Free	194	2910	0	12.5						0		0		0		0		0		0		0	98	109.582	64.1925	6.48442	1215	104.375	0	64.25	112.5	160.5	232	1752.5	112.188	2.66e-66	85	110	exp
D2	S-867c	TJ1060	14 mM Arsenite	999_Free	194	2910	0	0.5						0		0		0		0		0		0		0	98	185.49	80.4311	8.12477	2370	129.575	0	168.75	218	234.25	279	1752.5	112.188	2.66e-66	85	110	exp
E2	S-867c	TJ1060	14 mM Arsenite	999_Free	259	2910	0	25						0		0		0		0		0		0		0	98	165.602	81.0743	8.18974	2295	124.3	0	108	196	228.25	258	1752.5	112.188	2.66e-66	85	110	exp
F2	S-867c	TJ1060	14 mM Arsenite	999_Free	137	2910	0	6						0		0		0		0		0		0		0	98	89.4898	65.402	6.6066	1050	85.8	0	0	106.5	146	195	1752.5	112.188	2.66e-66	85	110	exp
G2	S-867c	TJ1060	14 mM Arsenite	999_Free	204	2910	0	37.5						0		0		0		0		0		0		0	98	165.714	92.758	9.36997	2070	130.075	0	100.75	198	241	279	1752.5	112.188	2.66e-66	85	110	exp
H2	S-867c	TJ1060	14 mM Arsenite	999_Free	55	2910	0	0						0		0		0		0		0		0		0	98	120.265	65.6414	6.63078	1515	99	0	84	134	171.25	209	1752.5	112.188	2.66e-66	85	110	exp
A3	S-867d	TJ1060	M9	999_Free	13	2910	0	85.5			0		265													132.5	98	0.183673	1.81827	0.183673	1530	0	0	0	0	0	18	1470	129.7				control
B3	S-867d	TJ1060	M9	999_Free	74	2910	265	269.5			0		265													132.5	98	271.235	25.7032	2.59642	1410	259.4	160	267	277	286	300	1470	129.7				control
C3	S-867d	TJ1060	14 mM Arsenite	999_Free	157	2910	0	19.5	-14.1502						0		0		0		0		0		0	0	98	104.704	66.3415	6.70151	1410	99.65	0	39.5	109.5	162.5	212	1692.5	116.179	0.0344	7.32376e-05	34	control
D3	S-867d	TJ1060	14 mM Arsenite	999_Free	155	2910	0	11.5	-14.1502						0		0		0		0		0		0	0	98	113.765	61.0433	6.1663	1800	99.5	0	84.25	116.5	163.25	214	1692.5	116.179	0.0344	7.32376e-05	34	control
E3	S-867d	TJ1060	14 mM Arsenite	999_Free	245	2910	0	0.5	-14.1502						0		0		0		0		0		0	0	98	107.51	97.6064	9.85974	1650	117.15	0	0	122.5	199	266	1692.5	116.179	0.0344	7.32376e-05	34	control
F3	S-867d	TJ1060	14 mM Arsenite	999_Free	267	2910	0	2	-14.1502						0		0		0		0		0		0	0	98	126.98	101.419	10.2448	1605	133.175	0	0	152.5	217	308	1692.5	116.179	0.0344	7.32376e-05	34	control
G3	S-867d	TJ1060	14 mM Arsenite	999_Free	240	2910	0	0.5	-14.1502						0		0		0		0		0		0	0	98	137.52	93.611	9.45614	1950	121.525	0	8.25	171.5	211.5	266	1692.5	116.179	0.0344	7.32376e-05	34	control
H3	S-867d	TJ1060	14 mM Arsenite	999_Free	218	2910	0	1	-14.1502						0		0		0		0		0		0	0	98	136.173	107.472	10.8563	1740	126.075	0	0	188.5	238.75	265	1692.5	116.179	0.0344	7.32376e-05	34	control
A2	S-867c	TJ1060	M9	999_Free	167	2940	256	256.5		256		233														244.5	98	252.653	24.8464	2.50986	1575	257.15	136	241.25	255	268	307	1747.5	251.088				exp
B2	S-867c	TJ1060	M9	999_Free	323	2940	233	242.5		256		233														244.5	98	242.306	28.3536	2.86414	1920	245.025	180	226.5	240.5	259	322	1747.5	251.088				exp
C2	S-867c	TJ1060	14 mM Arsenite	999_Free	194	2940	0	22.5						0		0		0		0		0		0		0	98	109.582	64.1925	6.48442	1215	104.375	0	64.25	112.5	160.5	232	1752.5	112.188	2.66e-66	85	110	exp
D2	S-867c	TJ1060	14 mM Arsenite	999_Free	194	2940	0	0						0		0		0		0		0		0		0	98	185.49	80.4311	8.12477	2370	129.575	0	168.75	218	234.25	279	1752.5	112.188	2.66e-66	85	110	exp
E2	S-867c	TJ1060	14 mM Arsenite	999_Free	259	2940	0	35						0		0		0		0		0		0		0	98	165.602	81.0743	8.18974	2295	124.3	0	108	196	228.25	258	1752.5	112.188	2.66e-66	85	110	exp
F2	S-867c	TJ1060	14 mM Arsenite	999_Free	137	2940	0	3.5						0		0		0		0		0		0		0	98	89.4898	65.402	6.6066	1050	85.8	0	0	106.5	146	195	1752.5	112.188	2.66e-66	85	110	exp
G2	S-867c	TJ1060	14 mM Arsenite	999_Free	204	2940	0	50.5						0		0		0		0		0		0		0	98	165.714	92.758	9.36997	2070	130.075	0	100.75	198	241	279	1752.5	112.188	2.66e-66	85	110	exp
H2	S-867c	TJ1060	14 mM Arsenite	999_Free	55	2940	0	0						0		0		0		0		0		0		0	98	120.265	65.6414	6.63078	1515	99	0	84	134	171.25	209	1752.5	112.188	2.66e-66	85	110	exp
A3	S-867d	TJ1060	M9	999_Free	13	2940	0	106			0		264													132	98	0.183673	1.81827	0.183673	1530	0	0	0	0	0	18	1470	129.7				control
B3	S-867d	TJ1060	M9	999_Free	74	2940	264	264.5			0		264													132	98	271.235	25.7032	2.59642	1410	259.4	160	267	277	286	300	1470	129.7				control
C3	S-867d	TJ1060	14 mM Arsenite	999_Free	157	2940	0	13	-16.1332						0		0		0		0		0		0	0	98	104.704	66.3415	6.70151	1410	99.65	0	39.5	109.5	162.5	212	1692.5	116.179	0.0344	7.32376e-05	34	control
D3	S-867d	TJ1060	14 mM Arsenite	999_Free	155	2940	0	8.5	-16.1332						0		0		0		0		0		0	0	98	113.765	61.0433	6.1663	1800	99.5	0	84.25	116.5	163.25	214	1692.5	116.179	0.0344	7.32376e-05	34	control
E3	S-867d	TJ1060	14 mM Arsenite	999_Free	245	2940	0	0.5	-16.1332						0		0		0		0		0		0	0	98	107.51	97.6064	9.85974	1650	117.15	0	0	122.5	199	266	1692.5	116.179	0.0344	7.32376e-05	34	control
F3	S-867d	TJ1060	14 mM Arsenite	999_Free	267	2940	0	1	-16.1332						0		0		0		0		0		0	0	98	126.98	101.419	10.2448	1605	133.175	0	0	152.5	217	308	1692.5	116.179	0.0344	7.32376e-05	34	control
G3	S-867d	TJ1060	14 mM Arsenite	999_Free	240	2940	0	0.5	-16.1332						0		0		0		0		0		0	0	98	137.52	93.611	9.45614	1950	121.525	0	8.25	171.5	211.5	266	1692.5	116.179	0.0344	7.32376e-05	34	control
H3	S-867d	TJ1060	14 mM Arsenite	999_Free	218	2940	0	1	-16.1332						0		0		0		0		0		0	0	98	136.173	107.472	10.8563	1740	126.075	0	0	188.5	238.75	265	1692.5	116.179	0.0344	7.32376e-05	34	control
A2	S-867c	TJ1060	M9	999_Free	167	2970	233	244.5		233		241														237	98	252.653	24.8464	2.50986	1575	257.15	136	241.25	255	268	307	1747.5	251.088				exp
B2	S-867c	TJ1060	M9	999_Free	323	2970	241	237		233		241														237	98	242.306	28.3536	2.86414	1920	245.025	180	226.5	240.5	259	322	1747.5	251.088				exp
C2	S-867c	TJ1060	14 mM Arsenite	999_Free	194	2970	0	20.5						0		0		0		0		0		0		0	98	109.582	64.1925	6.48442	1215	104.375	0	64.25	112.5	160.5	232	1752.5	112.188	2.66e-66	85	110	exp
D2	S-867c	TJ1060	14 mM Arsenite	999_Free	194	2970	0	0.5						0		0		0		0		0		0		0	98	185.49	80.4311	8.12477	2370	129.575	0	168.75	218	234.25	279	1752.5	112.188	2.66e-66	85	110	exp
E2	S-867c	TJ1060	14 mM Arsenite	999_Free	259	2970	0	31						0		0		0		0		0		0		0	98	165.602	81.0743	8.18974	2295	124.3	0	108	196	228.25	258	1752.5	112.188	2.66e-66	85	110	exp
F2	S-867c	TJ1060	14 mM Arsenite	999_Free	137	2970	0	5						0		0		0		0		0		0		0	98	89.4898	65.402	6.6066	1050	85.8	0	0	106.5	146	195	1752.5	112.188	2.66e-66	85	110	exp
G2	S-867c	TJ1060	14 mM Arsenite	999_Free	204	2970	0	63.5						0		0		0		0		0		0		0	98	165.714	92.758	9.36997	2070	130.075	0	100.75	198	241	279	1752.5	112.188	2.66e-66	85	110	exp
H2	S-867c	TJ1060	14 mM Arsenite	999_Free	55	2970	0	3						0		0		0		0		0		0		0	98	120.265	65.6414	6.63078	1515	99	0	84	134	171.25	209	1752.5	112.188	2.66e-66	85	110	exp
A3	S-867d	TJ1060	M9	999_Free	13	2970	0	127.5			0		266													133	98	0.183673	1.81827	0.183673	1530	0	0	0	0	0	18	1470	129.7				control
B3	S-867d	TJ1060	M9	999_Free	74	2970	266	265			0		266													133	98	271.235	25.7032	2.59642	1410	259.4	160	267	277	286	300	1470	129.7				control
C3	S-867d	TJ1060	14 mM Arsenite	999_Free	157	2970	0	9.5	-18.0557						0		0		0		0		0		0	0	98	104.704	66.3415	6.70151	1410	99.65	0	39.5	109.5	162.5	212	1692.5	116.179	0.0344	7.32376e-05	34	control
D3	S-867d	TJ1060	14 mM Arsenite	999_Free	155	2970	0	4	-18.0557						0		0		0		0		0		0	0	98	113.765	61.0433	6.1663	1800	99.5	0	84.25	116.5	163.25	214	1692.5	116.179	0.0344	7.32376e-05	34	control
E3	S-867d	TJ1060	14 mM Arsenite	999_Free	245	2970	0	2.5	-18.0557						0		0		0		0		0		0	0	98	107.51	97.6064	9.85974	1650	117.15	0	0	122.5	199	266	1692.5	116.179	0.0344	7.32376e-05	34	control
F3	S-867d	TJ1060	14 mM Arsenite	999_Free	267	2970	0	2	-18.0557						0		0		0		0		0		0	0	98	126.98	101.419	10.2448	1605	133.175	0	0	152.5	217	308	1692.5	116.179	0.0344	7.32376e-05	34	control
G3	S-867d	TJ1060	14 mM Arsenite	999_Free	240	2970	0	3	-18.0557						0		0		0		0		0		0	0	98	137.52	93.611	9.45614	1950	121.525	0	8.25	171.5	211.5	266	1692.5	116.179	0.0344	7.32376e-05	34	control
H3	S-867d	TJ1060	14 mM Arsenite	999_Free	218	2970	0	0	-18.0557						0		0		0		0		0		0	0	98	136.173	107.472	10.8563	1740	126.075	0	0	188.5	238.75	265	1692.5	116.179	0.0344	7.32376e-05	34	control

## Sheet: 20190812_S867cd_Raw movement
V1	V2	V3	V4	V5	V6	V7	V8	V9	V10	V11	V12	V13	V14	V15	V16	V17	V18	V19	V20	V21	V22	V23	V24	V25	V26	V27	V28	V29	V30	V31	V32	V33	V34	V35	V36	V37	V38	V39	V40	V41	V42	V43	V44	V45	V46	V47	V48	V49	V50
DATE:	14.08.2019 16:02:37
FILE:	C:\wmicrotracker\p00007\20190812_1401
SUBPROJECT:	20190812_compounds
<<<<<< Group Activity: Average Activity Counts per Data Interval>>>>>>
Group/Time[m]	30	60	90	120	150	180	210	240	270	300	330	360	390	420	450	480	510	540	570	600	630	660	690	720	750	780	810	840	870	900	930	960	990	1020	1050	1080	1110	1140	1170	1200	1230	1260	1290	1320	1350	1380	1410	1440	1470
000_Free	0	0	0	0	0	0	0	0	0	0	0	0	0	0	0	0	0	0	0	0	0	0	0	0	0	0	0	0	0	0	0	0	0	0	0	0	0	0	0	0	0	0	0	0	0	0	0	0	0
<<<<<< Group Activity: Standard Error >>>>>>
Group/Time[m]	30	60	90	120	150	180	210	240	270	300	330	360	390	420	450	480	510	540	570	600	630	660	690	720	750	780	810	840	870	900	930	960	990	1020	1050	1080	1110	1140	1170	1200	1230	1260	1290	1320	1350	1380	1410	1440	1470
000_Free	0.0	0.0	0	0	0	0	0	0	0	0	0	0	0	0	0	0	0	0	0	0	0	0	0	0	0	0	0	0	0	0	0	0	0	0	0	0	0	0	0	0	0	0	0	0	0	0	0	0	0
<<<<<< Group Activity: Number of wells/group >>>>>>
Group/Time[m]	30	60	90	120	150	180	210	240	270	300	330	360	390	420	450	480	510	540	570	600	630	660	690	720	750	780	810	840	870	900	930	960	990	1020	1050	1080	1110	1140	1170	1200	1230	1260	1290	1320	1350	1380	1410	1440	1470
000_Free	0	0	0	0	0	0	0	0	0	0	0	0	0	0	0	0	0	0	0	0	0	0	0	0	0	0	0	0	0	0	0	0	0	0	0	0	0	0	0	0	0	0	0	0	0	0	0	0	0
<<<<<< Number of Samples per Acquisition Interval [1unit=500values] >>>>>>
Time[m]	30	60	90	120	150	180	210	240	270	300	330	360	390	420	450	480	510	540	570	600	630	660	690	720	750	780	810	840	870	900	930	960	990	1020	1050	1080	1110	1140	1170	1200	1230	1260	1290	1320	1350	1380	1410	1440	1470
#Samples	30	30	30	30	30	30	30	30	30	30	30	30	30	30	30	30	30	30	30	30	30	30	30	30	30	30	30	30	30	30	30	30	30	30	30	30	30	30	30	30	30	30	30	30	30	30	30	30	30
NA
Time[m]	30	60	90	120	150	180	210	240	270	300	330	360	390	420	450	480	510	540	570	600	630	660	690	720	750	780	810	840	870	900	930	960	990	1020	1050	1080	1110	1140	1170	1200	1230	1260	1290	1320	1350	1380	1410	1440	1470
NA	22.8	22.8	22.8	22.8	22.6	22.8	22.6	22.6	22.6	22.6	22.6	22.6	22.6	22.6	22.6	22.6	22.6	22.6	22.6	22.6	22.6	22.6	22.6	22.6	22.6	22.6	22.6	22.6	22.6	22.6	22.6	22.6	22.6	22.6	22.6	22.6	22.6	22.6	22.6	22.6	22.6	22.6	22.6	22.6	22.6	22.6	22.6	22.6	22.6
<<<<<< Well Activity >>>>>>
Well	Group/Time[m]	30	60	90	120	150	180	210	240	270	300	330	360	390	420	450	480	510	540	570	600	630	660	690	720	750	780	810	840	870	900	930	960	990	1020	1050	1080	1110	1140	1170	1200	1230	1260	1290	1320	1350	1380	1410	1440
3000
A1	999_Free	265	284	224	256	253	208	248	255	254	241	228	228	256	262	261	225	266	192	210	219	186	204	232	259	247	192	181	210	266	264	231	206	218	235	239	221	237	226	247	210	205	218	207	240	279	267	256	246
194
B1	999_Free	339	306	312	311	297	303	310	270	287	289	291	286	273	301	291	292	300	289	279	290	280	282	295	305	287	286	297	283	279	293	303	296	290	284	305	292	302	289	302	285	294	286	285	304	280	278	279	295
246
C1	999_Free	140	38	22	45	26	9	15	12	10	9	10	32	44	22	18	14	40	40	142	89	111	62	50	93	97	38	30	95	14	4	67	118	106	87	59	80	107	81	45	4	0	0	2	23	25	31	26	0
0
D1	999_Free	271	272	271	259	273	254	242	266	235	246	235	216	230	256	238	201	224	245	236	223	224	238	248	254	223	274	256	222	229	252	248	247	245	231	224	206	189	217	200	200	174	176	187	197	184	170	201	156
0
E1	999_Free	234	286	270	275	266	265	272	275	252	272	266	276	274	270	248	284	261	250	259	269	270	269	244	234	247	249	250	257	233	244	232	224	240	236	213	209	234	193	231	221	230	209	226	201	205	170	181	179
0
F1	999_Free	257	275	257	211	224	234	225	236	231	229	252	249	225	225	216	248	255	259	246	224	229	228	233	220	241	221	241	238	229	233	212	232	227	193	236	201	213	183	192	173	212	168	165	159	166	155	159	142
0
G1	999_Free	273	167	232	241	237	245	258	260	254	217	205	225	222	242	237	238	246	248	255	269	225	252	255	255	248	261	228	221	262	252	233	214	224	210	213	187	199	203	197	197	197	182	173	170	147	171	144	146
0
H1	999_Free	244	164	211	251	241	266	251	259	238	255	267	268	240	250	250	252	238	256	240	221	255	244	213	220	256	240	230	227	222	199	204	219	177	176	184	195	147	185	231	191	203	129	117	106	91	53	105	93
0
A2	999_Free	167	149	136	165	229	269	257	281	254	290	275	262	268	300	307	294	271	261	261	259	269	256	268	268	268	251	261	254	274	244	234	229	271	257	285	235	250	260	270	266	240	241	254	268	233	243	230	234
244
B2	999_Free	323	322	306	303	303	288	275	285	296	287	262	250	257	228	231	232	214	204	236	209	182	221	212	204	190	210	195	230	229	215	202	206	206	206	236	180	205	224	201	225	209	234	237	238	200	236	232	247
228
C2	999_Free	194	194	148	140	170	176	190	189	223	200	201	217	208	193	232	217	213	167	184	187	189	202	164	161	165	137	138	140	138	113	152	144	112	109	107	85	109	110	116	77	76	70	98	132	81	62	66	69
3
D2	999_Free	194	243	246	260	240	256	278	244	279	255	254	253	259	253	257	260	255	266	239	250	235	228	236	237	247	239	225	226	218	224	225	230	218	228	228	218	226	222	218	200	217	225	232	217	207	206	209	203
0
E2	999_Free	259	154	147	158	158	192	190	207	230	205	222	245	234	230	253	248	229	239	238	233	241	246	254	258	245	256	252	231	239	240	229	241	226	229	226	226	222	226	247	219	211	230	215	205	185	206	181	191
3
F2	999_Free	137	166	130	85	98	175	139	167	155	130	108	97	126	195	176	84	138	157	158	118	151	125	124	157	159	143	108	76	97	184	168	113	104	52	90	103	63	23	122	168	97	161	113	116	91	123	159	191
3
G2	999_Free	204	253	254	279	242	259	260	246	255	256	248	236	249	236	259	234	238	257	233	227	238	255	254	232	261	266	259	227	265	228	247	255	262	251	238	236	222	238	220	253	189	208	243	228	228	228	214	217
31
H2	999_Free	55	35	61	99	119	126	112	166	162	174	169	191	191	198	197	185	199	209	184	192	202	185	199	185	190	198	168	179	184	196	165	164	134	153	152	144	134	164	172	149	148	112	118	104	139	109	126	90
1
A3	999_Free	13	18	20	52	43	80	51	48	98	63	63	70	73	97	103	59	79	68	66	76	84	67	65	59	87	78	85	82	84	59	89	104	78	82	105	84	76	79	76	74	83	89	119	86	84	101	108	88
106
B3	999_Free	74	219	160	170	162	175	243	228	248	292	272	270	279	274	276	272	271	272	286	275	282	279	277	279	282	280	282	282	285	265	270	287	281	287	257	274	278	267	264	261	258	275	264	267	249	253	260	271
255
C3	999_Free	157	153	120	167	83	106	139	139	166	165	181	212	186	188	195	191	210	201	204	189	161	181	205	199	184	160	177	181	161	166	165	154	139	109	117	137	117	96	95	101	111	105	109	118	112	92	105	91
15
D3	999_Free	155	165	129	149	190	184	171	205	181	178	214	185	198	181	199	177	188	214	188	199	190	192	170	208	190	194	175	158	171	125	132	138	106	130	144	105	89	101	95	77	115	120	82	89	114	86	85	81
0
E3	999_Free	245	257	238	242	228	220	236	266	233	212	180	224	201	193	184	181	165	174	199	219	225	234	213	193	190	219	186	175	180	207	149	136	209	193	211	223	216	199	204	178	209	218	185	188	186	166	194	182
0
F3	999_Free	267	274	308	274	286	278	265	245	255	245	217	247	258	244	221	247	231	212	219	219	213	225	217	217	231	205	221	215	200	187	219	217	216	220	202	201	199	192	194	156	180	200	164	199	211	161	173	155
8
G3	999_Free	240	262	254	266	235	249	225	242	263	231	241	190	228	220	242	221	212	215	238	228	219	207	208	162	224	235	181	227	170	210	200	186	207	236	189	221	215	192	204	187	198	199	207	205	165	202	182	119
0
H3	999_Free	218	213	251	246	224	258	225	250	239	247	227	250	232	236	251	255	218	231	253	242	253	252	250	231	247	245	265	249	248	252	243	245	215	242	238	248	223	222	245	215	227	220	213	214	198	212	188	197
0
A4	999_Free	87	76	150	148	186	155	197	221	219	235	224	215	203	217	227	233	229	231	250	240	226	246	234	236	235	242	231	251	246	223	225	250	250	240	219	244	246	228	234	227	246	258	241	231	256	232	240	233
250
B4	999_Free	245	234	222	254	232	248	262	264	254	290	267	267	280	263	280	257	275	265	254	252	265	282	251	257	262	268	267	275	262	253	256	256	259	277	269	245	248	254	250	237	247	250	243	232	246	227	217	231
0
C4	999_Free	216	185	126	239	244	241	270	259	255	268	282	261	273	257	253	267	259	265	250	250	249	262	262	272	236	249	239	259	228	268	255	263	257	268	250	253	255	248	237	256	254	245	255	237	258	242	250	235
1
D4	999_Free	50	5	0	44	66	94	117	141	166	85	85	148	184	103	178	146	108	126	142	158	121	174	101	143	106	152	131	167	182	216	162	182	179	165	170	212	234	214	164	189	145	113	169	178	175	172	188	164
0
E4	999_Free	203	181	152	201	252	253	238	251	257	274	256	272	252	262	253	271	258	278	253	249	256	238	251	236	257	254	232	262	255	256	260	278	253	259	249	252	280	270	241	243	255	256	259	262	235	237	263	231
0
F4	999_Free	239	198	221	218	252	248	252	252	254	267	259	271	265	250	265	267	262	263	239	267	255	267	261	236	259	243	245	256	246	258	245	235	242	246	260	265	252	265	267	252	227	240	252	227	255	245	243	255
0
G4	999_Free	177	149	148	153	206	194	181	171	199	193	175	145	125	86	62	63	100	85	54	77	57	55	50	79	22	25	14	16	11	11	2	4	0	0	0	0	0	0	0	0	0	0	0	0	0	0	0	0
0
H4	999_Free	188	169	173	59	90	84	95	78	73	15	13	6	35	34	3	2	0	1	0	0	0	0	0	1	0	1	0	1	0	0	0	0	0	0	3	1	0	0	1	0	0	0	0	1	0	0	0	0
0
A5	999_Free	258	278	267	262	274	265	275	278	278	287	261	271	280	262	262	258	268	265	260	240	263	250	274	262	250	264	278	270	263	245	242	234	262	241	252	252	255	261	261	235	245	255	246	253	238	244	256	247
234
B5	999_Free	267	263	241	251	235	255	254	269	248	256	279	276	253	261	275	251	280	249	237	245	254	249	228	260	237	230	249	250	260	246	262	246	242	245	247	243	257	252	238	237	243	232	244	241	227	221	240	217
12
C5	999_Free	270	252	236	233	252	253	253	261	258	248	252	251	269	249	247	236	264	256	240	264	246	226	258	223	232	221	229	219	235	208	227	248	250	232	245	256	251	243	259	262	252	240	244	252	236	230	217	209
0
D5	999_Free	259	256	257	254	222	258	256	257	241	260	276	258	256	271	260	258	255	256	254	253	239	241	236	236	230	233	230	238	238	235	232	249	260	255	248	255	241	272	231	234	248	256	263	247	232	226	225	222
0
E5	999_Free	260	274	272	251	241	253	272	257	258	276	253	256	265	258	257	266	267	253	268	266	238	251	242	227	227	251	244	228	232	208	222	239	236	261	224	236	244	252	258	253	253	263	239	254	245	246	249	230
0
F5	999_Free	195	252	251	252	247	248	250	248	273	257	252	271	265	246	249	252	256	247	231	215	230	223	237	245	217	210	236	209	231	243	238	268	255	249	255	261	251	254	239	254	240	222	224	217	211	219	191	181
0
G5	999_Free	208	220	194	225	206	206	174	188	174	183	175	131	96	120	61	66	46	38	41	26	22	23	25	24	17	10	24	44	59	53	24	10	4	0	10	4	0	3	1	4	0	0	0	0	0	0	0	0
0
H5	999_Free	226	213	186	208	192	183	196	182	160	103	173	133	77	46	38	16	25	10	1	3	4	5	3	0	1	0	0	0	0	0	0	0	0	0	0	0	0	0	0	0	0	0	0	0	0	0	0	0
0
A6	999_Free	234	238	239	240	240	258	265	253	268	271	264	267	270	271	264	273	257	258	267	248	260	278	238	255	258	243	242	271	258	251	255	246	243	257	267	254	243	263	242	253	249	265	244	250	257	254	255	251
247
B6	999_Free	241	238	245	238	229	239	269	267	262	267	254	253	262	251	248	274	272	274	251	256	238	260	254	260	245	250	257	252	244	239	227	250	252	253	237	232	247	227	237	216	234	226	215	230	214	225	190	212
0
C6	999_Free	222	238	225	225	238	240	259	254	258	238	275	261	269	279	253	260	279	263	253	262	234	239	245	244	265	259	239	250	239	258	241	251	247	221	229	212	219	237	218	215	229	187	189	161	153	165	128	129
0
D6	999_Free	248	227	241	273	259	265	269	255	279	272	272	261	268	262	262	274	268	251	256	265	267	258	257	244	265	247	271	251	254	264	245	243	233	253	256	234	235	228	244	225	223	234	247	258	228	231	221	211
0
E6	999_Free	231	231	228	226	237	239	240	244	257	265	277	266	266	261	250	270	241	269	260	242	250	257	275	258	251	244	232	261	240	250	234	243	254	235	246	228	239	220	223	221	214	191	203	201	196	185	195	171
0
F6	999_Free	209	237	209	229	221	213	224	230	249	247	233	269	270	246	263	248	257	244	247	238	234	234	256	232	240	246	242	244	229	212	234	232	233	239	219	232	215	201	216	206	193	183	205	200	208	169	127	127
0
G6	999_Free	144	185	144	117	121	104	74	42	49	55	17	8	4	3	8	5	5	0	1	8	9	5	8	13	4	18	9	12	14	2	2	5	3	3	5	11	3	1	2	7	8	0	4	3	1	1	1	0
0
H6	999_Free	242	236	241	203	189	177	200	198	162	165	141	144	122	138	152	90	107	100	117	113	49	3	21	17	5	1	0	1	1	3	2	1	0	0	0	0	0	0	0	0	0	0	0	0	0	0	0	0
0
A7	999_Free	229	217	245	264	240	259	253	268	244	241	259	253	258	262	256	247	259	247	242	244	262	242	250	253	256	270	276	261	244	256	262	241	241	272	262	232	257	267	243	255	256	249	259	251	253	258	258	260
216
B7	999_Free	226	241	252	258	243	251	244	239	255	261	260	258	257	267	252	267	247	227	223	221	237	230	212	218	243	227	220	210	210	209	212	211	223	223	209	201	225	209	212	193	199	190	211	188	186	180	151	155
4
C7	999_Free	227	244	240	260	254	258	255	253	266	262	261	265	254	237	269	246	268	253	230	244	259	242	246	233	242	238	257	256	232	238	217	219	227	229	247	236	208	210	233	229	203	200	229	192	198	186	177	194
0
D7	999_Free	233	232	212	241	241	250	264	227	254	251	264	259	268	239	258	264	261	263	268	219	242	238	245	237	235	261	214	227	227	210	237	229	242	223	204	224	222	216	213	207	229	173	188	207	179	163	169	163
0
E7	999_Free	245	238	256	220	255	242	249	253	261	230	248	253	255	278	253	248	264	248	236	243	238	240	235	265	247	241	248	232	240	242	220	222	221	220	229	237	230	231	208	217	222	202	216	215	209	181	186	175
0
F7	999_Free	242	233	220	222	244	231	235	251	240	253	243	258	255	265	262	255	250	243	243	246	261	258	244	240	261	233	241	255	216	219	211	224	220	217	230	222	216	203	197	197	207	191	175	190	188	168	166	148
0
G7	999_Free	212	190	192	201	171	113	123	86	139	145	97	124	116	110	68	59	49	26	52	40	85	7	7	4	1	1	4	0	0	0	1	0	0	0	0	0	0	0	0	0	0	0	0	0	0	0	0	0
0
H7	999_Free	216	202	198	157	143	76	96	121	128	69	68	82	59	60	42	57	74	67	51	48	58	8	2	7	0	0	0	0	0	0	0	0	0	0	2	0	0	0	0	0	0	0	0	0	0	0	0	0
0
A8	999_Free	226	249	251	245	261	274	256	271	265	268	275	293	286	276	278	267	284	278	295	284	285	281	259	277	284	267	261	281	282	266	264	265	270	267	262	259	261	267	260	259	256	261	256	249	263	253	271	249
238
B8	999_Free	168	215	199	209	209	221	207	208	222	241	241	244	250	240	242	235	239	242	248	238	235	226	231	226	233	231	239	225	240	227	218	216	207	254	213	230	234	222	216	217	228	209	207	227	218	211	193	201
0
C8	999_Free	255	251	242	223	245	262	260	274	271	277	266	257	258	262	255	244	263	265	262	257	237	228	265	244	227	245	239	253	223	247	258	238	232	245	231	241	194	228	228	217	208	230	242	227	211	217	231	215
30
D8	999_Free	248	245	249	216	237	268	257	270	283	277	266	276	269	274	243	268	257	254	261	259	258	259	251	259	248	251	252	253	247	233	246	236	259	244	239	251	241	239	235	236	254	231	258	260	239	249	243	249
3
E8	999_Free	261	242	241	242	266	262	223	246	236	263	258	252	254	259	255	244	249	248	221	254	249	230	252	245	234	228	209	218	206	227	205	211	202	204	203	203	200	209	208	218	204	206	204	232	212	231	215	238
38
F8	999_Free	257	250	224	211	226	240	273	251	261	265	256	246	258	264	276	254	255	246	230	237	253	247	242	236	229	245	238	227	237	228	223	209	222	206	223	221	235	212	202	237	249	238	244	242	213	231	206	208
21
G8	999_Free	178	221	202	190	174	160	135	122	72	88	109	110	119	80	26	33	26	2	39	24	35	72	13	0	0	0	0	0	0	0	0	0	0	0	0	0	0	0	0	0	0	0	0	0	0	0	0	0
0
H8	999_Free	230	212	211	201	194	199	145	120	152	119	143	184	166	77	60	33	8	2	21	7	5	1	1	0	0	0	0	0	0	2	0	0	0	0	0	0	0	0	0	0	0	0	0	0	1	0	0	0
0
A9	999_Free	270	266	250	255	267	280	285	266	273	279	273	277	270	286	268	270	264	277	257	278	251	277	262	281	259	265	281	251	270	255	269	281	253	270	249	257	261	261	259	263	258	256	256	264	263	247	233	256
243
B9	999_Free	240	250	270	262	272	256	249	241	240	252	249	239	237	238	220	225	254	240	249	238	230	232	219	229	231	231	231	210	230	185	207	203	199	201	203	214	210	205	210	220	229	231	235	226	249	238	223	227
3
C9	999_Free	243	248	251	243	266	255	252	247	261	273	272	258	264	275	261	277	256	268	262	247	244	247	237	240	221	226	224	230	246	210	216	233	225	243	253	234	243	261	224	243	226	233	240	229	226	255	249	260
1
D9	999_Free	259	249	270	267	259	260	266	262	249	266	262	261	256	273	290	269	265	271	274	260	252	251	251	242	235	234	250	247	236	243	245	254	268	249	250	264	256	254	248	252	247	247	251	253	236	223	264	249
1
E9	999_Free	266	257	265	265	260	280	286	271	264	286	267	277	263	269	265	253	282	283	265	262	256	247	266	256	245	254	258	258	241	254	247	241	236	240	239	239	254	246	249	261	248	255	261	258	270	252	263	250
10
F9	999_Free	263	270	244	259	271	279	264	275	265	269	287	273	260	266	252	251	247	242	260	263	245	253	248	255	226	233	242	229	223	236	226	220	235	223	231	234	238	227	243	238	246	252	220	232	237	245	245	247
8
G9	999_Free	180	164	178	180	84	78	97	62	66	30	16	65	88	92	70	29	9	4	0	7	7	22	1	1	6	0	1	1	0	1	0	0	0	0	0	0	0	0	0	0	0	0	0	0	0	0	0	0
0
H9	999_Free	168	147	103	36	22	23	19	11	8	11	18	2	0	0	0	1	0	0	0	0	0	0	0	0	0	0	0	0	0	0	0	0	0	0	0	0	0	0	0	0	0	0	0	0	0	0	0	0
0
A10	999_Free	225	232	231	222	247	218	235	244	231	254	272	249	262	277	272	263	291	270	282	272	280	256	274	274	273	281	270	273	285	273	255	272	266	262	272	270	253	246	261	251	260	254	232	246	242	261	237	236
239
B10	999_Free	258	230	235	232	229	241	256	248	241	270	273	278	274	275	256	261	258	254	227	251	247	279	252	234	241	239	235	254	242	227	223	220	235	227	236	243	231	237	235	223	232	265	239	247	253	241	259	239
51
C10	999_Free	249	240	260	240	236	256	248	267	269	266	259	266	289	274	265	264	245	267	260	251	259	261	256	254	248	242	243	223	232	226	207	223	235	230	216	219	228	235	241	237	242	228	234	254	248	243	246	264
0
D10	999_Free	242	243	238	239	259	257	260	269	256	273	272	258	267	277	248	271	274	241	258	242	245	256	245	249	243	230	227	245	239	229	238	222	222	200	214	226	233	236	232	240	239	237	250	231	252	256	256	251
17
E10	999_Free	234	251	237	223	232	250	259	265	236	244	265	251	252	249	260	216	247	252	255	275	245	241	231	235	226	220	210	201	190	202	218	190	200	181	204	186	217	202	205	204	204	211	176	204	210	205	191	203
0
F10	999_Free	232	235	229	212	250	273	253	249	260	266	268	269	250	260	259	256	243	253	257	262	249	236	246	244	237	229	223	215	213	197	206	217	191	214	208	219	205	216	194	202	212	212	204	207	225	245	233	241
0
G10	999_Free	4	7	9	14	15	10	8	15	2	4	3	3	0	1	3	0	3	0	0	2	2	3	4	4	0	8	6	4	4	2	4	6	0	2	2	9	0	0	1	5	3	0	0	2	0	0	0	0
0
H10	999_Free	0	0	0	0	0	0	0	0	0	0	0	0	0	0	0	0	0	0	0	0	0	0	0	0	0	0	0	0	0	0	0	0	0	0	0	0	0	0	0	0	0	0	0	0	0	0	0	0
0
A11	999_Free	254	265	268	265	268	259	262	277	275	272	271	287	281	286	274	279	281	281	292	270	265	270	274	277	279	288	289	263	272	265	256	280	270	275	267	280	277	247	266	263	259	253	261	275	262	268	255	257
224
B11	999_Free	263	258	247	249	257	272	265	265	267	276	255	281	254	275	254	271	260	259	247	263	264	278	257	239	245	237	241	243	265	258	260	230	236	245	240	238	264	250	244	245	245	244	249	263	236	252	251	248
24
C11	999_Free	267	270	259	258	259	270	279	269	267	272	266	284	266	279	269	257	265	265	271	252	270	251	261	250	243	251	250	245	229	224	227	229	241	241	231	256	251	228	252	245	246	236	229	237	253	233	242	263
0
D11	999_Free	240	261	243	242	249	254	250	243	253	268	267	254	268	258	262	248	252	253	244	244	237	233	246	242	217	199	226	233	217	219	208	225	228	217	231	223	217	221	230	222	217	231	214	216	234	225	236	229
0
E11	999_Free	213	232	247	249	248	252	262	254	232	239	268	248	264	256	265	247	231	239	254	252	250	264	249	248	215	207	241	230	234	247	232	255	237	234	243	234	231	235	236	224	227	225	234	217	223	235	228	214
0
F11	999_Free	235	260	261	250	234	255	249	265	246	242	272	258	261	258	269	274	269	248	276	238	245	232	221	222	222	244	216	225	240	231	225	236	233	214	233	213	237	239	228	236	229	214	223	222	241	234	232	222
0
G11	999_Free	120	137	105	105	104	137	115	111	132	129	107	108	111	102	81	67	48	37	44	39	43	40	39	35	34	34	27	25	31	32	26	32	21	22	15	15	17	27	34	60	74	80	56	86	65	80	63	81
43
H11	999_Free	0	0	0	0	0	0	0	0	0	0	0	0	0	0	0	0	0	0	0	0	0	0	0	0	0	0	0	0	0	0	0	0	0	0	0	0	0	0	0	0	0	0	0	0	0	0	0	0
0
A12	999_Free	259	272	239	250	257	269	265	277	272	281	288	270	287	267	257	272	271	269	269	266	255	273	261	271	269	273	267	263	275	281	241	255	261	243	252	243	248	269	252	225	265	238	251	251	238	263	267	259
202
B12	999_Free	262	258	244	250	257	252	247	241	250	247	243	254	240	253	241	233	251	260	229	229	207	224	228	233	219	204	199	185	204	215	201	189	206	202	177	190	213	203	201	216	202	188	214	223	216	209	239	220
2
C12	999_Free	246	238	244	258	268	260	260	260	273	273	265	266	266	262	274	263	256	263	237	246	272	257	249	219	261	218	238	237	238	245	239	246	222	250	238	240	235	227	208	220	225	206	225	246	241	243	265	249
40
D12	999_Free	252	241	235	219	251	257	247	264	254	269	241	273	271	239	237	240	218	210	245	234	218	230	220	206	183	229	225	204	221	218	209	191	193	183	182	203	203	199	228	197	200	201	205	206	219	216	196	233
0
E12	999_Free	235	254	260	256	261	260	253	246	251	233	234	258	246	249	250	258	249	245	244	224	255	233	235	228	233	232	202	219	236	207	218	221	208	213	211	244	222	214	220	220	215	228	226	244	252	233	251	251
0
F12	999_Free	276	248	232	260	259	268	264	284	281	270	280	260	279	272	263	244	272	253	262	264	272	256	241	270	238	244	236	253	239	242	219	241	221	258	250	230	219	225	236	246	239	239	252	232	238	250	251	255
59
G12	999_Free	0	0	0	0	0	0	0	0	0	0	0	0	0	0	0	0	0	0	0	0	0	0	0	0	0	0	0	0	0	0	0	0	0	0	0	0	0	0	0	0	0	0	0	0	0	0	0	0
0
H12	999_Free	0	0	0	0	0	0	0	0	0	0	0	0	0	0	0	0	0	0	0	0	0	0	0	0	0	0	0	0	0	0	0	0	0	0	0	0	0	0	0	0	0	0	0	0	0	0	0	0
0
<<<<<< Channel Activity >>>>>>
Channel	Well	Group/Time[m]	30	60	90	120	150	180	210	240	270	300	330	360	390	420	450	480	510	540	570	600	630	660	690	720	750	780	810	840	870	900	930	960	990	1020	1050	1080	1110	1140	1170	1200	1230	1260	1290	1320	1350	1380	1410
2970	3000
CH0	A1.0	999_Free	265	284	224	256	253	208	248	255	254	241	228	228	256	262	261	225	266	192	210	219	186	204	232	259	247	192	181	210	266	264	231	206	218	235	239	221	237	226	247	210	205	218	207	240	279	267	256
184	194
CH2	B1.0	999_Free	339	306	312	311	297	303	310	270	287	289	291	286	273	301	291	292	300	289	279	290	280	282	295	305	287	286	297	283	279	293	303	296	290	284	305	292	302	289	302	285	294	286	285	304	280	278	279
302	246
CH4	C1.0	999_Free	140	38	22	45	26	9	15	12	10	9	10	32	44	22	18	14	40	40	142	89	111	62	50	93	97	38	30	95	14	4	67	118	106	87	59	80	107	81	45	4	0	0	2	23	25	31	26
0	0
CH6	D1.0	999_Free	271	272	271	259	273	254	242	266	235	246	235	216	230	256	238	201	224	245	236	223	224	238	248	254	223	274	256	222	229	252	248	247	245	231	224	206	189	217	200	200	174	176	187	197	184	170	201
0	0
CH8	E1.0	999_Free	234	286	270	275	266	265	272	275	252	272	266	276	274	270	248	284	261	250	259	269	270	269	244	234	247	249	250	257	233	244	232	224	240	236	213	209	234	193	231	221	230	209	226	201	205	170	181
3	0
CH10	F1.0	999_Free	257	275	257	211	224	234	225	236	231	229	252	249	225	225	216	248	255	259	246	224	229	228	233	220	241	221	241	238	229	233	212	232	227	193	236	201	213	183	192	173	212	168	165	159	166	155	159
0	0
CH12	G1.0	999_Free	273	167	232	241	237	245	258	260	254	217	205	225	222	242	237	238	246	248	255	269	225	252	255	255	248	261	228	221	262	252	233	214	224	210	213	187	199	203	197	197	197	182	173	170	147	171	144
0	0
CH14	H1.0	999_Free	244	164	211	251	241	266	251	259	238	255	267	268	240	250	250	252	238	256	240	221	255	244	213	220	256	240	230	227	222	199	204	219	177	176	184	195	147	185	231	191	203	129	117	106	91	53	105
0	0
CH32	A2.0	999_Free	167	149	136	165	229	269	257	281	254	290	275	262	268	300	307	294	271	261	261	259	269	256	268	268	268	251	261	254	274	244	234	229	271	257	285	235	250	260	270	266	240	241	254	268	233	243	230
233	244
CH34	B2.0	999_Free	323	322	306	303	303	288	275	285	296	287	262	250	257	228	231	232	214	204	236	209	182	221	212	204	190	210	195	230	229	215	202	206	206	206	236	180	205	224	201	225	209	234	237	238	200	236	232
241	228
CH36	C2.0	999_Free	194	194	148	140	170	176	190	189	223	200	201	217	208	193	232	217	213	167	184	187	189	202	164	161	165	137	138	140	138	113	152	144	112	109	107	85	109	110	116	77	76	70	98	132	81	62	66
8	3
CH38	D2.0	999_Free	194	243	246	260	240	256	278	244	279	255	254	253	259	253	257	260	255	266	239	250	235	228	236	237	247	239	225	226	218	224	225	230	218	228	228	218	226	222	218	200	217	225	232	217	207	206	209
1	0
CH40	E2.0	999_Free	259	154	147	158	158	192	190	207	230	205	222	245	234	230	253	248	229	239	238	233	241	246	254	258	245	256	252	231	239	240	229	241	226	229	226	226	222	226	247	219	211	230	215	205	185	206	181
20	3
CH42	F2.0	999_Free	137	166	130	85	98	175	139	167	155	130	108	97	126	195	176	84	138	157	158	118	151	125	124	157	159	143	108	76	97	184	168	113	104	52	90	103	63	23	122	168	97	161	113	116	91	123	159
9	3
CH44	G2.0	999_Free	204	253	254	279	242	259	260	246	255	256	248	236	249	236	259	234	238	257	233	227	238	255	254	232	261	266	259	227	265	228	247	255	262	251	238	236	222	238	220	253	189	208	243	228	228	228	214
71	31
CH46	H2.0	999_Free	55	35	61	99	119	126	112	166	162	174	169	191	191	198	197	185	199	209	184	192	202	185	199	185	190	198	168	179	184	196	165	164	134	153	152	144	134	164	172	149	148	112	118	104	139	109	126
6	1
CH64	A3.0	999_Free	13	18	20	52	43	80	51	48	98	63	63	70	73	97	103	59	79	68	66	76	84	67	65	59	87	78	85	82	84	59	89	104	78	82	105	84	76	79	76	74	83	89	119	86	84	101	108
119	106
CH66	B3.0	999_Free	74	219	160	170	162	175	243	228	248	292	272	270	279	274	276	272	271	272	286	275	282	279	277	279	282	280	282	282	285	265	270	287	281	287	257	274	278	267	264	261	258	275	264	267	249	253	260
266	255
CH68	C3.0	999_Free	157	153	120	167	83	106	139	139	166	165	181	212	186	188	195	191	210	201	204	189	161	181	205	199	184	160	177	181	161	166	165	154	139	109	117	137	117	96	95	101	111	105	109	118	112	92	105
13	15
CH70	D3.0	999_Free	155	165	129	149	190	184	171	205	181	178	214	185	198	181	199	177	188	214	188	199	190	192	170	208	190	194	175	158	171	125	132	138	106	130	144	105	89	101	95	77	115	120	82	89	114	86	85
2	0
CH72	E3.0	999_Free	245	257	238	242	228	220	236	266	233	212	180	224	201	193	184	181	165	174	199	219	225	234	213	193	190	219	186	175	180	207	149	136	209	193	211	223	216	199	204	178	209	218	185	188	186	166	194
5	0
CH74	F3.0	999_Free	267	274	308	274	286	278	265	245	255	245	217	247	258	244	221	247	231	212	219	219	213	225	217	217	231	205	221	215	200	187	219	217	216	220	202	201	199	192	194	156	180	200	164	199	211	161	173
4	8
CH76	G3.0	999_Free	240	262	254	266	235	249	225	242	263	231	241	190	228	220	242	221	212	215	238	228	219	207	208	162	224	235	181	227	170	210	200	186	207	236	189	221	215	192	204	187	198	199	207	205	165	202	182
6	0
CH78	H3.0	999_Free	218	213	251	246	224	258	225	250	239	247	227	250	232	236	251	255	218	231	253	242	253	252	250	231	247	245	265	249	248	252	243	245	215	242	238	248	223	222	245	215	227	220	213	214	198	212	188
0	0
CH96	A4.0	999_Free	87	76	150	148	186	155	197	221	219	235	224	215	203	217	227	233	229	231	250	240	226	246	234	236	235	242	231	251	246	223	225	250	250	240	219	244	246	228	234	227	246	258	241	231	256	232	240
249	250
CH98	B4.0	999_Free	245	234	222	254	232	248	262	264	254	290	267	267	280	263	280	257	275	265	254	252	265	282	251	257	262	268	267	275	262	253	256	256	259	277	269	245	248	254	250	237	247	250	243	232	246	227	217
3	0
CH100	C4.0	999_Free	216	185	126	239	244	241	270	259	255	268	282	261	273	257	253	267	259	265	250	250	249	262	262	272	236	249	239	259	228	268	255	263	257	268	250	253	255	248	237	256	254	245	255	237	258	242	250
2	1
CH102	D4.0	999_Free	50	5	0	44	66	94	117	141	166	85	85	148	184	103	178	146	108	126	142	158	121	174	101	143	106	152	131	167	182	216	162	182	179	165	170	212	234	214	164	189	145	113	169	178	175	172	188
0	0
CH104	E4.0	999_Free	203	181	152	201	252	253	238	251	257	274	256	272	252	262	253	271	258	278	253	249	256	238	251	236	257	254	232	262	255	256	260	278	253	259	249	252	280	270	241	243	255	256	259	262	235	237	263
2	0
CH106	F4.0	999_Free	239	198	221	218	252	248	252	252	254	267	259	271	265	250	265	267	262	263	239	267	255	267	261	236	259	243	245	256	246	258	245	235	242	246	260	265	252	265	267	252	227	240	252	227	255	245	243
2	0
CH108	G4.0	999_Free	177	149	148	153	206	194	181	171	199	193	175	145	125	86	62	63	100	85	54	77	57	55	50	79	22	25	14	16	11	11	2	4	0	0	0	0	0	0	0	0	0	0	0	0	0	0	0
1	0
CH110	H4.0	999_Free	188	169	173	59	90	84	95	78	73	15	13	6	35	34	3	2	0	1	0	0	0	0	0	1	0	1	0	1	0	0	0	0	0	0	3	1	0	0	1	0	0	0	0	1	0	0	0
5	0
CH128	A5.0	999_Free	258	278	267	262	274	265	275	278	278	287	261	271	280	262	262	258	268	265	260	240	263	250	274	262	250	264	278	270	263	245	242	234	262	241	252	252	255	261	261	235	245	255	246	253	238	244	256
218	234
CH130	B5.0	999_Free	267	263	241	251	235	255	254	269	248	256	279	276	253	261	275	251	280	249	237	245	254	249	228	260	237	230	249	250	260	246	262	246	242	245	247	243	257	252	238	237	243	232	244	241	227	221	240
37	12
CH132	C5.0	999_Free	270	252	236	233	252	253	253	261	258	248	252	251	269	249	247	236	264	256	240	264	246	226	258	223	232	221	229	219	235	208	227	248	250	232	245	256	251	243	259	262	252	240	244	252	236	230	217
0	0
CH134	D5.0	999_Free	259	256	257	254	222	258	256	257	241	260	276	258	256	271	260	258	255	256	254	253	239	241	236	236	230	233	230	238	238	235	232	249	260	255	248	255	241	272	231	234	248	256	263	247	232	226	225
0	0
CH136	E5.0	999_Free	260	274	272	251	241	253	272	257	258	276	253	256	265	258	257	266	267	253	268	266	238	251	242	227	227	251	244	228	232	208	222	239	236	261	224	236	244	252	258	253	253	263	239	254	245	246	249
1	0
CH138	F5.0	999_Free	195	252	251	252	247	248	250	248	273	257	252	271	265	246	249	252	256	247	231	215	230	223	237	245	217	210	236	209	231	243	238	268	255	249	255	261	251	254	239	254	240	222	224	217	211	219	191
2	0
CH140	G5.0	999_Free	208	220	194	225	206	206	174	188	174	183	175	131	96	120	61	66	46	38	41	26	22	23	25	24	17	10	24	44	59	53	24	10	4	0	10	4	0	3	1	4	0	0	0	0	0	0	0
4	0
CH142	H5.0	999_Free	226	213	186	208	192	183	196	182	160	103	173	133	77	46	38	16	25	10	1	3	4	5	3	0	1	0	0	0	0	0	0	0	0	0	0	0	0	0	0	0	0	0	0	0	0	0	0
3	0
CH160	A6.0	999_Free	234	238	239	240	240	258	265	253	268	271	264	267	270	271	264	273	257	258	267	248	260	278	238	255	258	243	242	271	258	251	255	246	243	257	267	254	243	263	242	253	249	265	244	250	257	254	255
232	247
CH162	B6.0	999_Free	241	238	245	238	229	239	269	267	262	267	254	253	262	251	248	274	272	274	251	256	238	260	254	260	245	250	257	252	244	239	227	250	252	253	237	232	247	227	237	216	234	226	215	230	214	225	190
1	0
CH164	C6.0	999_Free	222	238	225	225	238	240	259	254	258	238	275	261	269	279	253	260	279	263	253	262	234	239	245	244	265	259	239	250	239	258	241	251	247	221	229	212	219	237	218	215	229	187	189	161	153	165	128
4	0
CH166	D6.0	999_Free	248	227	241	273	259	265	269	255	279	272	272	261	268	262	262	274	268	251	256	265	267	258	257	244	265	247	271	251	254	264	245	243	233	253	256	234	235	228	244	225	223	234	247	258	228	231	221
3	0
CH168	E6.0	999_Free	231	231	228	226	237	239	240	244	257	265	277	266	266	261	250	270	241	269	260	242	250	257	275	258	251	244	232	261	240	250	234	243	254	235	246	228	239	220	223	221	214	191	203	201	196	185	195
0	0
CH170	F6.0	999_Free	209	237	209	229	221	213	224	230	249	247	233	269	270	246	263	248	257	244	247	238	234	234	256	232	240	246	242	244	229	212	234	232	233	239	219	232	215	201	216	206	193	183	205	200	208	169	127
0	0
CH172	G6.0	999_Free	144	185	144	117	121	104	74	42	49	55	17	8	4	3	8	5	5	0	1	8	9	5	8	13	4	18	9	12	14	2	2	5	3	3	5	11	3	1	2	7	8	0	4	3	1	1	1
6	0
CH174	H6.0	999_Free	242	236	241	203	189	177	200	198	162	165	141	144	122	138	152	90	107	100	117	113	49	3	21	17	5	1	0	1	1	3	2	1	0	0	0	0	0	0	0	0	0	0	0	0	0	0	0
0	0
CH192	A7.0	999_Free	229	217	245	264	240	259	253	268	244	241	259	253	258	262	256	247	259	247	242	244	262	242	250	253	256	270	276	261	244	256	262	241	241	272	262	232	257	267	243	255	256	249	259	251	253	258	258
205	216
CH194	B7.0	999_Free	226	241	252	258	243	251	244	239	255	261	260	258	257	267	252	267	247	227	223	221	237	230	212	218	243	227	220	210	210	209	212	211	223	223	209	201	225	209	212	193	199	190	211	188	186	180	151
2	4
CH196	C7.0	999_Free	227	244	240	260	254	258	255	253	266	262	261	265	254	237	269	246	268	253	230	244	259	242	246	233	242	238	257	256	232	238	217	219	227	229	247	236	208	210	233	229	203	200	229	192	198	186	177
1	0
CH198	D7.0	999_Free	233	232	212	241	241	250	264	227	254	251	264	259	268	239	258	264	261	263	268	219	242	238	245	237	235	261	214	227	227	210	237	229	242	223	204	224	222	216	213	207	229	173	188	207	179	163	169
0	0
CH200	E7.0	999_Free	245	238	256	220	255	242	249	253	261	230	248	253	255	278	253	248	264	248	236	243	238	240	235	265	247	241	248	232	240	242	220	222	221	220	229	237	230	231	208	217	222	202	216	215	209	181	186
0	0
CH202	F7.0	999_Free	242	233	220	222	244	231	235	251	240	253	243	258	255	265	262	255	250	243	243	246	261	258	244	240	261	233	241	255	216	219	211	224	220	217	230	222	216	203	197	197	207	191	175	190	188	168	166
0	0
CH204	G7.0	999_Free	212	190	192	201	171	113	123	86	139	145	97	124	116	110	68	59	49	26	52	40	85	7	7	4	1	1	4	0	0	0	1	0	0	0	0	0	0	0	0	0	0	0	0	0	0	0	0
7	0
CH206	H7.0	999_Free	216	202	198	157	143	76	96	121	128	69	68	82	59	60	42	57	74	67	51	48	58	8	2	7	0	0	0	0	0	0	0	0	0	0	2	0	0	0	0	0	0	0	0	0	0	0	0
2	0
CH224	A8.0	999_Free	226	249	251	245	261	274	256	271	265	268	275	293	286	276	278	267	284	278	295	284	285	281	259	277	284	267	261	281	282	266	264	265	270	267	262	259	261	267	260	259	256	261	256	249	263	253	271
242	238
CH226	B8.0	999_Free	168	215	199	209	209	221	207	208	222	241	241	244	250	240	242	235	239	242	248	238	235	226	231	226	233	231	239	225	240	227	218	216	207	254	213	230	234	222	216	217	228	209	207	227	218	211	193
0	0
CH228	C8.0	999_Free	255	251	242	223	245	262	260	274	271	277	266	257	258	262	255	244	263	265	262	257	237	228	265	244	227	245	239	253	223	247	258	238	232	245	231	241	194	228	228	217	208	230	242	227	211	217	231
26	30
CH230	D8.0	999_Free	248	245	249	216	237	268	257	270	283	277	266	276	269	274	243	268	257	254	261	259	258	259	251	259	248	251	252	253	247	233	246	236	259	244	239	251	241	239	235	236	254	231	258	260	239	249	243
10	3
CH232	E8.0	999_Free	261	242	241	242	266	262	223	246	236	263	258	252	254	259	255	244	249	248	221	254	249	230	252	245	234	228	209	218	206	227	205	211	202	204	203	203	200	209	208	218	204	206	204	232	212	231	215
25	38
CH234	F8.0	999_Free	257	250	224	211	226	240	273	251	261	265	256	246	258	264	276	254	255	246	230	237	253	247	242	236	229	245	238	227	237	228	223	209	222	206	223	221	235	212	202	237	249	238	244	242	213	231	206
21	21
CH236	G8.0	999_Free	178	221	202	190	174	160	135	122	72	88	109	110	119	80	26	33	26	2	39	24	35	72	13	0	0	0	0	0	0	0	0	0	0	0	0	0	0	0	0	0	0	0	0	0	0	0	0
0	0
CH238	H8.0	999_Free	230	212	211	201	194	199	145	120	152	119	143	184	166	77	60	33	8	2	21	7	5	1	1	0	0	0	0	0	0	2	0	0	0	0	0	0	0	0	0	0	0	0	0	0	1	0	0
2	0
CH256	A9.0	999_Free	270	266	250	255	267	280	285	266	273	279	273	277	270	286	268	270	264	277	257	278	251	277	262	281	259	265	281	251	270	255	269	281	253	270	249	257	261	261	259	263	258	256	256	264	263	247	233
245	243
CH258	B9.0	999_Free	240	250	270	262	272	256	249	241	240	252	249	239	237	238	220	225	254	240	249	238	230	232	219	229	231	231	231	210	230	185	207	203	199	201	203	214	210	205	210	220	229	231	235	226	249	238	223
0	3
CH260	C9.0	999_Free	243	248	251	243	266	255	252	247	261	273	272	258	264	275	261	277	256	268	262	247	244	247	237	240	221	226	224	230	246	210	216	233	225	243	253	234	243	261	224	243	226	233	240	229	226	255	249
4	1
CH262	D9.0	999_Free	259	249	270	267	259	260	266	262	249	266	262	261	256	273	290	269	265	271	274	260	252	251	251	242	235	234	250	247	236	243	245	254	268	249	250	264	256	254	248	252	247	247	251	253	236	223	264
0	1
CH264	E9.0	999_Free	266	257	265	265	260	280	286	271	264	286	267	277	263	269	265	253	282	283	265	262	256	247	266	256	245	254	258	258	241	254	247	241	236	240	239	239	254	246	249	261	248	255	261	258	270	252	263
6	10
CH266	F9.0	999_Free	263	270	244	259	271	279	264	275	265	269	287	273	260	266	252	251	247	242	260	263	245	253	248	255	226	233	242	229	223	236	226	220	235	223	231	234	238	227	243	238	246	252	220	232	237	245	245
1	8
CH268	G9.0	999_Free	180	164	178	180	84	78	97	62	66	30	16	65	88	92	70	29	9	4	0	7	7	22	1	1	6	0	1	1	0	1	0	0	0	0	0	0	0	0	0	0	0	0	0	0	0	0	0
1	0
CH270	H9.0	999_Free	168	147	103	36	22	23	19	11	8	11	18	2	0	0	0	1	0	0	0	0	0	0	0	0	0	0	0	0	0	0	0	0	0	0	0	0	0	0	0	0	0	0	0	0	0	0	0
3	0
CH288	A10.0	999_Free	225	232	231	222	247	218	235	244	231	254	272	249	262	277	272	263	291	270	282	272	280	256	274	274	273	281	270	273	285	273	255	272	266	262	272	270	253	246	261	251	260	254	232	246	242	261	237
212	239
CH290	B10.0	999_Free	258	230	235	232	229	241	256	248	241	270	273	278	274	275	256	261	258	254	227	251	247	279	252	234	241	239	235	254	242	227	223	220	235	227	236	243	231	237	235	223	232	265	239	247	253	241	259
107	51
CH292	C10.0	999_Free	249	240	260	240	236	256	248	267	269	266	259	266	289	274	265	264	245	267	260	251	259	261	256	254	248	242	243	223	232	226	207	223	235	230	216	219	228	235	241	237	242	228	234	254	248	243	246
0	0
CH294	D10.0	999_Free	242	243	238	239	259	257	260	269	256	273	272	258	267	277	248	271	274	241	258	242	245	256	245	249	243	230	227	245	239	229	238	222	222	200	214	226	233	236	232	240	239	237	250	231	252	256	256
4	17
CH296	E10.0	999_Free	234	251	237	223	232	250	259	265	236	244	265	251	252	249	260	216	247	252	255	275	245	241	231	235	226	220	210	201	190	202	218	190	200	181	204	186	217	202	205	204	204	211	176	204	210	205	191
0	0
CH298	F10.0	999_Free	232	235	229	212	250	273	253	249	260	266	268	269	250	260	259	256	243	253	257	262	249	236	246	244	237	229	223	215	213	197	206	217	191	214	208	219	205	216	194	202	212	212	204	207	225	245	233
0	0
CH300	G10.0	999_Free	4	7	9	14	15	10	8	15	2	4	3	3	0	1	3	0	3	0	0	2	2	3	4	4	0	8	6	4	4	2	4	6	0	2	2	9	0	0	1	5	3	0	0	2	0	0	0
0	0
CH302	H10.0	999_Free	0	0	0	0	0	0	0	0	0	0	0	0	0	0	0	0	0	0	0	0	0	0	0	0	0	0	0	0	0	0	0	0	0	0	0	0	0	0	0	0	0	0	0	0	0	0	0
0	0
CH320	A11.0	999_Free	254	265	268	265	268	259	262	277	275	272	271	287	281	286	274	279	281	281	292	270	265	270	274	277	279	288	289	263	272	265	256	280	270	275	267	280	277	247	266	263	259	253	261	275	262	268	255
255	224
CH322	B11.0	999_Free	263	258	247	249	257	272	265	265	267	276	255	281	254	275	254	271	260	259	247	263	264	278	257	239	245	237	241	243	265	258	260	230	236	245	240	238	264	250	244	245	245	244	249	263	236	252	251
29	24
CH324	C11.0	999_Free	267	270	259	258	259	270	279	269	267	272	266	284	266	279	269	257	265	265	271	252	270	251	261	250	243	251	250	245	229	224	227	229	241	241	231	256	251	228	252	245	246	236	229	237	253	233	242
10	0
CH326	D11.0	999_Free	240	261	243	242	249	254	250	243	253	268	267	254	268	258	262	248	252	253	244	244	237	233	246	242	217	199	226	233	217	219	208	225	228	217	231	223	217	221	230	222	217	231	214	216	234	225	236
3	0
CH328	E11.0	999_Free	213	232	247	249	248	252	262	254	232	239	268	248	264	256	265	247	231	239	254	252	250	264	249	248	215	207	241	230	234	247	232	255	237	234	243	234	231	235	236	224	227	225	234	217	223	235	228
0	0
CH330	F11.0	999_Free	235	260	261	250	234	255	249	265	246	242	272	258	261	258	269	274	269	248	276	238	245	232	221	222	222	244	216	225	240	231	225	236	233	214	233	213	237	239	228	236	229	214	223	222	241	234	232
0	0
CH332	G11.0	999_Free	120	137	105	105	104	137	115	111	132	129	107	108	111	102	81	67	48	37	44	39	43	40	39	35	34	34	27	25	31	32	26	32	21	22	15	15	17	27	34	60	74	80	56	86	65	80	63
31	43
CH334	H11.0	999_Free	0	0	0	0	0	0	0	0	0	0	0	0	0	0	0	0	0	0	0	0	0	0	0	0	0	0	0	0	0	0	0	0	0	0	0	0	0	0	0	0	0	0	0	0	0	0	0
0	0
CH352	A12.0	999_Free	259	272	239	250	257	269	265	277	272	281	288	270	287	267	257	272	271	269	269	266	255	273	261	271	269	273	267	263	275	281	241	255	261	243	252	243	248	269	252	225	265	238	251	251	238	263	267
213	202
CH354	B12.0	999_Free	262	258	244	250	257	252	247	241	250	247	243	254	240	253	241	233	251	260	229	229	207	224	228	233	219	204	199	185	204	215	201	189	206	202	177	190	213	203	201	216	202	188	214	223	216	209	239
1	2
CH356	C12.0	999_Free	246	238	244	258	268	260	260	260	273	273	265	266	266	262	274	263	256	263	237	246	272	257	249	219	261	218	238	237	238	245	239	246	222	250	238	240	235	227	208	220	225	206	225	246	241	243	265
48	40
CH358	D12.0	999_Free	252	241	235	219	251	257	247	264	254	269	241	273	271	239	237	240	218	210	245	234	218	230	220	206	183	229	225	204	221	218	209	191	193	183	182	203	203	199	228	197	200	201	205	206	219	216	196
0	0
CH360	E12.0	999_Free	235	254	260	256	261	260	253	246	251	233	234	258	246	249	250	258	249	245	244	224	255	233	235	228	233	232	202	219	236	207	218	221	208	213	211	244	222	214	220	220	215	228	226	244	252	233	251
0	0
CH362	F12.0	999_Free	276	248	232	260	259	268	264	284	281	270	280	260	279	272	263	244	272	253	262	264	272	256	241	270	238	244	236	253	239	242	219	241	221	258	250	230	219	225	236	246	239	239	252	232	238	250	251
65	59
CH364	G12.0	999_Free	0	0	0	0	0	0	0	0	0	0	0	0	0	0	0	0	0	0	0	0	0	0	0	0	0	0	0	0	0	0	0	0	0	0	0	0	0	0	0	0	0	0	0	0	0	0	0
0	0
CH366	H12.0	999_Free	0	0	0	0	0	0	0	0	0	0	0	0	0	0	0	0	0	0	0	0	0	0	0	0	0	0	0	0	0	0	0	0	0	0	0	0	0	0	0	0	0	0	0	0	0	0	0
0	0
[truncated: 51 more columns]

## Sheet: 20190812_S867cdMeta information
X1	X2	X3	X4	X5	X6	X7	X8	X9	X10	X11	X12	X13	X14
Linetype: Strain	Row	1	2	3	4	5	6	7	8	9	10	11	12
	A		TJ1060	TJ1060
	B		TJ1060	TJ1060
	C		TJ1060	TJ1060
	D		TJ1060	TJ1060
	E		TJ1060	TJ1060
	F		TJ1060	TJ1060
	G		TJ1060	TJ1060
	H		TJ1060	TJ1060
Color: Drug conc. (in DMSO)	Row	1	2	3	4	5	6	7	8	9	10	11	12
	A		S-867c	S-867d
	B		S-867c	S-867d
	C		S-867c	S-867d
	D		S-867c	S-867d
	E		S-867c	S-867d
	F		S-867c	S-867d
	G		S-867c	S-867d
	H		S-867c	S-867d
Stressor	Row	1	2	3	4	5	6	7	8	9	10	11	12
	A		M9	M9
	B		M9	M9
	C		14 mM Arsenite	14 mM Arsenite
	D		14 mM Arsenite	14 mM Arsenite
	E		14 mM Arsenite	14 mM Arsenite
	F		14 mM Arsenite	14 mM Arsenite
	G		14 mM Arsenite	14 mM Arsenite
	H		14 mM Arsenite	14 mM Arsenite

## Sheet: 20190408_S822c_Arsenite effect
Color	Linetype	Stressor	Half-activity time	Half-activity activity	p-value	95% Conf. Int. Lower	95% Conf. Int. Upper
H20	N2	M9	1477.5	284.062
H20	N2	14 mM Arsenite	1355	120.25	6.75e-99	173	261
S-822c (0.5 mg/mL)	N2	M9	1440	265.825
S-822c (0.5 mg/mL)	N2	14 mM Arsenite	1410	124.388	1.56e-86	139	208

## Sheet: 20190408_S822Processed movement
ID	Color	Linetype	Stressor	Group/Time[m]	30	time	activity	rollsum	y_pred_group	ID_A10	ID_A12	ID_B10	ID_B12	ID_C10	ID_C12	ID_D10	ID_D12	ID_E10	ID_E12	ID_F10	ID_F12	ID_G10	ID_G12	ID_H10	ID_H12	activity_mean	n	Activ_Mean_perWell	Activ_SD_perWell	Activ_STE_perWell	HAT_perWell	HAA_perWell	Min_perWell	Q1_perWell	Q2_perWell	Q3_perWell	Max_perWell	Half-activity time AVG	Half-activity activity AVG	stressor_pval	stressor_Low95Conf	stressor_High95Conf	ctr_vs_exp
A10	H20	N2	M9	999_Free	303	60	323			323		306														314.5	98	284.806	19.7644	1.99651	1380	284.625	229	271	287	298	326	1477.5	284.062				control
B10	H20	N2	M9	999_Free	315	60	306			323		306														314.5	98	284.449	12.4678	1.25944	1575	283.5	251	278	282.5	295	312	1477.5	284.062				control
C10	H20	N2	14 mM Arsenite	999_Free	262	60	283		254.838					283		275		272		282		272		275		276.5	98	96.6735	99.9408	10.0955	1380	124.725	0	0	64.5	194.5	283	1355	120.25	6.75e-99	173	261	control
D10	H20	N2	14 mM Arsenite	999_Free	267	60	275		254.838					283		275		272		282		272		275		276.5	98	87.449	94.5891	9.55494	1215	125.075	0	0	59	181.75	280	1355	120.25	6.75e-99	173	261	control
E10	H20	N2	14 mM Arsenite	999_Free	257	60	272		254.838					283		275		272		282		272		275		276.5	98	98.1327	105.16	10.6228	1305	127.175	0	0	26	196.75	280	1355	120.25	6.75e-99	173	261	control
F10	H20	N2	14 mM Arsenite	999_Free	265	60	282		254.838					283		275		272		282		272		275		276.5	98	94.6224	102.025	10.3061	1395	123.225	0	0	19.5	192.5	299	1355	120.25	6.75e-99	173	261	control
G10	H20	N2	14 mM Arsenite	999_Free	256	60	272		254.838					283		275		272		282		272		275		276.5	98	93.9184	97.3592	9.83477	1440	110.1	0	0	57	192	272	1355	120.25	6.75e-99	173	261	control
H10	H20	N2	14 mM Arsenite	999_Free	269	60	275		254.838					283		275		272		282		272		275		276.5	98	90.0918	96.1704	9.71468	1395	111.2	0	0	31	187	275	1355	120.25	6.75e-99	173	261	control
A12	S-822c (0.5 mg/mL)	N2	M9	999_Free	207	60	209				209		274													241.5	98	269.449	16.661	1.68302	1320	264.15	208	262.25	272	280	298	1440	265.825				exp
B12	S-822c (0.5 mg/mL)	N2	M9	999_Free	265	60	274				209		274													241.5	98	268.01	11.935	1.20561	1560	267.5	244	259.25	268	275.75	303	1440	265.825				exp
C12	S-822c (0.5 mg/mL)	N2	14 mM Arsenite	000_Group0	203	60	200		255.593						200		179		204		207		163		236	198.167	98	100.694	92.8991	9.38422	1185	113.225	0	0	108	188	262	1410	124.388	1.56e-86	139	208	exp
D12	S-822c (0.5 mg/mL)	N2	14 mM Arsenite	999_Free	178	60	179		255.593						200		179		204		207		163		236	198.167	98	80.6939	77.4117	7.81976		113.075	0	0	56	135.5	243	1410	124.388	1.56e-86	139	208	exp
E12	S-822c (0.5 mg/mL)	N2	14 mM Arsenite	999_Free	159	60	204		255.593						200		179		204		207		163		236	198.167	98	114.612	95.3477	9.63157	1620	118.575	0	0	157	202.5	266	1410	124.388	1.56e-86	139	208	exp
F12	S-822c (0.5 mg/mL)	N2	14 mM Arsenite	999_Free	214	60	207		255.593						200		179		204		207		163		236	198.167	98	100.367	109.486	11.0598	1290	132.075	0	0	26.5	216.5	274	1410	124.388	1.56e-86	139	208	exp
G12	S-822c (0.5 mg/mL)	N2	14 mM Arsenite	999_Free	128	60	163		255.593						200		179		204		207		163		236	198.167	98	115.408	117.474	11.8666	1470	132.8	0	0	92	234.5	282	1410	124.388	1.56e-86	139	208	exp
H12	S-822c (0.5 mg/mL)	N2	14 mM Arsenite	999_Free	251	60	236		255.593						200		179		204		207		163		236	198.167	98	139.959	111.336	11.2466	1485	136.575	0	0	149	245	287	1410	124.388	1.56e-86	139	208	exp
A10	H20	N2	M9	999_Free	303	90	326	324.5		326		294														310	98	284.806	19.7644	1.99651	1380	284.625	229	271	287	298	326	1477.5	284.062				control
B10	H20	N2	M9	999_Free	315	90	294	300		326		294														310	98	284.449	12.4678	1.25944	1575	283.5	251	278	282.5	295	312	1477.5	284.062				control
C10	H20	N2	14 mM Arsenite	999_Free	262	90	275	279	253.994					275		265		265		299		264		255		270.5	98	96.6735	99.9408	10.0955	1380	124.725	0	0	64.5	194.5	283	1355	120.25	6.75e-99	173	261	control
D10	H20	N2	14 mM Arsenite	999_Free	267	90	265	270	253.994					275		265		265		299		264		255		270.5	98	87.449	94.5891	9.55494	1215	125.075	0	0	59	181.75	280	1355	120.25	6.75e-99	173	261	control
E10	H20	N2	14 mM Arsenite	999_Free	257	90	265	268.5	253.994					275		265		265		299		264		255		270.5	98	98.1327	105.16	10.6228	1305	127.175	0	0	26	196.75	280	1355	120.25	6.75e-99	173	261	control
F10	H20	N2	14 mM Arsenite	999_Free	265	90	299	290.5	253.994					275		265		265		299		264		255		270.5	98	94.6224	102.025	10.3061	1395	123.225	0	0	19.5	192.5	299	1355	120.25	6.75e-99	173	261	control
G10	H20	N2	14 mM Arsenite	999_Free	256	90	264	268	253.994					275		265		265		299		264		255		270.5	98	93.9184	97.3592	9.83477	1440	110.1	0	0	57	192	272	1355	120.25	6.75e-99	173	261	control
H10	H20	N2	14 mM Arsenite	999_Free	269	90	255	265	253.994					275		265		265		299		264		255		270.5	98	90.0918	96.1704	9.71468	1395	111.2	0	0	31	187	275	1355	120.25	6.75e-99	173	261	control
A12	S-822c (0.5 mg/mL)	N2	M9	999_Free	207	90	208	208.5			208		251													229.5	98	269.449	16.661	1.68302	1320	264.15	208	262.25	272	280	298	1440	265.825				exp
B12	S-822c (0.5 mg/mL)	N2	M9	999_Free	265	90	251	262.5			208		251													229.5	98	268.01	11.935	1.20561	1560	267.5	244	259.25	268	275.75	303	1440	265.825				exp
C12	S-822c (0.5 mg/mL)	N2	14 mM Arsenite	000_Group0	203	90	225	212.5	254.678						225		177		200		195		175		236	201.333	98	100.694	92.8991	9.38422	1185	113.225	0	0	108	188	262	1410	124.388	1.56e-86	139	208	exp
D12	S-822c (0.5 mg/mL)	N2	14 mM Arsenite	999_Free	178	90	177	178	254.678						225		177		200		195		175		236	201.333	98	80.6939	77.4117	7.81976		113.075	0	0	56	135.5	243	1410	124.388	1.56e-86	139	208	exp
E12	S-822c (0.5 mg/mL)	N2	14 mM Arsenite	999_Free	159	90	200	202	254.678						225		177		200		195		175		236	201.333	98	114.612	95.3477	9.63157	1620	118.575	0	0	157	202.5	266	1410	124.388	1.56e-86	139	208	exp
F12	S-822c (0.5 mg/mL)	N2	14 mM Arsenite	999_Free	214	90	195	201	254.678						225		177		200		195		175		236	201.333	98	100.367	109.486	11.0598	1290	132.075	0	0	26.5	216.5	274	1410	124.388	1.56e-86	139	208	exp
G12	S-822c (0.5 mg/mL)	N2	14 mM Arsenite	999_Free	128	90	175	169	254.678						225		177		200		195		175		236	201.333	98	115.408	117.474	11.8666	1470	132.8	0	0	92	234.5	282	1410	124.388	1.56e-86	139	208	exp
H12	S-822c (0.5 mg/mL)	N2	14 mM Arsenite	999_Free	251	90	236	236	254.678						225		177		200		195		175		236	201.333	98	139.959	111.336	11.2466	1485	136.575	0	0	149	245	287	1410	124.388	1.56e-86	139	208	exp
A10	H20	N2	M9	999_Free	303	120	313	319.5		313		288														300.5	98	284.806	19.7644	1.99651	1380	284.625	229	271	287	298	326	1477.5	284.062				control
B10	H20	N2	M9	999_Free	315	120	288	291		313		288														300.5	98	284.449	12.4678	1.25944	1575	283.5	251	278	282.5	295	312	1477.5	284.062				control
C10	H20	N2	14 mM Arsenite	999_Free	262	120	249	262	253.077					249		280		262		269		247		254		260.167	98	96.6735	99.9408	10.0955	1380	124.725	0	0	64.5	194.5	283	1355	120.25	6.75e-99	173	261	control
D10	H20	N2	14 mM Arsenite	999_Free	267	120	280	272.5	253.077					249		280		262		269		247		254		260.167	98	87.449	94.5891	9.55494	1215	125.075	0	0	59	181.75	280	1355	120.25	6.75e-99	173	261	control
E10	H20	N2	14 mM Arsenite	999_Free	257	120	262	263.5	253.077					249		280		262		269		247		254		260.167	98	98.1327	105.16	10.6228	1305	127.175	0	0	26	196.75	280	1355	120.25	6.75e-99	173	261	control
F10	H20	N2	14 mM Arsenite	999_Free	265	120	269	284	253.077					249		280		262		269		247		254		260.167	98	94.6224	102.025	10.3061	1395	123.225	0	0	19.5	192.5	299	1355	120.25	6.75e-99	173	261	control
G10	H20	N2	14 mM Arsenite	999_Free	256	120	247	255.5	253.077					249		280		262		269		247		254		260.167	98	93.9184	97.3592	9.83477	1440	110.1	0	0	57	192	272	1355	120.25	6.75e-99	173	261	control
H10	H20	N2	14 mM Arsenite	999_Free	269	120	254	254.5	253.077					249		280		262		269		247		254		260.167	98	90.0918	96.1704	9.71468	1395	111.2	0	0	31	187	275	1355	120.25	6.75e-99	173	261	control
A12	S-822c (0.5 mg/mL)	N2	M9	999_Free	207	120	215	211.5			215		277													246	98	269.449	16.661	1.68302	1320	264.15	208	262.25	272	280	298	1440	265.825				exp
B12	S-822c (0.5 mg/mL)	N2	M9	999_Free	265	120	277	264			215		277													246	98	268.01	11.935	1.20561	1560	267.5	244	259.25	268	275.75	303	1440	265.825				exp
C12	S-822c (0.5 mg/mL)	N2	14 mM Arsenite	000_Group0	203	120	229	227	253.703						229		212		224		227		210		235	222.833	98	100.694	92.8991	9.38422	1185	113.225	0	0	108	188	262	1410	124.388	1.56e-86	139	208	exp
D12	S-822c (0.5 mg/mL)	N2	14 mM Arsenite	999_Free	178	120	212	194.5	253.703						229		212		224		227		210		235	222.833	98	80.6939	77.4117	7.81976		113.075	0	0	56	135.5	243	1410	124.388	1.56e-86	139	208	exp
E12	S-822c (0.5 mg/mL)	N2	14 mM Arsenite	999_Free	159	120	224	212	253.703						229		212		224		227		210		235	222.833	98	114.612	95.3477	9.63157	1620	118.575	0	0	157	202.5	266	1410	124.388	1.56e-86	139	208	exp
F12	S-822c (0.5 mg/mL)	N2	14 mM Arsenite	999_Free	214	120	227	211	253.703						229		212		224		227		210		235	222.833	98	100.367	109.486	11.0598	1290	132.075	0	0	26.5	216.5	274	1410	124.388	1.56e-86	139	208	exp
G12	S-822c (0.5 mg/mL)	N2	14 mM Arsenite	999_Free	128	120	210	192.5	253.703						229		212		224		227		210		235	222.833	98	115.408	117.474	11.8666	1470	132.8	0	0	92	234.5	282	1410	124.388	1.56e-86	139	208	exp
H12	S-822c (0.5 mg/mL)	N2	14 mM Arsenite	999_Free	251	120	235	235.5	253.703						229		212		224		227		210		235	222.833	98	139.959	111.336	11.2466	1485	136.575	0	0	149	245	287	1410	124.388	1.56e-86	139	208	exp
A10	H20	N2	M9	999_Free	303	150	315	314		315		286														300.5	98	284.806	19.7644	1.99651	1380	284.625	229	271	287	298	326	1477.5	284.062				control
B10	H20	N2	M9	999_Free	315	150	286	287		315		286														300.5	98	284.449	12.4678	1.25944	1575	283.5	251	278	282.5	295	312	1477.5	284.062				control
C10	H20	N2	14 mM Arsenite	999_Free	262	150	267	258	252.083					267		253		263		249		258		243		255.5	98	96.6735	99.9408	10.0955	1380	124.725	0	0	64.5	194.5	283	1355	120.25	6.75e-99	173	261	control
D10	H20	N2	14 mM Arsenite	999_Free	267	150	253	266.5	252.083					267		253		263		249		258		243		255.5	98	87.449	94.5891	9.55494	1215	125.075	0	0	59	181.75	280	1355	120.25	6.75e-99	173	261	control
E10	H20	N2	14 mM Arsenite	999_Free	257	150	263	262.5	252.083					267		253		263		249		258		243		255.5	98	98.1327	105.16	10.6228	1305	127.175	0	0	26	196.75	280	1355	120.25	6.75e-99	173	261	control
F10	H20	N2	14 mM Arsenite	999_Free	265	150	249	259	252.083					267		253		263		249		258		243		255.5	98	94.6224	102.025	10.3061	1395	123.225	0	0	19.5	192.5	299	1355	120.25	6.75e-99	173	261	control
G10	H20	N2	14 mM Arsenite	999_Free	256	150	258	252.5	252.083					267		253		263		249		258		243		255.5	98	93.9184	97.3592	9.83477	1440	110.1	0	0	57	192	272	1355	120.25	6.75e-99	173	261	control
H10	H20	N2	14 mM Arsenite	999_Free	269	150	243	248.5	252.083					267		253		263		249		258		243		255.5	98	90.0918	96.1704	9.71468	1395	111.2	0	0	31	187	275	1355	120.25	6.75e-99	173	261	control
A12	S-822c (0.5 mg/mL)	N2	M9	999_Free	207	150	228	221.5			228		272													250	98	269.449	16.661	1.68302	1320	264.15	208	262.25	272	280	298	1440	265.825				exp
B12	S-822c (0.5 mg/mL)	N2	M9	999_Free	265	150	272	274.5			228		272													250	98	268.01	11.935	1.20561	1560	267.5	244	259.25	268	275.75	303	1440	265.825				exp
C12	S-822c (0.5 mg/mL)	N2	14 mM Arsenite	000_Group0	203	150	225	227	252.666						225		226		232		210		217		261	228.5	98	100.694	92.8991	9.38422	1185	113.225	0	0	108	188	262	1410	124.388	1.56e-86	139	208	exp
D12	S-822c (0.5 mg/mL)	N2	14 mM Arsenite	999_Free	178	150	226	219	252.666						225		226		232		210		217		261	228.5	98	80.6939	77.4117	7.81976		113.075	0	0	56	135.5	243	1410	124.388	1.56e-86	139	208	exp
E12	S-822c (0.5 mg/mL)	N2	14 mM Arsenite	999_Free	159	150	232	228	252.666						225		226		232		210		217		261	228.5	98	114.612	95.3477	9.63157	1620	118.575	0	0	157	202.5	266	1410	124.388	1.56e-86	139	208	exp
F12	S-822c (0.5 mg/mL)	N2	14 mM Arsenite	999_Free	214	150	210	218.5	252.666						225		226		232		210		217		261	228.5	98	100.367	109.486	11.0598	1290	132.075	0	0	26.5	216.5	274	1410	124.388	1.56e-86	139	208	exp
G12	S-822c (0.5 mg/mL)	N2	14 mM Arsenite	999_Free	128	150	217	213.5	252.666						225		226		232		210		217		261	228.5	98	115.408	117.474	11.8666	1470	132.8	0	0	92	234.5	282	1410	124.388	1.56e-86	139	208	exp
H12	S-822c (0.5 mg/mL)	N2	14 mM Arsenite	999_Free	251	150	261	248	252.666						225		226		232		210		217		261	228.5	98	139.959	111.336	11.2466	1485	136.575	0	0	149	245	287	1410	124.388	1.56e-86	139	208	exp
A10	H20	N2	M9	999_Free	303	180	308	311.5		308		295														301.5	98	284.806	19.7644	1.99651	1380	284.625	229	271	287	298	326	1477.5	284.062				control
B10	H20	N2	M9	999_Free	315	180	295	290.5		308		295														301.5	98	284.449	12.4678	1.25944	1575	283.5	251	278	282.5	295	312	1477.5	284.062				control
C10	H20	N2	14 mM Arsenite	999_Free	262	180	265	266	251.006					265		251		280		246		227		236		250.833	98	96.6735	99.9408	10.0955	1380	124.725	0	0	64.5	194.5	283	1355	120.25	6.75e-99	173	261	control
D10	H20	N2	14 mM Arsenite	999_Free	267	180	251	252	251.006					265		251		280		246		227		236		250.833	98	87.449	94.5891	9.55494	1215	125.075	0	0	59	181.75	280	1355	120.25	6.75e-99	173	261	control
E10	H20	N2	14 mM Arsenite	999_Free	257	180	280	271.5	251.006					265		251		280		246		227		236		250.833	98	98.1327	105.16	10.6228	1305	127.175	0	0	26	196.75	280	1355	120.25	6.75e-99	173	261	control
F10	H20	N2	14 mM Arsenite	999_Free	265	180	246	247.5	251.006					265		251		280		246		227		236		250.833	98	94.6224	102.025	10.3061	1395	123.225	0	0	19.5	192.5	299	1355	120.25	6.75e-99	173	261	control
G10	H20	N2	14 mM Arsenite	999_Free	256	180	227	242.5	251.006					265		251		280		246		227		236		250.833	98	93.9184	97.3592	9.83477	1440	110.1	0	0	57	192	272	1355	120.25	6.75e-99	173	261	control
H10	H20	N2	14 mM Arsenite	999_Free	269	180	236	239.5	251.006					265		251		280		246		227		236		250.833	98	90.0918	96.1704	9.71468	1395	111.2	0	0	31	187	275	1355	120.25	6.75e-99	173	261	control
A12	S-822c (0.5 mg/mL)	N2	M9	999_Free	207	180	239	233.5			239		281													260	98	269.449	16.661	1.68302	1320	264.15	208	262.25	272	280	298	1440	265.825				exp
B12	S-822c (0.5 mg/mL)	N2	M9	999_Free	265	180	281	276.5			239		281													260	98	268.01	11.935	1.20561	1560	267.5	244	259.25	268	275.75	303	1440	265.825				exp
C12	S-822c (0.5 mg/mL)	N2	14 mM Arsenite	000_Group0	203	180	235	230	251.563						235		224		236		237		253		253	239.667	98	100.694	92.8991	9.38422	1185	113.225	0	0	108	188	262	1410	124.388	1.56e-86	139	208	exp
D12	S-822c (0.5 mg/mL)	N2	14 mM Arsenite	999_Free	178	180	224	225	251.563						235		224		236		237		253		253	239.667	98	80.6939	77.4117	7.81976		113.075	0	0	56	135.5	243	1410	124.388	1.56e-86	139	208	exp
E12	S-822c (0.5 mg/mL)	N2	14 mM Arsenite	999_Free	159	180	236	234	251.563						235		224		236		237		253		253	239.667	98	114.612	95.3477	9.63157	1620	118.575	0	0	157	202.5	266	1410	124.388	1.56e-86	139	208	exp
F12	S-822c (0.5 mg/mL)	N2	14 mM Arsenite	999_Free	214	180	237	223.5	251.563						235		224		236		237		253		253	239.667	98	100.367	109.486	11.0598	1290	132.075	0	0	26.5	216.5	274	1410	124.388	1.56e-86	139	208	exp
G12	S-822c (0.5 mg/mL)	N2	14 mM Arsenite	999_Free	128	180	253	235	251.563						235		224		236		237		253		253	239.667	98	115.408	117.474	11.8666	1470	132.8	0	0	92	234.5	282	1410	124.388	1.56e-86	139	208	exp
H12	S-822c (0.5 mg/mL)	N2	14 mM Arsenite	999_Free	251	180	253	257	251.563						235		224		236		237		253		253	239.667	98	139.959	111.336	11.2466	1485	136.575	0	0	149	245	287	1410	124.388	1.56e-86	139	208	exp
A10	H20	N2	M9	999_Free	303	210	324	316		324		301														312.5	98	284.806	19.7644	1.99651	1380	284.625	229	271	287	298	326	1477.5	284.062				control
B10	H20	N2	M9	999_Free	315	210	301	298		324		301														312.5	98	284.449	12.4678	1.25944	1575	283.5	251	278	282.5	295	312	1477.5	284.062				control
C10	H20	N2	14 mM Arsenite	999_Free	262	210	252	258.5	249.839					252		250		253		244		219		211		238.167	98	96.6735	99.9408	10.0955	1380	124.725	0	0	64.5	194.5	283	1355	120.25	6.75e-99	173	261	control
D10	H20	N2	14 mM Arsenite	999_Free	267	210	250	250.5	249.839					252		250		253		244		219		211		238.167	98	87.449	94.5891	9.55494	1215	125.075	0	0	59	181.75	280	1355	120.25	6.75e-99	173	261	control
E10	H20	N2	14 mM Arsenite	999_Free	257	210	253	266.5	249.839					252		250		253		244		219		211		238.167	98	98.1327	105.16	10.6228	1305	127.175	0	0	26	196.75	280	1355	120.25	6.75e-99	173	261	control
F10	H20	N2	14 mM Arsenite	999_Free	265	210	244	245	249.839					252		250		253		244		219		211		238.167	98	94.6224	102.025	10.3061	1395	123.225	0	0	19.5	192.5	299	1355	120.25	6.75e-99	173	261	control
G10	H20	N2	14 mM Arsenite	999_Free	256	210	219	223	249.839					252		250		253		244		219		211		238.167	98	93.9184	97.3592	9.83477	1440	110.1	0	0	57	192	272	1355	120.25	6.75e-99	173	261	control
H10	H20	N2	14 mM Arsenite	999_Free	269	210	211	223.5	249.839					252		250		253		244		219		211		238.167	98	90.0918	96.1704	9.71468	1395	111.2	0	0	31	187	275	1355	120.25	6.75e-99	173	261	control
A12	S-822c (0.5 mg/mL)	N2	M9	999_Free	207	210	237	238			237		256													246.5	98	269.449	16.661	1.68302	1320	264.15	208	262.25	272	280	298	1440	265.825				exp
B12	S-822c (0.5 mg/mL)	N2	M9	999_Free	265	210	256	268.5			237		256													246.5	98	268.01	11.935	1.20561	1560	267.5	244	259.25	268	275.75	303	1440	265.825				exp
C12	S-822c (0.5 mg/mL)	N2	14 mM Arsenite	000_Group0	203	210	262	248.5	250.391						262		239		251		234		274		270	255	98	100.694	92.8991	9.38422	1185	113.225	0	0	108	188	262	1410	124.388	1.56e-86	139	208	exp
D12	S-822c (0.5 mg/mL)	N2	14 mM Arsenite	999_Free	178	210	239	231.5	250.391						262		239		251		234		274		270	255	98	80.6939	77.4117	7.81976		113.075	0	0	56	135.5	243	1410	124.388	1.56e-86	139	208	exp
E12	S-822c (0.5 mg/mL)	N2	14 mM Arsenite	999_Free	159	210	251	243.5	250.391						262		239		251		234		274		270	255	98	114.612	95.3477	9.63157	1620	118.575	0	0	157	202.5	266	1410	124.388	1.56e-86	139	208	exp
F12	S-822c (0.5 mg/mL)	N2	14 mM Arsenite	999_Free	214	210	234	235.5	250.391						262		239		251		234		274		270	255	98	100.367	109.486	11.0598	1290	132.075	0	0	26.5	216.5	274	1410	124.388	1.56e-86	139	208	exp
G12	S-822c (0.5 mg/mL)	N2	14 mM Arsenite	999_Free	128	210	274	263.5	250.391						262		239		251		234		274		270	255	98	115.408	117.474	11.8666	1470	132.8	0	0	92	234.5	282	1410	124.388	1.56e-86	139	208	exp
H12	S-822c (0.5 mg/mL)	N2	14 mM Arsenite	999_Free	251	210	270	261.5	250.391						262		239		251		234		274		270	255	98	139.959	111.336	11.2466	1485	136.575	0	0	149	245	287	1410	124.388	1.56e-86	139	208	exp
A10	H20	N2	M9	999_Free	303	240	306	315		306		297														301.5	98	284.806	19.7644	1.99651	1380	284.625	229	271	287	298	326	1477.5	284.062				control
B10	H20	N2	M9	999_Free	315	240	297	299		306		297														301.5	98	284.449	12.4678	1.25944	1575	283.5	251	278	282.5	295	312	1477.5	284.062				control
C10	H20	N2	14 mM Arsenite	999_Free	262	240	249	250.5	248.575					249		202		240		254		215		180		223.333	98	96.6735	99.9408	10.0955	1380	124.725	0	0	64.5	194.5	283	1355	120.25	6.75e-99	173	261	control
D10	H20	N2	14 mM Arsenite	999_Free	267	240	202	226	248.575					249		202		240		254		215		180		223.333	98	87.449	94.5891	9.55494	1215	125.075	0	0	59	181.75	280	1355	120.25	6.75e-99	173	261	control
E10	H20	N2	14 mM Arsenite	999_Free	257	240	240	246.5	248.575					249		202		240		254		215		180		223.333	98	98.1327	105.16	10.6228	1305	127.175	0	0	26	196.75	280	1355	120.25	6.75e-99	173	261	control
F10	H20	N2	14 mM Arsenite	999_Free	265	240	254	249	248.575					249		202		240		254		215		180		223.333	98	94.6224	102.025	10.3061	1395	123.225	0	0	19.5	192.5	299	1355	120.25	6.75e-99	173	261	control
G10	H20	N2	14 mM Arsenite	999_Free	256	240	215	217	248.575					249		202		240		254		215		180		223.333	98	93.9184	97.3592	9.83477	1440	110.1	0	0	57	192	272	1355	120.25	6.75e-99	173	261	control
H10	H20	N2	14 mM Arsenite	999_Free	269	240	180	195.5	248.575					249		202		240		254		215		180		223.333	98	90.0918	96.1704	9.71468	1395	111.2	0	0	31	187	275	1355	120.25	6.75e-99	173	261	control
A12	S-822c (0.5 mg/mL)	N2	M9	999_Free	207	240	252	244.5			252		270													261	98	269.449	16.661	1.68302	1320	264.15	208	262.25	272	280	298	1440	265.825				exp
B12	S-822c (0.5 mg/mL)	N2	M9	999_Free	265	240	270	263			252		270													261	98	268.01	11.935	1.20561	1560	267.5	244	259.25	268	275.75	303	1440	265.825				exp
C12	S-822c (0.5 mg/mL)	N2	14 mM Arsenite	000_Group0	203	240	232	247	249.145						232		211		241		268		271		267	248.333	98	100.694	92.8991	9.38422	1185	113.225	0	0	108	188	262	1410	124.388	1.56e-86	139	208	exp
D12	S-822c (0.5 mg/mL)	N2	14 mM Arsenite	999_Free	178	240	211	225	249.145						232		211		241		268		271		267	248.333	98	80.6939	77.4117	7.81976		113.075	0	0	56	135.5	243	1410	124.388	1.56e-86	139	208	exp
E12	S-822c (0.5 mg/mL)	N2	14 mM Arsenite	999_Free	159	240	241	246	249.145						232		211		241		268		271		267	248.333	98	114.612	95.3477	9.63157	1620	118.575	0	0	157	202.5	266	1410	124.388	1.56e-86	139	208	exp
F12	S-822c (0.5 mg/mL)	N2	14 mM Arsenite	999_Free	214	240	268	251	249.145						232		211		241		268		271		267	248.333	98	100.367	109.486	11.0598	1290	132.075	0	0	26.5	216.5	274	1410	124.388	1.56e-86	139	208	exp
G12	S-822c (0.5 mg/mL)	N2	14 mM Arsenite	999_Free	128	240	271	272.5	249.145						232		211		241		268		271		267	248.333	98	115.408	117.474	11.8666	1470	132.8	0	0	92	234.5	282	1410	124.388	1.56e-86	139	208	exp
H12	S-822c (0.5 mg/mL)	N2	14 mM Arsenite	999_Free	251	240	267	268.5	249.145						232		211		241		268		271		267	248.333	98	139.959	111.336	11.2466	1485	136.575	0	0	149	245	287	1410	124.388	1.56e-86	139	208	exp
A10	H20	N2	M9	999_Free	303	270	317	311.5		317		300														308.5	98	284.806	19.7644	1.99651	1380	284.625	229	271	287	298	326	1477.5	284.062				control
B10	H20	N2	M9	999_Free	315	270	300	298.5		317		300														308.5	98	284.449	12.4678	1.25944	1575	283.5	251	278	282.5	295	312	1477.5	284.062				control
C10	H20	N2	14 mM Arsenite	999_Free	262	270	244	246.5	247.209					244		230		244		230		217		185		225	98	96.6735	99.9408	10.0955	1380	124.725	0	0	64.5	194.5	283	1355	120.25	6.75e-99	173	261	control
D10	H20	N2	14 mM Arsenite	999_Free	267	270	230	216	247.209					244		230		244		230		217		185		225	98	87.449	94.5891	9.55494	1215	125.075	0	0	59	181.75	280	1355	120.25	6.75e-99	173	261	control
E10	H20	N2	14 mM Arsenite	999_Free	257	270	244	242	247.209					244		230		244		230		217		185		225	98	98.1327	105.16	10.6228	1305	127.175	0	0	26	196.75	280	1355	120.25	6.75e-99	173	261	control
F10	H20	N2	14 mM Arsenite	999_Free	265	270	230	242	247.209					244		230		244		230		217		185		225	98	94.6224	102.025	10.3061	1395	123.225	0	0	19.5	192.5	299	1355	120.25	6.75e-99	173	261	control
G10	H20	N2	14 mM Arsenite	999_Free	256	270	217	216	247.209					244		230		244		230		217		185		225	98	93.9184	97.3592	9.83477	1440	110.1	0	0	57	192	272	1355	120.25	6.75e-99	173	261	control
H10	H20	N2	14 mM Arsenite	999_Free	269	270	185	182.5	247.209					244		230		244		230		217		185		225	98	90.0918	96.1704	9.71468	1395	111.2	0	0	31	187	275	1355	120.25	6.75e-99	173	261	control
A12	S-822c (0.5 mg/mL)	N2	M9	999_Free	207	270	268	260			268		248													258	98	269.449	16.661	1.68302	1320	264.15	208	262.25	272	280	298	1440	265.825				exp
B12	S-822c (0.5 mg/mL)	N2	M9	999_Free	265	270	248	259			268		248													258	98	268.01	11.935	1.20561	1560	267.5	244	259.25	268	275.75	303	1440	265.825				exp
C12	S-822c (0.5 mg/mL)	N2	14 mM Arsenite	000_Group0	203	270	258	245	247.823						258		227		266		264		265		277	259.5	98	100.694	92.8991	9.38422	1185	113.225	0	0	108	188	262	1410	124.388	1.56e-86	139	208	exp
D12	S-822c (0.5 mg/mL)	N2	14 mM Arsenite	999_Free	178	270	227	219	247.823						258		227		266		264		265		277	259.5	98	80.6939	77.4117	7.81976		113.075	0	0	56	135.5	243	1410	124.388	1.56e-86	139	208	exp
E12	S-822c (0.5 mg/mL)	N2	14 mM Arsenite	999_Free	159	270	266	253.5	247.823						258		227		266		264		265		277	259.5	98	114.612	95.3477	9.63157	1620	118.575	0	0	157	202.5	266	1410	124.388	1.56e-86	139	208	exp
F12	S-822c (0.5 mg/mL)	N2	14 mM Arsenite	999_Free	214	270	264	266	247.823						258		227		266		264		265		277	259.5	98	100.367	109.486	11.0598	1290	132.075	0	0	26.5	216.5	274	1410	124.388	1.56e-86	139	208	exp
G12	S-822c (0.5 mg/mL)	N2	14 mM Arsenite	999_Free	128	270	265	268	247.823						258		227		266		264		265		277	259.5	98	115.408	117.474	11.8666	1470	132.8	0	0	92	234.5	282	1410	124.388	1.56e-86	139	208	exp
H12	S-822c (0.5 mg/mL)	N2	14 mM Arsenite	999_Free	251	270	277	272	247.823						258		227		266		264		265		277	259.5	98	139.959	111.336	11.2466	1485	136.575	0	0	149	245	287	1410	124.388	1.56e-86	139	208	exp
A10	H20	N2	M9	999_Free	303	300	295	306		295		302														298.5	98	284.806	19.7644	1.99651	1380	284.625	229	271	287	298	326	1477.5	284.062				control
B10	H20	N2	M9	999_Free	315	300	302	301		295		302														298.5	98	284.449	12.4678	1.25944	1575	283.5	251	278	282.5	295	312	1477.5	284.062				control
C10	H20	N2	14 mM Arsenite	999_Free	262	300	219	231.5	245.732					219		211		220		228		208		176		210.333	98	96.6735	99.9408	10.0955	1380	124.725	0	0	64.5	194.5	283	1355	120.25	6.75e-99	173	261	control
D10	H20	N2	14 mM Arsenite	999_Free	267	300	211	220.5	245.732					219		211		220		228		208		176		210.333	98	87.449	94.5891	9.55494	1215	125.075	0	0	59	181.75	280	1355	120.25	6.75e-99	173	261	control
E10	H20	N2	14 mM Arsenite	999_Free	257	300	220	232	245.732					219		211		220		228		208		176		210.333	98	98.1327	105.16	10.6228	1305	127.175	0	0	26	196.75	280	1355	120.25	6.75e-99	173	261	control
F10	H20	N2	14 mM Arsenite	999_Free	265	300	228	229	245.732					219		211		220		228		208		176		210.333	98	94.6224	102.025	10.3061	1395	123.225	0	0	19.5	192.5	299	1355	120.25	6.75e-99	173	261	control
G10	H20	N2	14 mM Arsenite	999_Free	256	300	208	212.5	245.732					219		211		220		228		208		176		210.333	98	93.9184	97.3592	9.83477	1440	110.1	0	0	57	192	272	1355	120.25	6.75e-99	173	261	control
H10	H20	N2	14 mM Arsenite	999_Free	269	300	176	180.5	245.732					219		211		220		228		208		176		210.333	98	90.0918	96.1704	9.71468	1395	111.2	0	0	31	187	275	1355	120.25	6.75e-99	173	261	control
A12	S-822c (0.5 mg/mL)	N2	M9	999_Free	207	300	278	273			278		255													266.5	98	269.449	16.661	1.68302	1320	264.15	208	262.25	272	280	298	1440	265.825				exp
B12	S-822c (0.5 mg/mL)	N2	M9	999_Free	265	300	255	251.5			278		255													266.5	98	268.01	11.935	1.20561	1560	267.5	244	259.25	268	275.75	303	1440	265.825				exp
C12	S-822c (0.5 mg/mL)	N2	14 mM Arsenite	000_Group0	203	300	221	239.5	246.42						221		210		223		247		278		265	240.667	98	100.694	92.8991	9.38422	1185	113.225	0	0	108	188	262	1410	124.388	1.56e-86	139	208	exp
D12	S-822c (0.5 mg/mL)	N2	14 mM Arsenite	999_Free	178	300	210	218.5	246.42						221		210		223		247		278		265	240.667	98	80.6939	77.4117	7.81976		113.075	0	0	56	135.5	243	1410	124.388	1.56e-86	139	208	exp
E12	S-822c (0.5 mg/mL)	N2	14 mM Arsenite	999_Free	159	300	223	244.5	246.42						221		210		223		247		278		265	240.667	98	114.612	95.3477	9.63157	1620	118.575	0	0	157	202.5	266	1410	124.388	1.56e-86	139	208	exp
F12	S-822c (0.5 mg/mL)	N2	14 mM Arsenite	999_Free	214	300	247	255.5	246.42						221		210		223		247		278		265	240.667	98	100.367	109.486	11.0598	1290	132.075	0	0	26.5	216.5	274	1410	124.388	1.56e-86	139	208	exp
G12	S-822c (0.5 mg/mL)	N2	14 mM Arsenite	999_Free	128	300	278	271.5	246.42						221		210		223		247		278		265	240.667	98	115.408	117.474	11.8666	1470	132.8	0	0	92	234.5	282	1410	124.388	1.56e-86	139	208	exp
H12	S-822c (0.5 mg/mL)	N2	14 mM Arsenite	999_Free	251	300	265	271	246.42						221		210		223		247		278		265	240.667	98	139.959	111.336	11.2466	1485	136.575	0	0	149	245	287	1410	124.388	1.56e-86	139	208	exp
A10	H20	N2	M9	999_Free	303	330	281	288		281		298														289.5	98	284.806	19.7644	1.99651	1380	284.625	229	271	287	298	326	1477.5	284.062				control
B10	H20	N2	M9	999_Free	315	330	298	300		281		298														289.5	98	284.449	12.4678	1.25944	1575	283.5	251	278	282.5	295	312	1477.5	284.062				control
C10	H20	N2	14 mM Arsenite	999_Free	262	330	209	214	244.138					209		233		229		226		213		193		217.167	98	96.6735	99.9408	10.0955	1380	124.725	0	0	64.5	194.5	283	1355	120.25	6.75e-99	173	261	control
D10	H20	N2	14 mM Arsenite	999_Free	267	330	233	222	244.138					209		233		229		226		213		193		217.167	98	87.449	94.5891	9.55494	1215	125.075	0	0	59	181.75	280	1355	120.25	6.75e-99	173	261	control
E10	H20	N2	14 mM Arsenite	999_Free	257	330	229	224.5	244.138					209		233		229		226		213		193		217.167	98	98.1327	105.16	10.6228	1305	127.175	0	0	26	196.75	280	1355	120.25	6.75e-99	173	261	control
F10	H20	N2	14 mM Arsenite	999_Free	265	330	226	227	244.138					209		233		229		226		213		193		217.167	98	94.6224	102.025	10.3061	1395	123.225	0	0	19.5	192.5	299	1355	120.25	6.75e-99	173	261	control
G10	H20	N2	14 mM Arsenite	999_Free	256	330	213	210.5	244.138					209		233		229		226		213		193		217.167	98	93.9184	97.3592	9.83477	1440	110.1	0	0	57	192	272	1355	120.25	6.75e-99	173	261	control
H10	H20	N2	14 mM Arsenite	999_Free	269	330	193	184.5	244.138					209		233		229		226		213		193		217.167	98	90.0918	96.1704	9.71468	1395	111.2	0	0	31	187	275	1355	120.25	6.75e-99	173	261	control
A12	S-822c (0.5 mg/mL)	N2	M9	999_Free	207	330	255	266.5			255		253													254	98	269.449	16.661	1.68302	1320	264.15	208	262.25	272	280	298	1440	265.825				exp
B12	S-822c (0.5 mg/mL)	N2	M9	999_Free	265	330	253	254			255		253													254	98	268.01	11.935	1.20561	1560	267.5	244	259.25	268	275.75	303	1440	265.825				exp
C12	S-822c (0.5 mg/mL)	N2	14 mM Arsenite	000_Group0	203	330	200	210.5	244.933						200		232		238		271		282		271	249	98	100.694	92.8991	9.38422	1185	113.225	0	0	108	188	262	1410	124.388	1.56e-86	139	208	exp
D12	S-822c (0.5 mg/mL)	N2	14 mM Arsenite	999_Free	178	330	232	221	244.933						200		232		238		271		282		271	249	98	80.6939	77.4117	7.81976		113.075	0	0	56	135.5	243	1410	124.388	1.56e-86	139	208	exp
E12	S-822c (0.5 mg/mL)	N2	14 mM Arsenite	999_Free	159	330	238	230.5	244.933						200		232		238		271		282		271	249	98	114.612	95.3477	9.63157	1620	118.575	0	0	157	202.5	266	1410	124.388	1.56e-86	139	208	exp
F12	S-822c (0.5 mg/mL)	N2	14 mM Arsenite	999_Free	214	330	271	259	244.933						200		232		238		271		282		271	249	98	100.367	109.486	11.0598	1290	132.075	0	0	26.5	216.5	274	1410	124.388	1.56e-86	139	208	exp
G12	S-822c (0.5 mg/mL)	N2	14 mM Arsenite	999_Free	128	330	282	280	244.933						200		232		238		271		282		271	249	98	115.408	117.474	11.8666	1470	132.8	0	0	92	234.5	282	1410	124.388	1.56e-86	139	208	exp
H12	S-822c (0.5 mg/mL)	N2	14 mM Arsenite	999_Free	251	330	271	268	244.933						200		232		238		271		282		271	249	98	139.959	111.336	11.2466	1485	136.575	0	0	149	245	287	1410	124.388	1.56e-86	139	208	exp
A10	H20	N2	M9	999_Free	303	360	288	284.5		288		270														279	98	284.806	19.7644	1.99651	1380	284.625	229	271	287	298	326	1477.5	284.062				control
B10	H20	N2	M9	999_Free	315	360	270	284		288		270														279	98	284.449	12.4678	1.25944	1575	283.5	251	278	282.5	295	312	1477.5	284.062				control
C10	H20	N2	14 mM Arsenite	999_Free	262	360	193	201	242.419					193		209		234		215		212		177		206.667	98	96.6735	99.9408	10.0955	1380	124.725	0	0	64.5	194.5	283	1355	120.25	6.75e-99	173	261	control
D10	H20	N2	14 mM Arsenite	999_Free	267	360	209	221	242.419					193		209		234		215		212		177		206.667	98	87.449	94.5891	9.55494	1215	125.075	0	0	59	181.75	280	1355	120.25	6.75e-99	173	261	control
E10	H20	N2	14 mM Arsenite	999_Free	257	360	234	231.5	242.419					193		209		234		215		212		177		206.667	98	98.1327	105.16	10.6228	1305	127.175	0	0	26	196.75	280	1355	120.25	6.75e-99	173	261	control
F10	H20	N2	14 mM Arsenite	999_Free	265	360	215	220.5	242.419					193		209		234		215		212		177		206.667	98	94.6224	102.025	10.3061	1395	123.225	0	0	19.5	192.5	299	1355	120.25	6.75e-99	173	261	control
G10	H20	N2	14 mM Arsenite	999_Free	256	360	212	212.5	242.419					193		209		234		215		212		177		206.667	98	93.9184	97.3592	9.83477	1440	110.1	0	0	57	192	272	1355	120.25	6.75e-99	173	261	control
H10	H20	N2	14 mM Arsenite	999_Free	269	360	177	185	242.419					193		209		234		215		212		177		206.667	98	90.0918	96.1704	9.71468	1395	111.2	0	0	31	187	275	1355	120.25	6.75e-99	173	261	control
A12	S-822c (0.5 mg/mL)	N2	M9	999_Free	207	360	295	275			295		260													277.5	98	269.449	16.661	1.68302	1320	264.15	208	262.25	272	280	298	1440	265.825				exp
B12	S-822c (0.5 mg/mL)	N2	M9	999_Free	265	360	260	256.5			295		260													277.5	98	268.01	11.935	1.20561	1560	267.5	244	259.25	268	275.75	303	1440	265.825				exp
C12	S-822c (0.5 mg/mL)	N2	14 mM Arsenite	000_Group0	203	360	223	211.5	243.357						223		213		237		259		269		279	246.667	98	100.694	92.8991	9.38422	1185	113.225	0	0	108	188	262	1410	124.388	1.56e-86	139	208	exp
D12	S-822c (0.5 mg/mL)	N2	14 mM Arsenite	999_Free	178	360	213	222.5	243.357						223		213		237		259		269		279	246.667	98	80.6939	77.4117	7.81976		113.075	0	0	56	135.5	243	1410	124.388	1.56e-86	139	208	exp
E12	S-822c (0.5 mg/mL)	N2	14 mM Arsenite	999_Free	159	360	237	237.5	243.357						223		213		237		259		269		279	246.667	98	114.612	95.3477	9.63157	1620	118.575	0	0	157	202.5	266	1410	124.388	1.56e-86	139	208	exp
F12	S-822c (0.5 mg/mL)	N2	14 mM Arsenite	999_Free	214	360	259	265	243.357						223		213		237		259		269		279	246.667	98	100.367	109.486	11.0598	1290	132.075	0	0	26.5	216.5	274	1410	124.388	1.56e-86	139	208	exp
G12	S-822c (0.5 mg/mL)	N2	14 mM Arsenite	999_Free	128	360	269	275.5	243.357						223		213		237		259		269		279	246.667	98	115.408	117.474	11.8666	1470	132.8	0	0	92	234.5	282	1410	124.388	1.56e-86	139	208	exp
H12	S-822c (0.5 mg/mL)	N2	14 mM Arsenite	999_Free	251	360	279	275	243.357						223		213		237		259		269		279	246.667	98	139.959	111.336	11.2466	1485	136.575	0	0	149	245	287	1410	124.388	1.56e-86	139	208	exp
A10	H20	N2	M9	999_Free	303	390	275	281.5		275		268														271.5	98	284.806	19.7644	1.99651	1380	284.625	229	271	287	298	326	1477.5	284.062				control
B10	H20	N2	M9	999_Free	315	390	268	269		275		268														271.5	98	284.449	12.4678	1.25944	1575	283.5	251	278	282.5	295	312	1477.5	284.062				control
C10	H20	N2	14 mM Arsenite	999_Free	262	390	221	207	240.567					221		213		233		196		199		178		206.667	98	96.6735	99.9408	10.0955	1380	124.725	0	0	64.5	194.5	283	1355	120.25	6.75e-99	173	261	control
D10	H20	N2	14 mM Arsenite	999_Free	267	390	213	211	240.567					221		213		233		196		199		178		206.667	98	87.449	94.5891	9.55494	1215	125.075	0	0	59	181.75	280	1355	120.25	6.75e-99	173	261	control
E10	H20	N2	14 mM Arsenite	999_Free	257	390	233	233.5	240.567					221		213		233		196		199		178		206.667	98	98.1327	105.16	10.6228	1305	127.175	0	0	26	196.75	280	1355	120.25	6.75e-99	173	261	control
F10	H20	N2	14 mM Arsenite	999_Free	265	390	196	205.5	240.567					221		213		233		196		199		178		206.667	98	94.6224	102.025	10.3061	1395	123.225	0	0	19.5	192.5	299	1355	120.25	6.75e-99	173	261	control
G10	H20	N2	14 mM Arsenite	999_Free	256	390	199	205.5	240.567					221		213		233		196		199		178		206.667	98	93.9184	97.3592	9.83477	1440	110.1	0	0	57	192	272	1355	120.25	6.75e-99	173	261	control
H10	H20	N2	14 mM Arsenite	999_Free	269	390	178	177.5	240.567					221		213		233		196		199		178		206.667	98	90.0918	96.1704	9.71468	1395	111.2	0	0	31	187	275	1355	120.25	6.75e-99	173	261	control
A12	S-822c (0.5 mg/mL)	N2	M9	999_Free	207	390	262	278.5			262		268													265	98	269.449	16.661	1.68302	1320	264.15	208	262.25	272	280	298	1440	265.825				exp
B12	S-822c (0.5 mg/mL)	N2	M9	999_Free	265	390	268	264			262		268													265	98	268.01	11.935	1.20561	1560	267.5	244	259.25	268	275.75	303	1440	265.825				exp
C12	S-822c (0.5 mg/mL)	N2	14 mM Arsenite	000_Group0	203	390	188	205.5	241.688						188		243		218		250		252		245	232.667	98	100.694	92.8991	9.38422	1185	113.225	0	0	108	188	262	1410	124.388	1.56e-86	139	208	exp
D12	S-822c (0.5 mg/mL)	N2	14 mM Arsenite	999_Free	178	390	243	228	241.688						188		243		218		250		252		245	232.667	98	80.6939	77.4117	7.81976		113.075	0	0	56	135.5	243	1410	124.388	1.56e-86	139	208	exp
E12	S-822c (0.5 mg/mL)	N2	14 mM Arsenite	999_Free	159	390	218	227.5	241.688						188		243		218		250		252		245	232.667	98	114.612	95.3477	9.63157	1620	118.575	0	0	157	202.5	266	1410	124.388	1.56e-86	139	208	exp
F12	S-822c (0.5 mg/mL)	N2	14 mM Arsenite	999_Free	214	390	250	254.5	241.688						188		243		218		250		252		245	232.667	98	100.367	109.486	11.0598	1290	132.075	0	0	26.5	216.5	274	1410	124.388	1.56e-86	139	208	exp
G12	S-822c (0.5 mg/mL)	N2	14 mM Arsenite	999_Free	128	390	252	260.5	241.688						188		243		218		250		252		245	232.667	98	115.408	117.474	11.8666	1470	132.8	0	0	92	234.5	282	1410	124.388	1.56e-86	139	208	exp
H12	S-822c (0.5 mg/mL)	N2	14 mM Arsenite	999_Free	251	390	245	262	241.688						188		243		218		250		252		245	232.667	98	139.959	111.336	11.2466	1485	136.575	0	0	149	245	287	1410	124.388	1.56e-86	139	208	exp
A10	H20	N2	M9	999_Free	303	420	282	278.5		282		290														286	98	284.806	19.7644	1.99651	1380	284.625	229	271	287	298	326	1477.5	284.062				control
B10	H20	N2	M9	999_Free	315	420	290	279		282		290														286	98	284.449	12.4678	1.25944	1575	283.5	251	278	282.5	295	312	1477.5	284.062				control
C10	H20	N2	14 mM Arsenite	999_Free	262	420	213	217	238.574					213		230		230		208		187		170		206.333	98	96.6735	99.9408	10.0955	1380	124.725	0	0	64.5	194.5	283	1355	120.25	6.75e-99	173	261	control
D10	H20	N2	14 mM Arsenite	999_Free	267	420	230	221.5	238.574					213		230		230		208		187		170		206.333	98	87.449	94.5891	9.55494	1215	125.075	0	0	59	181.75	280	1355	120.25	6.75e-99	173	261	control
E10	H20	N2	14 mM Arsenite	999_Free	257	420	230	231.5	238.574					213		230		230		208		187		170		206.333	98	98.1327	105.16	10.6228	1305	127.175	0	0	26	196.75	280	1355	120.25	6.75e-99	173	261	control
F10	H20	N2	14 mM Arsenite	999_Free	265	420	208	202	238.574					213		230		230		208		187		170		206.333	98	94.6224	102.025	10.3061	1395	123.225	0	0	19.5	192.5	299	1355	120.25	6.75e-99	173	261	control
G10	H20	N2	14 mM Arsenite	999_Free	256	420	187	193	238.574					213		230		230		208		187		170		206.333	98	93.9184	97.3592	9.83477	1440	110.1	0	0	57	192	272	1355	120.25	6.75e-99	173	261	control
H10	H20	N2	14 mM Arsenite	999_Free	269	420	170	174	238.574					213		230		230		208		187		170		206.333	98	90.0918	96.1704	9.71468	1395	111.2	0	0	31	187	275	1355	120.25	6.75e-99	173	261	control
A12	S-822c (0.5 mg/mL)	N2	M9	999_Free	207	420	259	260.5			259		247													253	98	269.449	16.661	1.68302	1320	264.15	208	262.25	272	280	298	1440	265.825				exp
B12	S-822c (0.5 mg/mL)	N2	M9	999_Free	265	420	247	257.5			259		247													253	98	268.01	11.935	1.20561	1560	267.5	244	259.25	268	275.75	303	1440	265.825				exp
C12	S-822c (0.5 mg/mL)	N2	14 mM Arsenite	000_Group0	203	420	191	189.5	239.923						191		201		255		274		261		265	241.167	98	100.694	92.8991	9.38422	1185	113.225	0	0	108	188	262	1410	124.388	1.56e-86	139	208	exp
D12	S-822c (0.5 mg/mL)	N2	14 mM Arsenite	999_Free	178	420	201	222	239.923						191		201		255		274		261		265	241.167	98	80.6939	77.4117	7.81976		113.075	0	0	56	135.5	243	1410	124.388	1.56e-86	139	208	exp
E12	S-822c (0.5 mg/mL)	N2	14 mM Arsenite	999_Free	159	420	255	236.5	239.923						191		201		255		274		261		265	241.167	98	114.612	95.3477	9.63157	1620	118.575	0	0	157	202.5	266	1410	124.388	1.56e-86	139	208	exp
F12	S-822c (0.5 mg/mL)	N2	14 mM Arsenite	999_Free	214	420	274	262	239.923						191		201		255		274		261		265	241.167	98	100.367	109.486	11.0598	1290	132.075	0	0	26.5	216.5	274	1410	124.388	1.56e-86	139	208	exp
G12	S-822c (0.5 mg/mL)	N2	14 mM Arsenite	999_Free	128	420	261	256.5	239.923						191		201		255		274		261		265	241.167	98	115.408	117.474	11.8666	1470	132.8	0	0	92	234.5	282	1410	124.388	1.56e-86	139	208	exp
H12	S-822c (0.5 mg/mL)	N2	14 mM Arsenite	999_Free	251	420	265	255	239.923						191		201		255		274		261		265	241.167	98	139.959	111.336	11.2466	1485	136.575	0	0	149	245	287	1410	124.388	1.56e-86	139	208	exp
A10	H20	N2	M9	999_Free	303	450	299	290.5		299		303														301	98	284.806	19.7644	1.99651	1380	284.625	229	271	287	298	326	1477.5	284.062				control
B10	H20	N2	M9	999_Free	315	450	303	296.5		299		303														301	98	284.449	12.4678	1.25944	1575	283.5	251	278	282.5	295	312	1477.5	284.062				control
C10	H20	N2	14 mM Arsenite	999_Free	262	450	221	217	236.432					221		198		217		193		177		199		200.833	98	96.6735	99.9408	10.0955	1380	124.725	0	0	64.5	194.5	283	1355	120.25	6.75e-99	173	261	control
D10	H20	N2	14 mM Arsenite	999_Free	267	450	198	214	236.432					221		198		217		193		177		199		200.833	98	87.449	94.5891	9.55494	1215	125.075	0	0	59	181.75	280	1355	120.25	6.75e-99	173	261	control
E10	H20	N2	14 mM Arsenite	999_Free	257	450	217	223.5	236.432					221		198		217		193		177		199		200.833	98	98.1327	105.16	10.6228	1305	127.175	0	0	26	196.75	280	1355	120.25	6.75e-99	173	261	control
F10	H20	N2	14 mM Arsenite	999_Free	265	450	193	200.5	236.432					221		198		217		193		177		199		200.833	98	94.6224	102.025	10.3061	1395	123.225	0	0	19.5	192.5	299	1355	120.25	6.75e-99	173	261	control
G10	H20	N2	14 mM Arsenite	999_Free	256	450	177	182	236.432					221		198		217		193		177		199		200.833	98	93.9184	97.3592	9.83477	1440	110.1	0	0	57	192	272	1355	120.25	6.75e-99	173	261	control
H10	H20	N2	14 mM Arsenite	999_Free	269	450	199	184.5	236.432					221		198		217		193		177		199		200.833	98	90.0918	96.1704	9.71468	1395	111.2	0	0	31	187	275	1355	120.25	6.75e-99	173	261	control
A12	S-822c (0.5 mg/mL)	N2	M9	999_Free	207	450	258	258.5			258		275													266.5	98	269.449	16.661	1.68302	1320	264.15	208	262.25	272	280	298	1440	265.825				exp
B12	S-822c (0.5 mg/mL)	N2	M9	999_Free	265	450	275	261			258		275													266.5	98	268.01	11.935	1.20561	1560	267.5	244	259.25	268	275.75	303	1440	265.825				exp
C12	S-822c (0.5 mg/mL)	N2	14 mM Arsenite	000_Group0	203	450	179	185	238.057						179		241		219		265		249		273	237.667	98	100.694	92.8991	9.38422	1185	113.225	0	0	108	188	262	1410	124.388	1.56e-86	139	208	exp
D12	S-822c (0.5 mg/mL)	N2	14 mM Arsenite	999_Free	178	450	241	221	238.057						179		241		219		265		249		273	237.667	98	80.6939	77.4117	7.81976		113.075	0	0	56	135.5	243	1410	124.388	1.56e-86	139	208	exp
E12	S-822c (0.5 mg/mL)	N2	14 mM Arsenite	999_Free	159	450	219	237	238.057						179		241		219		265		249		273	237.667	98	114.612	95.3477	9.63157	1620	118.575	0	0	157	202.5	266	1410	124.388	1.56e-86	139	208	exp
F12	S-822c (0.5 mg/mL)	N2	14 mM Arsenite	999_Free	214	450	265	269.5	238.057						179		241		219		265		249		273	237.667	98	100.367	109.486	11.0598	1290	132.075	0	0	26.5	216.5	274	1410	124.388	1.56e-86	139	208	exp
G12	S-822c (0.5 mg/mL)	N2	14 mM Arsenite	999_Free	128	450	249	255	238.057						179		241		219		265		249		273	237.667	98	115.408	117.474	11.8666	1470	132.8	0	0	92	234.5	282	1410	124.388	1.56e-86	139	208	exp
H12	S-822c (0.5 mg/mL)	N2	14 mM Arsenite	999_Free	251	450	273	269	238.057						179		241		219		265		249		273	237.667	98	139.959	111.336	11.2466	1485	136.575	0	0	149	245	287	1410	124.388	1.56e-86	139	208	exp
A10	H20	N2	M9	999_Free	303	480	314	306.5		314		279														296.5	98	284.806	19.7644	1.99651	1380	284.625	229	271	287	298	326	1477.5	284.062				control
B10	H20	N2	M9	999_Free	315	480	279	291		314		279														296.5	98	284.449	12.4678	1.25944	1575	283.5	251	278	282.5	295	312	1477.5	284.062				control
C10	H20	N2	14 mM Arsenite	999_Free	262	480	205	213	234.133					205		200		240		199		192		200		206	98	96.6735	99.9408	10.0955	1380	124.725	0	0	64.5	194.5	283	1355	120.25	6.75e-99	173	261	control
D10	H20	N2	14 mM Arsenite	999_Free	267	480	200	199	234.133					205		200		240		199		192		200		206	98	87.449	94.5891	9.55494	1215	125.075	0	0	59	181.75	280	1355	120.25	6.75e-99	173	261	control
E10	H20	N2	14 mM Arsenite	999_Free	257	480	240	228.5	234.133					205		200		240		199		192		200		206	98	98.1327	105.16	10.6228	1305	127.175	0	0	26	196.75	280	1355	120.25	6.75e-99	173	261	control
F10	H20	N2	14 mM Arsenite	999_Free	265	480	199	196	234.133					205		200		240		199		192		200		206	98	94.6224	102.025	10.3061	1395	123.225	0	0	19.5	192.5	299	1355	120.25	6.75e-99	173	261	control
G10	H20	N2	14 mM Arsenite	999_Free	256	480	192	184.5	234.133					205		200		240		199		192		200		206	98	93.9184	97.3592	9.83477	1440	110.1	0	0	57	192	272	1355	120.25	6.75e-99	173	261	control
H10	H20	N2	14 mM Arsenite	999_Free	269	480	200	199.5	234.133					205		200		240		199		192		200		206	98	90.0918	96.1704	9.71468	1395	111.2	0	0	31	187	275	1355	120.25	6.75e-99	173	261	control
A12	S-822c (0.5 mg/mL)	N2	M9	999_Free	207	480	256	257			256		285													270.5	98	269.449	16.661	1.68302	1320	264.15	208	262.25	272	280	298	1440	265.825				exp
B12	S-822c (0.5 mg/mL)	N2	M9	999_Free	265	480	285	280			256		285													270.5	98	268.01	11.935	1.20561	1560	267.5	244	259.25	268	275.75	303	1440	265.825				exp
C12	S-822c (0.5 mg/mL)	N2	14 mM Arsenite	000_Group0	203	480	185	182	236.086						185		206		233		246		264		265	233.167	98	100.694	92.8991	9.38422	1185	113.225	0	0	108	188	262	1410	124.388	1.56e-86	139	208	exp
D12	S-822c (0.5 mg/mL)	N2	14 mM Arsenite	999_Free	178	480	206	223.5	236.086						185		206		233		246		264		265	233.167	98	80.6939	77.4117	7.81976		113.075	0	0	56	135.5	243	1410	124.388	1.56e-86	139	208	exp
E12	S-822c (0.5 mg/mL)	N2	14 mM Arsenite	999_Free	159	480	233	226	236.086						185		206		233		246		264		265	233.167	98	114.612	95.3477	9.63157	1620	118.575	0	0	157	202.5	266	1410	124.388	1.56e-86	139	208	exp
F12	S-822c (0.5 mg/mL)	N2	14 mM Arsenite	999_Free	214	480	246	255.5	236.086						185		206		233		246		264		265	233.167	98	100.367	109.486	11.0598	1290	132.075	0	0	26.5	216.5	274	1410	124.388	1.56e-86	139	208	exp
G12	S-822c (0.5 mg/mL)	N2	14 mM Arsenite	999_Free	128	480	264	256.5	236.086						185		206		233		246		264		265	233.167	98	115.408	117.474	11.8666	1470	132.8	0	0	92	234.5	282	1410	124.388	1.56e-86	139	208	exp
H12	S-822c (0.5 mg/mL)	N2	14 mM Arsenite	999_Free	251	480	265	269	236.086						185		206		233		246		264		265	233.167	98	139.959	111.336	11.2466	1485	136.575	0	0	149	245	287	1410	124.388	1.56e-86	139	208	exp
A10	H20	N2	M9	999_Free	303	510	276	295		276		287														281.5	98	284.806	19.7644	1.99651	1380	284.625	229	271	287	298	326	1477.5	284.062				control
B10	H20	N2	M9	999_Free	315	510	287	283		276		287														281.5	98	284.449	12.4678	1.25944	1575	283.5	251	278	282.5	295	312	1477.5	284.062				control
C10	H20	N2	14 mM Arsenite	999_Free	262	510	230	217.5	231.67					230		189		235		215		192		196		209.5	98	96.6735	99.9408	10.0955	1380	124.725	0	0	64.5	194.5	283	1355	120.25	6.75e-99	173	261	control
D10	H20	N2	14 mM Arsenite	999_Free	267	510	189	194.5	231.67					230		189		235		215		192		196		209.5	98	87.449	94.5891	9.55494	1215	125.075	0	0	59	181.75	280	1355	120.25	6.75e-99	173	261	control
E10	H20	N2	14 mM Arsenite	999_Free	257	510	235	237.5	231.67					230		189		235		215		192		196		209.5	98	98.1327	105.16	10.6228	1305	127.175	0	0	26	196.75	280	1355	120.25	6.75e-99	173	261	control
F10	H20	N2	14 mM Arsenite	999_Free	265	510	215	207	231.67					230		189		235		215		192		196		209.5	98	94.6224	102.025	10.3061	1395	123.225	0	0	19.5	192.5	299	1355	120.25	6.75e-99	173	261	control
G10	H20	N2	14 mM Arsenite	999_Free	256	510	192	192	231.67					230		189		235		215		192		196		209.5	98	93.9184	97.3592	9.83477	1440	110.1	0	0	57	192	272	1355	120.25	6.75e-99	173	261	control
H10	H20	N2	14 mM Arsenite	999_Free	269	510	196	198	231.67					230		189		235		215		192		196		209.5	98	90.0918	96.1704	9.71468	1395	111.2	0	0	31	187	275	1355	120.25	6.75e-99	173	261	control
A12	S-822c (0.5 mg/mL)	N2	M9	999_Free	207	510	251	253.5			251		274													262.5	98	269.449	16.661	1.68302	1320	264.15	208	262.25	272	280	298	1440	265.825				exp
B12	S-822c (0.5 mg/mL)	N2	M9	999_Free	265	510	274	279.5			251		274													262.5	98	268.01	11.935	1.20561	1560	267.5	244	259.25	268	275.75	303	1440	265.825				exp
C12	S-822c (0.5 mg/mL)	N2	14 mM Arsenite	000_Group0	203	510	206	195.5	234.007						206		161		210		269		261		243	225	98	100.694	92.8991	9.38422	1185	113.225	0	0	108	188	262	1410	124.388	1.56e-86	139	208	exp
D12	S-822c (0.5 mg/mL)	N2	14 mM Arsenite	999_Free	178	510	161	183.5	234.007						206		161		210		269		261		243	225	98	80.6939	77.4117	7.81976		113.075	0	0	56	135.5	243	1410	124.388	1.56e-86	139	208	exp
E12	S-822c (0.5 mg/mL)	N2	14 mM Arsenite	999_Free	159	510	210	221.5	234.007						206		161		210		269		261		243	225	98	114.612	95.3477	9.63157	1620	118.575	0	0	157	202.5	266	1410	124.388	1.56e-86	139	208	exp
F12	S-822c (0.5 mg/mL)	N2	14 mM Arsenite	999_Free	214	510	269	257.5	234.007						206		161		210		269		261		243	225	98	100.367	109.486	11.0598	1290	132.075	0	0	26.5	216.5	274	1410	124.388	1.56e-86	139	208	exp
G12	S-822c (0.5 mg/mL)	N2	14 mM Arsenite	999_Free	128	510	261	262.5	234.007						206		161		210		269		261		243	225	98	115.408	117.474	11.8666	1470	132.8	0	0	92	234.5	282	1410	124.388	1.56e-86	139	208	exp
H12	S-822c (0.5 mg/mL)	N2	14 mM Arsenite	999_Free	251	510	243	254	234.007						206		161		210		269		261		243	225	98	139.959	111.336	11.2466	1485	136.575	0	0	149	245	287	1410	124.388	1.56e-86	139	208	exp
A10	H20	N2	M9	999_Free	303	540	290	283		290		263														276.5	98	284.806	19.7644	1.99651	1380	284.625	229	271	287	298	326	1477.5	284.062				control
B10	H20	N2	M9	999_Free	315	540	263	275		290		263														276.5	98	284.449	12.4678	1.25944	1575	283.5	251	278	282.5	295	312	1477.5	284.062				control
C10	H20	N2	14 mM Arsenite	999_Free	262	540	231	230.5	229.034					231		199		216		222		182		176		204.333	98	96.6735	99.9408	10.0955	1380	124.725	0	0	64.5	194.5	283	1355	120.25	6.75e-99	173	261	control
D10	H20	N2	14 mM Arsenite	999_Free	267	540	199	194	229.034					231		199		216		222		182		176		204.333	98	87.449	94.5891	9.55494	1215	125.075	0	0	59	181.75	280	1355	120.25	6.75e-99	173	261	control
E10	H20	N2	14 mM Arsenite	999_Free	257	540	216	225.5	229.034					231		199		216		222		182		176		204.333	98	98.1327	105.16	10.6228	1305	127.175	0	0	26	196.75	280	1355	120.25	6.75e-99	173	261	control
F10	H20	N2	14 mM Arsenite	999_Free	265	540	222	218.5	229.034					231		199		216		222		182		176		204.333	98	94.6224	102.025	10.3061	1395	123.225	0	0	19.5	192.5	299	1355	120.25	6.75e-99	173	261	control
G10	H20	N2	14 mM Arsenite	999_Free	256	540	182	187	229.034					231		199		216		222		182		176		204.333	98	93.9184	97.3592	9.83477	1440	110.1	0	0	57	192	272	1355	120.25	6.75e-99	173	261	control
H10	H20	N2	14 mM Arsenite	999_Free	269	540	176	186	229.034					231		199		216		222		182		176		204.333	98	90.0918	96.1704	9.71468	1395	111.2	0	0	31	187	275	1355	120.25	6.75e-99	173	261	control
A12	S-822c (0.5 mg/mL)	N2	M9	999_Free	207	540	284	267.5			284		252													268	98	269.449	16.661	1.68302	1320	264.15	208	262.25	272	280	298	1440	265.825				exp
B12	S-822c (0.5 mg/mL)	N2	M9	999_Free	265	540	252	263			284		252													268	98	268.01	11.935	1.20561	1560	267.5	244	259.25	268	275.75	303	1440	265.825				exp
C12	S-822c (0.5 mg/mL)	N2	14 mM Arsenite	000_Group0	203	540	222	214	231.815						222		173		201		226		251		248	220.167	98	100.694	92.8991	9.38422	1185	113.225	0	0	108	188	262	1410	124.388	1.56e-86	139	208	exp
D12	S-822c (0.5 mg/mL)	N2	14 mM Arsenite	999_Free	178	540	173	167	231.815						222		173		201		226		251		248	220.167	98	80.6939	77.4117	7.81976		113.075	0	0	56	135.5	243	1410	124.388	1.56e-86	139	208	exp
E12	S-822c (0.5 mg/mL)	N2	14 mM Arsenite	999_Free	159	540	201	205.5	231.815						222		173		201		226		251		248	220.167	98	114.612	95.3477	9.63157	1620	118.575	0	0	157	202.5	266	1410	124.388	1.56e-86	139	208	exp
F12	S-822c (0.5 mg/mL)	N2	14 mM Arsenite	999_Free	214	540	226	247.5	231.815						222		173		201		226		251		248	220.167	98	100.367	109.486	11.0598	1290	132.075	0	0	26.5	216.5	274	1410	124.388	1.56e-86	139	208	exp
G12	S-822c (0.5 mg/mL)	N2	14 mM Arsenite	999_Free	128	540	251	256	231.815						222		173		201		226		251		248	220.167	98	115.408	117.474	11.8666	1470	132.8	0	0	92	234.5	282	1410	124.388	1.56e-86	139	208	exp
H12	S-822c (0.5 mg/mL)	N2	14 mM Arsenite	999_Free	251	540	248	245.5	231.815						222		173		201		226		251		248	220.167	98	139.959	111.336	11.2466	1485	136.575	0	0	149	245	287	1410	124.388	1.56e-86	139	208	exp
A10	H20	N2	M9	999_Free	303	570	305	297.5		305		304														304.5	98	284.806	19.7644	1.99651	1380	284.625	229	271	287	298	326	1477.5	284.062				control
B10	H20	N2	M9	999_Free	315	570	304	283.5		305		304														304.5	98	284.449	12.4678	1.25944	1575	283.5	251	278	282.5	295	312	1477.5	284.062				control
C10	H20	N2	14 mM Arsenite	999_Free	262	570	240	235.5	226.219					240		199		219		212		198		188		209.333	98	96.6735	99.9408	10.0955	1380	124.725	0	0	64.5	194.5	283	1355	120.25	6.75e-99	173	261	control
D10	H20	N2	14 mM Arsenite	999_Free	267	570	199	199	226.219					240		199		219		212		198		188		209.333	98	87.449	94.5891	9.55494	1215	125.075	0	0	59	181.75	280	1355	120.25	6.75e-99	173	261	control
E10	H20	N2	14 mM Arsenite	999_Free	257	570	219	217.5	226.219					240		199		219		212		198		188		209.333	98	98.1327	105.16	10.6228	1305	127.175	0	0	26	196.75	280	1355	120.25	6.75e-99	173	261	control
F10	H20	N2	14 mM Arsenite	999_Free	265	570	212	217	226.219					240		199		219		212		198		188		209.333	98	94.6224	102.025	10.3061	1395	123.225	0	0	19.5	192.5	299	1355	120.25	6.75e-99	173	261	control
G10	H20	N2	14 mM Arsenite	999_Free	256	570	198	190	226.219					240		199		219		212		198		188		209.333	98	93.9184	97.3592	9.83477	1440	110.1	0	0	57	192	272	1355	120.25	6.75e-99	173	261	control
H10	H20	N2	14 mM Arsenite	999_Free	269	570	188	182	226.219					240		199		219		212		198		188		209.333	98	90.0918	96.1704	9.71468	1395	111.2	0	0	31	187	275	1355	120.25	6.75e-99	173	261	control
A12	S-822c (0.5 mg/mL)	N2	M9	999_Free	207	570	273	278.5			273		249													261	98	269.449	16.661	1.68302	1320	264.15	208	262.25	272	280	298	1440	265.825				exp
B12	S-822c (0.5 mg/mL)	N2	M9	999_Free	265	570	249	250.5			273		249													261	98	268.01	11.935	1.20561	1560	267.5	244	259.25	268	275.75	303	1440	265.825				exp
C12	S-822c (0.5 mg/mL)	N2	14 mM Arsenite	000_Group0	203	570	197	209.5	229.507						197		188		201		245		223		263	219.5	98	100.694	92.8991	9.38422	1185	113.225	0	0	108	188	262	1410	124.388	1.56e-86	139	208	exp
D12	S-822c (0.5 mg/mL)	N2	14 mM Arsenite	999_Free	178	570	188	180.5	229.507						197		188		201		245		223		263	219.5	98	80.6939	77.4117	7.81976		113.075	0	0	56	135.5	243	1410	124.388	1.56e-86	139	208	exp
E12	S-822c (0.5 mg/mL)	N2	14 mM Arsenite	999_Free	159	570	201	201	229.507						197		188		201		245		223		263	219.5	98	114.612	95.3477	9.63157	1620	118.575	0	0	157	202.5	266	1410	124.388	1.56e-86	139	208	exp
F12	S-822c (0.5 mg/mL)	N2	14 mM Arsenite	999_Free	214	570	245	235.5	229.507						197		188		201		245		223		263	219.5	98	100.367	109.486	11.0598	1290	132.075	0	0	26.5	216.5	274	1410	124.388	1.56e-86	139	208	exp
G12	S-822c (0.5 mg/mL)	N2	14 mM Arsenite	999_Free	128	570	223	237	229.507						197		188		201		245		223		263	219.5	98	115.408	117.474	11.8666	1470	132.8	0	0	92	234.5	282	1410	124.388	1.56e-86	139	208	exp
H12	S-822c (0.5 mg/mL)	N2	14 mM Arsenite	999_Free	251	570	263	255.5	229.507						197		188		201		245		223		263	219.5	98	139.959	111.336	11.2466	1485	136.575	0	0	149	245	287	1410	124.388	1.56e-86	139	208	exp
A10	H20	N2	M9	999_Free	303	600	281	293		281		299														290	98	284.806	19.7644	1.99651	1380	284.625	229	271	287	298	326	1477.5	284.062				control
B10	H20	N2	M9	999_Free	315	600	299	301.5		281		299														290	98	284.449	12.4678	1.25944	1575	283.5	251	278	282.5	295	312	1477.5	284.062				control
C10	H20	N2	14 mM Arsenite	999_Free	262	600	213	226.5	223.216					213		189		222		233		159		161		196.167	98	96.6735	99.9408	10.0955	1380	124.725	0	0	64.5	194.5	283	1355	120.25	6.75e-99	173	261	control
D10	H20	N2	14 mM Arsenite	999_Free	267	600	189	194	223.216					213		189		222		233		159		161		196.167	98	87.449	94.5891	9.55494	1215	125.075	0	0	59	181.75	280	1355	120.25	6.75e-99	173	261	control
E10	H20	N2	14 mM Arsenite	999_Free	257	600	222	220.5	223.216					213		189		222		233		159		161		196.167	98	98.1327	105.16	10.6228	1305	127.175	0	0	26	196.75	280	1355	120.25	6.75e-99	173	261	control
F10	H20	N2	14 mM Arsenite	999_Free	265	600	233	222.5	223.216					213		189		222		233		159		161		196.167	98	94.6224	102.025	10.3061	1395	123.225	0	0	19.5	192.5	299	1355	120.25	6.75e-99	173	261	control
G10	H20	N2	14 mM Arsenite	999_Free	256	600	159	178.5	223.216					213		189		222		233		159		161		196.167	98	93.9184	97.3592	9.83477	1440	110.1	0	0	57	192	272	1355	120.25	6.75e-99	173	261	control
H10	H20	N2	14 mM Arsenite	999_Free	269	600	161	174.5	223.216					213		189		222		233		159		161		196.167	98	90.0918	96.1704	9.71468	1395	111.2	0	0	31	187	275	1355	120.25	6.75e-99	173	261	control
A12	S-822c (0.5 mg/mL)	N2	M9	999_Free	207	600	268	270.5			268		246													257	98	269.449	16.661	1.68302	1320	264.15	208	262.25	272	280	298	1440	265.825				exp
B12	S-822c (0.5 mg/mL)	N2	M9	999_Free	265	600	246	247.5			268		246													257	98	268.01	11.935	1.20561	1560	267.5	244	259.25	268	275.75	303	1440	265.825				exp
C12	S-822c (0.5 mg/mL)	N2	14 mM Arsenite	000_Group0	203	600	218	207.5	227.08						218		179		187		237		243		260	220.667	98	100.694	92.8991	9.38422	1185	113.225	0	0	108	188	262	1410	124.388	1.56e-86	139	208	exp
D12	S-822c (0.5 mg/mL)	N2	14 mM Arsenite	999_Free	178	600	179	183.5	227.08						218		179		187		237		243		260	220.667	98	80.6939	77.4117	7.81976		113.075	0	0	56	135.5	243	1410	124.388	1.56e-86	139	208	exp
E12	S-822c (0.5 mg/mL)	N2	14 mM Arsenite	999_Free	159	600	187	194	227.08						218		179		187		237		243		260	220.667	98	114.612	95.3477	9.63157	1620	118.575	0	0	157	202.5	266	1410	124.388	1.56e-86	139	208	exp
F12	S-822c (0.5 mg/mL)	N2	14 mM Arsenite	999_Free	214	600	237	241	227.08						218		179		187		237		243		260	220.667	98	100.367	109.486	11.0598	1290	132.075	0	0	26.5	216.5	274	1410	124.388	1.56e-86	139	208	exp
G12	S-822c (0.5 mg/mL)	N2	14 mM Arsenite	999_Free	128	600	243	233	227.08						218		179		187		237		243		260	220.667	98	115.408	117.474	11.8666	1470	132.8	0	0	92	234.5	282	1410	124.388	1.56e-86	139	208	exp
H12	S-822c (0.5 mg/mL)	N2	14 mM Arsenite	999_Free	251	600	260	261.5	227.08						218		179		187		237		243		260	220.667	98	139.959	111.336	11.2466	1485	136.575	0	0	149	245	287	1410	124.388	1.56e-86	139	208	exp
A10	H20	N2	M9	999_Free	303	630	311	296		311		290														300.5	98	284.806	19.7644	1.99651	1380	284.625	229	271	287	298	326	1477.5	284.062				control
B10	H20	N2	M9	999_Free	315	630	290	294.5		311		290														300.5	98	284.449	12.4678	1.25944	1575	283.5	251	278	282.5	295	312	1477.5	284.062				control
C10	H20	N2	14 mM Arsenite	999_Free	262	630	180	196.5	220.021					180		198		240		204		199		199		203.333	98	96.6735	99.9408	10.0955	1380	124.725	0	0	64.5	194.5	283	1355	120.25	6.75e-99	173	261	control
D10	H20	N2	14 mM Arsenite	999_Free	267	630	198	193.5	220.021					180		198		240		204		199		199		203.333	98	87.449	94.5891	9.55494	1215	125.075	0	0	59	181.75	280	1355	120.25	6.75e-99	173	261	control
E10	H20	N2	14 mM Arsenite	999_Free	257	630	240	231	220.021					180		198		240		204		199		199		203.333	98	98.1327	105.16	10.6228	1305	127.175	0	0	26	196.75	280	1355	120.25	6.75e-99	173	261	control
F10	H20	N2	14 mM Arsenite	999_Free	265	630	204	218.5	220.021					180		198		240		204		199		199		203.333	98	94.6224	102.025	10.3061	1395	123.225	0	0	19.5	192.5	299	1355	120.25	6.75e-99	173	261	control
G10	H20	N2	14 mM Arsenite	999_Free	256	630	199	179	220.021					180		198		240		204		199		199		203.333	98	93.9184	97.3592	9.83477	1440	110.1	0	0	57	192	272	1355	120.25	6.75e-99	173	261	control
H10	H20	N2	14 mM Arsenite	999_Free	269	630	199	180	220.021					180		198		240		204		199		199		203.333	98	90.0918	96.1704	9.71468	1395	111.2	0	0	31	187	275	1355	120.25	6.75e-99	173	261	control
A12	S-822c (0.5 mg/mL)	N2	M9	999_Free	207	630	281	274.5			281		274													277.5	98	269.449	16.661	1.68302	1320	264.15	208	262.25	272	280	298	1440	265.825				exp
B12	S-822c (0.5 mg/mL)	N2	M9	999_Free	265	630	274	260			281		274													277.5	98	268.01	11.935	1.20561	1560	267.5	244	259.25	268	275.75	303	1440	265.825				exp
C12	S-822c (0.5 mg/mL)	N2	14 mM Arsenite	000_Group0	203	630	189	203.5	224.53						189		136		207		248		240		224	207.333	98	100.694	92.8991	9.38422	1185	113.225	0	0	108	188	262	1410	124.388	1.56e-86	139	208	exp
D12	S-822c (0.5 mg/mL)	N2	14 mM Arsenite	999_Free	178	630	136	157.5	224.53						189		136		207		248		240		224	207.333	98	80.6939	77.4117	7.81976		113.075	0	0	56	135.5	243	1410	124.388	1.56e-86	139	208	exp
E12	S-822c (0.5 mg/mL)	N2	14 mM Arsenite	999_Free	159	630	207	197	224.53						189		136		207		248		240		224	207.333	98	114.612	95.3477	9.63157	1620	118.575	0	0	157	202.5	266	1410	124.388	1.56e-86	139	208	exp
F12	S-822c (0.5 mg/mL)	N2	14 mM Arsenite	999_Free	214	630	248	242.5	224.53						189		136		207		248		240		224	207.333	98	100.367	109.486	11.0598	1290	132.075	0	0	26.5	216.5	274	1410	124.388	1.56e-86	139	208	exp
[truncated: 1,250 more rows]

## Sheet: 20190408_S822c_Raw movement
V1	V2	V3	V4	V5	V6	V7	V8	V9	V10	V11	V12	V13	V14	V15	V16	V17	V18	V19	V20	V21	V22	V23	V24	V25	V26	V27	V28	V29	V30	V31	V32	V33	V34	V35	V36	V37	V38	V39	V40	V41	V42	V43	V44	V45	V46	V47	V48	V49	V50
[truncated: 408 more rows]
[truncated: 51 more columns]

[truncated: 9 more sheets: 20190408_S822c_Meta information, 20190412_S822a_Arsenite effect, 20190412_S822Processed movement, 20190412_S822a_Raw movement, 20190412_S822a_Meta information, 20190805_S-867c_ArseniteEffect, 20190805_S-86Processed movement, 20190805_S-867c_Raw movement, 20190805_S-867cMeta information]
